# Supplementary material for: A comprehensive analysis and annotation of human normal urinary proteome
Source: Sci Rep. 2017 Jun 8;7:3024. doi: 10.1038/s41598-017-03226-6 (PMC5465101; doi:10.1038/s41598-017-03226-6)
Supplement: Supplementary file 2 — Supplemental Table 1 [file 41598_2017_3226_MOESM2_ESM.xls]

## Sheet: #unique peptides
Number	Protein Name	Accession Number	1DLC-run1	1DLC-run2	1DLC-run3	2DLC	GELFrEE-1	GELFrEE-2	GELFrEE-3	GELFrEE-4	GELFrEE-5	GELFrEE-6	GELFrEE-7	GELFrEE-8	GELFrEE-9	GELFrEE-10	GELFrEE-11	GELFrEE-12	IEF-1	IEF-2	IEF-3	IEF-4	IEF-5	IEF-6
1	Serum albumin OS=Homo sapiens GN=ALB PE=1 SV=2	P02768	53	56	55	67	59	50	53	58	59	60	68	67	93	100	94	80	70	66	77	86	75	53
2	Uromodulin OS=Homo sapiens GN=UMOD PE=1 SV=1	P07911	25	24	26	32	30	25	25	25	27	28	31	29	31	33	43	52	42	35	27	23	19	19
3	Ig kappa chain C region OS=Homo sapiens GN=IGKC PE=1 SV=1	P01834	5	6	5	9	9	13	13	13	12	8	9	7	6	5	5	5	6	6	10	11	11	9
4	Protein AMBP OS=Homo sapiens GN=AMBP PE=1 SV=1	P02760	17	17	16	18	18	16	15	25	34	31	32	25	23	20	18	16	24	22	20	17	15	14
5	Basement membrane-specific heparan sulfate proteoglycan core protein OS=Homo sapiens GN=HSPG2 PE=1 SV=4	P98160	42	41	38	111	110	101	99	109	103	96	107	105	76	87	99	80	66	60	94	109	106	99
6	Kininogen-1 OS=Homo sapiens GN=KNG1 PE=1 SV=2	P01042	24	24	22	29	29	27	30	31	35	31	33	39	46	46	45	37	34	44	38	32	27	27
7	Ig gamma-1 chain C region OS=Homo sapiens GN=IGHG1 PE=1 SV=1	P01857	15	15	15	17	15	15	16	19	17	18	16	23	22	19	17	18	16	15	16	16	21	23
8	Ig gamma-2 chain C region OS=Homo sapiens GN=IGHG2 PE=1 SV=2	P01859	12	14	12	16	14	13	13	16	17	16	17	20	21	18	15	15	16	13	13	17	19	22
9	Keratin, type I cytoskeletal 13 OS=Homo sapiens GN=KRT13 PE=1 SV=4	P13646	25	23	24	31	40	35	34	32	31	33	38	38	41	39	33	34	36	40	40	28	23	23
10	Cluster of Keratin, type II cytoskeletal 6A OS=Homo sapiens GN=KRT6A PE=1 SV=3+2	P02538 (+2)	31	30	31	45	64	56	55	55	56	51	59	64	70	64	58	58	50	47	61	61	60	56
10.1	Keratin, type II cytoskeletal 6A OS=Homo sapiens GN=KRT6A PE=1 SV=3	P02538	27	27	27	37	55	47	47	46	47	43	50	54	60	54	49	50	44	40	51	53	50	48
10.2	Keratin, type II cytoskeletal 6C OS=Homo sapiens GN=KRT6C PE=1 SV=3	P48668	26	25	25	36	52	46	46	46	48	43	48	50	57	53	48	50	44	39	51	51	49	47
10.3	Keratin, type II cytoskeletal 6B OS=Homo sapiens GN=KRT6B PE=1 SV=5	P04259	25	25	26	35	52	46	46	46	48	42	48	52	55	53	48	51	41	39	52	51	49	47
11	Prostaglandin-H2 D-isomerase OS=Homo sapiens GN=PTGDS PE=1 SV=1	P41222	5	5	5	5	10	12	14	17	17	11	11	5	10	9	9	7	8	10	12	11	11	12
12	Ig gamma-3 chain C region OS=Homo sapiens GN=IGHG3 PE=1 SV=2	P01860	13	13	12	15	14	12	12	17	18	18	18	17	21	17	16	14	15	13	14	14	20	21
13	Apolipoprotein D OS=Homo sapiens GN=APOD PE=1 SV=1	P05090	8	8	8	9	9	13	12	16	17	15	16	13	11	9	8	7	15	12	11	7	6	7
14	Serotransferrin OS=Homo sapiens GN=TF PE=1 SV=3	P02787	33	35	37	43	41	32	37	39	34	35	40	41	40	46	76	56	46	35	40	58	61	57
15	Inter-alpha-trypsin inhibitor heavy chain H4 OS=Homo sapiens GN=ITIH4 PE=1 SV=4	Q14624	16	17	17	29	31	22	22	27	29	27	31	30	24	20	34	32	36	29	35	23	20	17
16	Keratin, type II cytoskeletal 4 OS=Homo sapiens GN=KRT4 PE=1 SV=4	P19013	30	29	29	41	52	40	35	37	38	33	43	51	53	44	39	41	42	45	51	47	45	44
17	Keratin, type II cytoskeletal 1 OS=Homo sapiens GN=KRT1 PE=1 SV=6	P04264	22	21	22	36	42	39	42	42	47	38	46	48	51	50	47	49	40	42	47	46	42	42
18	Polymeric immunoglobulin receptor OS=Homo sapiens GN=PIGR PE=1 SV=4	P01833	22	22	21	32	28	21	24	28	26	24	31	29	29	29	47	38	39	33	37	29	26	26
19	Cluster of Ig alpha-1 chain C region OS=Homo sapiens GN=IGHA1 PE=1 SV=2+1	P01876 (+1)	15	15	14	16	18	15	14	17	17	16	17	17	28	23	21	19	19	17	19	22	18	19
19.1	Ig alpha-1 chain C region OS=Homo sapiens GN=IGHA1 PE=1 SV=2	P01876	12	12	11	12	15	13	12	14	13	13	12	13	24	19	17	15	16	14	15	17	14	16
19.2	Ig alpha-2 chain C region OS=Homo sapiens GN=IGHA2 PE=1 SV=3	P01877	9	10	9	10	12	10	9	12	12	11	12	11	17	15	14	14	13	11	13	15	12	12
20	Cluster of Ig lambda-2 chain C regions OS=Homo sapiens GN=IGLC2 PE=1 SV=1+4	P0CG05 (+4)	10	10	11	12	13	17	22	28	26	18	16	15	12	13	13	14	11	13	17	22	19	18
20.1	Ig lambda-2 chain C regions OS=Homo sapiens GN=IGLC2 PE=1 SV=1	P0CG05	7	6	7	7	7	10	12	13	13	10	10	8	7	8	7	8	6	8	9	12	10	9
20.2	Ig lambda-3 chain C regions OS=Homo sapiens GN=IGLC3 PE=1 SV=1	P0CG06	5	6	6	7	6	9	10	12	11	8	7	6	6	5	7	6	5	7	6	9	7	7
20.3	Immunoglobulin lambda-like polypeptide 5 OS=Homo sapiens GN=IGLL5 PE=2 SV=2	B9A064	7	7	7	6	7	10	13	13	13	10	9	10	7	8	7	8	5	7	9	13	11	9
20.4	Ig lambda-6 chain C region OS=Homo sapiens GN=IGLC6 PE=4 SV=1	P0CF74	0	0	0	4	4	5	6	10	8	5	5	0	3	0	0	4	0	0	6	8	7	6
20.5	Ig lambda-7 chain C region OS=Homo sapiens GN=IGLC7 PE=1 SV=2	A0M8Q6	4	4	4	4	2	5	7	10	9	4	4	4	2	3	2	4	3	3	6	7	7	7
21	Cluster of Pancreatic alpha-amylase OS=Homo sapiens GN=AMY2A PE=1 SV=2+2	P04746 (+2)	24	23	26	28	27	20	21	24	26	22	31	38	41	37	32	30	35	31	32	29	29	30
21.1	Pancreatic alpha-amylase OS=Homo sapiens GN=AMY2A PE=1 SV=2	P04746	19	17	19	21	21	15	17	19	21	17	23	27	31	27	24	21	25	25	25	23	20	22
21.2	Alpha-amylase 1 OS=Homo sapiens GN=AMY1A PE=1 SV=2	P04745	18	18	19	21	20	16	17	20	20	17	23	27	33	28	24	23	27	24	24	22	21	22
21.3	Alpha-amylase 2B OS=Homo sapiens GN=AMY2B PE=1 SV=1	P19961	17	17	20	21	21	16	17	18	21	17	23	27	32	27	24	22	26	24	25	22	21	22
22	Ribonuclease pancreatic OS=Homo sapiens GN=RNASE1 PE=1 SV=4	P07998	5	5	4	4	6	6	6	7	10	8	7	7	6	6	6	6	6	6	6	6	6	7
23	Prothrombin OS=Homo sapiens GN=F2 PE=1 SV=2	P00734	14	15	14	28	24	16	13	20	23	25	25	24	22	23	32	28	22	22	28	25	24	24
24	Pro-epidermal growth factor OS=Homo sapiens GN=EGF PE=1 SV=2	P01133	31	31	30	39	39	32	34	34	35	31	42	37	39	46	50	49	55	48	38	30	26	18
25	Alpha-1-antitrypsin OS=Homo sapiens GN=SERPINA1 PE=1 SV=3	P01009	16	17	16	23	21	21	20	19	23	24	27	27	35	35	32	26	31	31	36	24	18	18
26	Plasma serine protease inhibitor OS=Homo sapiens GN=SERPINA5 PE=1 SV=3	P05154	15	15	14	20	14	15	13	14	18	16	22	25	21	20	20	16	23	19	15	18	18	19
27	Vesicular integral-membrane protein VIP36 OS=Homo sapiens GN=LMAN2 PE=1 SV=1	Q12907	13	13	13	17	16	14	16	18	22	19	20	18	15	16	14	11	17	14	19	19	14	13
28	Mannan-binding lectin serine protease 2 OS=Homo sapiens GN=MASP2 PE=1 SV=4	O00187	7	7	7	8	11	9	8	9	9	8	9	8	7	6	7	5	9	7	11	10	9	7
29	Ig gamma-4 chain C region OS=Homo sapiens GN=IGHG4 PE=1 SV=1	P01861	9	8	8	10	11	8	10	13	13	11	11	15	15	12	12	11	12	9	11	12	13	15
30	Keratin, type II cytoskeletal 5 OS=Homo sapiens GN=KRT5 PE=1 SV=3	P13647	21	21	19	34	46	38	40	39	41	39	40	49	51	48	40	42	36	35	45	48	43	42
31	CD59 glycoprotein OS=Homo sapiens GN=CD59 PE=1 SV=1	P13987	4	5	5	8	12	12	10	9	9	9	7	8	6	4	4	4	6	9	7	8	5	6
32	Cubilin OS=Homo sapiens GN=CUBN PE=1 SV=5	O60494	50	45	49	80	59	51	55	57	59	59	66	63	61	68	86	84	97	84	100	84	61	50
33	Keratin, type I cytoskeletal 15 OS=Homo sapiens GN=KRT15 PE=1 SV=3	P19012	9	10	11	21	26	22	24	22	21	23	28	27	28	25	21	21	24	30	24	16	13	12
34	Lysosomal alpha-glucosidase OS=Homo sapiens GN=GAA PE=1 SV=4	P10253	19	20	19	28	31	21	22	24	23	21	25	24	27	32	33	37	36	32	32	30	25	18
35	Osteopontin OS=Homo sapiens GN=SPP1 PE=1 SV=1	P10451	13	13	13	15	15	15	16	15	14	14	14	14	20	19	17	16	18	15	14	12	10	10
36	Zinc-alpha-2-glycoprotein OS=Homo sapiens GN=AZGP1 PE=1 SV=2	P25311	19	19	19	20	18	18	19	21	25	29	31	26	26	23	22	19	20	25	27	24	20	18
37	Keratin, type I cytoskeletal 10 OS=Homo sapiens GN=KRT10 PE=1 SV=6	P13645	25	22	24	32	36	34	38	37	39	32	38	33	39	38	37	39	36	36	41	34	28	32
38	Cluster of Ig kappa chain V-III region SIE OS=Homo sapiens PE=1 SV=1+3	P01620 (+3)	4	3	4	8	10	13	12	11	11	7	8	6	6	6	5	5	5	3	6	10	11	11
38.1	Ig kappa chain V-III region SIE OS=Homo sapiens PE=1 SV=1	P01620	4	3	4	4	5	7	7	5	6	5	5	4	0	0	0	0	0	0	0	5	5	7
38.2	Ig kappa chain V-III region WOL OS=Homo sapiens PE=1 SV=1	P01623	0	0	0	4	6	9	9	7	8	6	0	0	6	0	5	5	5	0	5	6	7	7
38.3	Ig kappa chain V-III region HAH OS=Homo sapiens PE=2 SV=1	P18135	0	0	0	5	7	9	9	7	8	0	6	4	0	6	0	0	0	0	0	7	7	8
38.4	Ig kappa chain V-III region HIC OS=Homo sapiens PE=2 SV=2	P18136	0	0	0	4	5	7	6	5	0	0	0	0	0	0	0	0	0	3	4	5	5	5
39	Hemopexin OS=Homo sapiens GN=HPX PE=1 SV=2	P02790	14	14	16	21	17	16	16	17	18	18	22	21	22	25	23	24	23	21	22	22	19	15
40	Clusterin OS=Homo sapiens GN=CLU PE=1 SV=1	P10909	12	13	13	17	16	17	16	18	23	23	29	19	18	16	19	17	17	19	22	18	17	16
41	Peptidoglycan recognition protein 1 OS=Homo sapiens GN=PGLYRP1 PE=1 SV=1	O75594	6	6	6	6	8	7	8	8	8	6	7	8	5	4	4	4	4	4	5	6	7	8
42	Keratin, type II cytoskeletal 2 epidermal OS=Homo sapiens GN=KRT2 PE=1 SV=2	P35908	13	14	13	32	37	32	36	36	44	36	38	41	44	43	44	40	37	32	41	41	36	37
43	Retinol-binding protein 4 OS=Homo sapiens GN=RBP4 PE=1 SV=3	P02753	8	8	8	11	14	12	13	12	11	10	11	10	10	10	8	6	10	12	14	11	11	8
44	Keratin, type I cytoskeletal 16 OS=Homo sapiens GN=KRT16 PE=1 SV=4	P08779	9	10	10	29	29	27	29	30	27	30	33	30	34	34	33	32	29	32	36	28	20	23
45	Alpha-2-HS-glycoprotein OS=Homo sapiens GN=AHSG PE=1 SV=1	P02765	7	6	7	11	10	8	9	9	10	9	12	18	20	18	11	9	12	20	8	6	4	6
46	Cluster of Ig kappa chain V-III region Ti OS=Homo sapiens PE=1 SV=1+1	P01622 (+1)	3	4	3	7	6	12	12	10	9	6	6	4	5	5	5	6	5	4	6	7	9	6
46.1	Ig kappa chain V-III region Ti OS=Homo sapiens PE=1 SV=1	P01622	3	3	3	4	4	6	7	5	5	4	4	3	4	4	4	4	4	4	5	4	6	4
46.2	Ig kappa chain V-III region GOL OS=Homo sapiens PE=1 SV=1	P04206	2	3	2	5	5	10	9	8	7	5	5	3	4	4	4	5	4	0	4	6	6	5
47	Fibronectin OS=Homo sapiens GN=FN1 PE=1 SV=4	P02751	27	31	31	63	57	53	60	62	61	56	59	57	49	48	63	50	57	55	78	64	53	40
48	Keratin, type I cytoskeletal 14 OS=Homo sapiens GN=KRT14 PE=1 SV=4	P02533	8	8	6	24	31	25	24	28	29	25	32	30	34	36	32	27	28	29	32	22	18	25
49	Cluster of Ig mu chain C region OS=Homo sapiens GN=IGHM PE=1 SV=3+1	P01871 (+1)	11	10	11	16	12	12	13	14	13	14	17	16	15	16	18	17	14	12	14	18	19	19
49.1	Ig mu chain C region OS=Homo sapiens GN=IGHM PE=1 SV=3	P01871	11	10	11	15	12	12	13	14	13	14	16	15	15	15	17	16	14	12	14	17	18	18
49.2	Ig mu heavy chain disease protein OS=Homo sapiens PE=1 SV=1	P04220	0	0	0	10	5	6	6	0	6	7	10	10	8	10	11	10	8	0	9	11	11	11
50	Low-density lipoprotein receptor-related protein 2 OS=Homo sapiens GN=LRP2 PE=1 SV=3	P98164	56	53	51	112	48	28	35	50	68	68	76	62	60	77	105	101	141	114	71	56	53	43
51	Secreted and transmembrane protein 1 OS=Homo sapiens GN=SECTM1 PE=1 SV=2	Q8WVN6	3	3	3	3	4	3	3	3	3	3	3	3	3	3	2	2	3	3	3	3	3	3
52	Alpha-1-acid glycoprotein 1 OS=Homo sapiens GN=ORM1 PE=1 SV=1	P02763	7	7	7	11	7	6	7	10	10	10	14	15	11	13	9	8	15	11	9	5	5	6
53	Collagen alpha-1(VI) chain OS=Homo sapiens GN=COL6A1 PE=1 SV=3	P12109	24	23	23	30	26	19	24	25	20	21	23	29	28	30	37	42	43	37	42	29	23	18
54	Gelsolin OS=Homo sapiens GN=GSN PE=1 SV=1	P06396	14	13	15	22	27	21	25	26	21	18	36	31	25	27	34	33	29	24	29	32	24	23
55	Keratin, type II cytoskeletal 75 OS=Homo sapiens GN=KRT75 PE=1 SV=2	O95678	8	9	8	10	16	15	15	14	13	15	18	17	17	18	15	13	12	12	16	16	15	14
56	Phosphoinositide-3-kinase-interacting protein 1 OS=Homo sapiens GN=PIK3IP1 PE=1 SV=2	Q96FE7	4	4	4	5	7	9	7	9	9	8	9	6	8	6	5	4	9	6	5	3	3	3
57	Plasma protease C1 inhibitor OS=Homo sapiens GN=SERPING1 PE=1 SV=2	P05155	13	13	13	13	17	15	15	14	15	16	17	14	14	14	18	25	21	16	14	13	10	12
58	Cluster of Serpin B3 OS=Homo sapiens GN=SERPINB3 PE=1 SV=2+1	P29508 (+1)	21	20	20	30	34	28	32	33	32	38	44	36	28	30	28	20	33	20	29	38	37	33
58.1	Serpin B3 OS=Homo sapiens GN=SERPINB3 PE=1 SV=2	P29508	18	18	17	21	23	20	24	23	23	27	32	25	22	23	21	17	24	15	20	27	25	25
58.2	Serpin B4 OS=Homo sapiens GN=SERPINB4 PE=1 SV=2	P48594	13	12	12	18	21	17	20	21	21	23	26	22	17	17	18	12	21	13	18	23	24	19
59	Endothelial protein C receptor OS=Homo sapiens GN=PROCR PE=1 SV=1	Q9UNN8	4	4	4	5	5	4	6	4	7	6	8	6	6	6	5	6	6	6	6	6	5	3
60	Alpha-enolase OS=Homo sapiens GN=ENO1 PE=1 SV=2	P06733	12	14	14	19	23	18	19	19	19	19	21	32	24	23	21	14	18	14	20	24	26	27
61	Insulin-like growth factor-binding protein 7 OS=Homo sapiens GN=IGFBP7 PE=1 SV=1	Q16270	12	12	12	14	15	15	17	21	24	20	21	17	16	17	16	16	14	15	17	19	18	18
62	Cluster of Actin, cytoplasmic 2 OS=Homo sapiens GN=ACTG1 PE=1 SV=1+3	P63261 (+3)	15	16	16	18	22	20	22	19	20	19	30	24	19	20	18	15	20	19	24	21	19	18
62.1	Actin, cytoplasmic 2 OS=Homo sapiens GN=ACTG1 PE=1 SV=1	P63261	14	15	15	17	21	0	19	18	17	17	28	21	18	18	17	15	20	18	22	19	17	17
62.2	Actin, cytoplasmic 1 OS=Homo sapiens GN=ACTB PE=1 SV=1	P60709	14	15	15	0	0	18	0	0	17	0	27	21	18	0	0	15	0	0	22	0	17	17
62.3	Actin, alpha skeletal muscle OS=Homo sapiens GN=ACTA1 PE=1 SV=1	P68133	8	9	9	0	12	12	12	10	12	10	15	13	11	11	0	0	0	10	0	13	11	0
62.4	Actin, alpha cardiac muscle 1 OS=Homo sapiens GN=ACTC1 PE=1 SV=1	P68032	8	9	9	8	12	12	0	0	12	0	0	14	0	0	9	0	0	0	13	13	11	10
63	Nidogen-1 OS=Homo sapiens GN=NID1 PE=1 SV=3	P14543	10	9	9	29	20	17	21	27	33	28	35	34	24	28	25	22	28	24	39	28	18	10
64	Alpha-1B-glycoprotein OS=Homo sapiens GN=A1BG PE=1 SV=4	P04217	13	14	13	14	13	9	10	11	11	11	14	12	13	17	18	15	13	14	17	14	12	10
65	Galectin-3-binding protein OS=Homo sapiens GN=LGALS3BP PE=1 SV=1	Q08380	14	14	13	17	21	17	16	18	17	18	18	16	18	20	24	26	27	23	20	15	13	12
66	EGF-containing fibulin-like extracellular matrix protein 1 OS=Homo sapiens GN=EFEMP1 PE=1 SV=2	Q12805	17	16	17	19	18	18	20	21	21	23	23	22	22	23	21	21	24	22	18	15	15	8
67	Complement C3 OS=Homo sapiens GN=C3 PE=1 SV=2	P01024	29	25	28	72	64	49	47	59	51	49	67	61	56	76	86	87	92	71	61	52	46	46
68	Cornulin OS=Homo sapiens GN=CRNN PE=1 SV=1	Q9UBG3	9	9	8	17	26	22	30	25	29	24	28	27	29	32	31	27	19	28	29	30	24	22
69	Keratin, type I cytoskeletal 19 OS=Homo sapiens GN=KRT19 PE=1 SV=4	P08727	9	9	8	28	35	28	26	25	24	30	39	30	27	25	26	21	21	32	31	25	14	16
70	Alpha-1-antichymotrypsin OS=Homo sapiens GN=SERPINA3 PE=1 SV=2	P01011	14	10	13	16	9	9	8	9	10	11	13	15	20	23	17	17	22	16	12	9	6	8
71	Non-secretory ribonuclease OS=Homo sapiens GN=RNASE2 PE=1 SV=2	P10153	3	3	3	5	5	4	4	5	6	5	6	6	4	4	3	3	3	3	3	3	5	5
72	Fibrinogen alpha chain OS=Homo sapiens GN=FGA PE=1 SV=2	P02671	11	10	11	25	23	23	29	28	29	29	33	24	27	31	26	20	16	14	17	21	25	26
73	Keratin, type II cytoskeletal 3 OS=Homo sapiens GN=KRT3 PE=1 SV=3	P12035	9	7	7	10	20	16	14	14	19	16	20	17	21	22	15	17	13	14	20	18	16	17
74	Apolipoprotein A-I OS=Homo sapiens GN=APOA1 PE=1 SV=1	P02647	14	14	14	17	32	30	30	27	23	16	18	15	15	15	15	13	16	18	26	22	17	13
75	Fibrillin-1 OS=Homo sapiens GN=FBN1 PE=1 SV=3	P35555	19	20	18	59	71	65	77	79	72	53	65	56	47	48	50	38	59	77	35	28	24	21
76	Tenascin-X OS=Homo sapiens GN=TNXB PE=1 SV=3	P22105	25	22	22	82	95	83	87	87	76	65	70	73	55	52	49	38	68	76	65	49	37	29
77	Roundabout homolog 4 OS=Homo sapiens GN=ROBO4 PE=1 SV=1	Q8WZ75	11	12	12	12	12	11	12	12	13	12	14	10	18	18	14	13	11	14	17	14	11	11
78	CD44 antigen OS=Homo sapiens GN=CD44 PE=1 SV=3	P16070	3	3	3	6	4	5	4	5	5	6	7	7	7	9	9	7	10	7	4	3	4	3
79	Prostatic acid phosphatase OS=Homo sapiens GN=ACPP PE=1 SV=3	P15309	13	12	11	13	14	12	12	12	12	12	16	21	21	20	15	15	14	12	20	17	16	12
80	Cadherin-13 OS=Homo sapiens GN=CDH13 PE=1 SV=1	P55290	8	8	8	13	11	11	12	15	12	12	14	15	17	16	15	11	16	18	12	7	7	7
81	Proactivator polypeptide OS=Homo sapiens GN=PSAP PE=1 SV=2	P07602	13	11	12	28	26	19	23	21	23	18	19	17	17	21	23	17	30	27	16	11	6	6
82	Keratin, type II cytoskeletal 8 OS=Homo sapiens GN=KRT8 PE=1 SV=7	P05787	6	6	8	23	32	27	26	25	27	30	35	36	31	30	25	20	20	23	33	29	24	23
83	Deoxyribonuclease-1 OS=Homo sapiens GN=DNASE1 PE=1 SV=1	P24855	6	6	6	6	6	5	5	7	8	7	8	7	6	7	6	6	7	7	6	5	2	3
84	Cluster of Hemoglobin subunit beta OS=Homo sapiens GN=HBB PE=1 SV=2+1	P68871 (+1)	13	12	13	18	28	17	18	16	18	15	17	17	14	13	14	13	16	12	12	14	21	21
84.1	Hemoglobin subunit beta OS=Homo sapiens GN=HBB PE=1 SV=2	P68871	10	10	10	12	18	11	11	11	12	11	11	11	11	10	11	11	11	11	11	11	16	15
84.2	Hemoglobin subunit delta OS=Homo sapiens GN=HBD PE=1 SV=2	P02042	8	7	8	12	18	12	13	11	13	10	12	12	9	8	9	8	11	7	7	9	13	14
85	Vasorin OS=Homo sapiens GN=VASN PE=1 SV=1	Q6EMK4	7	7	8	7	10	7	11	10	9	9	10	8	9	10	21	20	16	15	9	8	6	7
86	Aminopeptidase N OS=Homo sapiens GN=ANPEP PE=1 SV=4	P15144	28	30	28	37	28	23	23	29	29	30	32	33	33	34	41	39	40	36	38	36	28	23
87	Collagen alpha-1(XV) chain OS=Homo sapiens GN=COL15A1 PE=1 SV=2	P39059	6	7	8	13	17	15	15	14	11	9	12	9	11	10	10	9	10	8	9	11	12	12
88	Cluster of Complement C4-B OS=Homo sapiens GN=C4B PE=1 SV=1+1	P0C0L5 (+1)	15	17	19	55	45	25	24	39	37	34	43	43	40	51	65	56	59	45	40	41	42	39
88.1	Complement C4-B OS=Homo sapiens GN=C4B PE=1 SV=1	P0C0L5	14	17	19	55	44	24	23	38	36	33	42	42	39	50	64	55	58	44	40	41	42	39
88.2	Complement C4-A OS=Homo sapiens GN=C4A PE=1 SV=1	P0C0L4	14	16	18	0	44	24	23	38	36	33	42	42	39	50	64	55	58	44	0	41	42	38
89	Monocyte differentiation antigen CD14 OS=Homo sapiens GN=CD14 PE=1 SV=2	P08571	12	12	12	15	12	8	12	11	9	10	14	17	19	18	17	15	15	16	17	16	15	10
90	Matrix-remodeling-associated protein 8 OS=Homo sapiens GN=MXRA8 PE=1 SV=1	Q9BRK3	10	9	8	19	16	15	17	17	19	21	22	17	20	16	12	9	13	13	19	21	19	16
91	Small proline-rich protein 3 OS=Homo sapiens GN=SPRR3 PE=1 SV=2	Q9UBC9	8	8	8	13	23	26	22	20	20	14	15	18	14	13	14	11	8	12	13	15	14	16
92	CMRF35-like molecule 9 OS=Homo sapiens GN=CD300LG PE=1 SV=2	Q6UXG3	5	4	4	3	5	5	5	5	4	5	5	4	5	5	4	4	6	5	4	2	3	2
93	Cathepsin D OS=Homo sapiens GN=CTSD PE=1 SV=1	P07339	14	13	12	16	16	15	16	18	17	17	17	18	17	16	15	12	14	13	19	17	16	16
94	Sushi domain-containing protein 2 OS=Homo sapiens GN=SUSD2 PE=1 SV=1	Q9UGT4	10	11	8	20	17	13	14	17	14	16	18	20	21	21	21	19	20	14	18	19	18	14
95	Apolipoprotein A-IV OS=Homo sapiens GN=APOA4 PE=1 SV=3	P06727	22	22	22	26	34	31	31	32	31	35	35	34	30	29	24	24	23	26	35	31	28	26
96	Vitamin D-binding protein OS=Homo sapiens GN=GC PE=1 SV=1	P02774	15	15	14	22	25	17	20	21	21	16	19	30	35	28	25	23	21	20	33	28	17	12
97	Plasminogen OS=Homo sapiens GN=PLG PE=1 SV=2	P00747	18	17	19	36	38	36	37	33	33	35	31	33	32	36	47	49	29	29	30	43	44	47
98	Fructose-bisphosphate aldolase B OS=Homo sapiens GN=ALDOB PE=1 SV=2	P05062	11	11	11	14	15	14	15	18	19	23	24	17	17	15	15	14	13	11	12	16	17	21
99	Cadherin-1 OS=Homo sapiens GN=CDH1 PE=1 SV=3	P12830	11	10	11	15	14	12	11	13	13	11	13	9	12	13	21	19	19	18	8	6	9	7
100	Keratin, type II cytoskeletal 7 OS=Homo sapiens GN=KRT7 PE=1 SV=5	P08729	3	3	3	17	19	18	15	15	14	18	26	22	20	18	15	14	14	18	29	20	17	11
101	Annexin A1 OS=Homo sapiens GN=ANXA1 PE=1 SV=2	P04083	13	14	14	19	25	20	20	24	27	27	24	20	20	21	19	17	20	18	20	20	19	21
102	Lactotransferrin OS=Homo sapiens GN=LTF PE=1 SV=6	P02788	21	19	20	36	35	28	28	31	27	30	36	35	30	34	55	48	30	29	29	33	38	40
103	Keratin, type II cytoskeletal 2 oral OS=Homo sapiens GN=KRT76 PE=1 SV=2	Q01546	4	4	4	7	11	12	10	10	13	13	14	16	17	19	14	11	12	13	20	16	15	15
104	Kallikrein-1 OS=Homo sapiens GN=KLK1 PE=1 SV=2	P06870	5	5	5	7	6	7	7	6	7	7	11	8	7	9	7	5	9	7	5	4	4	3
105	Collagen alpha-3(VI) chain OS=Homo sapiens GN=COL6A3 PE=1 SV=5	P12111	10	10	11	43	59	70	63	63	50	41	48	45	28	25	25	16	41	38	48	32	26	20
106	WAP four-disulfide core domain protein 2 OS=Homo sapiens GN=WFDC2 PE=1 SV=2	Q14508	5	5	5	5	6	8	6	7	8	6	6	5	5	5	5	4	5	6	5	4	4	4
107	Periplakin OS=Homo sapiens GN=PPL PE=1 SV=4	O60437	11	11	12	72	90	71	77	81	68	65	75	72	56	66	79	83	48	54	102	94	64	50
108	Cluster of Ig kappa chain V-II region TEW OS=Homo sapiens PE=1 SV=1+1	P01617 (+1)	4	3	2	6	6	7	8	8	8	6	7	5	6	4	4	4	4	5	7	5	5	6
108.1	Ig kappa chain V-II region TEW OS=Homo sapiens PE=1 SV=1	P01617	3	3	2	3	4	4	5	4	4	4	4	3	4	4	4	4	3	3	4	4	4	4
108.2	Ig kappa chain V-II region Cum OS=Homo sapiens PE=1 SV=1	P01614	3	2	1	5	5	6	7	7	7	5	6	4	5	0	0	0	3	4	6	4	4	5
109	Neuroblast differentiation-associated protein AHNAK OS=Homo sapiens GN=AHNAK PE=1 SV=2	Q09666	3	2	4	138	205	123	103	115	111	86	106	97	64	72	84	67	31	72	129	164	167	190
110	Sulfhydryl oxidase 1 OS=Homo sapiens GN=QSOX1 PE=1 SV=3	O00391	13	16	13	26	19	16	17	22	27	26	27	24	24	30	38	41	36	30	24	18	16	11
111	Cadherin-2 OS=Homo sapiens GN=CDH2 PE=1 SV=4	P19022	12	11	11	17	21	19	12	16	15	12	12	15	12	14	18	16	19	17	17	13	10	11
112	Glyceraldehyde-3-phosphate dehydrogenase OS=Homo sapiens GN=GAPDH PE=1 SV=3	P04406	11	11	9	16	21	17	17	18	24	23	22	18	11	14	12	13	15	8	9	12	17	16
113	Leucine-rich alpha-2-glycoprotein OS=Homo sapiens GN=LRG1 PE=1 SV=2	P02750	9	9	9	9	9	9	8	11	11	11	12	12	14	13	13	11	13	14	12	8	6	6
114	Ig heavy chain V-III region BRO OS=Homo sapiens PE=1 SV=1	P01766	0	0	0	0	3	0	3	0	0	2	0	3	3	3	3	2	0	2	2	2	3	3
115	Pyruvate kinase isozymes M1/M2 OS=Homo sapiens GN=PKM PE=1 SV=4	P14618	8	11	8	25	26	23	27	26	28	27	28	30	36	34	27	24	28	19	22	23	25	28
116	Prolactin-inducible protein OS=Homo sapiens GN=PIP PE=1 SV=1	P12273	5	5	5	7	10	7	7	7	7	7	7	7	7	7	7	6	7	7	7	7	6	6
117	Ig heavy chain V-III region TEI OS=Homo sapiens PE=1 SV=1	P01777	2	1	1	2	2	2	0	0	0	0	2	3	2	3	2	0	2	0	2	0	3	3
118	Cell adhesion molecule 4 OS=Homo sapiens GN=CADM4 PE=1 SV=1	Q8NFZ8	8	8	8	11	9	10	6	11	11	9	14	16	18	17	14	12	11	14	15	14	12	7
119	Triosephosphate isomerase OS=Homo sapiens GN=TPI1 PE=1 SV=3	P60174	9	9	8	15	18	19	19	19	17	16	16	15	15	14	13	12	13	10	17	17	16	17
120	Desmoplakin OS=Homo sapiens GN=DSP PE=1 SV=3	P15924	11	8	7	104	95	77	70	80	80	71	93	96	93	91	127	103	81	44	77	104	105	127
121	Ceruloplasmin OS=Homo sapiens GN=CP PE=1 SV=1	P00450	19	18	17	40	28	18	19	22	23	19	25	31	25	36	41	41	41	33	42	32	21	10
122	Keratin, type II cytoskeletal 79 OS=Homo sapiens GN=KRT79 PE=1 SV=2	Q5XKE5	0	0	0	5	9	10	9	8	10	8	9	9	10	10	8	8	9	7	7	11	11	8
123	Ig kappa chain V-I region Scw OS=Homo sapiens PE=1 SV=1	P01609	2	2	2	4	4	4	4	4	3	2	2	2	2	2	2	2	2	2	3	4	3	4
124	Alpha-N-acetylglucosaminidase OS=Homo sapiens GN=NAGLU PE=1 SV=2	P54802	15	17	18	19	14	10	9	13	11	16	17	18	16	19	27	26	24	19	18	16	13	9
125	Alpha-1-acid glycoprotein 2 OS=Homo sapiens GN=ORM2 PE=1 SV=2	P19652	7	7	7	9	6	6	7	8	9	9	12	14	10	10	9	8	11	11	9	4	3	3
126	Ig kappa chain V-I region AG OS=Homo sapiens PE=1 SV=1	P01593	0	0	0	4	5	5	5	5	5	5	4	0	3	4	3	0	0	4	4	5	4	5
127	Tetranectin OS=Homo sapiens GN=CLEC3B PE=1 SV=3	P05452	8	8	9	11	16	14	14	12	12	11	10	10	9	11	5	5	10	10	15	13	11	10
128	Cystatin-C OS=Homo sapiens GN=CST3 PE=1 SV=1	P01034	6	6	6	7	11	8	8	8	6	5	6	7	5	5	4	4	6	5	5	7	7	8
129	Neprilysin OS=Homo sapiens GN=MME PE=1 SV=2	P08473	14	12	12	32	20	14	13	13	11	16	15	22	20	21	42	44	35	31	31	24	15	14
130	Dipeptidase 1 OS=Homo sapiens GN=DPEP1 PE=1 SV=3	P16444	10	11	11	20	11	6	7	13	10	11	15	21	21	21	18	15	20	15	19	18	14	8
131	Betaine--homocysteine S-methyltransferase 1 OS=Homo sapiens GN=BHMT PE=1 SV=2	Q93088	9	9	9	18	17	13	13	15	17	14	23	23	21	18	17	16	15	11	13	17	21	21
132	Thyroxine-binding globulin OS=Homo sapiens GN=SERPINA7 PE=1 SV=2	P05543	10	7	8	15	8	8	5	11	11	10	10	13	20	19	17	17	20	18	19	14	8	4
133	Endosialin OS=Homo sapiens GN=CD248 PE=1 SV=1	Q9HCU0	11	13	11	12	15	13	14	15	16	16	17	15	15	15	14	13	13	15	14	9	8	7
134	Cluster of Tyrosine-protein phosphatase non-receptor type substrate 1 OS=Homo sapiens GN=SIRPA PE=1 SV=2+1	P78324 (+1)	6	6	4	16	8	7	9	8	11	11	16	21	20	20	19	16	12	17	19	18	18	9
134.1	Tyrosine-protein phosphatase non-receptor type substrate 1 OS=Homo sapiens GN=SIRPA PE=1 SV=2	P78324	6	5	4	15	8	7	9	8	10	11	15	20	19	19	18	15	12	16	18	17	17	9
134.2	Signal-regulatory protein beta-1 isoform 3 OS=Homo sapiens GN=SIRPB1 PE=1 SV=1	Q5TFQ8	6	6	4	9	6	6	7	7	8	9	10	11	11	12	11	10	0	10	12	11	12	8
135	Trefoil factor 2 OS=Homo sapiens GN=TFF2 PE=1 SV=2	Q03403	5	6	5	6	8	6	6	7	6	6	6	5	4	5	5	3	5	5	6	6	5	3
136	Cluster of Ig kappa chain V-IV region Len OS=Homo sapiens PE=1 SV=2+1	P01625 (+1)	3	3	3	5	6	7	6	6	6	5	5	4	4	2	3	3	3	3	5	6	6	6
136.1	Ig kappa chain V-IV region Len OS=Homo sapiens PE=1 SV=2	P01625	3	3	3	4	5	5	5	5	5	4	4	3	4	2	3	3	3	3	4	5	5	5
136.2	Ig kappa chain V-IV region B17 OS=Homo sapiens PE=2 SV=1	P06314	0	0	0	3	4	5	4	4	4	3	4	3	0	0	2	0	2	2	4	4	4	4
137	Glutaminyl-peptide cyclotransferase OS=Homo sapiens GN=QPCT PE=1 SV=1	Q16769	10	10	10	14	11	9	9	10	14	15	17	17	12	12	11	6	16	13	13	11	9	6
138	Keratin, type I cytoskeletal 9 OS=Homo sapiens GN=KRT9 PE=1 SV=3	P35527	5	4	6	25	29	25	31	29	32	27	32	31	35	34	33	33	29	32	35	28	25	27
139	Protein S100-A9 OS=Homo sapiens GN=S100A9 PE=1 SV=1	P06702	6	7	6	6	13	7	7	7	6	6	4	6	7	6	5	4	6	5	8	7	6	7
140	Lysosome-associated membrane glycoprotein 2 OS=Homo sapiens GN=LAMP2 PE=1 SV=2	P13473	5	4	6	5	5	6	5	6	6	5	6	5	5	6	8	7	9	6	6	6	6	5
141	Aminoacylase-1 OS=Homo sapiens GN=ACY1 PE=1 SV=1	Q03154	14	14	13	18	19	18	18	19	15	18	27	22	18	17	13	8	18	13	16	23	22	17
142	Chondroitin sulfate proteoglycan 4 OS=Homo sapiens GN=CSPG4 PE=1 SV=2	Q6UVK1	8	8	9	36	30	22	21	38	42	37	45	45	35	39	37	26	30	39	37	27	16	14
143	Beta-2-glycoprotein 1 OS=Homo sapiens GN=APOH PE=1 SV=3	P02749	10	8	10	15	13	9	13	12	13	15	19	19	20	17	15	13	12	15	18	19	17	17
144	Antithrombin-III OS=Homo sapiens GN=SERPINC1 PE=1 SV=1	P01008	11	12	10	18	23	19	16	18	19	17	22	20	31	29	24	22	26	22	28	25	13	14
145	Heat shock protein beta-1 OS=Homo sapiens GN=HSPB1 PE=1 SV=2	P04792	8	9	8	11	17	18	17	23	18	14	14	12	11	11	8	6	10	12	17	17	16	13
146	Vitronectin OS=Homo sapiens GN=VTN PE=1 SV=1	P04004	10	10	10	12	13	13	13	15	13	12	12	10	12	13	14	13	14	15	12	8	9	9
147	Complement factor I OS=Homo sapiens GN=CFI PE=1 SV=2	P05156	9	10	11	19	13	8	8	9	15	18	21	23	24	23	23	20	18	13	20	24	19	14
148	Mannosyl-oligosaccharide 1,2-alpha-mannosidase IA OS=Homo sapiens GN=MAN1A1 PE=1 SV=3	P33908	12	12	11	20	20	14	16	19	17	19	17	16	30	29	26	21	26	20	18	17	16	11
149	Annexin A2 OS=Homo sapiens GN=ANXA2 PE=1 SV=2	P07355	10	9	11	21	24	16	19	22	28	27	23	20	22	20	19	11	19	16	15	19	20	20
150	Phosphoglycerate kinase 1 OS=Homo sapiens GN=PGK1 PE=1 SV=3	P00558	10	10	11	21	26	21	20	22	20	22	37	29	22	21	22	14	17	10	19	21	23	26
151	Beta-galactosidase OS=Homo sapiens GN=GLB1 PE=1 SV=2	P16278	6	10	10	17	14	14	14	15	13	11	15	17	17	18	17	17	16	15	13	12	13	13
152	Phosphatidylethanolamine-binding protein 1 OS=Homo sapiens GN=PEBP1 PE=1 SV=3	P30086	8	8	8	11	14	12	11	11	11	11	10	9	9	8	7	8	9	6	8	10	10	12
153	Endonuclease domain-containing 1 protein OS=Homo sapiens GN=ENDOD1 PE=1 SV=2	O94919	10	10	9	13	13	10	11	12	16	17	16	14	12	13	13	6	11	18	14	7	6	4
154	Signal-regulatory protein beta-1 OS=Homo sapiens GN=SIRPB1 PE=1 SV=5	O00241	5	5	6	13	4	2	5	5	7	9	12	15	14	16	14	11	9	12	15	15	11	2
155	Dipeptidyl peptidase 4 OS=Homo sapiens GN=DPP4 PE=1 SV=2	P27487	17	18	18	27	27	17	19	20	19	19	24	20	20	23	34	40	35	31	27	21	17	11
156	6-phosphogluconolactonase OS=Homo sapiens GN=PGLS PE=1 SV=2	O95336	9	9	9	11	11	14	15	15	14	12	11	10	9	9	8	10	10	8	11	15	12	10
157	Desmocollin-2 OS=Homo sapiens GN=DSC2 PE=1 SV=1	Q02487	11	10	11	22	20	18	18	18	19	14	21	16	16	15	25	17	21	26	23	12	8	6
158	Leukocyte-associated immunoglobulin-like receptor 1 OS=Homo sapiens GN=LAIR1 PE=1 SV=1	Q6GTX8	4	4	4	5	5	5	5	5	5	5	5	5	5	5	5	4	5	5	4	3	3	3
159	Lithostathine-1-alpha OS=Homo sapiens GN=REG1A PE=1 SV=3	P05451	7	7	7	8	10	10	9	10	9	8	8	7	8	6	6	3	7	8	9	8	7	6
160	N-acetylglucosamine-6-sulfatase OS=Homo sapiens GN=GNS PE=1 SV=3	P15586	7	10	8	14	12	10	7	11	10	11	14	13	14	14	14	16	14	9	14	15	15	14
161	Alpha-actinin-4 OS=Homo sapiens GN=ACTN4 PE=1 SV=2	O43707	10	12	9	45	45	41	36	37	38	31	41	42	37	41	55	60	48	38	41	34	24	13
162	Hemoglobin subunit alpha OS=Homo sapiens GN=HBA1 PE=1 SV=2	P69905	8	8	7	8	12	10	9	9	9	9	9	7	9	7	8	9	8	6	8	9	9	9
163	Ig kappa chain V-I region AU OS=Homo sapiens PE=1 SV=1	P01594	2	2	2	3	3	4	3	4	3	2	2	2	2	2	2	2	2	2	3	4	3	2
164	Glutathione S-transferase P OS=Homo sapiens GN=GSTP1 PE=1 SV=2	P09211	6	5	5	10	14	14	13	14	11	10	11	7	7	9	6	5	10	11	13	13	9	8
165	IgGFc-binding protein OS=Homo sapiens GN=FCGBP PE=1 SV=3	Q9Y6R7	11	11	11	64	29	16	23	29	31	32	59	76	67	74	67	56	61	51	62	43	24	20
166	Fibulin-2 OS=Homo sapiens GN=FBLN2 PE=1 SV=2	P98095	4	5	4	19	22	17	20	20	19	15	16	14	12	11	13	9	21	17	6	3	4	2
167	Extracellular superoxide dismutase [Cu-Zn] OS=Homo sapiens GN=SOD3 PE=1 SV=2	P08294	5	6	6	7	8	7	9	10	10	7	9	8	7	7	7	7	7	7	9	9	9	9
168	Protein YIPF3 OS=Homo sapiens GN=YIPF3 PE=1 SV=1	Q9GZM5	2	1	2	2	2	2	3	3	3	3	3	2	3	3	0	0	3	3	0	2	0	2
169	Melanotransferrin OS=Homo sapiens GN=MFI2 PE=1 SV=2	P08582	15	15	13	27	25	19	19	21	20	21	29	33	25	27	37	38	25	26	35	29	15	11
170	Alpha-2-macroglobulin-like protein 1 OS=Homo sapiens GN=A2ML1 PE=1 SV=3	A8K2U0	11	14	12	35	30	25	27	36	31	27	30	28	30	28	39	38	38	25	32	31	29	25
171	Protein FAM3C OS=Homo sapiens GN=FAM3C PE=1 SV=1	Q92520	4	5	3	12	13	16	16	14	11	13	13	8	8	8	8	6	10	12	14	14	14	14
172	N-acetyllactosaminide beta-1,3-N-acetylglucosaminyltransferase OS=Homo sapiens GN=B3GNT1 PE=1 SV=1	O43505	6	6	7	10	10	8	5	9	7	7	10	12	11	11	10	8	8	7	11	10	11	10
173	Cluster of Keratin, type II cytoskeletal 73 OS=Homo sapiens GN=KRT73 PE=1 SV=1+2	Q86Y46 (+2)	7	6	6	8	11	10	10	10	10	11	10	11	12	11	10	11	10	9	15	12	12	11
173.1	Keratin, type II cytoskeletal 73 OS=Homo sapiens GN=KRT73 PE=1 SV=1	Q86Y46	6	5	5	6	9	9	7	8	9	8	9	9	10	9	9	9	9	8	11	10	10	9
173.2	Keratin, type II cytoskeletal 74 OS=Homo sapiens GN=KRT74 PE=1 SV=2	Q7RTS7	5	4	4	6	9	8	8	9	8	9	8	8	8	9	8	9	8	7	10	8	8	8
173.3	Keratin, type II cytoskeletal 71 OS=Homo sapiens GN=KRT71 PE=1 SV=3	Q3SY84	3	2	2	4	6	6	5	5	5	6	5	5	7	6	6	6	6	6	8	7	7	7
174	Tyrosine-protein kinase receptor UFO OS=Homo sapiens GN=AXL PE=1 SV=3	P30530	5	5	5	8	7	6	7	6	7	6	6	7	10	12	12	10	11	9	7	5	3	5
175	Prostate-specific antigen OS=Homo sapiens GN=KLK3 PE=1 SV=2	P07288	9	9	9	10	13	12	11	14	14	12	11	10	9	9	9	7	7	5	8	10	14	14
176	Cartilage intermediate layer protein 2 OS=Homo sapiens GN=CILP2 PE=2 SV=2	Q8IUL8	7	8	9	17	14	11	12	15	14	14	18	25	23	28	24	17	14	14	24	20	18	18
177	Bile salt-activated lipase OS=Homo sapiens GN=CEL PE=1 SV=3	P19835	11	11	10	25	25	16	17	18	17	18	16	14	17	18	22	28	25	21	13	7	7	9
178	Maltase-glucoamylase, intestinal OS=Homo sapiens GN=MGAM PE=1 SV=5	O43451	22	21	18	42	12	9	10	8	16	15	16	29	28	27	43	40	50	43	47	25	14	8
179	Vitelline membrane outer layer protein 1 homolog OS=Homo sapiens GN=VMO1 PE=1 SV=1	Q7Z5L0	5	5	5	6	7	7	7	7	7	5	6	6	6	5	6	4	7	7	7	4	3	3
180	Keratin, type I cytoskeletal 17 OS=Homo sapiens GN=KRT17 PE=1 SV=2	Q04695	0	0	0	13	26	18	18	18	20	18	25	20	24	22	22	16	18	20	23	17	14	18
181	Apolipoprotein E OS=Homo sapiens GN=APOE PE=1 SV=1	P02649	15	15	14	18	26	19	23	26	27	23	21	16	16	18	17	9	18	16	21	22	15	13
182	Cluster of Haptoglobin OS=Homo sapiens GN=HP PE=1 SV=1+1	P00738 (+1)	9	9	10	18	17	15	18	17	20	24	23	20	16	14	10	6	13	15	25	25	22	19
182.1	Haptoglobin OS=Homo sapiens GN=HP PE=1 SV=1	P00738	9	9	10	16	17	15	18	17	16	20	18	18	16	14	10	6	13	15	23	23	19	18
182.2	Haptoglobin-related protein OS=Homo sapiens GN=HPR PE=1 SV=2	P00739	0	0	0	10	11	8	0	9	13	15	14	11	0	8	4	3	5	0	15	15	14	12
183	Insulin-like growth factor-binding protein 2 OS=Homo sapiens GN=IGFBP2 PE=1 SV=2	P18065	9	9	9	11	14	12	11	20	20	14	11	13	12	12	9	7	11	6	6	11	14	19
184	Basal cell adhesion molecule OS=Homo sapiens GN=BCAM PE=1 SV=2	P50895	10	10	11	17	21	14	15	20	15	15	16	16	17	21	26	24	21	21	24	16	16	15
185	Ig kappa chain V-I region Ni OS=Homo sapiens PE=1 SV=1	P01613	2	2	2	3	3	3	3	3	3	3	3	2	2	2	0	2	2	3	3	3	2	3
186	Complement decay-accelerating factor OS=Homo sapiens GN=CD55 PE=1 SV=4	P08174	7	7	9	11	13	12	12	16	15	15	15	10	16	14	18	13	16	16	12	9	5	5
187	Agrin OS=Homo sapiens GN=AGRN PE=1 SV=4	O00468	9	9	9	46	23	18	21	30	33	30	32	34	34	39	47	29	30	19	23	32	27	26
188	Heat shock cognate 71 kDa protein OS=Homo sapiens GN=HSPA8 PE=1 SV=1	P11142	9	9	9	25	30	24	25	25	24	19	24	22	24	35	31	29	26	24	31	28	23	22
189	Carboxypeptidase M OS=Homo sapiens GN=CPM PE=1 SV=2	P14384	13	11	12	15	13	11	11	15	13	12	13	12	14	13	12	11	13	12	14	14	14	11
190	Fructose-1,6-bisphosphatase 1 OS=Homo sapiens GN=FBP1 PE=1 SV=5	P09467	9	8	9	16	12	10	10	15	23	25	24	17	12	11	12	9	17	10	14	19	21	24
191	Arylsulfatase A OS=Homo sapiens GN=ARSA PE=1 SV=3	P15289	7	7	7	9	8	4	5	7	9	7	10	10	12	11	10	10	10	4	10	13	11	7
192	Tripeptidyl-peptidase 1 OS=Homo sapiens GN=TPP1 PE=1 SV=2	O14773	6	6	4	12	13	7	6	11	8	6	10	9	9	15	15	14	7	3	15	17	16	11
193	Peptidase inhibitor 16 OS=Homo sapiens GN=PI16 PE=1 SV=1	Q6UXB8	7	6	6	9	10	10	11	11	11	9	12	12	12	11	13	12	13	10	8	7	4	4
194	Angiopoietin-related protein 2 OS=Homo sapiens GN=ANGPTL2 PE=2 SV=1	Q9UKU9	11	11	11	13	16	14	15	18	18	17	17	14	13	14	11	7	14	13	11	13	14	13
195	Selenium-binding protein 1 OS=Homo sapiens GN=SELENBP1 PE=1 SV=2	Q13228	8	7	8	26	24	20	15	18	14	14	19	31	26	25	17	13	21	14	23	29	27	23
196	Ig kappa chain V-I region Roy OS=Homo sapiens PE=1 SV=1	P01608	2	2	2	4	5	6	5	6	4	3	2	3	2	2	2	2	3	3	5	3	4	4
197	Ig kappa chain V-II region RPMI 6410 OS=Homo sapiens PE=4 SV=1	P06310	0	0	0	3	3	4	5	6	4	4	3	2	3	3	3	3	0	2	3	4	4	4
198	Vitamin K-dependent protein Z OS=Homo sapiens GN=PROZ PE=1 SV=2	P22891	10	10	11	11	9	8	10	10	10	11	10	10	15	18	15	12	11	13	12	12	11	12
199	Programmed cell death 6-interacting protein OS=Homo sapiens GN=PDCD6IP PE=1 SV=1	Q8WUM4	8	9	10	34	25	20	19	16	24	23	30	26	31	24	46	52	35	27	29	40	45	40
200	Urokinase-type plasminogen activator OS=Homo sapiens GN=PLAU PE=1 SV=2	P00749	13	12	13	17	20	16	18	22	21	16	17	19	15	14	16	13	17	11	10	11	14	19
201	Cystatin-M OS=Homo sapiens GN=CST6 PE=1 SV=1	Q15828	6	6	6	8	12	8	8	7	6	5	5	7	6	5	4	4	5	6	8	7	8	7
202	Annexin A11 OS=Homo sapiens GN=ANXA11 PE=1 SV=1	P50995	9	10	11	16	16	10	11	16	19	18	21	20	24	24	20	16	17	11	13	18	21	21
203	Acid ceramidase OS=Homo sapiens GN=ASAH1 PE=1 SV=5	Q13510	10	10	11	17	17	15	13	14	17	18	17	17	14	13	10	10	19	12	13	15	12	13
204	Multimerin-2 OS=Homo sapiens GN=MMRN2 PE=1 SV=2	Q9H8L6	5	5	6	7	8	6	7	6	4	4	6	7	3	5	3	9	8	11	6	5	6	5
205	Ig kappa chain V-III region NG9 (Fragment) OS=Homo sapiens PE=1 SV=1	P01621	2	3	3	4	4	5	5	6	4	3	4	3	4	3	3	2	0	2	3	5	5	5
206	Cytosolic non-specific dipeptidase OS=Homo sapiens GN=CNDP2 PE=1 SV=2	Q96KP4	7	10	7	22	19	16	17	20	18	17	21	29	24	23	20	13	24	18	19	20	16	18
207	Gamma-glutamyl hydrolase OS=Homo sapiens GN=GGH PE=1 SV=2	Q92820	8	8	8	11	13	13	11	12	13	13	12	11	12	12	9	7	12	12	12	11	12	12
208	Keratin, type II cytoskeletal 80 OS=Homo sapiens GN=KRT80 PE=1 SV=2	Q6KB66	0	0	0	9	11	8	7	5	7	9	18	21	13	13	9	5	10	5	17	14	8	6
209	Receptor-type tyrosine-protein phosphatase S OS=Homo sapiens GN=PTPRS PE=1 SV=3	Q13332	11	6	10	32	31	24	27	26	25	21	24	26	27	25	32	29	26	21	35	32	27	19
210	Di-N-acetylchitobiase OS=Homo sapiens GN=CTBS PE=1 SV=1	Q01459	10	7	9	9	10	5	6	8	9	10	12	12	15	14	12	11	13	14	13	12	6	6
211	L-lactate dehydrogenase B chain OS=Homo sapiens GN=LDHB PE=1 SV=2	P07195	9	8	9	15	13	11	12	16	19	18	19	15	11	12	11	11	17	15	12	12	10	10
212	Attractin OS=Homo sapiens GN=ATRN PE=1 SV=2	O75882	19	16	16	27	8	7	8	12	10	13	16	16	22	19	27	32	40	34	30	25	22	12
213	Cluster of Glutathione S-transferase A2 OS=Homo sapiens GN=GSTA2 PE=1 SV=4+3	P09210 (+3)	6	7	7	8	14	16	16	16	11	10	7	7	10	7	6	4	10	6	5	8	6	6
213.1	Glutathione S-transferase A2 OS=Homo sapiens GN=GSTA2 PE=1 SV=4	P09210	6	7	6	8	11	13	13	13	10	10	7	7	7	7	0	0	9	0	5	8	0	6
213.2	Glutathione S-transferase A1 OS=Homo sapiens GN=GSTA1 PE=1 SV=3	P08263	6	7	6	8	12	13	13	13	10	9	0	0	8	7	6	4	9	6	5	7	6	0
213.3	Glutathione S-transferase A3 OS=Homo sapiens GN=GSTA3 PE=1 SV=3	Q16772	0	0	0	5	7	7	6	7	6	6	0	4	5	0	5	0	5	5	4	5	0	4
213.4	Glutathione S-transferase A5 OS=Homo sapiens GN=GSTA5 PE=2 SV=1	Q7RTV2	0	0	0	2	3	0	6	4	3	3	2	0	2	0	3	2	3	3	2	3	2	2
214	Collagen alpha-1(XII) chain OS=Homo sapiens GN=COL12A1 PE=1 SV=2	Q99715	8	7	7	35	37	36	37	38	35	33	38	35	24	23	24	20	29	33	41	28	19	19
215	Hemicentin-1 OS=Homo sapiens GN=HMCN1 PE=1 SV=2	Q96RW7	7	6	7	27	10	12	16	14	17	11	13	11	11	8	9	6	16	17	17	23	12	6
216	Carboxypeptidase E OS=Homo sapiens GN=CPE PE=1 SV=1	P16870	6	7	8	16	20	16	16	18	17	15	16	21	26	26	18	11	25	20	18	11	4	2
217	Leukocyte elastase inhibitor OS=Homo sapiens GN=SERPINB1 PE=1 SV=1	P30740	9	9	8	18	17	18	17	15	15	18	22	18	18	15	15	9	19	13	13	19	19	16
218	Cluster of Tubulin beta-4B chain OS=Homo sapiens GN=TUBB4B PE=1 SV=1+5	P68371 (+5)	4	7	7	30	30	22	18	22	24	22	25	39	34	32	26	18	22	19	29	26	17	11
218.1	Tubulin beta-4B chain OS=Homo sapiens GN=TUBB4B PE=1 SV=1	P68371	4	7	7	18	19	15	13	14	15	14	15	22	20	19	17	14	16	12	16	15	12	7
218.2	Tubulin beta chain OS=Homo sapiens GN=TUBB PE=1 SV=2	P07437	3	5	6	18	19	15	12	13	14	14	15	22	20	17	16	12	15	13	16	14	11	7
218.3	Tubulin beta-2A chain OS=Homo sapiens GN=TUBB2A PE=1 SV=1	Q13885	0	0	0	15	16	0	0	12	14	14	15	20	18	18	16	10	0	10	15	13	10	0
218.4	Tubulin beta-3 chain OS=Homo sapiens GN=TUBB3 PE=1 SV=2	Q13509	0	0	0	12	11	11	9	10	11	10	12	15	14	15	11	9	0	8	12	12	10	7
218.5	Tubulin beta-2B chain OS=Homo sapiens GN=TUBB2B PE=1 SV=1	Q9BVA1	0	0	0	0	0	12	11	12	14	0	14	20	18	17	0	0	13	9	14	13	0	0
218.6	Tubulin beta-4A chain OS=Homo sapiens GN=TUBB4A PE=1 SV=2	P04350	0	0	0	0	15	0	8	10	0	0	0	19	0	16	12	0	0	10	13	12	0	0
219	Granulins OS=Homo sapiens GN=GRN PE=1 SV=2	P28799	8	7	6	14	18	16	21	20	14	14	13	12	12	11	13	7	13	14	16	14	14	14
220	Immunoglobulin J chain OS=Homo sapiens GN=IGJ PE=1 SV=4	P01591	5	5	5	7	6	9	9	9	8	5	6	6	6	6	5	5	7	9	6	3	3	4
221	Tenascin OS=Homo sapiens GN=TNC PE=1 SV=3	P24821	5	7	6	39	38	43	47	39	45	37	45	44	31	29	31	17	36	43	21	6	0	3
222	Lysosomal acid phosphatase OS=Homo sapiens GN=ACP2 PE=1 SV=3	P11117	11	11	10	13	10	10	9	12	14	14	16	16	16	16	15	12	16	11	10	17	16	15
223	Peptidyl-prolyl cis-trans isomerase A OS=Homo sapiens GN=PPIA PE=1 SV=2	P62937	5	5	5	10	14	13	12	10	10	8	9	9	7	8	8	6	9	4	7	9	14	16
224	Folate receptor alpha OS=Homo sapiens GN=FOLR1 PE=1 SV=3	P15328	7	7	7	7	10	8	8	9	9	10	9	7	7	6	6	7	8	5	7	9	9	11
225	Keratin, type II cytoskeletal 78 OS=Homo sapiens GN=KRT78 PE=2 SV=2	Q8N1N4	10	6	8	24	26	21	17	19	20	18	26	33	31	29	23	21	17	21	31	26	21	18
226	Carboxypeptidase N subunit 2 OS=Homo sapiens GN=CPN2 PE=1 SV=3	P22792	9	8	9	14	10	7	9	10	9	9	11	11	12	10	15	16	15	14	15	14	10	8
227	Neuronal growth regulator 1 OS=Homo sapiens GN=NEGR1 PE=1 SV=3	Q7Z3B1	5	5	5	11	9	7	8	13	14	13	13	13	14	12	10	9	11	13	10	9	6	5
228	Gamma-glutamyltranspeptidase 1 OS=Homo sapiens GN=GGT1 PE=1 SV=2	P19440	7	7	9	9	7	0	6	10	8	8	9	10	14	14	16	11	13	13	12	12	12	12
229	Heat shock 70 kDa protein 1A/1B OS=Homo sapiens GN=HSPA1A PE=1 SV=5	P08107	7	7	8	24	27	24	28	22	20	19	22	23	23	32	29	24	25	19	26	29	21	19
230	Fructose-bisphosphate aldolase A OS=Homo sapiens GN=ALDOA PE=1 SV=2	P04075	5	5	5	15	20	15	15	19	15	24	29	19	16	13	15	10	10	7	12	13	17	21
231	Peroxiredoxin-6 OS=Homo sapiens GN=PRDX6 PE=1 SV=3	P30041	6	7	8	13	20	19	19	18	16	14	15	13	13	14	11	5	16	10	16	17	17	16
232	Poliovirus receptor-related protein 2 OS=Homo sapiens GN=PVRL2 PE=1 SV=1	Q92692	7	7	7	10	9	8	8	8	10	9	12	12	12	12	13	9	12	12	12	10	9	9
233	Envoplakin OS=Homo sapiens GN=EVPL PE=1 SV=3	Q92817	2	0	1	59	64	49	42	52	43	43	51	52	46	41	59	64	24	18	49	70	79	82
234	Complement factor B OS=Homo sapiens GN=CFB PE=1 SV=2	P00751	8	10	7	21	23	17	19	16	20	22	19	20	23	22	29	33	23	21	20	24	24	24
235	Complement component C7 OS=Homo sapiens GN=C7 PE=1 SV=2	P10643	5	4	4	22	16	13	10	12	11	13	12	16	14	12	30	31	17	12	14	26	24	20
236	Golgi membrane protein 1 OS=Homo sapiens GN=GOLM1 PE=1 SV=1	Q8NBJ4	11	12	11	19	9	15	18	16	20	18	22	20	23	30	31	28	28	31	15	10	4	8
237	Vascular cell adhesion protein 1 OS=Homo sapiens GN=VCAM1 PE=1 SV=1	P19320	8	7	6	20	11	14	13	14	22	21	21	19	15	16	18	16	13	23	18	13	6	2
238	Cluster of POTE ankyrin domain family member E OS=Homo sapiens GN=POTEE PE=1 SV=3+3	Q6S8J3 (+3)	4	4	4	6	9	8	8	6	9	8	11	8	7	7	6	5	6	8	10	8	7	7
238.1	POTE ankyrin domain family member E OS=Homo sapiens GN=POTEE PE=1 SV=3	Q6S8J3	0	0	0	6	9	8	8	0	8	8	8	8	0	7	6	5	0	8	9	8	7	7
238.2	POTE ankyrin domain family member F OS=Homo sapiens GN=POTEF PE=1 SV=2	A5A3E0	4	4	4	5	6	6	5	5	7	5	6	6	6	5	4	4	5	5	6	6	5	5
238.3	POTE ankyrin domain family member I OS=Homo sapiens GN=POTEI PE=3 SV=1	P0CG38	0	0	0	0	6	6	5	5	6	0	7	6	6	5	0	4	0	5	7	6	5	0
238.4	POTE ankyrin domain family member J OS=Homo sapiens GN=POTEJ PE=3 SV=1	P0CG39	0	0	0	0	5	5	4	4	5	4	5	5	5	4	4	3	4	0	5	0	0	4
239	Protein S100-A8 OS=Homo sapiens GN=S100A8 PE=1 SV=1	P05109	6	6	6	7	13	9	9	9	7	6	7	6	6	6	5	6	8	6	5	7	10	10
240	Secreted Ly-6/uPAR-related protein 1 OS=Homo sapiens GN=SLURP1 PE=1 SV=2	P55000	2	3	3	4	5	4	4	5	4	4	4	4	2	2	2	0	3	5	5	5	2	4
241	Macrophage colony-stimulating factor 1 OS=Homo sapiens GN=CSF1 PE=1 SV=2	P09603	5	5	5	11	11	12	11	8	13	13	16	17	18	18	17	15	19	13	7	2	0	3
242	N(G),N(G)-dimethylarginine dimethylaminohydrolase 2 OS=Homo sapiens GN=DDAH2 PE=1 SV=1	O95865	9	7	8	11	13	12	14	16	16	12	10	11	10	8	7	6	10	11	12	16	16	11
243	Alpha-2-macroglobulin OS=Homo sapiens GN=A2M PE=1 SV=3	P01023	8	10	9	48	25	14	17	25	22	23	30	24	30	32	55	52	52	42	40	39	37	30
244	Fatty acid-binding protein, epidermal OS=Homo sapiens GN=FABP5 PE=1 SV=3	Q01469	7	7	8	7	13	9	8	8	8	7	8	7	8	6	6	3	7	5	9	10	8	10
245	Poliovirus receptor-related protein 4 OS=Homo sapiens GN=PVRL4 PE=1 SV=1	Q96NY8	8	9	10	12	13	11	12	12	13	12	16	15	13	13	13	8	11	12	14	12	8	7
246	78 kDa glucose-regulated protein OS=Homo sapiens GN=HSPA5 PE=1 SV=2	P11021	8	6	10	26	23	22	22	19	22	20	24	26	22	29	36	29	23	28	32	24	18	14
247	Ig kappa chain V-III region CLL OS=Homo sapiens PE=1 SV=2	P04207	2	2	2	2	2	4	3	3	3	2	2	2	2	2	2	2	2	0	2	2	3	3
248	Ig heavy chain V-III region TIL OS=Homo sapiens PE=1 SV=1	P01765	3	3	3	2	0	2	0	2	3	3	2	3	3	0	0	0	3	0	2	0	3	2
249	Dipeptidyl peptidase 1 OS=Homo sapiens GN=CTSC PE=1 SV=2	P53634	7	6	6	11	15	13	12	13	10	8	9	7	15	14	13	7	10	8	11	14	13	9
250	Nucleobindin-1 OS=Homo sapiens GN=NUCB1 PE=1 SV=4	Q02818	11	15	14	24	15	15	19	22	20	17	22	27	28	25	20	17	22	20	26	19	11	12
251	Complement C1r subcomponent-like protein OS=Homo sapiens GN=C1RL PE=1 SV=2	Q9NZP8	5	5	6	12	8	10	10	11	12	8	13	12	12	16	17	12	15	15	16	9	6	6
252	Cluster of Ubiquitin-60S ribosomal protein L40 OS=Homo sapiens GN=UBA52 PE=1 SV=2+3	P62987 (+3)	4	3	3	8	11	7	6	5	6	5	6	5	5	5	5	5	7	6	10	13	7	8
252.1	Ubiquitin-60S ribosomal protein L40 OS=Homo sapiens GN=UBA52 PE=1 SV=2	P62987	4	3	3	0	10	7	6	5	6	5	6	5	5	5	5	5	7	6	10	13	6	7
252.2	Ubiquitin-40S ribosomal protein S27a OS=Homo sapiens GN=RPS27A PE=1 SV=2	P62979	4	3	3	8	11	0	0	0	0	0	6	5	5	0	0	0	0	6	10	13	6	7
252.3	Group of Polyubiquitin-B OS=Homo sapiens GN=UBB PE=1 SV=1+1	P0CG47 (+1)	4	3	3	7	10	7	0	0	0	0	0	0	0	0	5	0	0	0	10	13	7	8
252.4	Polyubiquitin-B OS=Homo sapiens GN=UBB PE=1 SV=1	P0CG47	4	3	3	7	10	7	0	0	0	0	0	0	0	0	5	0	0	0	10	13	7	8
252.5	Polyubiquitin-C OS=Homo sapiens GN=UBC PE=1 SV=3	P0CG48	4	3	3	7	10	7	0	0	0	0	0	0	0	0	5	0	0	0	10	13	7	8
253	14-3-3 protein sigma OS=Homo sapiens GN=SFN PE=1 SV=1	P31947	7	6	8	12	15	14	20	18	14	10	12	11	9	9	11	7	13	16	13	6	5	5
254	Lymphatic vessel endothelial hyaluronic acid receptor 1 OS=Homo sapiens GN=LYVE1 PE=1 SV=2	Q9Y5Y7	4	4	5	8	5	4	3	5	4	5	6	9	7	8	8	8	9	7	4	0	2	2
255	Transthyretin OS=Homo sapiens GN=TTR PE=1 SV=1	P02766	5	5	5	6	10	7	5	5	8	6	6	6	5	3	4	4	5	4	7	10	6	5
256	Ig kappa chain V-I region WEA OS=Homo sapiens PE=1 SV=1	P01610	0	0	0	3	3	3	3	3	3	3	3	2	2	2	2	2	2	0	2	3	3	3
257	Ezrin OS=Homo sapiens GN=EZR PE=1 SV=4	P15311	11	7	8	28	25	17	22	19	23	27	25	23	24	24	47	26	24	14	18	23	28	29
258	Ciliary neurotrophic factor receptor subunit alpha OS=Homo sapiens GN=CNTFR PE=1 SV=2	P26992	6	7	7	11	3	3	2	5	4	5	7	9	12	12	12	10	11	11	9	5	5	4
259	Cadherin-11 OS=Homo sapiens GN=CDH11 PE=1 SV=2	P55287	8	7	10	18	7	5	8	7	8	7	10	19	16	21	27	23	17	22	18	3	0	0
260	N-acetylmuramoyl-L-alanine amidase OS=Homo sapiens GN=PGLYRP2 PE=1 SV=1	Q96PD5	9	9	9	14	10	7	8	9	9	10	10	10	10	15	15	14	9	10	13	14	12	10
261	14-3-3 protein epsilon OS=Homo sapiens GN=YWHAE PE=1 SV=1	P62258	5	4	4	15	16	12	18	20	19	16	16	13	11	8	9	6	17	17	9	9	4	4
262	Contactin-1 OS=Homo sapiens GN=CNTN1 PE=1 SV=1	Q12860	13	15	12	36	20	11	13	14	17	16	23	25	18	29	35	40	33	40	40	20	11	7
263	Myeloperoxidase OS=Homo sapiens GN=MPO PE=1 SV=1	P05164	15	11	12	24	22	14	13	17	14	15	18	26	33	29	27	18	23	16	20	17	16	14
264	Thrombospondin-1 OS=Homo sapiens GN=THBS1 PE=1 SV=2	P07996	7	10	8	38	27	25	28	29	28	18	21	22	18	22	28	34	38	34	30	22	19	18
265	Syntenin-1 OS=Homo sapiens GN=SDCBP PE=1 SV=1	O00560	5	5	5	7	7	4	6	9	9	7	8	6	5	5	5	3	8	3	3	5	5	8
266	Zymogen granule protein 16 homolog B OS=Homo sapiens GN=ZG16B PE=1 SV=3	Q96DA0	5	6	6	8	9	8	7	8	8	8	8	7	6	6	6	4	9	8	6	5	0	2
267	CD276 antigen OS=Homo sapiens GN=CD276 PE=1 SV=1	Q5ZPR3	3	2	3	8	5	5	4	2	5	6	7	8	7	7	6	5	7	6	0	0	0	0
268	14-3-3 protein zeta/delta OS=Homo sapiens GN=YWHAZ PE=1 SV=1	P63104	8	6	6	10	14	14	16	18	16	11	12	11	10	11	9	8	14	13	12	11	8	8
269	Sialate O-acetylesterase OS=Homo sapiens GN=SIAE PE=1 SV=1	Q9HAT2	8	9	8	13	12	15	12	14	14	14	14	9	12	16	15	14	14	6	10	11	15	15
270	Retinal dehydrogenase 1 OS=Homo sapiens GN=ALDH1A1 PE=1 SV=2	P00352	4	4	1	22	11	9	6	11	15	12	19	27	31	29	28	19	23	12	15	25	28	29
271	Glial fibrillary acidic protein OS=Homo sapiens GN=GFAP PE=1 SV=1	P14136	0	0	0	0	3	2	2	3	2	2	2	0	0	2	2	2	2	3	2	2	3	2
272	Lumican OS=Homo sapiens GN=LUM PE=1 SV=2	P51884	6	7	8	12	8	7	5	6	7	8	6	11	12	13	14	13	12	14	12	7	6	7
273	Hyaluronidase-1 OS=Homo sapiens GN=HYAL1 PE=1 SV=2	Q12794	3	5	3	8	6	4	4	5	6	6	9	9	9	10	8	6	8	6	9	10	9	7
274	Protein NOV homolog OS=Homo sapiens GN=NOV PE=1 SV=1	P48745	4	4	3	9	10	11	10	10	10	8	8	8	8	8	6	4	9	10	8	3	3	3
275	Napsin-A OS=Homo sapiens GN=NAPSA PE=1 SV=1	O96009	7	7	7	7	5	6	5	6	7	7	8	7	6	6	7	5	7	6	6	6	6	6
276	Ig kappa chain V-I region Lay OS=Homo sapiens PE=1 SV=1	P01605	0	0	0	3	3	3	3	3	3	3	3	3	2	3	2	0	2	2	3	3	3	3
277	Corticosteroid-binding globulin OS=Homo sapiens GN=SERPINA6 PE=1 SV=1	P08185	4	4	4	9	5	3	4	5	5	3	5	7	11	10	11	9	11	7	7	8	4	2
278	Fibulin-1 OS=Homo sapiens GN=FBLN1 PE=1 SV=4	P23142	10	10	10	20	18	13	14	15	16	21	22	20	16	17	29	25	23	16	19	15	9	7
279	Cathepsin B OS=Homo sapiens GN=CTSB PE=1 SV=3	P07858	5	6	6	12	11	10	13	12	11	13	15	11	9	9	8	6	11	11	16	15	10	8
280	Beta-enolase OS=Homo sapiens GN=ENO3 PE=1 SV=4	P13929	0	0	0	5	3	2	2	2	4	3	4	9	3	4	3	2	2	3	5	5	7	10
281	Argininosuccinate synthase OS=Homo sapiens GN=ASS1 PE=1 SV=2	P00966	10	8	11	15	20	16	16	18	16	15	21	18	15	14	13	12	17	11	12	13	18	23
282	Cluster of Cornifin-A OS=Homo sapiens GN=SPRR1A PE=1 SV=2+1	P35321 (+1)	5	5	5	7	7	8	10	8	7	8	7	8	7	7	7	4	4	6	5	7	8	7
282.1	Cornifin-A OS=Homo sapiens GN=SPRR1A PE=1 SV=2	P35321	3	3	3	5	5	5	7	6	5	6	5	6	5	5	5	3	3	5	4	5	6	5
282.2	Cornifin-B OS=Homo sapiens GN=SPRR1B PE=1 SV=2	P22528	3	3	3	5	5	6	8	6	5	6	5	6	5	5	5	3	3	5	3	5	6	5
283	Cell adhesion molecule 1 OS=Homo sapiens GN=CADM1 PE=1 SV=2	Q9BY67	6	7	6	10	6	5	6	8	5	8	7	9	9	10	14	10	13	5	3	0	0	0
284	Biotinidase OS=Homo sapiens GN=BTD PE=1 SV=2	P43251	6	7	7	12	6	5	5	5	6	8	7	8	8	9	14	11	14	9	9	6	3	0
285	Voltage-dependent anion-selective channel protein 1 OS=Homo sapiens GN=VDAC1 PE=1 SV=2	P21796	4	3	3	12	15	15	15	14	12	11	10	9	3	5	0	0	6	7	8	12	12	13
286	Cluster of Tubulin alpha-4A chain OS=Homo sapiens GN=TUBA4A PE=1 SV=1+1	P68366 (+1)	3	4	3	19	21	18	13	21	15	14	21	27	25	25	17	14	22	12	21	23	19	12
286.1	Tubulin alpha-4A chain OS=Homo sapiens GN=TUBA4A PE=1 SV=1	P68366	3	4	3	14	15	14	13	16	15	14	17	19	20	19	17	9	17	12	16	18	14	12
286.2	Tubulin alpha-1C chain OS=Homo sapiens GN=TUBA1C PE=1 SV=1	Q9BQE3	0	0	0	13	15	12	0	14	0	0	15	19	18	18	0	12	15	0	15	17	14	0
287	Glycerol-3-phosphate dehydrogenase [NAD(+)], cytoplasmic OS=Homo sapiens GN=GPD1 PE=1 SV=4	P21695	2	3	3	17	17	15	16	14	25	27	26	13	7	10	10	5	19	11	18	22	19	11
288	Alcohol dehydrogenase [NADP(+)] OS=Homo sapiens GN=AKR1A1 PE=1 SV=3	P14550	7	9	7	16	19	15	14	16	18	19	18	15	15	14	14	11	14	11	12	16	16	17
289	Ig kappa chain V-II region GM607 (Fragment) OS=Homo sapiens PE=4 SV=1	P06309	0	0	0	2	0	4	5	0	0	0	0	2	0	0	0	0	0	0	0	0	3	3
290	Ig kappa chain V-I region Gal OS=Homo sapiens PE=1 SV=1	P01599	0	0	0	3	3	4	4	5	4	3	2	0	0	0	0	0	0	0	2	2	4	4
291	Protein HEG homolog 1 OS=Homo sapiens GN=HEG1 PE=1 SV=3	Q9ULI3	3	3	3	12	9	9	9	13	14	11	15	16	14	14	17	16	23	11	3	0	0	0
292	Ig heavy chain V-III region TUR OS=Homo sapiens PE=1 SV=1	P01779	2	2	1	0	2	0	0	0	0	0	2	2	2	2	2	2	2	0	2	2	2	0
293	Keratin, type II cytoskeletal 1b OS=Homo sapiens GN=KRT77 PE=1 SV=3	Q7Z794	2	3	4	4	11	5	9	10	12	7	13	18	20	20	11	15	12	14	15	12	7	11
294	Complement factor D OS=Homo sapiens GN=CFD PE=1 SV=5	P00746	8	6	8	9	15	14	15	11	9	9	9	10	10	8	8	6	8	4	7	8	12	13
295	Pepsin A-3 OS=Homo sapiens GN=PGA3 PE=1 SV=1	P0DJD8	4	3	4	3	4	6	4	5	6	4	7	5	5	5	4	4	7	6	4	2	3	0
296	Epididymal secretory protein E1 OS=Homo sapiens GN=NPC2 PE=1 SV=1	P61916	5	5	5	6	8	8	8	7	7	7	6	5	6	5	4	2	5	7	8	8	8	8
297	Beta-2-microglobulin OS=Homo sapiens GN=B2M PE=1 SV=1	P61769	2	2	2	4	7	4	4	4	3	3	3	4	3	3	3	3	3	4	5	6	5	4
298	Ganglioside GM2 activator OS=Homo sapiens GN=GM2A PE=1 SV=4	P17900	7	6	6	7	9	9	7	8	6	6	6	5	5	5	5	4	6	7	9	6	6	4
299	Complement factor H OS=Homo sapiens GN=CFH PE=1 SV=4	P08603	5	5	4	45	31	15	26	30	34	26	38	36	28	25	27	34	33	25	43	44	39	35
300	Cluster of Keratin, type I cuticular Ha1 OS=Homo sapiens GN=KRT31 PE=2 SV=3+3	Q15323 (+3)	0	0	0	6	13	8	6	11	9	29	32	20	12	12	14	16	7	14	9	10	5	10
300.1	Keratin, type I cuticular Ha1 OS=Homo sapiens GN=KRT31 PE=2 SV=3	Q15323	0	0	0	6	12	7	4	8	8	20	22	13	11	12	12	12	5	12	7	9	4	7
300.2	Keratin, type I cuticular Ha3-II OS=Homo sapiens GN=KRT33B PE=2 SV=3	Q14525	0	0	0	2	8	6	5	7	6	14	14	9	0	7	0	9	5	8	7	7	0	6
300.3	Keratin, type I cuticular Ha4 OS=Homo sapiens GN=KRT34 PE=2 SV=2	O76011	0	0	0	2	6	4	4	6	6	11	12	8	5	5	5	8	3	7	4	4	3	4
300.4	Keratin, type I cuticular Ha3-I OS=Homo sapiens GN=KRT33A PE=2 SV=2	O76009	0	0	0	4	9	5	4	7	6	18	20	14	8	9	8	9	5	9	7	7	3	0
301	S-methylmethionine--homocysteine S-methyltransferase BHMT2 OS=Homo sapiens GN=BHMT2 PE=1 SV=1	Q9H2M3	4	5	2	15	8	9	10	12	10	15	19	15	12	13	13	8	13	9	13	16	15	13
302	Ig kappa chain V-I region Rei OS=Homo sapiens PE=1 SV=1	P01607	0	0	0	3	3	4	3	4	2	2	2	0	0	0	0	0	0	0	2	4	3	4
303	Intelectin-1 OS=Homo sapiens GN=ITLN1 PE=1 SV=1	Q8WWA0	7	8	7	13	9	7	9	12	13	13	15	14	9	9	8	4	9	9	14	11	9	5
304	Moesin OS=Homo sapiens GN=MSN PE=1 SV=3	P26038	10	7	6	25	25	19	24	19	21	23	28	24	25	33	42	30	23	15	17	21	21	29
305	Protocadherin Fat 4 OS=Homo sapiens GN=FAT4 PE=1 SV=2	Q6V0I7	3	3	3	79	17	9	10	13	23	24	33	37	28	41	66	62	97	80	32	17	9	6
306	Kallistatin OS=Homo sapiens GN=SERPINA4 PE=1 SV=3	P29622	7	9	7	17	14	12	11	9	10	10	15	18	20	19	19	15	21	17	13	9	7	4
307	Neutrophil gelatinase-associated lipocalin OS=Homo sapiens GN=LCN2 PE=1 SV=2	P80188	5	6	5	9	14	14	13	11	11	7	9	8	7	7	5	6	9	8	8	7	7	9
308	Ig kappa chain V-I region EU OS=Homo sapiens PE=1 SV=1	P01598	2	2	2	2	2	5	4	3	2	2	2	2	2	2	0	0	2	2	2	2	2	3
309	Amiloride-sensitive amine oxidase [copper-containing] OS=Homo sapiens GN=ABP1 PE=1 SV=4	P19801	12	9	10	22	11	6	8	8	11	13	14	17	15	14	29	28	23	21	17	10	13	14
310	Calbindin OS=Homo sapiens GN=CALB1 PE=1 SV=2	P05937	6	5	6	17	12	20	22	17	17	13	12	10	6	6	5	4	18	13	10	2	0	0
311	C-type lectin domain family 4 member G OS=Homo sapiens GN=CLEC4G PE=1 SV=1	Q6UXB4	3	3	2	3	6	7	4	5	4	4	5	2	3	3	3	0	5	4	5	4	4	4
312	Cluster of Elongation factor 1-alpha 1 OS=Homo sapiens GN=EEF1A1 PE=1 SV=1+2	P68104 (+2)	6	5	6	15	17	12	13	13	13	12	19	20	16	12	11	10	11	7	9	10	11	14
312.1	Elongation factor 1-alpha 1 OS=Homo sapiens GN=EEF1A1 PE=1 SV=1	P68104	6	5	6	15	17	12	13	13	12	12	18	18	16	12	0	10	11	7	8	9	11	14
312.2	Putative elongation factor 1-alpha-like 3 OS=Homo sapiens GN=EEF1A1P5 PE=5 SV=1	Q5VTE0	6	5	6	0	0	12	13	13	12	12	18	0	16	12	11	10	11	7	8	9	11	14
312.3	Elongation factor 1-alpha 2 OS=Homo sapiens GN=EEF1A2 PE=1 SV=1	Q05639	0	0	0	8	9	6	6	5	6	6	10	12	9	6	5	6	5	4	5	5	6	8
313	Procollagen C-endopeptidase enhancer 1 OS=Homo sapiens GN=PCOLCE PE=1 SV=2	Q15113	4	4	5	12	16	11	13	11	9	8	11	14	7	6	3	2	10	9	9	11	12	9
314	Protocadherin gamma-C3 OS=Homo sapiens GN=PCDHGC3 PE=1 SV=1	Q9UN70	7	5	5	14	11	11	11	19	16	12	16	14	16	17	23	21	23	18	7	0	0	0
315	Protein CutA OS=Homo sapiens GN=CUTA PE=1 SV=2	O60888	3	3	3	5	6	5	5	4	4	4	4	4	3	2	0	0	4	5	3	0	0	0
316	Protocadherin-16 OS=Homo sapiens GN=DCHS1 PE=2 SV=1	Q96JQ0	5	5	6	21	15	14	17	18	15	14	23	17	18	14	27	27	28	36	14	3	0	0
317	Peroxiredoxin-1 OS=Homo sapiens GN=PRDX1 PE=1 SV=1	Q06830	7	7	6	12	14	16	13	14	10	9	11	10	10	10	10	7	11	6	10	11	12	13
318	Cadherin-related family member 5 OS=Homo sapiens GN=CDHR5 PE=1 SV=3	Q9HBB8	5	4	5	9	7	7	8	8	8	5	7	6	7	7	9	8	10	9	6	4	4	5
319	Myosin-9 OS=Homo sapiens GN=MYH9 PE=1 SV=4	P35579	3	1	2	58	54	42	34	46	44	40	50	58	50	50	65	54	37	33	63	48	27	24
320	Keratin, type I cytoskeletal 24 OS=Homo sapiens GN=KRT24 PE=1 SV=1	Q2M2I5	3	3	3	3	2	2	4	4	4	3	2	8	11	4	4	4	4	5	5	2	4	2
321	Creatine kinase B-type OS=Homo sapiens GN=CKB PE=1 SV=1	P12277	3	2	3	12	12	11	10	10	10	13	20	15	9	9	7	4	13	8	15	15	10	8
322	Ig kappa chain V-I region CAR OS=Homo sapiens PE=1 SV=1	P01596	2	2	2	4	3	5	5	5	4	3	4	2	2	2	2	0	0	2	2	3	3	4
323	Cytosolic 10-formyltetrahydrofolate dehydrogenase OS=Homo sapiens GN=ALDH1L1 PE=1 SV=2	O75891	1	2	2	36	20	17	18	19	24	15	24	32	20	26	50	48	34	15	28	34	39	37
324	Carboxypeptidase Q OS=Homo sapiens GN=CPQ PE=1 SV=1	Q9Y646	6	6	6	11	4	3	6	7	8	6	8	12	13	13	13	9	13	11	12	12	11	7
325	ICOS ligand OS=Homo sapiens GN=ICOSLG PE=1 SV=2	O75144	3	3	3	6	4	5	5	4	5	5	5	7	6	6	6	4	5	4	3	0	0	2
326	Collagen alpha-1(XVIII) chain OS=Homo sapiens GN=COL18A1 PE=1 SV=5	P39060	5	3	3	13	18	17	19	17	14	13	16	13	14	10	15	13	10	8	5	5	8	10
327	Hemicentin-2 OS=Homo sapiens GN=HMCN2 PE=2 SV=2	Q8NDA2	3	1	3	38	29	23	22	29	35	29	47	46	42	44	37	18	28	44	34	15	14	11
328	Pro-cathepsin H OS=Homo sapiens GN=CTSH PE=1 SV=4	P09668	4	4	4	13	11	10	11	12	10	10	15	13	8	8	7	7	10	5	10	9	11	11
329	Olfactomedin-4 OS=Homo sapiens GN=OLFM4 PE=1 SV=1	Q6UX06	5	7	6	13	8	6	7	4	9	7	9	9	10	17	18	14	15	12	14	11	5	6
330	Amyloid beta A4 protein OS=Homo sapiens GN=APP PE=1 SV=3	P05067	4	6	5	15	17	16	20	18	16	13	16	14	13	14	16	20	17	15	10	9	9	9
331	Opioid-binding protein/cell adhesion molecule OS=Homo sapiens GN=OPCML PE=1 SV=1	Q14982	4	4	6	9	6	7	5	8	10	10	10	13	14	13	11	7	11	13	7	4	2	2
332	Renin receptor OS=Homo sapiens GN=ATP6AP2 PE=1 SV=2	O75787	2	2	3	11	13	13	13	12	12	10	11	8	5	2	4	2	12	9	12	13	11	7
333	Immunoglobulin superfamily containing leucine-rich repeat protein OS=Homo sapiens GN=ISLR PE=1 SV=1	O14498	7	5	7	8	8	7	7	8	8	8	8	10	9	8	8	6	8	8	8	6	6	5
334	Glutathione peroxidase 3 OS=Homo sapiens GN=GPX3 PE=1 SV=2	P22352	7	6	6	6	8	8	7	7	6	6	6	5	4	5	5	4	6	6	6	8	6	5
335	Keratin, type I cytoskeletal 18 OS=Homo sapiens GN=KRT18 PE=1 SV=2	P05783	2	1	1	14	17	18	19	18	14	15	26	22	14	10	8	6	12	12	24	20	16	8
336	Golgi apparatus protein 1 OS=Homo sapiens GN=GLG1 PE=1 SV=2	Q92896	6	3	5	32	26	12	14	17	22	21	22	26	23	33	47	44	34	32	36	47	38	34
337	Hepatitis A virus cellular receptor 2 OS=Homo sapiens GN=HAVCR2 PE=1 SV=3	Q8TDQ0	5	6	6	7	6	7	5	6	6	6	9	8	8	7	6	6	8	6	3	0	0	0
338	Cluster of Alpha-actinin-1 OS=Homo sapiens GN=ACTN1 PE=1 SV=2+2	P12814 (+2)	1	2	1	32	32	24	21	19	19	13	21	22	22	24	42	40	27	21	21	18	16	6
338.1	Alpha-actinin-1 OS=Homo sapiens GN=ACTN1 PE=1 SV=2	P12814	0	0	0	31	32	24	21	19	19	13	20	21	21	23	40	39	27	21	20	17	14	5
338.2	Alpha-actinin-2 OS=Homo sapiens GN=ACTN2 PE=1 SV=1	P35609	0	0	0	13	12	9	8	7	9	7	10	11	8	9	13	14	10	8	9	7	8	3
338.3	Alpha-actinin-3 OS=Homo sapiens GN=ACTN3 PE=1 SV=2	Q08043	1	2	1	11	8	6	5	5	6	5	7	6	5	5	9	9	8	6	5	3	5	2
339	Beta-hexosaminidase subunit beta OS=Homo sapiens GN=HEXB PE=1 SV=3	P07686	5	5	5	15	14	17	18	20	16	14	13	12	15	19	16	12	17	10	16	18	17	12
340	FRAS1-related extracellular matrix protein 2 OS=Homo sapiens GN=FREM2 PE=1 SV=2	Q5SZK8	9	9	8	85	13	13	9	8	13	12	20	30	32	41	63	54	85	71	53	12	8	8
341	Intercellular adhesion molecule 2 OS=Homo sapiens GN=ICAM2 PE=1 SV=2	P13598	3	3	3	3	3	4	2	4	5	3	4	5	7	8	5	4	7	6	2	0	0	0
342	Carbonic anhydrase 2 OS=Homo sapiens GN=CA2 PE=1 SV=2	P00918	6	4	5	12	10	12	15	13	12	10	11	7	7	5	5	3	10	4	0	7	12	13
343	Biglycan OS=Homo sapiens GN=BGN PE=1 SV=2	P21810	5	6	7	12	11	9	9	12	12	11	10	11	11	13	15	13	9	7	6	7	8	10
344	Involucrin OS=Homo sapiens GN=IVL PE=1 SV=2	P07476	6	7	7	22	21	23	26	24	27	23	26	26	24	24	24	27	19	31	26	16	10	9
345	Angiotensinogen OS=Homo sapiens GN=AGT PE=1 SV=1	P01019	7	7	7	10	5	6	6	8	7	5	8	9	13	14	11	9	11	10	14	8	8	5
346	Multiple epidermal growth factor-like domains protein 8 OS=Homo sapiens GN=MEGF8 PE=1 SV=2	Q7Z7M0	5	4	8	43	4	3	4	3	4	3	5	4	5	13	35	24	43	32	35	47	39	26
347	Alpha-2-antiplasmin OS=Homo sapiens GN=SERPINF2 PE=1 SV=3	P08697	8	9	8	14	17	9	10	12	8	7	12	16	19	22	22	20	20	22	21	15	10	8
348	3-mercaptopyruvate sulfurtransferase OS=Homo sapiens GN=MPST PE=1 SV=3	P25325	6	5	6	11	13	13	14	13	16	13	12	10	8	9	7	8	8	5	9	13	15	13
349	Extracellular matrix protein 1 OS=Homo sapiens GN=ECM1 PE=1 SV=2	Q16610	2	1	2	24	21	16	18	23	27	24	21	26	26	24	24	20	23	16	20	26	23	22
350	Filamin-A OS=Homo sapiens GN=FLNA PE=1 SV=4	P21333	2	2	2	41	56	34	36	38	34	24	25	29	12	18	19	22	19	34	30	29	19	25
351	Fibrinogen beta chain OS=Homo sapiens GN=FGB PE=1 SV=2	P02675	4	7	3	20	15	7	6	17	19	20	22	22	24	23	19	12	11	9	17	23	26	26
352	Ig kappa chain V-III region VG (Fragment) OS=Homo sapiens PE=1 SV=1	P04433	0	0	0	3	4	2	3	3	2	0	2	2	0	0	0	0	0	0	2	3	3	3
353	Ig heavy chain V-III region WAS OS=Homo sapiens PE=1 SV=1	P01776	0	0	0	0	0	2	2	2	2	0	0	0	3	3	3	3	0	0	0	2	3	3
354	Protocadherin-1 OS=Homo sapiens GN=PCDH1 PE=1 SV=2	Q08174	6	6	5	16	18	10	14	12	16	15	19	17	17	16	15	19	21	20	7	3	0	2
355	Ficolin-2 OS=Homo sapiens GN=FCN2 PE=1 SV=2	Q15485	4	4	3	6	5	6	5	9	9	7	5	5	5	4	4	2	3	5	7	9	6	6
356	Ig kappa chain V-III region B6 OS=Homo sapiens PE=1 SV=1	P01619	0	0	0	2	5	4	4	4	4	3	2	2	0	2	2	2	0	0	3	2	4	3
357	Beta-glucuronidase OS=Homo sapiens GN=GUSB PE=1 SV=2	P08236	8	8	8	13	9	6	7	6	7	8	13	12	18	19	20	13	18	12	12	8	10	11
358	Ig kappa chain V-III region VH (Fragment) OS=Homo sapiens PE=4 SV=1	P04434	2	2	2	2	2	2	3	3	2	2	2	2	2	0	2	2	2	2	2	2	3	3
359	Dystroglycan OS=Homo sapiens GN=DAG1 PE=1 SV=2	Q14118	6	9	5	18	14	14	10	12	15	11	15	18	11	14	14	15	23	18	13	11	10	8
360	Ig lambda chain V-I region HA OS=Homo sapiens PE=1 SV=1	P01700	1	2	1	4	5	5	6	6	5	3	3	3	3	2	0	4	2	2	3	5	5	6
361	Eukaryotic translation initiation factor 6 OS=Homo sapiens GN=EIF6 PE=1 SV=1	P56537	7	7	5	8	8	10	9	8	8	8	8	8	8	7	7	3	9	9	6	4	0	0
362	Dermatopontin OS=Homo sapiens GN=DPT PE=2 SV=2	Q07507	3	4	5	7	8	8	7	7	5	4	3	4	3	3	3	3	7	6	6	2	0	0
363	Gamma-enolase OS=Homo sapiens GN=ENO2 PE=1 SV=3	P09104	2	2	3	5	3	2	0	2	3	3	2	12	3	4	3	0	0	5	7	4	5	4
364	Dipeptidyl peptidase 2 OS=Homo sapiens GN=DPP7 PE=1 SV=3	Q9UHL4	10	8	9	17	14	12	13	14	14	11	13	14	12	14	13	12	14	10	17	15	14	7
365	Tumor necrosis factor receptor superfamily member 16 OS=Homo sapiens GN=NGFR PE=1 SV=1	P08138	4	4	3	5	4	4	5	5	5	5	5	5	5	5	5	3	5	4	2	0	0	0
366	SPARC-like protein 1 OS=Homo sapiens GN=SPARCL1 PE=1 SV=2	Q14515	7	8	6	23	19	15	20	17	23	24	19	24	22	23	27	21	27	28	19	14	13	13
367	Neurotrimin OS=Homo sapiens GN=NTM PE=1 SV=1	Q9P121	4	3	3	7	6	6	4	6	8	8	9	9	10	12	10	7	11	12	8	5	2	3
368	Adenosylhomocysteinase OS=Homo sapiens GN=AHCY PE=1 SV=4	P23526	4	4	5	19	13	15	15	14	16	14	25	22	16	15	14	14	19	15	8	17	20	19
369	Ig kappa chain V-III region POM OS=Homo sapiens PE=1 SV=1	P01624	2	2	2	2	2	2	2	2	2	2	2	2	2	2	2	2	2	2	2	2	2	2
370	Elongation factor 2 OS=Homo sapiens GN=EEF2 PE=1 SV=4	P13639	2	4	1	30	24	23	23	25	18	25	28	27	28	26	39	35	29	18	21	23	26	27
371	Major prion protein OS=Homo sapiens GN=PRNP PE=1 SV=1	P04156	0	0	0	2	5	3	4	4	3	3	4	3	3	2	2	2	4	3	4	3	2	0
372	Immunoglobulin superfamily member 8 OS=Homo sapiens GN=IGSF8 PE=1 SV=1	Q969P0	6	6	6	9	9	8	10	12	13	8	10	12	10	9	12	6	8	8	11	11	11	13
373	Ephrin type-B receptor 4 OS=Homo sapiens GN=EPHB4 PE=1 SV=2	P54760	5	6	5	14	7	7	5	9	12	11	12	13	19	21	20	16	17	14	13	15	14	7
374	Aggrecan core protein OS=Homo sapiens GN=ACAN PE=1 SV=2	P16112	2	1	3	19	11	12	15	19	17	18	22	19	22	26	31	25	28	19	11	2	0	2
375	Semenogelin-2 OS=Homo sapiens GN=SEMG2 PE=1 SV=1	Q02383	3	4	2	15	23	20	24	23	19	16	19	17	16	9	12	4	10	4	6	13	15	22
376	Pigment epithelium-derived factor OS=Homo sapiens GN=SERPINF1 PE=1 SV=4	P36955	8	8	7	14	17	11	15	16	15	12	18	15	16	13	11	8	14	11	15	15	16	14
377	Carbonic anhydrase 1 OS=Homo sapiens GN=CA1 PE=1 SV=2	P00915	2	1	2	11	9	10	11	11	11	9	11	6	4	2	0	2	10	4	2	5	10	11
378	Mucin-1 OS=Homo sapiens GN=MUC1 PE=1 SV=3	P15941	5	5	5	7	7	7	8	10	8	7	7	8	7	7	7	6	9	7	6	5	5	4
379	Putative zinc-alpha-2-glycoprotein-like 1 OS=Homo sapiens PE=5 SV=2	A8MT79	0	0	0	2	0	0	0	0	0	4	4	0	3	0	0	3	0	3	3	3	0	0
380	Probable serine carboxypeptidase CPVL OS=Homo sapiens GN=CPVL PE=1 SV=2	Q9H3G5	5	6	6	13	11	11	14	13	14	13	12	15	17	15	12	8	16	12	14	12	11	9
381	Filamin-B OS=Homo sapiens GN=FLNB PE=1 SV=2	O75369	2	1	2	53	50	24	22	23	26	15	25	30	16	17	46	41	21	32	52	49	35	31
382	Beta-1,4-galactosyltransferase 1 OS=Homo sapiens GN=B4GALT1 PE=1 SV=5	P15291	5	5	5	8	7	5	6	7	6	6	6	9	10	10	8	6	8	6	9	9	5	6
383	Lysosomal Pro-X carboxypeptidase OS=Homo sapiens GN=PRCP PE=1 SV=1	P42785	7	8	6	8	7	7	9	9	9	8	10	10	12	14	12	12	13	12	8	11	10	9
384	Latent-transforming growth factor beta-binding protein 2 OS=Homo sapiens GN=LTBP2 PE=1 SV=3	Q14767	7	5	7	28	25	16	16	25	25	25	23	23	19	13	27	17	31	24	15	9	11	16
385	Cadherin-related family member 2 OS=Homo sapiens GN=CDHR2 PE=1 SV=2	Q9BYE9	7	12	11	23	6	5	4	5	10	4	11	11	12	15	16	21	26	22	12	0	0	0
386	Extracellular sulfatase Sulf-2 OS=Homo sapiens GN=SULF2 PE=1 SV=1	Q8IWU5	2	2	2	3	2	2	3	3	2	2	3	3	2	2	5	3	3	2	2	2	2	2
387	Keratin, type I cytoskeletal 12 OS=Homo sapiens GN=KRT12 PE=1 SV=1	Q99456	0	0	0	6	10	9	8	8	6	7	9	7	8	8	6	5	6	10	9	8	5	4
388	Phosphoglycerate mutase 1 OS=Homo sapiens GN=PGAM1 PE=1 SV=2	P18669	3	3	4	15	11	19	18	19	15	11	10	9	8	7	5	8	8	2	7	12	17	14
389	Ig lambda chain V-III region LOI OS=Homo sapiens PE=1 SV=1	P80748	3	3	3	3	4	4	4	4	4	3	3	4	3	3	3	4	3	3	3	3	3	3
390	Nuclear transport factor 2 OS=Homo sapiens GN=NUTF2 PE=1 SV=1	P61970	3	4	4	5	6	5	4	6	4	4	5	4	4	4	4	2	6	4	5	5	4	4
391	Galectin-7 OS=Homo sapiens GN=LGALS7 PE=1 SV=2	P47929	1	3	3	9	10	8	8	7	6	7	7	7	4	6	5	5	3	3	6	9	10	9
392	Interleukin-18-binding protein OS=Homo sapiens GN=IL18BP PE=1 SV=2	O95998	3	3	3	5	4	5	4	5	5	6	6	7	6	6	6	6	6	5	5	3	2	3
393	Neural cell adhesion molecule 1 OS=Homo sapiens GN=NCAM1 PE=1 SV=3	P13591	4	5	5	17	12	11	12	13	12	11	12	14	14	13	20	15	25	19	5	6	3	3
394	Phenazine biosynthesis-like domain-containing protein OS=Homo sapiens GN=PBLD PE=1 SV=2	P30039	2	3	1	12	13	8	13	18	17	13	11	10	8	8	6	2	9	6	7	12	16	15
395	Ig heavy chain V-II region ARH-77 OS=Homo sapiens PE=4 SV=1	P06331	0	0	0	2	2	2	2	2	2	2	2	2	2	2	2	2	2	2	2	2	2	2
396	Cytoplasmic aconitate hydratase OS=Homo sapiens GN=ACO1 PE=1 SV=3	P21399	1	1	2	23	13	14	7	10	10	11	17	18	18	17	39	39	23	10	12	27	32	28
397	Cluster of Keratin, type I cytoskeletal 28 OS=Homo sapiens GN=KRT28 PE=1 SV=2+2	Q7Z3Y7 (+2)	0	0	0	3	4	5	5	5	5	5	4	4	6	5	4	4	5	5	4	5	3	4
397.1	Keratin, type I cytoskeletal 28 OS=Homo sapiens GN=KRT28 PE=1 SV=2	Q7Z3Y7	0	0	0	3	4	4	5	5	4	5	4	4	6	5	4	4	4	5	4	5	3	4
397.2	Keratin, type I cytoskeletal 25 OS=Homo sapiens GN=KRT25 PE=1 SV=1	Q7Z3Z0	0	0	0	0	2	3	2	2	0	2	2	2	2	2	2	2	0	2	2	3	2	2
397.3	Keratin, type I cytoskeletal 27 OS=Homo sapiens GN=KRT27 PE=1 SV=2	Q7Z3Y8	0	0	0	2	2	3	3	3	3	2	0	2	3	3	0	0	3	3	2	3	2	2
398	Ester hydrolase C11orf54 OS=Homo sapiens GN=C11orf54 PE=1 SV=1	Q9H0W9	3	1	1	12	9	9	9	8	13	15	15	9	6	7	5	4	7	6	7	12	15	14
399	Carbonyl reductase [NADPH] 1 OS=Homo sapiens GN=CBR1 PE=1 SV=3	P16152	5	4	5	15	17	16	19	20	18	17	14	13	12	11	9	5	11	5	7	11	13	16
400	14-3-3 protein theta OS=Homo sapiens GN=YWHAQ PE=1 SV=1	P27348	4	6	5	11	12	17	18	18	16	12	13	11	7	7	5	4	16	12	11	6	4	5
401	Cartilage oligomeric matrix protein OS=Homo sapiens GN=COMP PE=1 SV=2	P49747	4	3	3	22	21	19	20	23	26	15	25	22	20	21	23	20	28	24	8	7	7	9
402	Radixin OS=Homo sapiens GN=RDX PE=1 SV=1	P35241	7	4	6	21	13	9	13	14	16	18	22	17	17	17	37	22	18	10	13	17	18	23
403	Cell surface glycoprotein MUC18 OS=Homo sapiens GN=MCAM PE=1 SV=2	P43121	7	7	6	17	12	4	6	11	11	10	16	13	15	18	21	25	17	20	16	6	6	6
404	Peroxiredoxin-2 OS=Homo sapiens GN=PRDX2 PE=1 SV=5	P32119	4	4	5	12	13	12	10	12	9	8	8	7	8	5	6	5	7	4	9	11	9	6
405	Ribonuclease T2 OS=Homo sapiens GN=RNASET2 PE=1 SV=2	O00584	4	3	3	11	10	8	7	9	16	16	15	12	8	8	4	0	2	3	13	12	12	10
406	Plastin-2 OS=Homo sapiens GN=LCP1 PE=1 SV=6	P13796	4	3	4	24	25	13	14	17	18	16	21	23	33	33	30	21	28	21	27	16	10	4
407	Glutamyl aminopeptidase OS=Homo sapiens GN=ENPEP PE=1 SV=3	Q07075	10	10	8	25	15	3	6	12	11	15	18	21	23	29	31	31	34	26	25	15	8	6
408	Lambda-crystallin homolog OS=Homo sapiens GN=CRYL1 PE=1 SV=3	Q9Y2S2	6	5	8	13	14	12	11	15	17	16	15	10	10	10	10	4	12	5	9	14	14	10
409	Malate dehydrogenase, cytoplasmic OS=Homo sapiens GN=MDH1 PE=1 SV=4	P40925	5	5	3	11	12	9	12	18	16	16	15	11	8	7	8	5	16	6	6	9	12	12
410	14-3-3 protein beta/alpha OS=Homo sapiens GN=YWHAB PE=1 SV=3	P31946	6	4	4	8	11	14	14	13	12	10	11	10	7	6	4	5	12	9	8	7	3	4
411	SH3 domain-binding glutamic acid-rich-like protein 3 OS=Homo sapiens GN=SH3BGRL3 PE=1 SV=1	Q9H299	3	2	2	5	8	5	4	4	4	3	4	4	3	3	3	3	4	7	5	3	3	3
412	Collagen alpha-1(XIV) chain OS=Homo sapiens GN=COL14A1 PE=1 SV=3	Q05707	0	0	0	25	21	26	26	26	26	27	30	26	17	13	5	0	30	21	15	5	3	3
413	Beta-actin-like protein 2 OS=Homo sapiens GN=ACTBL2 PE=1 SV=2	Q562R1	4	4	4	3	6	4	3	5	5	4	10	8	5	4	4	4	5	0	8	6	5	4
414	Protein disulfide-isomerase OS=Homo sapiens GN=P4HB PE=1 SV=3	P07237	4	4	2	24	21	21	20	22	19	20	23	27	30	23	19	15	22	25	29	14	9	2
415	Collagen alpha-3(V) chain OS=Homo sapiens GN=COL5A3 PE=1 SV=3	P25940	3	3	3	5	2	3	5	6	7	6	8	7	6	8	6	4	8	4	3	0	0	0
416	Aspartate aminotransferase, cytoplasmic OS=Homo sapiens GN=GOT1 PE=1 SV=3	P17174	6	5	6	15	9	11	10	9	10	19	23	17	15	15	13	8	18	5	8	13	19	18
417	Kunitz-type protease inhibitor 1 OS=Homo sapiens GN=SPINT1 PE=1 SV=2	O43278	7	7	6	20	20	20	19	17	17	18	20	21	23	22	15	8	16	20	20	16	10	10
418	Cadherin-16 OS=Homo sapiens GN=CDH16 PE=1 SV=1	O75309	2	2	2	22	15	14	9	18	15	16	21	19	21	19	25	25	28	21	16	0	0	0
419	Ly-6/neurotoxin-like protein 1 OS=Homo sapiens GN=LYNX1 PE=1 SV=3	Q9BZG9	2	2	2	2	4	3	3	3	3	2	3	3	0	2	2	2	2	0	3	3	4	4
420	C-type lectin domain family 14 member A OS=Homo sapiens GN=CLEC14A PE=1 SV=1	Q86T13	7	7	7	12	10	3	10	9	6	7	10	10	13	13	17	13	14	14	7	6	5	7
421	Guanine nucleotide-binding protein G(I)/G(S)/G(T) subunit beta-1 OS=Homo sapiens GN=GNB1 PE=1 SV=3	P62873	3	3	1	11	10	8	7	13	14	13	10	11	8	8	8	5	11	9	11	12	9	5
422	Cofilin-1 OS=Homo sapiens GN=CFL1 PE=1 SV=3	P23528	5	4	4	11	17	14	14	11	9	8	8	7	6	4	5	3	3	3	8	10	12	12
423	Keratin, type I cytoskeletal 20 OS=Homo sapiens GN=KRT20 PE=1 SV=1	P35900	0	0	0	2	3	5	4	4	3	3	10	8	3	3	3	3	3	5	7	7	4	4
424	Bifunctional ATP-dependent dihydroxyacetone kinase/FAD-AMP lyase (cyclizing) OS=Homo sapiens GN=DAK PE=1 SV=2	Q3LXA3	3	3	3	17	13	13	11	12	14	13	18	15	23	24	18	14	23	10	12	12	16	15
425	N-sulphoglucosamine sulphohydrolase OS=Homo sapiens GN=SGSH PE=1 SV=1	P51688	6	5	3	17	16	12	13	12	13	13	15	15	17	15	15	12	13	10	8	13	16	14
426	V-type proton ATPase subunit S1 OS=Homo sapiens GN=ATP6AP1 PE=1 SV=2	Q15904	4	4	4	9	8	9	8	8	9	7	11	9	10	8	7	4	12	10	4	3	3	2
427	IST1 homolog OS=Homo sapiens GN=IST1 PE=1 SV=1	P53990	8	6	6	12	9	11	9	11	12	13	16	16	15	13	13	8	18	14	13	6	5	2
428	Peptidyl-glycine alpha-amidating monooxygenase OS=Homo sapiens GN=PAM PE=1 SV=2	P19021	2	2	3	22	8	8	8	8	14	16	22	21	15	17	33	27	23	15	21	23	22	19
429	Afamin OS=Homo sapiens GN=AFM PE=1 SV=1	P43652	3	3	3	15	13	10	12	13	15	11	14	11	14	14	33	23	27	20	16	13	2	3
430	Glutathione S-transferase Mu 3 OS=Homo sapiens GN=GSTM3 PE=1 SV=3	P21266	6	5	3	14	15	16	20	17	12	10	10	9	7	5	4	5	16	7	8	7	4	3
431	Ketohexokinase OS=Homo sapiens GN=KHK PE=1 SV=1	P50053	0	0	0	8	9	9	9	14	14	8	7	4	3	4	2	3	7	4	11	13	13	8
432	Junction plakoglobin OS=Homo sapiens GN=JUP PE=1 SV=3	P14923	3	3	3	26	23	13	18	20	20	20	27	22	26	24	40	32	32	21	16	17	11	15
433	Serpin B13 OS=Homo sapiens GN=SERPINB13 PE=2 SV=2	Q9UIV8	3	1	3	12	17	16	17	16	18	19	21	14	16	17	13	7	19	9	17	16	14	10
434	Epithelial discoidin domain-containing receptor 1 OS=Homo sapiens GN=DDR1 PE=1 SV=1	Q08345	4	4	4	15	8	5	5	6	8	10	11	15	18	18	17	9	16	16	11	11	10	8
435	Epididymis-specific alpha-mannosidase OS=Homo sapiens GN=MAN2B2 PE=1 SV=4	Q9Y2E5	1	1	2	17	11	8	8	11	10	14	17	21	19	20	19	18	20	8	10	14	21	18
436	Prelamin-A/C OS=Homo sapiens GN=LMNA PE=1 SV=1	P02545	0	0	0	28	28	32	29	27	23	19	22	24	24	30	36	22	9	4	20	29	35	33
437	Poliovirus receptor OS=Homo sapiens GN=PVR PE=1 SV=2	P15151	5	5	5	5	6	6	6	6	7	6	5	5	8	9	8	8	9	7	6	7	6	4
438	Mucin-5B OS=Homo sapiens GN=MUC5B PE=1 SV=3	Q9HC84	4	1	2	45	26	18	18	25	27	21	30	24	25	30	41	34	51	36	20	10	9	8
439	Cystatin-B OS=Homo sapiens GN=CSTB PE=1 SV=2	P04080	3	2	3	5	8	5	4	5	4	4	4	4	4	4	4	2	4	3	3	4	6	7
440	Keratin, type II cytoskeletal 72 OS=Homo sapiens GN=KRT72 PE=1 SV=2	Q14CN4	0	0	0	5	10	8	7	8	8	7	8	9	7	8	6	8	6	10	11	8	8	6
441	Serine hydroxymethyltransferase, cytosolic OS=Homo sapiens GN=SHMT1 PE=1 SV=1	P34896	3	4	4	18	11	9	6	13	15	12	18	24	20	23	17	13	18	8	8	13	19	20
442	Vacuolar protein sorting-associated protein 4B OS=Homo sapiens GN=VPS4B PE=1 SV=2	O75351	4	4	3	15	11	5	8	9	11	14	14	19	21	20	13	12	12	6	9	14	18	15
443	Resistin OS=Homo sapiens GN=RETN PE=2 SV=1	Q9HD89	4	5	4	5	6	4	4	5	3	3	2	4	2	3	3	2	3	6	5	5	4	3
444	Putative annexin A2-like protein OS=Homo sapiens GN=ANXA2P2 PE=5 SV=2	A6NMY6	0	0	0	15	0	12	0	17	21	20	0	14	0	0	0	9	0	0	0	0	16	0
445	Heat shock-related 70 kDa protein 2 OS=Homo sapiens GN=HSPA2 PE=1 SV=1	P54652	0	0	0	19	18	14	12	17	13	9	16	16	18	26	25	20	15	12	21	23	17	14
446	Guanine nucleotide-binding protein G(I)/G(S)/G(T) subunit beta-2 OS=Homo sapiens GN=GNB2 PE=1 SV=3	P62879	3	2	1	10	10	5	7	12	12	13	10	11	7	8	8	7	11	8	13	11	8	4
447	Cluster of Low affinity immunoglobulin gamma Fc region receptor III-A OS=Homo sapiens GN=FCGR3A PE=1 SV=2+1	P08637 (+1)	6	5	4	8	5	5	5	5	7	6	11	11	10	9	8	7	9	9	6	4	5	4
447.1	Low affinity immunoglobulin gamma Fc region receptor III-A OS=Homo sapiens GN=FCGR3A PE=1 SV=2	P08637	4	4	3	5	4	4	4	4	5	5	8	8	9	7	7	6	8	7	5	3	4	4
447.2	Low affinity immunoglobulin gamma Fc region receptor III-B OS=Homo sapiens GN=FCGR3B PE=1 SV=2	O75015	5	4	4	6	4	4	4	4	5	4	8	7	6	6	5	4	5	5	4	3	4	3
448	Isocitrate dehydrogenase [NADP] cytoplasmic OS=Homo sapiens GN=IDH1 PE=1 SV=2	O75874	7	6	4	16	14	12	12	14	11	13	24	18	16	14	10	10	8	5	8	15	20	21
449	Kin of IRRE-like protein 1 OS=Homo sapiens GN=KIRREL PE=1 SV=2	Q96J84	1	2	1	15	8	6	6	6	10	8	13	13	14	17	19	16	14	18	13	6	2	2
450	Ephrin type-B receptor 2 OS=Homo sapiens GN=EPHB2 PE=1 SV=5	P29323	2	3	1	14	6	5	8	9	13	12	15	16	16	17	18	15	16	15	7	2	0	0
451	Lysosomal protective protein OS=Homo sapiens GN=CTSA PE=1 SV=2	P10619	4	4	4	10	10	11	11	10	10	9	10	12	10	8	6	4	11	8	8	6	7	5
452	Ig kappa chain V-III region IARC/BL41 OS=Homo sapiens PE=1 SV=1	P06311	2	2	2	2	2	3	2	3	2	2	2	2	2	2	2	0	2	0	2	2	2	2
453	Insulin-like growth factor-binding protein complex acid labile subunit OS=Homo sapiens GN=IGFALS PE=1 SV=1	P35858	3	3	4	21	11	8	7	11	11	11	15	17	13	17	22	22	22	16	12	8	5	5
454	Ephrin type-B receptor 6 OS=Homo sapiens GN=EPHB6 PE=1 SV=4	O15197	3	4	5	14	10	10	10	9	9	12	16	13	16	17	17	12	15	8	11	17	14	15
455	Transitional endoplasmic reticulum ATPase OS=Homo sapiens GN=VCP PE=1 SV=4	P55072	3	1	3	30	22	17	14	15	16	16	22	20	16	18	38	37	15	11	33	27	22	18
456	Glycodelin OS=Homo sapiens GN=PAEP PE=1 SV=2	P09466	1	2	1	4	5	6	6	7	6	4	4	3	3	3	2	0	5	5	5	5	5	2
457	NHL repeat-containing protein 3 OS=Homo sapiens GN=NHLRC3 PE=2 SV=1	Q5JS37	0	0	0	9	7	7	5	11	11	10	12	11	9	8	6	3	10	8	10	10	7	4
458	Plastin-3 OS=Homo sapiens GN=PLS3 PE=1 SV=4	P13797	3	1	3	23	24	19	18	14	16	15	18	25	30	33	28	20	29	21	24	19	11	8
459	CD27 antigen OS=Homo sapiens GN=CD27 PE=1 SV=2	P26842	2	3	2	5	4	6	6	8	9	9	9	7	6	5	5	2	6	8	5	3	3	0
460	Sialidase-1 OS=Homo sapiens GN=NEU1 PE=1 SV=1	Q99519	4	5	4	9	8	7	6	9	11	10	12	14	11	11	10	7	11	11	12	10	9	6
461	Annexin A6 OS=Homo sapiens GN=ANXA6 PE=1 SV=3	P08133	0	0	0	27	23	8	12	29	34	36	31	18	13	37	42	28	27	19	27	27	25	17
462	Collagen alpha-2(IV) chain OS=Homo sapiens GN=COL4A2 PE=1 SV=4	P08572	6	5	7	16	11	11	9	14	12	11	13	12	13	12	14	17	9	5	8	11	15	16
463	Purine nucleoside phosphorylase OS=Homo sapiens GN=PNP PE=1 SV=2	P00491	6	4	7	15	10	10	14	15	18	14	13	12	8	5	6	3	14	7	8	12	16	11
464	Beta-hexosaminidase subunit alpha OS=Homo sapiens GN=HEXA PE=1 SV=2	P06865	8	8	6	16	10	10	12	10	11	13	13	14	19	17	16	8	20	15	10	7	2	0
465	Ig lambda chain V-I region WAH OS=Homo sapiens PE=1 SV=1	P04208	0	0	0	0	3	4	5	6	6	3	2	3	0	0	3	0	0	0	3	4	4	5
466	Charged multivesicular body protein 5 OS=Homo sapiens GN=CHMP5 PE=1 SV=1	Q9NZZ3	4	3	4	4	5	5	5	6	6	6	5	4	5	5	5	2	6	6	6	6	6	6
467	Annexin A4 OS=Homo sapiens GN=ANXA4 PE=1 SV=4	P09525	4	4	4	15	11	8	10	23	22	19	17	13	10	12	8	4	15	11	17	21	17	14
468	Latrophilin-1 OS=Homo sapiens GN=LPHN1 PE=1 SV=1	O94910	5	3	3	21	9	9	10	12	10	8	12	17	20	23	21	15	20	19	8	3	0	2
469	Receptor-type tyrosine-protein phosphatase eta OS=Homo sapiens GN=PTPRJ PE=1 SV=3	Q12913	3	4	3	24	8	7	9	13	12	9	15	27	24	25	17	21	38	25	11	4	6	5
470	Ig heavy chain V-III region GAL OS=Homo sapiens PE=1 SV=1	P01781	3	3	2	5	4	4	3	5	5	4	4	6	5	6	4	5	4	4	4	5	5	5
471	Vacuolar protein sorting-associated protein 4A OS=Homo sapiens GN=VPS4A PE=1 SV=1	Q9UN37	4	4	3	16	8	6	6	11	13	15	15	19	24	18	12	12	11	5	3	12	16	17
472	Collectin-12 OS=Homo sapiens GN=COLEC12 PE=1 SV=3	Q5KU26	5	4	5	6	10	9	10	8	8	8	6	6	6	6	7	5	10	11	5	2	0	0
473	Ubiquitin-like modifier-activating enzyme 1 OS=Homo sapiens GN=UBA1 PE=1 SV=3	P22314	0	0	0	21	19	14	15	15	15	14	19	21	12	17	31	40	20	15	23	16	13	7
474	Neogenin OS=Homo sapiens GN=NEO1 PE=1 SV=2	Q92859	6	6	5	25	12	7	11	17	16	16	19	16	17	20	28	25	24	25	20	12	10	6
475	14-3-3 protein gamma OS=Homo sapiens GN=YWHAG PE=1 SV=2	P61981	2	2	3	7	8	10	12	14	12	7	8	7	7	4	4	3	10	8	7	6	3	4
476	Complement component C9 OS=Homo sapiens GN=C9 PE=1 SV=2	P02748	5	2	5	13	8	5	5	7	9	9	10	13	11	20	19	17	17	14	17	16	10	9
477	Platelet-derived growth factor receptor beta OS=Homo sapiens GN=PDGFRB PE=1 SV=1	P09619	3	4	4	12	7	11	6	12	13	12	12	10	11	10	14	13	16	13	5	0	0	0
478	Platelet glycoprotein VI OS=Homo sapiens GN=GP6 PE=1 SV=4	Q9HCN6	4	5	6	5	3	3	4	5	4	5	7	7	8	6	7	5	7	7	5	2	0	3
479	Peptidyl-prolyl cis-trans isomerase B OS=Homo sapiens GN=PPIB PE=1 SV=2	P23284	6	5	4	10	14	14	14	13	13	11	10	8	6	4	6	0	12	6	4	9	9	10
480	Insulin-like growth factor-binding protein 3 OS=Homo sapiens GN=IGFBP3 PE=1 SV=2	P17936	3	3	3	8	11	8	9	9	11	10	12	9	8	6	6	4	8	9	8	8	8	11
481	Sortilin-related receptor OS=Homo sapiens GN=SORL1 PE=1 SV=2	Q92673	5	6	4	56	12	11	13	16	20	10	20	20	12	16	40	36	65	45	30	14	7	11
482	T-cell antigen CD7 OS=Homo sapiens GN=CD7 PE=1 SV=1	P09564	2	2	2	3	3	4	4	4	4	3	4	3	4	4	2	2	4	4	3	2	2	0
483	Heat shock 70 kDa protein 1-like OS=Homo sapiens GN=HSPA1L PE=1 SV=2	P34931	0	0	0	10	10	10	11	12	8	7	9	10	9	13	12	11	10	10	12	12	8	6
484	Glypican-4 OS=Homo sapiens GN=GPC4 PE=1 SV=4	O75487	2	1	1	16	11	10	13	14	19	17	14	11	11	10	13	7	16	12	6	9	9	10
485	Latent-transforming growth factor beta-binding protein 4 OS=Homo sapiens GN=LTBP4 PE=1 SV=2	Q8N2S1	2	1	1	20	23	19	22	19	21	17	20	14	11	13	12	7	14	26	14	12	11	9
486	G-protein coupled receptor 56 OS=Homo sapiens GN=GPR56 PE=1 SV=2	Q9Y653	3	2	3	8	8	9	10	10	12	13	11	8	10	9	10	3	11	9	8	10	11	11
487	14-3-3 protein eta OS=Homo sapiens GN=YWHAH PE=1 SV=4	Q04917	2	3	2	10	10	9	12	14	11	9	9	8	5	4	0	0	10	10	8	7	5	3
488	Laminin subunit beta-2 OS=Homo sapiens GN=LAMB2 PE=1 SV=2	P55268	0	0	0	24	12	11	8	15	18	18	28	24	19	16	20	20	20	11	20	22	21	12
489	EGF-containing fibulin-like extracellular matrix protein 2 OS=Homo sapiens GN=EFEMP2 PE=1 SV=3	O95967	7	4	4	15	9	9	8	12	12	14	15	14	16	17	17	14	17	15	12	6	4	2
490	Protocadherin-12 OS=Homo sapiens GN=PCDH12 PE=2 SV=1	Q9NPG4	1	2	1	18	10	6	6	7	6	10	13	12	9	11	23	23	23	19	7	2	0	0
491	Annexin A5 OS=Homo sapiens GN=ANXA5 PE=1 SV=2	P08758	7	6	6	15	14	5	7	19	17	20	13	11	8	10	7	4	15	11	11	8	2	0
492	Keratin, type I cuticular Ha5 OS=Homo sapiens GN=KRT35 PE=2 SV=5	Q92764	0	0	0	3	4	4	3	7	3	13	14	6	6	5	5	5	3	6	6	6	3	3
493	Cluster of Small proline-rich protein 2A OS=Homo sapiens GN=SPRR2A PE=2 SV=1+2	P35326 (+2)	4	4	5	5	5	5	5	6	5	5	5	5	5	5	5	4	3	3	4	4	5	5
493.1	Small proline-rich protein 2A OS=Homo sapiens GN=SPRR2A PE=2 SV=1	P35326	4	4	4	4	4	4	4	4	4	4	4	4	4	4	4	3	2	0	3	3	4	4
493.2	Small proline-rich protein 2D OS=Homo sapiens GN=SPRR2D PE=2 SV=2	P22532	3	3	4	4	4	4	4	5	4	4	4	4	4	4	4	3	2	3	3	3	4	4
493.3	Small proline-rich protein 2B OS=Homo sapiens GN=SPRR2B PE=2 SV=1	P35325	3	3	4	4	4	4	0	0	4	4	0	0	4	4	4	3	2	3	3	3	4	4
494	N-acetylgalactosamine-6-sulfatase OS=Homo sapiens GN=GALNS PE=1 SV=1	P34059	6	5	7	12	11	10	9	10	11	13	16	13	14	11	7	6	10	3	6	13	15	13
495	Ig heavy chain V-III region BUT OS=Homo sapiens PE=1 SV=1	P01767	0	0	0	3	2	2	2	2	2	2	2	2	3	3	3	2	2	2	2	2	3	4
496	Rab GDP dissociation inhibitor beta OS=Homo sapiens GN=GDI2 PE=1 SV=2	P50395	3	2	1	23	19	16	14	16	15	9	24	28	24	22	16	10	23	17	15	22	22	17
497	CD177 antigen OS=Homo sapiens GN=CD177 PE=1 SV=2	Q8N6Q3	2	2	2	10	5	4	6	8	8	6	7	10	11	10	8	7	5	5	11	12	10	7
498	Formimidoyltransferase-cyclodeaminase OS=Homo sapiens GN=FTCD PE=1 SV=2	O95954	2	2	2	17	16	16	11	14	11	17	15	22	24	21	16	11	18	9	16	21	14	10
499	4F2 cell-surface antigen heavy chain OS=Homo sapiens GN=SLC3A2 PE=1 SV=3	P08195	3	5	5	18	10	6	3	7	9	12	14	16	19	21	21	19	19	19	19	15	12	6
500	Histidine-rich glycoprotein OS=Homo sapiens GN=HRG PE=1 SV=1	P04196	5	5	4	11	13	10	10	13	14	14	15	15	8	15	16	14	13	10	10	13	10	11
501	Ras GTPase-activating-like protein IQGAP1 OS=Homo sapiens GN=IQGAP1 PE=1 SV=1	P46940	0	0	0	45	38	30	27	25	24	19	39	31	34	32	57	50	32	39	20	8	6	5
502	Endoplasmin OS=Homo sapiens GN=HSP90B1 PE=1 SV=1	P14625	2	3	3	23	18	12	12	11	16	13	17	20	17	15	32	32	21	19	18	16	9	11
503	Gamma-glutamyltranspeptidase 2 OS=Homo sapiens GN=GGT2 PE=1 SV=3	P36268	0	0	0	0	5	0	4	6	0	5	5	5	0	7	0	0	0	6	6	0	6	7
504	Vinculin OS=Homo sapiens GN=VCL PE=1 SV=4	P18206	0	0	0	29	20	16	12	18	19	19	26	25	29	32	35	34	16	7	29	39	37	28
505	WD repeat-containing protein 1 OS=Homo sapiens GN=WDR1 PE=1 SV=4	O75083	0	0	0	17	14	9	11	13	15	14	16	16	26	26	22	12	14	4	8	17	30	26
506	Cartilage intermediate layer protein 1 OS=Homo sapiens GN=CILP PE=1 SV=4	O75339	4	3	4	16	12	5	7	8	12	10	12	17	19	18	13	7	10	8	8	10	19	21
507	Protein disulfide-isomerase A3 OS=Homo sapiens GN=PDIA3 PE=1 SV=4	P30101	1	3	2	19	17	12	11	12	15	9	18	27	20	19	15	15	7	10	22	24	22	12
508	Heat shock protein HSP 90-beta OS=Homo sapiens GN=HSP90AB1 PE=1 SV=4	P08238	3	2	1	22	16	13	14	19	17	15	21	17	18	19	36	32	27	16	17	15	13	12
509	Alpha-crystallin B chain OS=Homo sapiens GN=CRYAB PE=1 SV=2	P02511	3	3	4	7	9	9	10	9	6	4	5	4	4	3	2	2	2	0	3	4	8	9
510	Thioredoxin OS=Homo sapiens GN=TXN PE=1 SV=3	P10599	3	4	4	7	9	7	6	6	6	3	3	3	4	2	3	2	6	8	8	4	2	3
511	Cluster of Butyrophilin subfamily 2 member A2 OS=Homo sapiens GN=BTN2A2 PE=2 SV=2+1	Q8WVV5 (+1)	4	4	4	5	8	6	6	9	9	7	10	7	6	10	4	2	12	7	4	0	3	0
511.1	Butyrophilin subfamily 2 member A2 OS=Homo sapiens GN=BTN2A2 PE=2 SV=2	Q8WVV5	4	4	4	4	6	6	6	8	9	6	9	6	6	8	3	0	10	6	3	0	2	0
511.2	Butyrophilin subfamily 2 member A1 OS=Homo sapiens GN=BTN2A1 PE=1 SV=3	Q7KYR7	4	4	4	4	8	6	6	8	8	5	8	5	4	8	4	2	11	7	4	0	3	0
512	Superoxide dismutase [Cu-Zn] OS=Homo sapiens GN=SOD1 PE=1 SV=2	P00441	3	3	3	5	6	5	6	5	5	3	3	4	3	0	0	3	3	3	7	7	5	5
513	Neural cell adhesion molecule L1-like protein OS=Homo sapiens GN=CHL1 PE=1 SV=4	O00533	6	6	5	26	6	2	4	5	7	9	15	11	15	21	22	26	30	32	30	10	5	2
514	Thy-1 membrane glycoprotein OS=Homo sapiens GN=THY1 PE=1 SV=2	P04216	2	1	2	4	4	4	4	4	4	4	4	4	4	4	4	3	4	4	4	4	4	4
515	Soluble calcium-activated nucleotidase 1 OS=Homo sapiens GN=CANT1 PE=1 SV=1	Q8WVQ1	2	1	2	16	6	6	5	13	15	20	22	17	14	11	5	3	10	10	17	17	9	0
516	von Willebrand factor OS=Homo sapiens GN=VWF PE=1 SV=4	P04275	3	2	3	25	14	23	23	20	23	19	20	18	13	17	17	15	27	24	13	7	7	2
517	Phosphatidylethanolamine-binding protein 4 OS=Homo sapiens GN=PEBP4 PE=1 SV=3	Q96S96	4	3	3	7	8	8	9	8	8	8	8	6	6	6	6	0	7	4	7	8	8	8
518	Semenogelin-1 OS=Homo sapiens GN=SEMG1 PE=1 SV=2	P04279	3	4	4	15	26	20	24	18	17	14	12	13	11	9	5	0	9	5	5	12	14	18
519	Pappalysin-2 OS=Homo sapiens GN=PAPPA2 PE=1 SV=4	Q9BXP8	7	7	5	43	9	8	8	10	10	9	7	13	13	12	22	22	52	49	26	7	8	4
520	Cholesteryl ester transfer protein OS=Homo sapiens GN=CETP PE=1 SV=2	P11597	5	7	4	13	3	0	3	0	2	0	3	5	11	18	13	11	16	11	8	2	0	0
521	Ephrin type-A receptor 1 OS=Homo sapiens GN=EPHA1 PE=1 SV=4	P21709	2	2	3	12	4	3	4	7	7	6	9	10	15	16	15	8	13	10	11	11	8	4
522	Fructose-bisphosphate aldolase C OS=Homo sapiens GN=ALDOC PE=1 SV=2	P09972	2	3	1	9	11	7	9	9	11	16	23	13	9	8	6	3	5	3	5	9	14	19
523	Vimentin OS=Homo sapiens GN=VIM PE=1 SV=4	P08670	0	0	0	16	33	25	23	22	17	22	27	22	19	11	8	9	10	26	21	7	5	4
524	Growth arrest-specific protein 6 OS=Homo sapiens GN=GAS6 PE=1 SV=2	Q14393	4	3	3	21	8	7	7	9	9	11	13	15	14	18	24	19	21	18	17	13	11	0
525	Reticulon-4 receptor-like 2 OS=Homo sapiens GN=RTN4RL2 PE=1 SV=1	Q86UN3	3	5	3	9	6	7	6	6	8	9	11	10	12	11	10	10	11	9	8	9	9	9
526	N(G),N(G)-dimethylarginine dimethylaminohydrolase 1 OS=Homo sapiens GN=DDAH1 PE=1 SV=3	O94760	2	3	4	13	14	7	8	9	18	18	18	14	10	6	10	2	6	3	15	17	13	8
527	Cadherin-6 OS=Homo sapiens GN=CDH6 PE=1 SV=1	P55285	2	2	3	13	6	2	5	4	7	6	9	14	13	18	20	17	15	18	9	0	0	0
528	Heat shock protein HSP 90-alpha OS=Homo sapiens GN=HSP90AA1 PE=1 SV=5	P07900	5	2	2	22	22	14	15	21	19	13	24	18	16	17	37	33	23	16	18	17	14	16
529	Complement factor H-related protein 2 OS=Homo sapiens GN=CFHR2 PE=1 SV=1	P36980	3	4	4	8	10	8	10	9	7	9	9	8	6	6	3	2	7	5	9	9	9	8
530	Fibrinogen gamma chain OS=Homo sapiens GN=FGG PE=1 SV=3	P02679	0	0	0	16	11	11	15	16	13	12	22	27	20	19	17	14	14	12	23	25	18	14
531	Desmoglein-3 OS=Homo sapiens GN=DSG3 PE=1 SV=2	P32926	1	3	1	23	21	20	18	17	16	16	18	25	18	19	11	4	20	17	20	14	10	7
532	Puromycin-sensitive aminopeptidase OS=Homo sapiens GN=NPEPPS PE=1 SV=2	P55786	0	0	0	29	20	15	14	14	12	20	21	19	18	21	34	37	27	22	20	12	5	8
533	Keratin, type II cuticular Hb4 OS=Homo sapiens GN=KRT84 PE=1 SV=2	Q9NSB2	2	1	2	0	4	4	4	5	7	6	7	5	4	5	8	5	5	4	4	3	6	9
534	Integral membrane protein 2B OS=Homo sapiens GN=ITM2B PE=1 SV=1	Q9Y287	4	3	3	13	13	11	10	10	9	9	13	12	9	7	9	5	10	8	8	4	0	0
535	Tumor necrosis factor receptor superfamily member 19L OS=Homo sapiens GN=RELT PE=1 SV=1	Q969Z4	3	2	2	5	5	4	4	4	3	2	3	4	3	3	0	0	3	4	2	2	0	0
536	L-lactate dehydrogenase A chain OS=Homo sapiens GN=LDHA PE=1 SV=2	P00338	3	4	4	11	13	9	9	14	18	17	13	14	8	10	7	10	15	10	8	7	5	7
537	Abhydrolase domain-containing protein 14B OS=Homo sapiens GN=ABHD14B PE=1 SV=1	Q96IU4	1	2	2	6	8	8	8	7	5	5	5	5	5	3	4	0	5	3	8	8	9	5
538	Intercellular adhesion molecule 1 OS=Homo sapiens GN=ICAM1 PE=1 SV=2	P05362	2	2	2	12	5	5	6	6	9	8	13	14	10	10	19	14	15	16	10	3	0	3
539	45 kDa calcium-binding protein OS=Homo sapiens GN=SDF4 PE=1 SV=1	Q9BRK5	3	3	4	13	13	13	10	12	13	13	17	17	17	15	11	3	12	17	15	6	5	2
540	Interleukin-6 receptor subunit beta OS=Homo sapiens GN=IL6ST PE=1 SV=2	P40189	2	2	2	16	10	4	5	6	8	5	7	11	9	10	19	21	21	14	13	12	10	7
541	Prostaglandin reductase 1 OS=Homo sapiens GN=PTGR1 PE=1 SV=2	Q14914	2	2	1	13	8	6	7	9	17	17	17	13	7	7	7	4	15	8	3	4	3	7
542	Cluster of Keratin, type I cuticular Ha2 OS=Homo sapiens GN=KRT32 PE=1 SV=3+1	Q14532 (+1)	0	0	0	2	7	5	4	9	8	11	15	7	6	6	4	5	2	5	4	7	0	0
542.1	Keratin, type I cuticular Ha2 OS=Homo sapiens GN=KRT32 PE=1 SV=3	Q14532	0	0	0	0	6	4	4	6	5	6	9	3	5	5	3	4	0	4	4	5	0	0
542.2	Keratin, type I cuticular Ha6 OS=Homo sapiens GN=KRT36 PE=1 SV=1	O76013	0	0	0	2	3	4	3	5	6	8	10	5	3	4	2	3	2	4	2	5	0	0
543	Oxidized low-density lipoprotein receptor 1 OS=Homo sapiens GN=OLR1 PE=1 SV=1	P78380	2	3	3	9	8	9	10	12	10	11	11	10	4	4	3	2	5	8	12	11	9	11
544	Tumor necrosis factor receptor superfamily member 14 OS=Homo sapiens GN=TNFRSF14 PE=1 SV=3	Q92956	3	3	2	3	4	3	5	3	6	6	6	4	4	5	4	3	6	5	3	4	3	3
545	Neuroserpin OS=Homo sapiens GN=SERPINI1 PE=1 SV=1	Q99574	7	7	6	14	3	2	2	4	5	5	13	19	15	16	11	6	16	15	7	2	0	2
546	Plectin OS=Homo sapiens GN=PLEC PE=1 SV=3	Q15149	0	0	0	61	44	21	31	29	28	14	48	49	32	30	63	49	30	15	60	60	36	23
547	C-1-tetrahydrofolate synthase, cytoplasmic OS=Homo sapiens GN=MTHFD1 PE=1 SV=3	P11586	0	0	0	27	16	6	4	13	12	11	22	18	21	20	34	41	18	4	11	17	32	37
548	Filamin-C OS=Homo sapiens GN=FLNC PE=1 SV=3	Q14315	0	0	0	20	38	30	31	22	18	6	9	7	2	0	2	6	5	27	21	22	12	8
549	Annexin A3 OS=Homo sapiens GN=ANXA3 PE=1 SV=3	P12429	2	2	4	14	13	11	11	21	25	22	20	13	10	11	6	5	14	11	16	22	17	13
550	Coactosin-like protein OS=Homo sapiens GN=COTL1 PE=1 SV=3	Q14019	5	3	2	7	12	8	8	6	6	6	7	3	2	3	3	0	8	5	10	8	7	5
551	Aldose reductase OS=Homo sapiens GN=AKR1B1 PE=1 SV=3	P15121	3	3	3	13	8	7	7	9	14	16	13	8	9	7	5	3	10	3	3	8	13	12
552	Fibulin-5 OS=Homo sapiens GN=FBLN5 PE=1 SV=1	Q9UBX5	4	3	2	10	12	7	9	10	11	9	12	10	12	12	11	8	11	10	7	4	2	0
553	Plakophilin-1 OS=Homo sapiens GN=PKP1 PE=1 SV=2	Q13835	1	2	1	24	24	19	20	16	19	16	25	21	21	25	36	22	11	5	8	8	13	18
554	Titin OS=Homo sapiens GN=TTN PE=1 SV=4	Q8WZ42	0	0	0	16	60	17	12	11	13	9	8	6	4	0	4	0	4	15	25	18	16	16
555	Cluster of Ig kappa chain V-IV region (Fragment) OS=Homo sapiens GN=IGKV4-1 PE=4 SV=1+1	P06312 (+1)	3	3	3	3	0	5	5	5	0	3	0	0	0	2	0	0	0	0	5	4	0	0
555.1	Ig kappa chain V-IV region (Fragment) OS=Homo sapiens GN=IGKV4-1 PE=4 SV=1	P06312	3	3	3	3	0	5	5	5	0	3	0	0	0	2	0	0	0	0	5	4	0	0
555.2	Ig kappa chain V-IV region JI OS=Homo sapiens PE=4 SV=1	P06313	0	0	0	0	0	5	5	5	0	3	0	0	0	2	0	0	0	0	5	4	0	0
556	Laminin subunit gamma-1 OS=Homo sapiens GN=LAMC1 PE=1 SV=3	P11047	3	3	3	28	13	11	15	12	15	14	26	26	19	17	21	24	18	42	22	8	4	2
557	Ig heavy chain V-III region WEA OS=Homo sapiens PE=1 SV=1	P01763	0	0	0	3	2	2	2	3	2	3	2	3	3	3	2	2	3	0	3	2	3	3
558	Profilin-1 OS=Homo sapiens GN=PFN1 PE=1 SV=2	P07737	4	3	3	7	11	8	7	6	7	8	6	5	4	5	2	3	4	4	4	7	7	8
559	Phosphoglycerate kinase 2 OS=Homo sapiens GN=PGK2 PE=1 SV=3	P07205	0	0	0	3	5	5	4	3	3	4	8	5	3	3	4	3	0	3	2	2	5	5
560	D-3-phosphoglycerate dehydrogenase OS=Homo sapiens GN=PHGDH PE=1 SV=4	O43175	0	0	0	16	13	13	13	12	12	12	15	19	19	17	10	8	7	9	11	17	18	18
561	Serine protease inhibitor Kazal-type 5 OS=Homo sapiens GN=SPINK5 PE=1 SV=2	Q9NQ38	2	4	3	12	30	17	21	23	17	14	18	13	8	10	6	0	10	16	15	19	18	27
562	Apolipoprotein(a) OS=Homo sapiens GN=LPA PE=1 SV=1	P08519	3	3	3	13	11	14	16	15	15	13	16	15	9	9	9	6	18	10	6	8	4	5
563	Connective tissue growth factor OS=Homo sapiens GN=CTGF PE=1 SV=2	P29279	2	2	2	8	12	12	12	10	10	10	10	8	5	3	3	2	6	11	7	4	6	7
564	Lithostathine-1-beta OS=Homo sapiens GN=REG1B PE=1 SV=1	P48304	0	0	0	3	3	3	4	4	4	4	3	3	2	0	0	0	0	3	4	0	3	0
565	Laminin subunit alpha-5 OS=Homo sapiens GN=LAMA5 PE=1 SV=8	O15230	1	2	2	33	22	20	18	21	17	15	18	15	17	14	20	16	24	22	33	29	13	3
566	Protein CREG1 OS=Homo sapiens GN=CREG1 PE=1 SV=1	O75629	0	0	0	2	3	2	3	3	3	2	3	0	0	0	0	0	0	0	3	4	3	3
567	Cathepsin Z OS=Homo sapiens GN=CTSZ PE=1 SV=1	Q9UBR2	3	3	3	10	5	4	6	9	11	12	11	11	6	6	6	5	7	8	10	12	9	9
568	Cadherin-15 OS=Homo sapiens GN=CDH15 PE=1 SV=1	P55291	4	2	3	17	12	7	5	9	13	15	13	20	19	17	26	20	21	20	11	0	0	0
569	Thrombomodulin OS=Homo sapiens GN=THBD PE=1 SV=2	P07204	2	2	2	5	3	2	2	5	6	7	9	5	6	8	8	8	8	7	4	0	0	0
570	Flavin reductase (NADPH) OS=Homo sapiens GN=BLVRB PE=1 SV=3	P30043	2	1	0	8	10	9	9	9	7	5	7	4	2	3	0	0	0	0	2	5	8	9
571	IGF-like family receptor 1 OS=Homo sapiens GN=IGFLR1 PE=1 SV=1	Q9H665	3	3	3	4	6	5	6	5	6	4	6	5	4	4	3	4	6	6	6	4	2	4
572	Alpha-galactosidase A OS=Homo sapiens GN=GLA PE=1 SV=1	P06280	4	4	4	12	8	5	7	8	6	10	17	12	15	13	10	4	15	10	10	6	5	0
573	Collagen alpha-1(VII) chain OS=Homo sapiens GN=COL7A1 PE=1 SV=2	Q02388	0	0	0	19	16	19	15	27	29	25	27	22	10	12	17	6	2	2	10	31	36	29
574	Out at first protein homolog OS=Homo sapiens GN=OAF PE=2 SV=1	Q86UD1	2	2	3	8	9	6	5	8	9	11	10	6	4	3	3	3	4	5	7	7	6	5
575	Ephrin type-B receptor 3 OS=Homo sapiens GN=EPHB3 PE=1 SV=2	P54753	4	4	4	12	2	0	3	8	11	10	9	13	15	17	15	13	12	7	13	14	12	7
576	5'(3')-deoxyribonucleotidase, cytosolic type OS=Homo sapiens GN=NT5C PE=1 SV=2	Q8TCD5	1	1	2	10	12	14	12	12	9	5	5	3	3	4	0	0	2	2	6	12	12	11
577	V-type proton ATPase subunit B, kidney isoform OS=Homo sapiens GN=ATP6V1B1 PE=1 SV=3	P15313	1	1	2	18	6	5	3	7	4	6	8	22	20	18	13	6	14	6	16	20	14	6
578	Cluster of Hepatocyte growth factor-like protein OS=Homo sapiens GN=MST1 PE=1 SV=2+1	P26927 (+1)	1	2	2	20	9	10	7	16	15	13	18	17	13	14	22	15	10	5	10	16	16	12
578.1	Hepatocyte growth factor-like protein OS=Homo sapiens GN=MST1 PE=1 SV=2	P26927	1	2	2	20	9	10	7	16	15	13	18	17	13	14	22	15	10	5	10	16	16	12
578.2	Putative macrophage-stimulating protein MSTP9 OS=Homo sapiens GN=MST1P9 PE=5 SV=2	Q2TV78	0	0	0	8	4	5	2	8	8	6	8	8	5	7	11	8	6	4	5	7	7	5
579	T-complex protein 1 subunit beta OS=Homo sapiens GN=CCT2 PE=1 SV=4	P78371	0	0	0	19	16	17	15	13	12	8	14	28	25	18	11	5	6	2	6	18	25	23
580	Sorbitol dehydrogenase OS=Homo sapiens GN=SORD PE=1 SV=4	Q00796	0	2	2	10	10	8	4	8	11	15	17	12	7	6	6	5	9	3	5	6	6	10
581	Major vault protein OS=Homo sapiens GN=MVP PE=1 SV=4	Q14764	0	0	0	28	10	2	2	12	5	4	8	16	12	14	25	40	22	17	34	21	11	0
582	Desmoglein-1 OS=Homo sapiens GN=DSG1 PE=1 SV=2	Q02413	0	2	2	20	18	13	15	14	13	15	17	24	21	27	27	19	26	18	18	11	9	15
583	Guanylin OS=Homo sapiens GN=GUCA2A PE=1 SV=2	Q02747	4	4	4	5	7	6	4	5	5	4	4	3	3	4	4	4	5	5	4	4	4	4
584	Prostate stem cell antigen OS=Homo sapiens GN=PSCA PE=1 SV=1	O43653	2	2	2	3	2	2	2	3	3	3	3	3	3	3	3	3	3	4	3	3	3	2
585	V-type proton ATPase subunit B, brain isoform OS=Homo sapiens GN=ATP6V1B2 PE=1 SV=3	P21281	1	2	1	18	11	3	3	7	6	7	8	19	18	18	10	2	14	6	17	18	14	10
586	Phospholipase D3 OS=Homo sapiens GN=PLD3 PE=1 SV=1	Q8IV08	5	5	4	7	6	4	6	5	6	5	8	11	10	9	10	7	10	7	7	7	7	7
587	Osteoclast-associated immunoglobulin-like receptor OS=Homo sapiens GN=OSCAR PE=2 SV=3	Q8IYS5	4	5	5	5	4	3	4	5	4	5	7	6	8	9	7	5	6	8	6	4	4	3
588	Complement C1s subcomponent OS=Homo sapiens GN=C1S PE=1 SV=1	P09871	0	0	0	16	14	9	8	14	13	7	12	10	12	16	18	11	19	17	10	2	0	3
589	Protein DJ-1 OS=Homo sapiens GN=PARK7 PE=1 SV=2	Q99497	4	2	3	10	13	15	14	14	8	8	10	9	7	3	5	0	0	5	9	15	13	11
590	Complement factor H-related protein 1 OS=Homo sapiens GN=CFHR1 PE=1 SV=2	Q03591	0	0	0	11	0	0	7	8	8	11	15	10	8	7	6	5	8	5	8	12	11	9
591	Interleukin-1 receptor antagonist protein OS=Homo sapiens GN=IL1RN PE=1 SV=1	P18510	3	2	1	5	7	7	7	6	7	5	6	4	3	2	2	0	4	7	7	6	2	3
592	Receptor-type tyrosine-protein phosphatase gamma OS=Homo sapiens GN=PTPRG PE=1 SV=4	P23470	5	6	5	9	3	6	4	8	8	8	8	9	8	9	8	13	8	9	10	9	4	5
593	Peroxiredoxin-5, mitochondrial OS=Homo sapiens GN=PRDX5 PE=1 SV=4	P30044	2	1	2	11	14	8	7	7	5	5	5	5	3	2	4	0	3	2	6	8	9	10
594	ATP synthase subunit beta, mitochondrial OS=Homo sapiens GN=ATP5B PE=1 SV=3	P06576	0	0	0	15	13	9	11	12	10	11	15	22	18	17	13	14	15	14	21	13	13	8
595	Fibroblast growth factor receptor 2 OS=Homo sapiens GN=FGFR2 PE=1 SV=1	P21802	0	0	0	8	4	5	5	5	9	7	7	9	9	6	11	7	11	7	2	0	0	2
596	UDP-GlcNAc:betaGal beta-1,3-N-acetylglucosaminyltransferase 2 OS=Homo sapiens GN=B3GNT2 PE=1 SV=2	Q9NY97	6	5	3	10	8	0	3	7	7	8	7	8	13	17	18	15	10	9	16	14	12	8
597	Phosphoenolpyruvate carboxykinase, cytosolic [GTP] OS=Homo sapiens GN=PCK1 PE=1 SV=3	P35558	2	1	2	19	13	11	11	12	15	15	17	20	26	25	21	17	18	11	11	15	16	10
598	Calmodulin OS=Homo sapiens GN=CALM1 PE=1 SV=2	P62158	3	4	4	6	11	10	10	7	6	6	6	4	5	3	3	2	11	7	2	0	0	0
599	6-phosphogluconate dehydrogenase, decarboxylating OS=Homo sapiens GN=PGD PE=1 SV=3	P52209	3	2	2	12	17	14	13	15	10	11	17	17	19	12	11	7	14	7	7	7	9	8
600	Probable G-protein coupled receptor 116 OS=Homo sapiens GN=GPR116 PE=1 SV=3	Q8IZF2	3	3	3	23	11	8	10	13	13	14	16	16	14	18	21	17	26	15	5	3	3	0
601	Xaa-Pro aminopeptidase 2 OS=Homo sapiens GN=XPNPEP2 PE=1 SV=3	O43895	4	3	5	16	7	5	6	10	9	7	7	7	7	6	24	25	23	14	13	17	8	6
602	Metalloproteinase inhibitor 2 OS=Homo sapiens GN=TIMP2 PE=1 SV=2	P16035	1	1	2	7	12	11	11	9	6	7	5	4	4	3	0	3	2	4	7	11	10	9
603	Gamma-glutamyltransferase 6 OS=Homo sapiens GN=GGT6 PE=2 SV=2	Q6P531	3	4	4	5	5	4	4	6	5	3	4	6	7	6	6	4	4	5	6	7	5	6
604	Retinoid-inducible serine carboxypeptidase OS=Homo sapiens GN=SCPEP1 PE=1 SV=1	Q9HB40	4	3	1	11	15	10	10	9	10	9	8	11	9	10	6	0	11	5	10	6	5	3
605	Catalase OS=Homo sapiens GN=CAT PE=1 SV=3	P04040	0	0	0	22	7	3	7	7	8	8	14	20	24	21	19	11	17	5	4	10	19	25
606	Glucose-6-phosphate isomerase OS=Homo sapiens GN=GPI PE=1 SV=4	P06744	3	3	4	11	14	7	8	12	11	8	14	14	17	17	15	10	16	8	8	7	5	9
607	Caspase-14 OS=Homo sapiens GN=CASP14 PE=1 SV=2	P31944	2	2	2	14	23	15	15	13	13	11	10	8	8	10	9	9	12	13	12	4	5	5
608	Glypican-1 OS=Homo sapiens GN=GPC1 PE=1 SV=2	P35052	2	3	2	13	10	2	5	6	13	13	15	16	15	13	18	19	17	8	9	13	11	5
609	Receptor-type tyrosine-protein phosphatase F OS=Homo sapiens GN=PTPRF PE=1 SV=2	P10586	0	0	0	21	26	11	17	18	15	12	16	18	14	14	19	18	9	10	32	21	19	15
610	Prominin-1 OS=Homo sapiens GN=PROM1 PE=1 SV=1	O43490	5	5	4	21	14	6	3	12	14	11	13	11	12	11	15	21	25	18	14	3	4	3
611	Prolow-density lipoprotein receptor-related protein 1 OS=Homo sapiens GN=LRP1 PE=1 SV=2	Q07954	2	2	3	23	25	21	25	22	20	16	20	20	10	10	17	7	57	28	9	13	11	9
612	Quinone oxidoreductase OS=Homo sapiens GN=CRYZ PE=1 SV=1	Q08257	2	1	1	11	10	11	11	10	18	17	14	11	7	9	7	2	7	5	2	3	11	12
613	V-type proton ATPase catalytic subunit A OS=Homo sapiens GN=ATP6V1A PE=1 SV=2	P38606	2	3	4	20	11	5	4	5	12	9	16	13	12	31	34	22	19	14	27	17	13	4
614	Cytosol aminopeptidase OS=Homo sapiens GN=LAP3 PE=1 SV=3	P28838	0	0	0	18	15	8	8	11	10	11	20	26	27	22	14	10	8	4	9	17	24	23
615	Cation-independent mannose-6-phosphate receptor OS=Homo sapiens GN=IGF2R PE=1 SV=3	P11717	0	0	0	51	15	12	9	7	12	7	8	8	14	11	24	38	50	45	44	21	6	0
616	Epidermal growth factor receptor kinase substrate 8-like protein 1 OS=Homo sapiens GN=EPS8L1 PE=1 SV=3	Q8TE68	0	0	0	22	13	13	7	15	12	13	13	22	18	17	34	31	9	7	20	21	19	15
617	Carboxymethylenebutenolidase homolog OS=Homo sapiens GN=CMBL PE=1 SV=1	Q96DG6	0	3	1	11	13	13	15	12	11	10	12	9	9	8	10	5	10	10	4	8	12	10
618	Growth/differentiation factor 15 OS=Homo sapiens GN=GDF15 PE=1 SV=3	Q99988	2	2	2	5	11	5	8	7	6	6	5	5	3	2	0	0	5	0	0	4	5	6
619	Lysosomal alpha-mannosidase OS=Homo sapiens GN=MAN2B1 PE=1 SV=3	O00754	0	0	0	18	9	7	4	15	18	18	21	18	15	15	8	7	13	8	12	13	17	18
620	Phosphatidylcholine-sterol acyltransferase OS=Homo sapiens GN=LCAT PE=1 SV=1	P04180	6	7	6	8	3	5	3	8	6	5	8	6	8	9	9	6	9	7	8	3	0	0
621	Cathepsin L1 OS=Homo sapiens GN=CTSL1 PE=1 SV=2	P07711	2	3	3	8	6	4	4	6	7	9	11	9	5	5	3	3	5	6	8	7	4	2
622	G-protein coupled receptor family C group 5 member C OS=Homo sapiens GN=GPRC5C PE=1 SV=2	Q9NQ84	6	6	5	9	4	4	6	6	5	6	6	8	8	9	8	9	8	8	5	3	4	4
623	Leukocyte-associated immunoglobulin-like receptor 2 OS=Homo sapiens GN=LAIR2 PE=2 SV=1	Q6ISS4	0	0	0	3	4	4	4	4	4	2	3	2	3	3	2	0	2	3	0	2	2	0
624	S-formylglutathione hydrolase OS=Homo sapiens GN=ESD PE=1 SV=2	P10768	0	0	0	11	9	5	5	12	12	8	11	6	3	0	0	2	2	0	4	9	11	11
625	Omega-amidase NIT2 OS=Homo sapiens GN=NIT2 PE=1 SV=1	Q9NQR4	0	0	0	12	9	9	14	18	17	14	10	6	5	7	2	0	8	0	8	10	17	15
626	Protein FAM3B OS=Homo sapiens GN=FAM3B PE=1 SV=2	P58499	0	0	0	7	8	10	10	10	9	8	7	5	5	4	2	0	2	2	5	6	8	9
627	Alpha-N-acetylgalactosaminidase OS=Homo sapiens GN=NAGA PE=1 SV=2	P17050	3	3	2	7	3	6	6	7	6	7	10	8	9	6	6	3	9	7	7	4	0	0
628	Annexin A7 OS=Homo sapiens GN=ANXA7 PE=1 SV=3	P20073	0	0	0	10	8	6	6	12	11	12	16	19	11	9	8	4	13	5	5	11	12	13
629	Calpain-7 OS=Homo sapiens GN=CAPN7 PE=1 SV=1	Q9Y6W3	0	0	0	29	7	7	8	7	8	6	6	18	29	29	40	30	35	12	9	5	4	5
630	Twisted gastrulation protein homolog 1 OS=Homo sapiens GN=TWSG1 PE=2 SV=1	Q9GZX9	1	2	2	5	4	5	5	4	5	8	6	4	4	4	3	3	5	6	2	2	0	0
631	Cystatin-S OS=Homo sapiens GN=CST4 PE=1 SV=3	P01036	3	4	5	7	10	8	7	4	6	5	5	3	2	4	4	0	3	9	8	0	0	4
632	Fatty acid-binding protein, liver OS=Homo sapiens GN=FABP1 PE=1 SV=1	P07148	0	0	0	5	8	6	4	4	3	3	0	2	3	0	0	0	0	0	6	7	7	7
633	Amyloid-like protein 2 OS=Homo sapiens GN=APLP2 PE=1 SV=2	Q06481	3	3	3	16	16	15	13	12	10	13	12	13	13	14	18	20	14	15	11	11	7	8
634	von Willebrand factor A domain-containing protein 1 OS=Homo sapiens GN=VWA1 PE=2 SV=1	Q6PCB0	1	1	2	9	6	4	4	7	7	7	12	10	7	9	7	6	8	5	11	7	7	6
635	Cluster of Na(+)/H(+) exchange regulatory cofactor NHE-RF3 OS=Homo sapiens GN=PDZK1 PE=1 SV=2+1	Q5T2W1 (+1)	0	0	0	21	13	9	10	11	9	8	19	16	14	30	28	15	4	4	25	26	17	10
635.1	Na(+)/H(+) exchange regulatory cofactor NHE-RF3 OS=Homo sapiens GN=PDZK1 PE=1 SV=2	Q5T2W1	0	0	0	21	13	9	10	11	9	8	19	16	14	30	28	15	4	4	25	26	17	10
635.2	Putative PDZ domain-containing protein 1P OS=Homo sapiens GN=PDZK1P1 PE=5 SV=2	A8MUH7	0	0	0	14	8	7	5	7	7	7	0	11	0	20	0	0	0	2	16	17	12	5
636	Thrombospondin-4 OS=Homo sapiens GN=THBS4 PE=1 SV=2	P35443	3	2	2	19	21	16	17	14	12	11	14	12	13	11	14	12	18	15	3	0	5	2
637	CXADR-like membrane protein OS=Homo sapiens GN=CLMP PE=1 SV=1	Q9H6B4	0	0	0	5	2	2	0	7	8	8	7	3	2	4	2	0	2	0	8	7	4	0
638	Synaptic vesicle membrane protein VAT-1 homolog OS=Homo sapiens GN=VAT1 PE=1 SV=2	Q99536	0	0	0	11	12	9	7	10	9	9	12	13	11	9	7	4	13	8	8	6	8	7
639	Glypican-3 OS=Homo sapiens GN=GPC3 PE=1 SV=1	P51654	5	5	6	10	9	6	8	6	9	10	8	9	7	9	11	10	11	4	4	6	8	6
640	Heat shock 70 kDa protein 6 OS=Homo sapiens GN=HSPA6 PE=1 SV=2	P17066	0	0	0	7	9	8	8	8	6	7	8	8	9	10	0	8	9	7	8	8	7	7
641	Neuroplastin OS=Homo sapiens GN=NPTN PE=1 SV=2	Q9Y639	0	0	0	6	0	3	3	4	3	4	4	7	3	3	3	0	4	4	3	0	0	0
642	Desmoglein-2 OS=Homo sapiens GN=DSG2 PE=1 SV=2	Q14126	2	2	3	17	6	4	7	7	8	10	9	12	8	7	19	19	12	16	9	2	0	0
643	Transketolase OS=Homo sapiens GN=TKT PE=1 SV=3	P29401	2	4	1	14	17	10	10	11	12	13	9	11	16	23	20	11	12	7	6	8	12	16
644	Protein delta homolog 1 OS=Homo sapiens GN=DLK1 PE=1 SV=3	P80370	2	2	3	5	4	4	5	6	7	7	8	7	4	6	5	2	7	7	0	2	2	0
645	Calcium-activated chloride channel regulator 4 OS=Homo sapiens GN=CLCA4 PE=1 SV=2	Q14CN2	0	0	0	15	19	10	11	12	15	13	16	15	11	14	17	18	15	13	18	13	14	12
646	Calpastatin OS=Homo sapiens GN=CAST PE=1 SV=4	P20810	0	0	0	16	13	20	17	21	20	15	16	15	10	12	13	16	9	24	19	5	6	7
647	Calmodulin-like protein 3 OS=Homo sapiens GN=CALML3 PE=1 SV=2	P27482	2	4	2	9	15	12	11	11	8	8	8	7	7	5	5	2	11	9	3	2	0	0
648	Actin-related protein 3 OS=Homo sapiens GN=ACTR3 PE=1 SV=3	P61158	0	0	0	16	12	12	13	14	15	11	16	19	16	15	13	8	18	11	8	16	14	9
649	Sciellin OS=Homo sapiens GN=SCEL PE=1 SV=2	O95171	0	0	0	20	30	16	20	23	21	14	18	17	15	16	27	16	0	2	13	15	23	26
650	Tyrosine-protein kinase transmembrane receptor ROR1 OS=Homo sapiens GN=ROR1 PE=1 SV=2	Q01973	2	1	3	10	3	3	5	6	8	7	8	8	12	12	11	7	12	11	7	2	3	3
651	V-set and immunoglobulin domain-containing protein 4 OS=Homo sapiens GN=VSIG4 PE=1 SV=1	Q9Y279	1	1	2	4	7	4	6	6	6	5	5	3	3	2	2	0	5	5	3	4	5	4
652	Junctional adhesion molecule C OS=Homo sapiens GN=JAM3 PE=1 SV=1	Q9BX67	0	0	0	6	7	5	4	4	5	5	9	8	6	4	3	0	4	4	7	6	4	3
653	Tubulin beta-8 chain OS=Homo sapiens GN=TUBB8 PE=1 SV=2	Q3ZCM7	0	0	0	6	7	5	0	5	5	5	5	8	8	7	6	4	5	4	5	4	4	0
654	CMRF35-like molecule 2 OS=Homo sapiens GN=CD300E PE=1 SV=2	Q496F6	1	2	1	4	7	5	7	7	7	6	7	5	3	3	3	2	7	6	4	2	0	0
655	Ribonuclease inhibitor OS=Homo sapiens GN=RNH1 PE=1 SV=2	P13489	3	2	4	19	15	12	9	13	14	13	19	18	16	16	13	8	19	10	14	4	3	0
656	Matrix-remodeling-associated protein 5 OS=Homo sapiens GN=MXRA5 PE=2 SV=3	Q9NR99	1	3	0	51	15	4	6	15	10	12	16	18	21	18	52	54	49	23	16	6	10	16
657	Ephrin-B1 OS=Homo sapiens GN=EFNB1 PE=1 SV=1	P98172	5	5	4	8	6	7	5	7	7	8	9	9	9	10	7	4	10	8	8	6	5	7
658	Serpin B5 OS=Homo sapiens GN=SERPINB5 PE=1 SV=2	P36952	0	0	0	12	16	13	13	11	12	18	19	14	10	5	6	6	4	6	14	19	14	14
659	Growth arrest-specific protein 1 OS=Homo sapiens GN=GAS1 PE=1 SV=2	P54826	3	3	3	8	5	6	7	10	10	9	10	8	7	7	6	6	7	7	7	9	8	9
660	Calpain-1 catalytic subunit OS=Homo sapiens GN=CAPN1 PE=1 SV=1	P07384	0	0	0	24	23	17	12	16	18	17	15	20	18	16	36	22	26	18	9	5	6	4
661	Inactive tyrosine-protein kinase 7 OS=Homo sapiens GN=PTK7 PE=1 SV=2	Q13308	0	0	0	12	8	7	7	10	12	12	10	10	8	11	19	15	8	7	14	13	11	7
662	Ras-related protein Rab-14 OS=Homo sapiens GN=RAB14 PE=1 SV=4	P61106	3	2	2	10	14	14	15	16	14	11	10	6	4	6	5	2	10	8	12	11	7	7
663	Catechol O-methyltransferase OS=Homo sapiens GN=COMT PE=1 SV=2	P21964	0	0	0	12	15	17	13	14	7	4	6	5	2	3	0	2	5	3	16	7	4	0
664	Chloride intracellular channel protein 1 OS=Homo sapiens GN=CLIC1 PE=1 SV=4	O00299	2	2	3	12	13	10	10	13	13	13	13	10	7	5	5	3	10	9	12	8	9	6
665	Vacuolar protein sorting-associated protein VTA1 homolog OS=Homo sapiens GN=VTA1 PE=1 SV=1	Q9NP79	2	2	2	10	9	9	8	9	12	12	12	7	8	7	5	0	10	8	7	9	8	9
666	ProSAAS OS=Homo sapiens GN=PCSK1N PE=1 SV=1	Q9UHG2	3	3	3	5	6	6	6	4	6	5	6	4	4	3	2	3	3	7	6	4	2	3
667	Tyrosine-protein kinase transmembrane receptor ROR2 OS=Homo sapiens GN=ROR2 PE=1 SV=2	Q01974	0	0	0	3	4	5	5	4	4	3	4	4	0	2	0	0	3	5	3	3	3	2
668	Tubulin beta-6 chain OS=Homo sapiens GN=TUBB6 PE=1 SV=1	Q9BUF5	0	0	0	14	9	6	8	7	6	7	10	18	16	16	8	6	5	5	10	8	6	0
669	SLAM family member 5 OS=Homo sapiens GN=CD84 PE=1 SV=1	Q9UIB8	3	3	3	5	3	4	2	3	4	4	8	6	8	6	7	4	9	7	3	4	4	5
670	Thyrotropin-releasing hormone-degrading ectoenzyme OS=Homo sapiens GN=TRHDE PE=2 SV=1	Q9UKU6	2	2	1	19	14	3	5	8	6	8	12	19	19	24	26	30	32	15	10	2	3	3
671	Ephrin type-A receptor 7 OS=Homo sapiens GN=EPHA7 PE=1 SV=3	Q15375	3	2	2	9	7	5	9	8	10	7	10	14	12	15	13	7	13	11	5	0	0	0
672	Aflatoxin B1 aldehyde reductase member 3 OS=Homo sapiens GN=AKR7A3 PE=1 SV=2	O95154	2	0	2	13	11	10	6	10	14	12	14	9	6	5	4	4	5	0	0	5	12	11
673	Epidermal growth factor receptor kinase substrate 8-like protein 2 OS=Homo sapiens GN=EPS8L2 PE=1 SV=2	Q9H6S3	0	0	0	19	17	15	9	16	11	6	11	18	13	19	31	28	15	11	17	19	19	18
674	Protein S100-A11 OS=Homo sapiens GN=S100A11 PE=1 SV=2	P31949	2	2	2	3	8	5	4	4	4	4	3	3	3	0	0	3	2	4	5	5	5	5
675	Protein FAM151A OS=Homo sapiens GN=FAM151A PE=2 SV=2	Q8WW52	4	3	3	8	7	7	6	7	5	5	8	6	6	5	10	7	8	4	5	7	9	6
676	Cluster of HLA class I histocompatibility antigen, Cw-1 alpha chain OS=Homo sapiens GN=HLA-C PE=2 SV=1+5	P30499 (+5)	0	0	0	14	12	16	11	18	17	19	19	19	10	6	5	3	9	12	15	17	11	5
676.1	HLA class I histocompatibility antigen, Cw-1 alpha chain OS=Homo sapiens GN=HLA-C PE=2 SV=1	P30499	0	0	0	7	6	8	5	9	7	9	9	9	7	4	3	2	5	5	7	7	6	0
676.2	HLA class I histocompatibility antigen, Cw-4 alpha chain OS=Homo sapiens GN=HLA-C PE=1 SV=1	P30504	0	0	0	0	6	8	0	8	0	9	8	0	7	0	3	0	0	5	0	8	5	2
676.3	HLA class I histocompatibility antigen, Cw-2 alpha chain OS=Homo sapiens GN=HLA-C PE=1 SV=1	P30501	0	0	0	6	0	10	9	11	9	11	0	11	6	3	0	3	3	6	8	8	6	0
676.4	HLA class I histocompatibility antigen, Cw-7 alpha chain OS=Homo sapiens GN=HLA-C PE=1 SV=3	P10321	0	0	0	7	8	0	0	0	9	10	8	10	0	4	0	0	6	8	10	8	0	4
676.5	HLA class I histocompatibility antigen, Cw-5 alpha chain OS=Homo sapiens GN=HLA-C PE=2 SV=1	Q9TNN7	0	0	0	6	6	8	6	8	7	9	8	9	7	4	3	0	4	0	6	0	0	0
676.6	HLA class I histocompatibility antigen, Cw-3 alpha chain OS=Homo sapiens GN=HLA-C PE=1 SV=2	P04222	0	0	0	8	0	10	0	10	9	0	11	10	6	0	0	0	0	4	0	9	7	0
677	Dihydrolipoyllysine-residue succinyltransferase component of 2-oxoglutarate dehydrogenase complex, mitochondrial OS=Homo sapiens GN=DLST PE=1 SV=4	P36957	2	2	2	8	5	6	9	9	6	5	4	6	7	5	4	2	7	6	5	7	7	5
678	Filaggrin OS=Homo sapiens GN=FLG PE=1 SV=3	P20930	0	0	0	11	10	17	35	38	35	25	28	33	8	6	0	0	8	5	3	28	48	66
679	Voltage-dependent calcium channel subunit alpha-2/delta-1 OS=Homo sapiens GN=CACNA2D1 PE=1 SV=3	P54289	1	1	2	31	19	12	11	10	14	12	19	19	17	22	30	28	32	29	15	4	3	0
680	Alcohol dehydrogenase class-3 OS=Homo sapiens GN=ADH5 PE=1 SV=4	P11766	2	1	1	11	8	7	4	9	8	12	14	11	7	7	11	5	13	9	0	7	11	11
681	Leukocyte immunoglobulin-like receptor subfamily A member 5 OS=Homo sapiens GN=LILRA5 PE=1 SV=1	A6NI73	3	2	4	6	6	3	5	7	6	7	7	7	5	5	5	4	4	5	7	7	6	5
682	Aromatic-L-amino-acid decarboxylase OS=Homo sapiens GN=DDC PE=1 SV=2	P20711	1	2	1	13	8	10	7	13	10	10	13	17	15	15	11	9	16	11	10	5	0	0
683	Neutral alpha-glucosidase AB OS=Homo sapiens GN=GANAB PE=1 SV=3	Q14697	0	0	0	23	12	7	8	13	17	12	15	18	20	17	27	33	24	10	20	17	11	7
684	Ig heavy chain V-III region VH26 OS=Homo sapiens PE=1 SV=1	P01764	2	2	2	2	2	2	2	2	2	2	0	2	2	2	2	2	2	2	2	2	2	2
685	Cluster of HLA class I histocompatibility antigen, A-24 alpha chain OS=Homo sapiens GN=HLA-A PE=1 SV=2+6	P05534 (+6)	0	0	0	16	14	10	11	16	20	20	21	18	11	4	7	2	9	11	15	17	11	4
685.1	HLA class I histocompatibility antigen, A-24 alpha chain OS=Homo sapiens GN=HLA-A PE=1 SV=2	P05534	0	0	0	11	6	6	7	9	11	12	14	11	6	4	5	2	5	5	11	12	9	3
685.2	HLA class I histocompatibility antigen, A-11 alpha chain OS=Homo sapiens GN=HLA-A PE=1 SV=1	P13746	0	0	0	7	9	7	7	9	10	11	12	9	6	0	4	0	6	7	8	7	7	3
685.3	HLA class I histocompatibility antigen, A-36 alpha chain OS=Homo sapiens GN=HLA-A PE=2 SV=1	P30455	0	0	0	7	6	6	5	7	8	10	9	8	5	3	3	0	4	6	7	9	0	0
685.4	HLA class I histocompatibility antigen, A-1 alpha chain OS=Homo sapiens GN=HLA-A PE=1 SV=1	P30443	0	0	0	0	6	6	5	7	7	9	9	8	0	0	3	0	4	0	7	9	6	2
685.5	Putative HLA class I histocompatibility antigen, alpha chain H OS=Homo sapiens GN=HLA-H PE=5 SV=3	P01893	0	0	0	7	5	6	0	0	7	7	6	7	6	2	2	2	3	5	6	7	4	0
685.6	HLA class I histocompatibility antigen, A-30 alpha chain OS=Homo sapiens GN=HLA-A PE=1 SV=2	P16188	0	0	0	7	10	0	7	9	9	0	0	10	7	0	5	2	0	8	9	0	0	0
685.7	HLA class I histocompatibility antigen, A-80 alpha chain OS=Homo sapiens GN=HLA-A PE=2 SV=1	Q09160	0	0	0	0	3	4	0	5	5	5	7	5	0	0	2	0	0	0	4	0	5	0
686	Thiomorpholine-carboxylate dehydrogenase OS=Homo sapiens GN=CRYM PE=1 SV=1	Q14894	4	3	4	10	6	6	4	8	11	12	11	9	6	4	4	0	8	7	12	6	2	0
687	Glutathione S-transferase omega-1 OS=Homo sapiens GN=GSTO1 PE=1 SV=2	P78417	2	2	3	9	7	10	17	16	13	10	10	7	4	7	0	0	7	6	8	12	13	10
688	T-complex protein 1 subunit theta OS=Homo sapiens GN=CCT8 PE=1 SV=4	P50990	0	0	0	22	12	14	17	22	16	15	15	22	28	25	16	4	22	13	19	14	7	2
689	Malate dehydrogenase, mitochondrial OS=Homo sapiens GN=MDH2 PE=1 SV=3	P40926	0	0	0	11	9	10	7	16	17	17	15	9	8	5	4	4	4	2	2	2	8	12
690	4-trimethylaminobutyraldehyde dehydrogenase OS=Homo sapiens GN=ALDH9A1 PE=1 SV=3	P49189	0	0	0	10	11	13	11	7	9	8	10	17	18	14	8	5	13	6	11	15	12	10
691	Arylsulfatase F OS=Homo sapiens GN=ARSF PE=1 SV=4	P54793	1	3	2	13	13	5	5	6	8	9	12	15	14	14	11	8	13	8	8	8	8	3
692	Ig kappa chain V-I region DEE OS=Homo sapiens PE=1 SV=1	P01597	0	0	0	0	0	3	3	4	0	0	3	0	0	0	0	0	0	0	0	0	4	0
693	CD2-associated protein OS=Homo sapiens GN=CD2AP PE=1 SV=1	Q9Y5K6	0	0	0	19	15	7	7	11	8	3	8	7	8	9	37	22	7	9	14	22	21	25
694	Brain-specific angiogenesis inhibitor 1-associated protein 2 OS=Homo sapiens GN=BAIAP2 PE=1 SV=1	Q9UQB8	0	0	0	19	11	16	12	14	12	11	12	20	29	24	18	11	15	5	2	8	16	21
695	Poliovirus receptor-related protein 1 OS=Homo sapiens GN=PVRL1 PE=1 SV=3	Q15223	3	5	3	9	3	0	3	3	2	3	7	9	9	10	10	6	7	8	7	7	6	5
696	Klotho OS=Homo sapiens GN=KL PE=1 SV=2	Q9UEF7	2	0	0	18	11	7	8	10	13	13	13	17	25	23	15	11	21	13	8	4	2	6
697	Ig lambda chain V-III region SH OS=Homo sapiens PE=1 SV=1	P01714	0	0	0	2	3	2	4	2	4	2	2	2	2	2	0	2	0	2	2	3	2	3
698	Talin-1 OS=Homo sapiens GN=TLN1 PE=1 SV=3	Q9Y490	0	0	0	35	25	15	11	14	14	16	20	32	10	8	25	32	0	11	33	33	31	20
699	Carcinoembryonic antigen-related cell adhesion molecule 8 OS=Homo sapiens GN=CEACAM8 PE=1 SV=2	P31997	1	2	2	4	7	7	5	6	6	6	6	6	5	3	4	5	5	4	6	8	8	6
700	Collagen alpha-2(I) chain OS=Homo sapiens GN=COL1A2 PE=1 SV=7	P08123	2	1	1	13	12	7	12	14	13	8	10	12	10	8	12	16	10	7	4	8	13	14
701	Endothelial cell-selective adhesion molecule OS=Homo sapiens GN=ESAM PE=1 SV=1	Q96AP7	2	2	2	6	7	2	3	3	5	6	9	6	8	7	4	3	3	4	7	8	5	6
702	Beta-mannosidase OS=Homo sapiens GN=MANBA PE=1 SV=3	O00462	1	0	3	21	19	7	8	9	13	10	16	14	17	20	23	25	29	19	10	6	0	0
703	Cluster of Protocadherin alpha-4 OS=Homo sapiens GN=PCDHA4 PE=2 SV=1+5	Q9UN74 (+5)	0	0	0	18	8	6	6	7	7	3	9	12	12	13	42	26	30	16	6	0	0	0
703.1	Protocadherin alpha-4 OS=Homo sapiens GN=PCDHA4 PE=2 SV=1	Q9UN74	0	0	0	10	4	5	5	4	5	3	5	7	7	7	18	12	16	9	5	0	0	0
703.2	Protocadherin alpha-12 OS=Homo sapiens GN=PCDHA12 PE=2 SV=1	Q9UN75	0	0	0	9	3	2	2	2	3	2	6	6	6	7	13	12	11	6	3	0	0	0
703.3	Protocadherin alpha-9 OS=Homo sapiens GN=PCDHA9 PE=2 SV=1	Q9Y5H5	0	0	0	0	5	4	3	5	3	2	4	0	6	5	10	8	9	0	3	0	0	0
703.4	Protocadherin alpha-13 OS=Homo sapiens GN=PCDHA13 PE=2 SV=1	Q9Y5I0	0	0	0	7	3	3	0	2	3	2	0	3	5	4	11	8	9	5	2	0	0	0
703.5	Protocadherin alpha-7 OS=Homo sapiens GN=PCDHA7 PE=2 SV=1	Q9UN72	0	0	0	8	5	4	0	3	4	3	5	3	0	0	8	0	10	5	3	0	0	0
703.6	Protocadherin alpha-2 OS=Homo sapiens GN=PCDHA2 PE=1 SV=1	Q9Y5H9	0	0	0	5	3	3	0	2	3	2	4	2	3	2	11	9	9	6	2	0	0	0
704	Adenylyl cyclase-associated protein 1 OS=Homo sapiens GN=CAP1 PE=1 SV=5	Q01518	2	3	1	11	13	11	16	16	13	12	11	13	19	14	9	4	10	4	7	13	11	13
705	Calreticulin OS=Homo sapiens GN=CALR PE=1 SV=1	P27797	3	3	3	11	7	8	6	11	12	13	12	17	18	19	12	5	12	17	7	3	3	2
706	BPI fold-containing family B member 1 OS=Homo sapiens GN=BPIFB1 PE=2 SV=1	Q8TDL5	1	1	3	14	6	6	4	7	6	9	13	16	19	17	13	9	16	14	10	3	2	0
707	Natural cytotoxicity triggering receptor 3 ligand 1 OS=Homo sapiens GN=NCR3LG1 PE=1 SV=1	Q68D85	0	0	0	6	5	6	5	5	4	4	8	7	7	8	6	4	8	7	4	2	0	0
708	Serpin B12 OS=Homo sapiens GN=SERPINB12 PE=1 SV=1	Q96P63	0	2	1	11	11	6	7	10	11	12	16	16	15	12	12	6	16	13	9	6	5	5
709	Tumor susceptibility gene 101 protein OS=Homo sapiens GN=TSG101 PE=1 SV=2	Q99816	4	3	4	12	9	11	14	14	8	11	12	17	16	13	12	7	14	7	13	14	13	12
710	Receptor-type tyrosine-protein phosphatase-like N OS=Homo sapiens GN=PTPRN PE=1 SV=1	Q16849	0	0	0	5	3	5	5	5	5	4	6	6	5	5	3	2	5	3	0	0	0	0
711	Prostasin OS=Homo sapiens GN=PRSS8 PE=1 SV=1	Q16651	2	3	2	3	3	2	2	3	3	5	5	3	4	4	4	4	4	4	5	4	0	0
712	BRO1 domain-containing protein BROX OS=Homo sapiens GN=BROX PE=1 SV=1	Q5VW32	2	2	1	9	4	3	3	5	6	6	13	10	9	9	8	6	9	6	5	3	0	2
713	Bifunctional epoxide hydrolase 2 OS=Homo sapiens GN=EPHX2 PE=1 SV=2	P34913	0	0	0	15	9	7	6	11	8	11	10	16	21	20	16	9	21	11	12	13	13	3
714	Spectrin alpha chain, non-erythrocytic 1 OS=Homo sapiens GN=SPTAN1 PE=1 SV=3	Q13813	0	0	0	47	23	9	8	19	16	12	33	35	19	14	55	52	16	14	55	35	18	9
715	Copine-3 OS=Homo sapiens GN=CPNE3 PE=1 SV=1	O75131	0	0	0	16	5	6	5	7	9	6	8	18	21	21	16	10	22	17	12	12	13	8
716	Src substrate cortactin OS=Homo sapiens GN=CTTN PE=1 SV=2	Q14247	1	1	2	12	10	9	11	13	14	10	10	9	11	13	20	11	5	9	15	13	18	19
717	Epidermal growth factor receptor kinase substrate 8 OS=Homo sapiens GN=EPS8 PE=1 SV=1	Q12929	0	0	0	27	9	6	7	7	4	2	7	11	11	6	34	31	15	11	6	14	18	25
718	Protein-glutamine gamma-glutamyltransferase E OS=Homo sapiens GN=TGM3 PE=1 SV=4	Q08188	0	0	0	19	14	13	12	13	12	8	14	18	8	20	28	22	17	12	13	12	7	7
719	Azurocidin OS=Homo sapiens GN=AZU1 PE=1 SV=3	P20160	3	3	3	6	6	6	6	8	7	7	6	4	4	4	3	2	4	4	3	3	4	4
720	Putative beta-actin-like protein 3 OS=Homo sapiens GN=POTEKP PE=5 SV=1	Q9BYX7	0	0	0	3	4	0	0	4	0	0	5	0	0	0	0	0	4	4	4	0	4	4
721	Protein S100-A7 OS=Homo sapiens GN=S100A7 PE=1 SV=4	P31151	2	2	2	5	12	7	5	6	4	3	5	5	3	5	3	5	3	2	5	11	11	10
722	Alpha-mannosidase 2 OS=Homo sapiens GN=MAN2A1 PE=1 SV=2	Q16706	1	2	1	31	10	4	4	5	8	7	13	14	20	25	29	38	39	18	5	2	0	2
723	Cathepsin G OS=Homo sapiens GN=CTSG PE=1 SV=2	P08311	1	3	3	7	8	11	12	12	7	7	8	6	6	5	8	7	4	2	3	3	2	2
724	Bone marrow proteoglycan OS=Homo sapiens GN=PRG2 PE=1 SV=2	P13727	3	3	3	9	5	4	3	2	2	3	9	10	12	13	13	10	12	7	2	0	0	0
725	T-cell immunomodulatory protein OS=Homo sapiens GN=ITFG1 PE=1 SV=1	Q8TB96	4	4	4	8	10	5	0	7	8	9	9	8	9	9	9	11	10	8	7	0	0	0
726	Receptor-type tyrosine-protein phosphatase delta OS=Homo sapiens GN=PTPRD PE=1 SV=2	P23468	0	2	1	14	16	18	13	16	14	10	9	16	11	7	10	10	4	9	20	17	18	12
727	Na(+)/H(+) exchange regulatory cofactor NHE-RF1 OS=Homo sapiens GN=SLC9A3R1 PE=1 SV=4	O14745	2	1	1	15	14	10	12	13	18	15	15	20	17	15	8	2	5	6	16	16	11	8
728	Destrin OS=Homo sapiens GN=DSTN PE=1 SV=3	P60981	3	2	3	9	14	10	8	8	4	2	0	2	2	0	2	2	2	2	4	5	8	9
729	ATP synthase subunit alpha, mitochondrial OS=Homo sapiens GN=ATP5A1 PE=1 SV=1	P25705	0	0	0	15	15	9	9	9	8	11	11	18	20	19	12	10	14	5	5	11	16	20
730	Mucosal addressin cell adhesion molecule 1 OS=Homo sapiens GN=MADCAM1 PE=1 SV=2	Q13477	3	3	3	4	3	0	3	2	4	4	4	5	6	7	6	6	7	6	3	0	0	0
731	EH domain-containing protein 1 OS=Homo sapiens GN=EHD1 PE=1 SV=2	Q9H4M9	0	0	0	21	10	4	3	4	9	8	15	21	31	26	18	12	21	12	10	11	7	5
732	C-type mannose receptor 2 OS=Homo sapiens GN=MRC2 PE=1 SV=2	Q9UBG0	0	0	0	13	11	13	14	16	12	11	12	15	10	11	8	7	16	9	8	5	4	3
733	Leucine-rich repeat transmembrane protein FLRT2 OS=Homo sapiens GN=FLRT2 PE=1 SV=1	O43155	0	0	0	11	0	0	2	3	4	7	13	15	17	16	18	15	18	16	14	10	9	5
734	Matrix metalloproteinase-9 OS=Homo sapiens GN=MMP9 PE=1 SV=3	P14780	0	0	0	16	18	11	9	14	11	11	11	11	12	12	28	25	19	23	12	5	2	2
735	Ig kappa chain V-I region Hau OS=Homo sapiens PE=1 SV=1	P01600	0	0	0	0	0	2	0	2	0	0	0	0	0	0	0	0	0	0	0	0	2	2
736	Gamma-butyrobetaine dioxygenase OS=Homo sapiens GN=BBOX1 PE=1 SV=1	O75936	1	2	0	12	10	9	9	10	9	12	17	15	8	8	7	4	10	5	7	14	15	10
737	Cluster of Actin, aortic smooth muscle OS=Homo sapiens GN=ACTA2 PE=1 SV=1+1	P62736 (+1)	0	0	0	0	0	0	0	0	0	0	16	0	0	10	0	9	11	9	0	0	0	0
737.1	Actin, aortic smooth muscle OS=Homo sapiens GN=ACTA2 PE=1 SV=1	P62736	0	0	0	0	0	0	0	0	0	0	16	0	0	10	0	9	11	9	0	0	0	0
737.2	Actin, gamma-enteric smooth muscle OS=Homo sapiens GN=ACTG2 PE=1 SV=1	P63267	0	0	0	0	0	0	0	0	0	0	0	0	0	10	0	0	0	9	0	0	0	0
738	Bifunctional purine biosynthesis protein PURH OS=Homo sapiens GN=ATIC PE=1 SV=3	P31939	0	0	0	21	6	4	8	11	11	7	15	13	27	29	23	9	7	3	4	21	29	29
739	Putative phospholipase B-like 2 OS=Homo sapiens GN=PLBD2 PE=1 SV=2	Q8NHP8	2	3	3	13	7	3	5	5	10	12	12	8	9	15	17	12	13	8	8	3	0	0
740	Dihydropteridine reductase OS=Homo sapiens GN=QDPR PE=1 SV=2	P09417	0	0	0	8	10	11	12	10	8	8	6	6	2	3	2	0	4	0	2	6	10	10
741	T-complex protein 1 subunit gamma OS=Homo sapiens GN=CCT3 PE=1 SV=4	P49368	2	0	1	16	14	9	11	8	14	12	14	15	21	21	18	8	14	4	13	19	21	18
742	PKHD domain-containing transmembrane protein C17orf101 OS=Homo sapiens GN=C17orf101 PE=2 SV=2	Q6PK18	1	1	2	6	4	3	2	8	11	11	11	7	5	6	2	2	7	3	7	7	7	4
743	Cluster of Keratin, type II cuticular Hb5 OS=Homo sapiens GN=KRT85 PE=1 SV=1+4	P78386 (+4)	0	0	0	0	5	4	7	19	10	29	40	5	11	17	14	12	9	3	8	14	3	9
743.1	Keratin, type II cuticular Hb5 OS=Homo sapiens GN=KRT85 PE=1 SV=1	P78386	0	0	0	0	3	4	5	12	7	21	29	3	8	10	8	7	7	3	7	8	3	7
743.2	Keratin, type II cuticular Hb6 OS=Homo sapiens GN=KRT86 PE=1 SV=1	O43790	0	0	0	0	5	0	6	14	8	19	23	4	10	0	12	9	6	0	7	11	0	8
743.3	Keratin, type II cuticular Hb3 OS=Homo sapiens GN=KRT83 PE=1 SV=2	P78385	0	0	0	0	0	3	0	15	0	17	24	0	10	12	0	7	7	0	0	13	3	6
743.4	Keratin, type II cuticular Hb1 OS=Homo sapiens GN=KRT81 PE=1 SV=3	Q14533	0	0	0	0	5	0	5	13	0	18	21	0	9	12	11	8	0	0	0	0	3	0
743.5	Keratin-81-like protein KRT121P OS=Homo sapiens GN=KRT121P PE=5 SV=4	A6NCN2	0	0	0	0	0	0	3	8	5	10	15	4	8	7	4	4	0	0	3	9	0	0
744	Guanine nucleotide-binding protein G(i) subunit alpha-2 OS=Homo sapiens GN=GNAI2 PE=1 SV=3	P04899	1	1	2	13	10	9	6	6	11	14	16	14	8	9	6	4	14	8	6	6	0	0
745	CD320 antigen OS=Homo sapiens GN=CD320 PE=1 SV=1	Q9NPF0	3	2	2	6	3	5	6	4	7	5	8	5	8	8	7	3	10	4	0	0	0	0
746	Kinesin-like protein KIF12 OS=Homo sapiens GN=KIF12 PE=2 SV=3	Q96FN5	0	0	0	21	3	2	5	13	9	7	14	16	11	19	33	15	19	10	2	3	7	8
747	Cluster of Ras-related protein Rab-1A OS=Homo sapiens GN=RAB1A PE=1 SV=3+1	P62820 (+1)	3	3	2	9	12	16	17	12	7	5	7	3	4	4	3	4	12	5	5	5	3	4
747.1	Ras-related protein Rab-1A OS=Homo sapiens GN=RAB1A PE=1 SV=3	P62820	3	3	2	6	10	13	14	9	5	4	5	2	4	4	3	4	9	5	5	5	3	4
747.2	Ras-related protein Rab-1B OS=Homo sapiens GN=RAB1B PE=1 SV=1	Q9H0U4	3	3	2	8	9	11	12	10	6	5	6	3	4	4	0	0	10	4	0	4	0	3
748	Membrane-bound transcription factor site-1 protease OS=Homo sapiens GN=MBTPS1 PE=1 SV=1	Q14703	0	0	0	18	11	8	5	7	6	2	6	7	9	7	25	23	27	5	5	13	14	12
749	Plexin-B2 OS=Homo sapiens GN=PLXNB2 PE=1 SV=3	O15031	0	0	0	24	2	2	3	8	5	9	10	7	9	16	43	23	8	11	24	20	17	13
750	Cluster of Guanine nucleotide-binding protein G(k) subunit alpha OS=Homo sapiens GN=GNAI3 PE=1 SV=3+1	P08754 (+1)	1	2	2	15	9	6	5	7	13	16	19	15	13	10	11	9	17	9	6	4	0	0
750.1	Guanine nucleotide-binding protein G(k) subunit alpha OS=Homo sapiens GN=GNAI3 PE=1 SV=3	P08754	1	2	2	11	9	5	4	6	8	11	13	11	9	8	8	6	12	6	4	3	0	0
750.2	Guanine nucleotide-binding protein G(i) subunit alpha-1 OS=Homo sapiens GN=GNAI1 PE=1 SV=2	P63096	0	0	0	10	0	5	3	4	9	10	12	9	9	7	8	5	11	6	5	4	0	0
751	Cluster of Protocadherin alpha-6 OS=Homo sapiens GN=PCDHA6 PE=2 SV=1+2	Q9UN73 (+2)	0	0	0	16	7	5	5	4	6	5	8	9	8	11	30	19	19	13	6	0	2	0
751.1	Protocadherin alpha-6 OS=Homo sapiens GN=PCDHA6 PE=2 SV=1	Q9UN73	0	0	0	15	7	5	4	4	5	5	8	9	8	9	21	19	18	12	5	0	2	0
751.2	Protocadherin alpha-8 OS=Homo sapiens GN=PCDHA8 PE=2 SV=1	Q9Y5H6	0	0	0	12	5	3	0	3	4	4	5	7	6	8	14	12	14	0	0	0	2	0
751.3	Protocadherin alpha-5 OS=Homo sapiens GN=PCDHA5 PE=2 SV=1	Q9Y5H7	0	0	0	4	3	4	4	3	5	4	4	4	2	5	12	6	0	4	4	0	0	0
752	Heparin cofactor 2 OS=Homo sapiens GN=SERPIND1 PE=1 SV=3	P05546	2	1	1	13	9	5	5	6	10	6	10	10	10	13	16	15	14	11	5	2	3	5
753	Fibulin-7 OS=Homo sapiens GN=FBLN7 PE=2 SV=1	Q53RD9	3	2	3	6	6	4	6	11	13	8	12	10	7	6	5	3	3	4	10	10	9	6
754	Discoidin domain-containing receptor 2 OS=Homo sapiens GN=DDR2 PE=1 SV=2	Q16832	3	2	0	8	8	7	6	6	7	5	7	8	9	9	7	4	9	9	7	2	0	0
755	Signal-regulatory protein gamma OS=Homo sapiens GN=SIRPG PE=1 SV=3	Q9P1W8	2	2	2	0	2	0	2	2	2	3	3	6	6	6	6	4	0	6	7	5	5	0
756	Protein shisa-5 OS=Homo sapiens GN=SHISA5 PE=2 SV=1	Q8N114	1	1	2	3	5	4	5	4	5	4	4	4	3	2	3	2	4	4	2	0	0	0
757	Inorganic pyrophosphatase OS=Homo sapiens GN=PPA1 PE=1 SV=2	Q15181	0	0	0	14	13	9	9	21	18	17	11	11	6	10	2	0	5	4	17	16	14	4
758	Hepatocyte growth factor activator OS=Homo sapiens GN=HGFAC PE=1 SV=1	Q04756	4	2	3	12	6	2	6	6	6	5	8	11	13	15	18	16	17	14	9	7	3	2
759	Glyoxylate reductase/hydroxypyruvate reductase OS=Homo sapiens GN=GRHPR PE=1 SV=1	Q9UBQ7	2	0	1	12	14	7	5	9	17	17	18	11	7	6	6	3	7	5	6	9	13	14
760	Cluster of Copine-8 OS=Homo sapiens GN=CPNE8 PE=1 SV=2+2	Q86YQ8 (+2)	0	0	0	27	2	3	0	2	3	4	6	14	30	32	30	15	33	14	16	16	12	0
760.1	Copine-8 OS=Homo sapiens GN=CPNE8 PE=1 SV=2	Q86YQ8	0	0	0	18	2	2	0	2	3	4	6	12	22	19	19	10	23	14	10	11	9	0
760.2	Copine-5 OS=Homo sapiens GN=CPNE5 PE=1 SV=2	Q9HCH3	0	0	0	16	2	3	0	2	0	4	4	8	15	20	18	11	18	7	12	11	9	0
760.3	Copine-9 OS=Homo sapiens GN=CPNE9 PE=1 SV=3	Q8IYJ1	0	0	0	5	2	0	0	2	2	2	2	3	5	5	4	3	5	4	5	5	5	0
761	Heat shock 70 kDa protein 4 OS=Homo sapiens GN=HSPA4 PE=1 SV=4	P34932	0	0	0	22	14	6	2	8	11	12	17	21	9	15	22	33	11	8	25	14	11	13
762	ERO1-like protein alpha OS=Homo sapiens GN=ERO1L PE=1 SV=2	Q96HE7	0	0	0	13	17	12	13	14	11	14	16	16	19	22	14	11	19	15	8	4	2	3
763	Glutathione synthetase OS=Homo sapiens GN=GSS PE=1 SV=1	P48637	0	0	0	18	4	2	2	5	7	10	8	19	19	17	6	3	9	0	17	20	13	7
764	Aldose 1-epimerase OS=Homo sapiens GN=GALM PE=1 SV=1	Q96C23	0	0	0	10	5	5	5	5	8	12	15	12	5	3	4	0	9	2	6	11	12	10
765	Intelectin-2 OS=Homo sapiens GN=ITLN2 PE=2 SV=1	Q8WWU7	0	0	0	5	3	3	0	0	4	4	6	4	3	4	3	2	0	2	5	0	0	2
766	Mesothelin OS=Homo sapiens GN=MSLN PE=1 SV=2	Q13421	2	1	0	11	8	14	14	13	15	13	16	14	9	9	6	7	11	14	10	4	4	0
767	ADP-ribosyl cyclase 2 OS=Homo sapiens GN=BST1 PE=1 SV=2	Q10588	0	2	2	7	2	3	3	4	7	10	12	10	7	7	6	3	5	8	8	10	10	7
768	Ig kappa chain V-I region Mev OS=Homo sapiens PE=1 SV=1	P01612	0	0	0	3	3	4	4	4	2	2	2	3	0	0	0	0	0	0	2	3	4	2
769	Homogentisate 1,2-dioxygenase OS=Homo sapiens GN=HGD PE=1 SV=2	Q93099	1	2	2	15	0	0	0	4	5	6	15	19	14	13	11	2	17	7	5	6	15	13
770	Vacuolar protein sorting-associated protein 28 homolog OS=Homo sapiens GN=VPS28 PE=1 SV=1	Q9UK41	2	0	2	11	12	14	14	15	6	6	5	5	5	4	4	0	9	6	11	10	5	4
771	G-protein coupled receptor family C group 5 member B OS=Homo sapiens GN=GPRC5B PE=2 SV=2	Q9NZH0	2	2	2	4	4	2	2	3	4	4	6	5	4	4	4	4	6	4	3	2	2	2
772	Atrial natriuretic peptide receptor 3 OS=Homo sapiens GN=NPR3 PE=1 SV=2	P17342	2	1	1	13	7	9	7	10	9	10	7	15	14	15	11	5	14	9	12	9	9	6
773	Trefoil factor 1 OS=Homo sapiens GN=TFF1 PE=1 SV=1	P04155	3	2	2	2	3	3	3	2	2	2	2	2	2	2	2	2	3	3	2	2	2	2
774	Clathrin heavy chain 1 OS=Homo sapiens GN=CLTC PE=1 SV=5	Q00610	0	0	0	40	22	9	10	11	10	14	21	16	14	15	39	36	41	18	13	13	14	9
775	Lysozyme C OS=Homo sapiens GN=LYZ PE=1 SV=1	P61626	4	4	4	5	9	4	8	5	5	5	7	4	4	4	4	5	5	5	0	0	2	4
776	Macrophage-capping protein OS=Homo sapiens GN=CAPG PE=1 SV=2	P40121	0	0	0	7	9	6	9	9	7	8	11	10	7	7	5	4	3	2	6	10	10	9
777	Cluster of Tropomyosin alpha-4 chain OS=Homo sapiens GN=TPM4 PE=1 SV=3+1	P67936 (+1)	0	0	0	13	11	11	18	20	18	15	17	12	7	4	5	3	3	20	13	0	0	0
777.1	Tropomyosin alpha-4 chain OS=Homo sapiens GN=TPM4 PE=1 SV=3	P67936	0	0	0	11	8	9	16	17	15	11	15	10	6	3	4	3	3	15	12	0	0	0
777.2	Tropomyosin beta chain OS=Homo sapiens GN=TPM2 PE=1 SV=1	P07951	0	0	0	7	7	8	9	9	9	8	7	7	4	4	4	3	3	10	5	0	0	0
778	Ig kappa chain V-I region Wes OS=Homo sapiens PE=1 SV=1	P01611	0	0	0	3	2	3	3	3	2	2	2	2	0	0	0	0	0	0	2	2	4	2
779	Zinc finger protein 185 OS=Homo sapiens GN=ZNF185 PE=1 SV=3	O15231	0	0	0	18	24	14	16	14	15	15	17	12	12	9	20	17	9	13	17	14	17	23
780	Putative sodium-coupled neutral amino acid transporter 10 OS=Homo sapiens GN=SLC38A10 PE=1 SV=2	Q9HBR0	0	0	0	12	7	9	9	8	11	9	14	22	17	19	18	17	9	26	17	6	0	2
781	Poly(rC)-binding protein 1 OS=Homo sapiens GN=PCBP1 PE=1 SV=2	Q15365	0	0	0	10	12	9	10	12	12	12	15	11	8	5	8	3	7	4	6	11	12	13
782	Nidogen-2 OS=Homo sapiens GN=NID2 PE=1 SV=3	Q14112	0	0	0	17	8	11	15	18	22	16	18	17	11	9	5	4	6	14	21	10	6	3
783	Dihydropyrimidinase OS=Homo sapiens GN=DPYS PE=1 SV=1	Q14117	0	0	0	8	6	8	8	8	8	5	4	13	16	14	6	5	8	5	3	6	6	16
784	Ig kappa chain V-I region Ka OS=Homo sapiens PE=1 SV=1	P01603	0	0	0	3	4	4	6	5	4	2	0	0	0	0	0	0	0	0	0	3	4	4
785	Leukotriene A-4 hydrolase OS=Homo sapiens GN=LTA4H PE=1 SV=2	P09960	0	0	0	18	13	6	8	10	7	10	13	15	25	28	21	17	20	10	12	20	20	8
786	Leukocyte immunoglobulin-like receptor subfamily B member 4 OS=Homo sapiens GN=LILRB4 PE=1 SV=3	Q8NHJ6	0	0	0	6	9	6	8	9	7	7	6	6	4	4	2	2	4	5	6	6	6	6
787	Ig lambda chain V-I region VOR OS=Homo sapiens PE=1 SV=1	P01699	0	0	0	2	3	3	3	4	3	2	3	2	2	2	2	2	2	0	3	4	4	4
788	Proteasome activator complex subunit 1 OS=Homo sapiens GN=PSME1 PE=1 SV=1	Q06323	0	0	0	11	10	8	18	15	13	11	9	5	2	3	3	0	11	4	8	9	10	7
789	CD5 antigen-like OS=Homo sapiens GN=CD5L PE=1 SV=1	O43866	3	3	2	6	9	7	5	6	7	7	11	9	9	5	4	3	6	4	12	7	4	5
790	Coagulation factor XI OS=Homo sapiens GN=F11 PE=1 SV=1	P03951	1	2	1	20	4	2	7	10	13	11	11	11	7	19	33	17	15	8	6	9	13	16
791	Aldo-keto reductase family 1 member C3 OS=Homo sapiens GN=AKR1C3 PE=1 SV=4	P42330	0	0	0	15	7	6	4	7	16	17	15	10	6	4	4	3	9	3	3	0	13	15
792	Trefoil factor 3 OS=Homo sapiens GN=TFF3 PE=1 SV=1	Q07654	3	3	3	3	4	4	3	4	3	4	3	3	0	0	0	0	4	3	3	4	3	4
793	Serum amyloid P-component OS=Homo sapiens GN=APCS PE=1 SV=2	P02743	2	2	1	6	7	8	8	8	6	6	6	6	7	5	4	0	6	6	7	7	5	5
794	Serpin B6 OS=Homo sapiens GN=SERPINB6 PE=1 SV=3	P35237	0	0	0	14	8	5	7	5	11	17	19	13	9	8	5	0	10	7	11	9	4	3
795	Laminin subunit beta-1 OS=Homo sapiens GN=LAMB1 PE=1 SV=2	P07942	0	0	0	28	14	12	12	15	16	19	17	16	17	18	24	21	37	29	8	0	0	0
796	F-actin-capping protein subunit alpha-1 OS=Homo sapiens GN=CAPZA1 PE=1 SV=3	P52907	0	0	0	10	6	7	9	10	13	9	11	8	4	4	3	2	5	4	10	10	7	4
797	Alpha-aminoadipic semialdehyde dehydrogenase OS=Homo sapiens GN=ALDH7A1 PE=1 SV=5	P49419	0	0	0	15	4	6	4	3	7	6	10	24	21	17	12	3	13	5	7	17	24	20
798	Nicotinate-nucleotide pyrophosphorylase [carboxylating] OS=Homo sapiens GN=QPRT PE=1 SV=3	Q15274	0	0	0	7	3	4	3	9	10	8	8	8	6	5	7	3	8	3	8	8	8	7
799	Glycoprotein integral membrane protein 1 OS=Homo sapiens GN=GINM1 PE=2 SV=1	Q9NU53	0	0	0	7	2	3	6	8	8	9	11	10	9	8	6	0	13	6	0	0	0	0
800	Programmed cell death protein 6 OS=Homo sapiens GN=PDCD6 PE=1 SV=1	O75340	3	4	3	7	10	9	8	6	6	6	6	4	0	4	2	0	8	4	7	2	2	2
801	Proteasome subunit alpha type-6 OS=Homo sapiens GN=PSMA6 PE=1 SV=1	P60900	0	0	0	8	11	13	14	14	12	8	4	5	4	0	2	2	5	3	7	10	13	11
802	ADAMTS-like protein 2 OS=Homo sapiens GN=ADAMTSL2 PE=1 SV=1	Q86TH1	2	1	3	19	0	0	3	4	6	5	7	9	7	14	25	21	15	21	21	11	11	9
803	Ig kappa chain V-I region WAT OS=Homo sapiens PE=1 SV=1	P80362	0	0	0	0	0	2	2	2	0	0	0	0	0	0	0	0	0	0	0	0	0	0
804	Cellular retinoic acid-binding protein 2 OS=Homo sapiens GN=CRABP2 PE=1 SV=2	P29373	0	0	0	6	10	7	6	4	5	4	5	3	5	2	4	0	4	5	9	8	6	6
805	Ig heavy chain V-I region HG3 OS=Homo sapiens PE=4 SV=1	P01743	2	1	2	2	2	2	2	2	2	2	2	4	4	3	2	2	3	2	2	3	4	4
806	Signal peptide, CUB and EGF-like domain-containing protein 2 OS=Homo sapiens GN=SCUBE2 PE=2 SV=2	Q9NQ36	0	0	0	6	3	3	5	5	6	5	8	9	6	7	9	7	3	6	4	2	0	2
807	Transaldolase OS=Homo sapiens GN=TALDO1 PE=1 SV=2	P37837	0	0	0	9	13	8	6	13	16	17	17	11	10	7	6	3	12	5	7	14	14	11
808	Cluster of Hemoglobin subunit gamma-1 OS=Homo sapiens GN=HBG1 PE=1 SV=2+1	P69891 (+1)	0	0	0	12	12	10	10	9	5	4	4	4	3	2	2	2	8	0	3	6	8	11
808.1	Hemoglobin subunit gamma-1 OS=Homo sapiens GN=HBG1 PE=1 SV=2	P69891	0	0	0	11	11	9	9	8	5	0	4	4	0	2	2	2	8	0	3	0	7	10
808.2	Hemoglobin subunit gamma-2 OS=Homo sapiens GN=HBG2 PE=1 SV=2	P69892	0	0	0	11	11	9	9	8	0	4	0	0	3	2	2	0	8	0	3	6	7	10
809	Erythrocyte band 7 integral membrane protein OS=Homo sapiens GN=STOM PE=1 SV=3	P27105	2	1	1	9	10	9	11	14	9	9	9	7	5	6	6	4	13	10	5	3	0	0
810	Junctional adhesion molecule A OS=Homo sapiens GN=F11R PE=1 SV=1	Q9Y624	0	0	0	8	11	11	10	10	10	8	10	8	5	2	2	0	8	9	10	9	8	8
811	Lysosome-associated membrane glycoprotein 1 OS=Homo sapiens GN=LAMP1 PE=1 SV=3	P11279	5	4	5	5	5	4	4	4	3	4	5	6	5	5	5	6	5	5	5	5	5	5
812	Ras-related protein Rab-7a OS=Homo sapiens GN=RAB7A PE=1 SV=1	P51149	0	0	0	9	16	17	12	14	7	6	7	5	2	0	0	0	12	5	5	6	9	11
813	Follistatin-related protein 1 OS=Homo sapiens GN=FSTL1 PE=1 SV=1	Q12841	1	1	3	10	13	9	10	10	9	9	11	16	14	13	10	5	10	15	7	5	3	4
814	Arachidonate 12-lipoxygenase, 12S-type OS=Homo sapiens GN=ALOX12 PE=1 SV=4	P18054	0	0	0	14	20	17	17	14	14	11	17	10	10	18	18	15	19	7	5	3	0	4
815	Urokinase plasminogen activator surface receptor OS=Homo sapiens GN=PLAUR PE=1 SV=1	Q03405	2	1	1	8	5	5	5	7	9	9	9	8	8	5	5	3	3	8	9	8	4	0
816	Angiopoietin-related protein 6 OS=Homo sapiens GN=ANGPTL6 PE=1 SV=1	Q8NI99	0	0	0	8	5	6	5	9	11	8	7	8	8	4	0	0	5	4	6	6	9	10
817	Chloride intracellular channel protein 3 OS=Homo sapiens GN=CLIC3 PE=1 SV=2	O95833	1	0	2	7	6	7	13	13	10	7	7	6	6	6	5	3	8	3	7	10	10	9
818	Complement receptor type 1 OS=Homo sapiens GN=CR1 PE=1 SV=3	P17927	0	0	0	31	5	3	0	4	2	2	6	5	0	6	15	13	34	27	28	20	8	5
819	Group XV phospholipase A2 OS=Homo sapiens GN=PLA2G15 PE=1 SV=2	Q8NCC3	0	0	0	9	4	4	5	7	5	6	14	15	12	12	8	6	11	11	9	5	6	5
820	L-xylulose reductase OS=Homo sapiens GN=DCXR PE=1 SV=2	Q7Z4W1	0	0	0	9	11	13	13	13	10	8	8	5	4	5	4	2	7	2	0	4	4	8
821	Phosphoglucomutase-1 OS=Homo sapiens GN=PGM1 PE=1 SV=3	P36871	1	1	2	19	9	8	8	9	11	11	11	21	25	22	21	11	22	12	10	8	9	4
822	Matrilysin OS=Homo sapiens GN=MMP7 PE=1 SV=1	P09237	0	1	2	6	8	10	11	11	8	4	5	3	5	0	3	2	5	2	0	4	6	8
823	Inter-alpha-trypsin inhibitor heavy chain H1 OS=Homo sapiens GN=ITIH1 PE=1 SV=3	P19827	0	0	0	17	10	8	8	9	6	5	5	7	6	7	11	9	17	8	6	7	7	8
824	Gamma-glutamylaminecyclotransferase OS=Homo sapiens GN=A2LD1 PE=1 SV=2	Q9BVM4	0	0	0	3	7	6	6	4	3	3	3	2	0	0	0	0	0	0	6	6	6	6
825	Glyoxalase domain-containing protein 4 OS=Homo sapiens GN=GLOD4 PE=1 SV=1	Q9HC38	0	0	0	12	3	7	7	16	13	13	11	6	7	6	3	0	6	4	11	11	6	3
826	Fatty acid-binding protein, heart OS=Homo sapiens GN=FABP3 PE=1 SV=4	P05413	0	0	0	7	11	8	9	4	4	4	3	5	3	0	0	0	2	2	9	10	10	10
827	UTP--glucose-1-phosphate uridylyltransferase OS=Homo sapiens GN=UGP2 PE=1 SV=5	Q16851	0	0	0	14	16	10	6	8	8	7	10	21	22	17	8	3	14	3	3	7	13	19
828	Protocadherin gamma-C5 OS=Homo sapiens GN=PCDHGC5 PE=2 SV=1	Q9Y5F6	0	1	2	8	10	10	11	11	9	12	13	11	6	7	10	7	7	10	6	0	0	0
829	Fatty acid synthase OS=Homo sapiens GN=FASN PE=1 SV=3	P49327	0	0	0	47	18	8	8	8	13	7	24	26	15	17	33	32	46	13	6	15	18	8
830	T-complex protein 1 subunit epsilon OS=Homo sapiens GN=CCT5 PE=1 SV=1	P48643	0	0	0	17	10	9	8	12	11	7	14	21	28	22	18	6	9	6	20	26	17	10
831	Voltage-dependent anion-selective channel protein 2 OS=Homo sapiens GN=VDAC2 PE=1 SV=2	P45880	0	0	0	10	10	7	11	10	11	8	7	7	3	2	0	2	7	4	7	7	8	11
832	Secretogranin-1 OS=Homo sapiens GN=CHGB PE=1 SV=2	P05060	0	0	0	6	9	8	9	11	11	7	9	10	7	8	8	6	8	13	12	3	7	5
833	Ectonucleotide pyrophosphatase/phosphodiesterase family member 2 OS=Homo sapiens GN=ENPP2 PE=1 SV=3	Q13822	3	2	2	20	10	6	4	7	8	5	6	6	3	5	26	31	23	9	9	3	4	0
834	Platelet endothelial cell adhesion molecule OS=Homo sapiens GN=PECAM1 PE=1 SV=1	P16284	0	0	0	8	6	7	7	9	7	9	11	9	9	6	7	4	9	10	9	6	0	0
835	Uroplakin-2 OS=Homo sapiens GN=UPK2 PE=2 SV=2	O00526	0	0	0	5	6	5	4	4	4	3	4	4	3	0	0	3	4	0	2	2	0	0
836	Lysosomal thioesterase PPT2 OS=Homo sapiens GN=PPT2 PE=1 SV=4	Q9UMR5	2	3	2	6	3	2	3	7	4	8	8	6	5	5	3	3	6	4	6	6	6	4
837	Delta-aminolevulinic acid dehydratase OS=Homo sapiens GN=ALAD PE=1 SV=1	P13716	0	0	0	12	7	7	5	9	14	13	14	8	5	4	5	2	7	2	2	8	10	11
838	Myosin-14 OS=Homo sapiens GN=MYH14 PE=1 SV=2	Q7Z406	0	0	0	34	19	13	6	14	16	13	22	16	14	13	35	30	17	14	24	14	7	9
839	Cluster of Protocadherin beta-3 OS=Homo sapiens GN=PCDHB3 PE=2 SV=1+11	Q9Y5E6 (+11)	0	0	0	15	11	6	10	12	23	9	20	14	8	20	58	18	35	23	3	0	0	0
839.1	Protocadherin beta-3 OS=Homo sapiens GN=PCDHB3 PE=2 SV=1	Q9Y5E6	0	0	0	7	6	3	3	3	6	5	7	8	3	8	16	10	12	5	0	0	0	0
839.2	Protocadherin beta-16 OS=Homo sapiens GN=PCDHB16 PE=1 SV=3	Q9NRJ7	0	0	0	4	3	2	3	2	9	4	7	5	4	4	17	6	9	6	2	0	0	0
839.3	Protocadherin beta-7 OS=Homo sapiens GN=PCDHB7 PE=2 SV=1	Q9Y5E2	0	0	0	5	5	3	7	6	9	3	5	4	2	4	10	7	9	6	0	0	0	0
839.4	Protocadherin beta-2 OS=Homo sapiens GN=PCDHB2 PE=1 SV=1	Q9Y5E7	0	0	0	3	3	2	3	2	5	4	5	5	2	2	11	4	11	4	2	0	0	0
839.5	Protocadherin beta-4 OS=Homo sapiens GN=PCDHB4 PE=2 SV=1	Q9Y5E5	0	0	0	3	6	2	4	3	4	3	4	3	0	3	10	6	7	3	0	0	0	0
839.6	Protocadherin beta-14 OS=Homo sapiens GN=PCDHB14 PE=2 SV=1	Q9Y5E9	0	0	0	5	4	2	3	2	5	2	7	6	3	5	14	7	8	5	0	0	0	0
839.7	Protocadherin beta-11 OS=Homo sapiens GN=PCDHB11 PE=2 SV=1	Q9Y5F2	0	0	0	3	3	0	2	0	5	2	4	4	2	4	12	5	8	2	0	0	0	0
839.8	Protocadherin beta-10 OS=Homo sapiens GN=PCDHB10 PE=1 SV=1	Q9UN67	0	0	0	3	4	2	3	4	8	4	7	2	0	2	5	4	0	4	0	0	0	0
839.9	Protocadherin beta-6 OS=Homo sapiens GN=PCDHB6 PE=1 SV=1	Q9Y5E3	0	0	0	2	3	0	2	0	3	2	3	3	0	0	7	3	4	0	0	0	0	0
839.1	Protocadherin beta-12 OS=Homo sapiens GN=PCDHB12 PE=2 SV=1	Q9Y5F1	0	0	0	4	3	0	0	0	2	0	2	0	0	3	7	4	5	0	0	0	0	0
839.11	Protocadherin beta-9 OS=Homo sapiens GN=PCDHB9 PE=2 SV=2	Q9Y5E1	0	0	0	0	0	0	0	3	8	3	0	3	0	0	5	0	4	4	0	0	0	0
839.12	Putative protocadherin beta-18 OS=Homo sapiens GN=PCDHB18 PE=5 SV=1	Q96TA0	0	0	0	0	3	0	2	0	2	2	2	2	0	0	3	2	0	0	0	0	0	0
840	15-hydroxyprostaglandin dehydrogenase [NAD(+)] OS=Homo sapiens GN=HPGD PE=1 SV=1	P15428	0	0	0	10	9	14	11	10	10	7	5	6	4	3	3	0	6	2	10	10	9	7
841	Transgelin-2 OS=Homo sapiens GN=TAGLN2 PE=1 SV=3	P37802	3	3	3	9	10	13	13	10	5	4	5	4	2	3	3	0	3	5	7	7	11	11
842	Protein sidekick-1 OS=Homo sapiens GN=SDK1 PE=1 SV=3	Q7Z5N4	1	1	2	11	3	3	3	3	5	2	9	10	12	15	15	15	11	11	13	10	8	6
843	UDP-glucose 6-dehydrogenase OS=Homo sapiens GN=UGDH PE=1 SV=1	O60701	0	0	0	16	11	7	8	11	6	9	13	22	22	23	12	5	6	2	5	10	21	19
844	Lipoprotein lipase OS=Homo sapiens GN=LPL PE=1 SV=1	P06858	0	0	0	9	11	8	6	13	12	12	11	12	11	9	9	3	12	9	9	9	7	5
845	Non-specific cytotoxic cell receptor protein 1 homolog OS=Homo sapiens GN=NCCRP1 PE=1 SV=1	Q6ZVX7	2	3	1	8	11	6	5	4	7	11	10	7	6	5	8	4	7	3	2	0	0	3
846	Nicotinamide phosphoribosyltransferase OS=Homo sapiens GN=NAMPT PE=1 SV=1	P43490	0	0	0	17	12	8	8	10	9	6	17	19	19	19	16	8	16	3	6	10	15	17
847	Ras-related protein Rab-10 OS=Homo sapiens GN=RAB10 PE=1 SV=1	P61026	2	4	4	7	12	13	13	12	7	3	4	3	4	3	3	2	11	7	4	3	3	4
848	Drebrin-like protein OS=Homo sapiens GN=DBNL PE=1 SV=1	Q9UJU6	0	0	0	10	12	10	12	12	10	8	10	11	13	13	10	5	5	10	14	11	9	8
849	Transcobalamin-2 OS=Homo sapiens GN=TCN2 PE=1 SV=3	P20062	2	1	1	10	10	5	3	3	4	6	18	13	8	5	3	0	9	7	4	4	7	7
850	Aspartoacylase-2 OS=Homo sapiens GN=ACY3 PE=1 SV=1	Q96HD9	0	0	0	9	6	7	6	13	12	13	10	7	4	4	0	0	7	5	9	10	8	5
851	Plexin domain-containing protein 2 OS=Homo sapiens GN=PLXDC2 PE=1 SV=1	Q6UX71	1	3	4	11	3	3	3	4	3	5	6	8	10	12	15	13	15	14	5	2	2	0
852	Endoplasmic reticulum resident protein 44 OS=Homo sapiens GN=ERP44 PE=1 SV=1	Q9BS26	0	2	1	9	8	7	9	10	12	11	12	13	10	7	8	2	13	9	9	4	0	2
853	Putative gamma-glutamyltranspeptidase 3 OS=Homo sapiens GN=GGT3P PE=5 SV=2	A6NGU5	0	0	0	6	0	6	0	0	0	0	6	0	0	0	0	7	9	0	7	0	9	0
854	Leucine-rich repeat-containing protein 15 OS=Homo sapiens GN=LRRC15 PE=1 SV=2	Q8TF66	1	2	3	12	0	3	2	5	6	3	9	13	11	17	17	13	12	14	12	13	11	10
855	Cluster of Ras-related protein Rab-11B OS=Homo sapiens GN=RAB11B PE=1 SV=4+1	Q15907 (+1)	0	0	0	10	11	12	13	13	9	7	7	6	0	3	0	0	10	7	8	11	8	5
855.1	Ras-related protein Rab-11B OS=Homo sapiens GN=RAB11B PE=1 SV=4	Q15907	0	0	0	10	11	11	12	13	9	7	7	6	0	3	0	0	10	7	8	11	8	5
855.2	Ras-related protein Rab-11A OS=Homo sapiens GN=RAB11A PE=1 SV=3	P62491	0	0	0	0	9	10	11	0	0	0	6	0	0	2	0	0	0	0	6	9	7	0
856	Cluster of Transforming protein RhoA OS=Homo sapiens GN=RHOA PE=1 SV=1+1	P61586 (+1)	3	4	4	8	11	10	11	9	7	6	6	3	4	4	3	0	8	7	6	6	4	3
856.1	Transforming protein RhoA OS=Homo sapiens GN=RHOA PE=1 SV=1	P61586	3	4	4	7	10	9	10	8	6	6	6	3	4	4	3	0	7	7	0	5	3	3
856.2	Rho-related GTP-binding protein RhoC OS=Homo sapiens GN=RHOC PE=1 SV=1	P08134	0	0	0	7	8	8	8	7	6	5	5	3	4	3	3	0	7	6	6	5	4	3
857	Aflatoxin B1 aldehyde reductase member 2 OS=Homo sapiens GN=AKR7A2 PE=1 SV=3	O43488	0	2	2	9	10	8	8	8	13	12	8	10	5	3	4	2	6	0	2	6	12	10
858	Pyruvate kinase isozymes R/L OS=Homo sapiens GN=PKLR PE=1 SV=2	P30613	0	0	0	15	5	4	0	3	5	3	10	21	19	18	14	6	14	9	9	6	8	6
859	Tissue alpha-L-fucosidase OS=Homo sapiens GN=FUCA1 PE=1 SV=4	P04066	2	3	2	7	2	3	3	3	5	4	6	9	10	9	8	4	9	4	4	2	0	2
860	Lipocalin-1 OS=Homo sapiens GN=LCN1 PE=1 SV=1	P31025	3	3	3	5	7	7	7	6	5	5	3	3	4	2	2	4	4	4	6	5	4	2
861	Hypoxia up-regulated protein 1 OS=Homo sapiens GN=HYOU1 PE=1 SV=1	Q9Y4L1	0	0	0	20	4	0	3	3	11	5	15	20	15	17	22	26	20	16	18	9	8	12
862	Tubulin alpha-1B chain OS=Homo sapiens GN=TUBA1B PE=1 SV=1	P68363	6	6	5	0	0	0	13	0	14	13	0	0	0	0	0	0	0	10	0	0	0	11
863	Frizzled-4 OS=Homo sapiens GN=FZD4 PE=1 SV=2	Q9ULV1	0	0	0	0	3	2	3	3	2	2	2	0	2	2	0	0	2	2	3	0	0	0
864	Glucosylceramidase OS=Homo sapiens GN=GBA PE=1 SV=3	P04062	0	0	0	11	5	5	5	4	9	7	6	7	14	13	12	9	12	6	2	10	11	14
865	CD9 antigen OS=Homo sapiens GN=CD9 PE=1 SV=4	P21926	2	2	2	3	7	4	5	4	4	4	5	4	6	6	6	6	7	5	4	2	0	0
866	Protocadherin alpha-3 OS=Homo sapiens GN=PCDHA3 PE=2 SV=1	Q9Y5H8	0	0	0	9	7	6	2	5	5	5	9	5	7	9	19	17	17	10	7	2	2	0
867	Complement C1q tumor necrosis factor-related protein 5 OS=Homo sapiens GN=C1QTNF5 PE=1 SV=1	Q9BXJ0	0	0	0	4	3	4	3	3	4	0	3	4	2	2	0	0	4	3	2	3	3	3
868	Deoxyribonuclease-2-alpha OS=Homo sapiens GN=DNASE2 PE=1 SV=2	O00115	4	4	5	4	4	3	5	6	4	5	7	4	5	4	6	0	0	0	3	6	7	6
869	Prominin-2 OS=Homo sapiens GN=PROM2 PE=1 SV=1	Q8N271	2	3	3	15	12	8	11	13	12	7	11	8	3	5	5	20	20	18	5	3	0	2
870	F-actin-capping protein subunit alpha-2 OS=Homo sapiens GN=CAPZA2 PE=1 SV=3	P47755	0	0	0	9	5	3	4	6	13	11	10	7	6	5	2	0	7	2	8	11	7	2
871	Cochlin OS=Homo sapiens GN=COCH PE=1 SV=1	O43405	0	0	0	4	7	9	7	5	3	2	4	4	2	0	0	2	4	3	4	3	3	3
872	Latent-transforming growth factor beta-binding protein 1 OS=Homo sapiens GN=LTBP1 PE=1 SV=4	Q14766	1	1	2	18	13	11	13	15	14	9	13	10	9	6	16	13	21	15	5	0	2	2
873	Fumarylacetoacetase OS=Homo sapiens GN=FAH PE=1 SV=2	P16930	0	0	0	9	2	3	2	3	5	11	17	15	7	5	7	2	6	0	2	7	13	14
874	Tubulin alpha-3E chain OS=Homo sapiens GN=TUBA3E PE=1 SV=2	Q6PEY2	0	0	0	0	0	0	9	10	0	0	0	12	0	12	0	0	0	0	0	0	9	6
875	Cluster of Eukaryotic initiation factor 4A-I OS=Homo sapiens GN=EIF4A1 PE=1 SV=1+1	P60842 (+1)	0	0	0	17	13	9	7	11	9	9	26	24	13	16	8	3	20	9	13	8	6	6
875.1	Eukaryotic initiation factor 4A-I OS=Homo sapiens GN=EIF4A1 PE=1 SV=1	P60842	0	0	0	14	12	9	7	9	8	7	19	18	10	14	6	3	16	9	13	8	6	6
875.2	Eukaryotic initiation factor 4A-II OS=Homo sapiens GN=EIF4A2 PE=1 SV=2	Q14240	0	0	0	9	8	5	4	8	6	6	15	13	7	9	6	2	12	5	6	0	2	4
876	Plasma alpha-L-fucosidase OS=Homo sapiens GN=FUCA2 PE=1 SV=2	Q9BTY2	0	0	0	12	3	6	3	6	6	5	8	14	17	14	11	6	16	13	3	4	0	0
877	Charged multivesicular body protein 4b OS=Homo sapiens GN=CHMP4B PE=1 SV=1	Q9H444	0	1	2	5	6	3	2	4	9	9	8	7	5	3	2	0	6	6	7	4	5	5
878	Glutamine synthetase OS=Homo sapiens GN=GLUL PE=1 SV=4	P15104	0	0	0	10	10	6	5	9	6	10	13	13	6	7	7	5	6	4	6	11	12	13
879	60 kDa heat shock protein, mitochondrial OS=Homo sapiens GN=HSPD1 PE=1 SV=2	P10809	0	0	0	12	5	2	3	2	3	0	7	12	24	21	12	6	2	7	26	20	7	4
880	Calnexin OS=Homo sapiens GN=CANX PE=1 SV=2	P27824	0	0	0	7	5	6	7	8	10	4	6	6	7	11	12	7	11	7	5	0	3	0
881	Ribosyldihydronicotinamide dehydrogenase [quinone] OS=Homo sapiens GN=NQO2 PE=1 SV=5	P16083	0	0	0	11	11	13	13	12	6	6	7	5	3	0	0	0	6	2	2	9	10	3
882	Phosphotriesterase-related protein OS=Homo sapiens GN=PTER PE=1 SV=1	Q96BW5	0	0	0	10	6	7	4	5	13	17	18	10	7	4	3	0	4	0	4	9	12	11
883	6-phosphofructokinase, liver type OS=Homo sapiens GN=PFKL PE=1 SV=6	P17858	0	0	0	20	11	7	6	9	11	13	14	12	7	12	29	20	22	7	9	5	5	5
884	Limbic system-associated membrane protein OS=Homo sapiens GN=LSAMP PE=1 SV=2	Q13449	0	0	0	6	2	3	2	2	3	4	6	9	10	9	9	9	8	7	5	0	0	0
885	Ephrin type-A receptor 10 OS=Homo sapiens GN=EPHA10 PE=2 SV=1	Q5JZY3	0	0	0	8	5	6	9	10	9	8	8	5	4	4	2	0	7	5	8	8	4	3
886	Retinoic acid receptor responder protein 2 OS=Homo sapiens GN=RARRES2 PE=1 SV=1	Q99969	2	2	2	4	5	5	3	2	3	2	4	3	2	2	2	0	4	3	4	5	5	5
887	Alpha-1,6-mannosylglycoprotein 6-beta-N-acetylglucosaminyltransferase A OS=Homo sapiens GN=MGAT5 PE=1 SV=1	Q09328	0	0	0	15	11	6	5	4	5	6	6	8	10	9	20	29	22	11	4	5	6	5
888	Aldehyde dehydrogenase, mitochondrial OS=Homo sapiens GN=ALDH2 PE=1 SV=2	P05091	0	0	0	11	0	4	0	6	4	5	9	21	20	17	9	5	11	5	12	20	16	11
889	F-actin-capping protein subunit beta OS=Homo sapiens GN=CAPZB PE=1 SV=4	P47756	0	0	0	9	10	9	9	14	14	10	7	7	5	6	6	2	5	4	10	12	8	8
890	Cofilin-2 OS=Homo sapiens GN=CFL2 PE=1 SV=1	Q9Y281	0	0	0	8	11	6	9	6	4	2	3	4	0	3	2	2	3	2	5	7	7	8
891	Cluster of Nucleoside diphosphate kinase B OS=Homo sapiens GN=NME2 PE=1 SV=1+2	P22392 (+2)	3	2	2	9	16	13	10	8	6	6	4	4	2	0	0	0	3	0	5	8	10	9
891.1	Nucleoside diphosphate kinase B OS=Homo sapiens GN=NME2 PE=1 SV=1	P22392	3	2	2	7	10	9	8	6	0	5	4	3	0	0	0	0	0	0	3	5	7	6
891.2	Nucleoside diphosphate kinase A OS=Homo sapiens GN=NME1 PE=1 SV=1	P15531	0	0	0	6	10	9	6	5	5	4	3	3	2	0	0	0	2	0	4	7	7	6
891.3	Putative nucleoside diphosphate kinase OS=Homo sapiens GN=NME2P1 PE=5 SV=1	O60361	0	0	0	4	7	5	4	3	2	3	0	0	0	0	0	0	2	0	0	2	0	4
892	Cartilage acidic protein 1 OS=Homo sapiens GN=CRTAC1 PE=1 SV=2	Q9NQ79	0	0	0	16	0	0	0	0	2	0	0	2	4	10	23	16	13	14	13	0	0	0
893	UPF0764 protein C16orf89 OS=Homo sapiens GN=C16orf89 PE=1 SV=2	Q6UX73	1	3	3	9	5	2	6	12	14	10	10	9	6	5	2	2	9	6	0	0	0	0
894	Vacuolar protein sorting-associated protein 37B OS=Homo sapiens GN=VPS37B PE=1 SV=1	Q9H9H4	0	0	0	6	6	5	4	8	5	8	7	5	4	2	0	2	4	0	7	6	7	8
895	T-complex protein 1 subunit alpha OS=Homo sapiens GN=TCP1 PE=1 SV=1	P17987	0	0	0	17	9	10	9	4	8	5	10	13	20	22	12	6	13	4	9	21	17	10
896	Tubulointerstitial nephritis antigen-like OS=Homo sapiens GN=TINAGL1 PE=1 SV=1	Q9GZM7	0	0	0	12	7	6	5	4	4	4	9	19	12	9	6	3	11	5	5	6	15	14
897	Tumor necrosis factor receptor superfamily member 1A OS=Homo sapiens GN=TNFRSF1A PE=1 SV=1	P19438	0	0	0	4	0	3	3	9	7	5	8	7	5	3	2	0	0	4	5	5	4	2
898	Acylamino-acid-releasing enzyme OS=Homo sapiens GN=APEH PE=1 SV=4	P13798	0	0	0	18	7	4	5	4	3	3	4	8	11	7	22	16	15	11	16	12	7	3
899	UPF0669 protein C6orf120 OS=Homo sapiens GN=C6orf120 PE=1 SV=1	Q7Z4R8	0	0	0	3	4	4	3	4	3	2	4	3	0	0	0	0	3	4	2	0	0	0
900	Galectin-3 OS=Homo sapiens GN=LGALS3 PE=1 SV=5	P17931	1	2	1	5	10	7	8	9	8	5	7	5	5	3	3	0	4	4	4	3	4	5
901	Stress-induced-phosphoprotein 1 OS=Homo sapiens GN=STIP1 PE=1 SV=1	P31948	0	0	0	16	8	5	2	3	9	6	11	17	20	20	15	7	0	0	3	16	21	23
902	Chromogranin-A OS=Homo sapiens GN=CHGA PE=1 SV=7	P10645	0	0	0	5	5	9	8	8	7	5	7	6	4	3	3	0	9	5	2	0	0	0
903	Peflin OS=Homo sapiens GN=PEF1 PE=1 SV=1	Q9UBV8	0	0	0	5	5	5	6	6	6	4	4	4	3	2	0	0	4	4	5	4	6	5
904	LIM and SH3 domain protein 1 OS=Homo sapiens GN=LASP1 PE=1 SV=2	Q14847	1	3	2	5	9	8	12	10	12	10	11	8	5	4	2	0	3	3	5	7	7	8
905	Fibroleukin OS=Homo sapiens GN=FGL2 PE=1 SV=1	Q14314	0	0	0	9	2	2	5	4	7	8	6	7	8	21	17	10	12	11	13	11	8	8
906	Complement component C6 OS=Homo sapiens GN=C6 PE=1 SV=3	P13671	0	0	0	17	12	7	5	6	8	5	6	3	3	5	8	14	7	6	6	17	17	17
907	Multiple inositol polyphosphate phosphatase 1 OS=Homo sapiens GN=MINPP1 PE=1 SV=1	Q9UNW1	0	0	0	15	5	3	0	8	7	7	8	16	18	16	16	8	15	10	8	3	0	0
908	3-hydroxyanthranilate 3,4-dioxygenase OS=Homo sapiens GN=HAAO PE=1 SV=2	P46952	0	0	0	8	2	0	2	14	12	11	7	3	2	0	0	0	5	0	10	12	9	2
909	Putative polypeptide N-acetylgalactosaminyltransferase-like protein 4 OS=Homo sapiens GN=GALNTL4 PE=2 SV=2	Q6P9A2	0	0	0	16	6	4	0	5	6	4	10	9	8	18	19	12	17	9	7	10	5	2
910	Calsyntenin-1 OS=Homo sapiens GN=CLSTN1 PE=1 SV=1	O94985	0	0	0	10	3	0	4	6	6	6	4	7	3	4	11	22	10	8	13	6	0	0
911	Glucosidase 2 subunit beta OS=Homo sapiens GN=PRKCSH PE=1 SV=2	P14314	0	0	0	13	8	9	6	10	8	7	5	6	9	10	20	19	13	15	7	6	2	3
912	Ubiquitin carboxyl-terminal hydrolase isozyme L1 OS=Homo sapiens GN=UCHL1 PE=1 SV=2	P09936	0	0	0	9	9	9	10	9	9	6	7	4	3	2	3	0	4	2	9	9	8	4
913	Interleukin-10 receptor subunit beta OS=Homo sapiens GN=IL10RB PE=1 SV=2	Q08334	4	3	4	4	2	3	2	3	4	5	7	4	6	6	4	4	6	4	0	0	0	0
914	Lactoylglutathione lyase OS=Homo sapiens GN=GLO1 PE=1 SV=4	Q04760	1	2	2	6	12	11	9	10	8	9	7	4	6	5	2	3	6	6	12	5	3	0
915	Chondrolectin OS=Homo sapiens GN=CHODL PE=2 SV=2	Q9H9P2	1	1	2	5	6	7	7	7	7	7	3	4	4	4	0	0	5	6	4	0	0	0
916	Serine protease hepsin OS=Homo sapiens GN=HPN PE=1 SV=1	P05981	0	0	0	10	11	7	7	10	7	5	11	12	9	8	8	3	10	3	7	8	12	9
917	Neural cell adhesion molecule 2 OS=Homo sapiens GN=NCAM2 PE=1 SV=2	O15394	0	0	0	13	9	6	7	10	9	8	8	11	10	10	10	18	10	8	11	4	0	3
918	Angiopoietin-related protein 1 OS=Homo sapiens GN=ANGPTL1 PE=2 SV=1	O95841	0	0	0	9	8	4	4	5	9	6	13	14	16	13	7	3	7	8	8	13	9	6
919	3-hydroxybutyrate dehydrogenase type 2 OS=Homo sapiens GN=BDH2 PE=1 SV=2	Q9BUT1	0	0	0	6	9	9	10	10	9	5	6	5	4	3	2	0	5	4	3	6	6	7
920	Multivesicular body subunit 12A OS=Homo sapiens GN=FAM125A PE=1 SV=1	Q96EY5	0	0	0	9	8	5	4	10	9	9	6	6	5	4	2	2	3	3	5	2	6	7
921	Plakophilin-3 OS=Homo sapiens GN=PKP3 PE=1 SV=1	Q9Y446	0	0	0	18	11	7	6	9	5	9	11	15	13	15	25	19	6	3	5	4	14	14
922	Aconitate hydratase, mitochondrial OS=Homo sapiens GN=ACO2 PE=1 SV=2	Q99798	0	0	0	15	5	0	0	3	2	2	7	8	5	10	31	18	6	0	0	3	24	31
923	Phosphoglycerate mutase 2 OS=Homo sapiens GN=PGAM2 PE=1 SV=3	P15259	0	0	0	5	3	11	11	11	6	3	3	3	3	0	0	4	0	0	4	5	0	4
924	Perilipin-3 OS=Homo sapiens GN=PLIN3 PE=1 SV=3	O60664	2	0	1	14	15	12	13	10	11	8	13	14	8	4	5	0	3	12	13	9	9	5
925	Complement C1r subcomponent OS=Homo sapiens GN=C1R PE=1 SV=2	P00736	0	0	0	15	6	2	2	0	6	6	4	10	11	11	26	22	10	4	18	15	10	4
926	Carbonyl reductase [NADPH] 3 OS=Homo sapiens GN=CBR3 PE=1 SV=3	O75828	3	2	3	6	8	7	6	13	16	6	7	3	4	3	3	2	2	2	6	12	9	5
927	Cluster of HLA class I histocompatibility antigen, B-41 alpha chain OS=Homo sapiens GN=HLA-B PE=1 SV=1+9	P30479 (+9)	0	0	0	11	5	9	8	12	9	14	14	13	6	5	2	0	8	7	12	12	6	2
927.1	HLA class I histocompatibility antigen, B-41 alpha chain OS=Homo sapiens GN=HLA-B PE=1 SV=1	P30479	0	0	0	9	0	6	7	9	0	9	9	10	0	5	0	0	7	6	8	9	6	0
927.2	HLA class I histocompatibility antigen, B-82 alpha chain OS=Homo sapiens GN=HLA-B PE=2 SV=1	Q29718	0	0	0	5	0	4	0	0	6	7	7	7	0	0	2	0	5	0	8	6	3	0
927.3	HLA class I histocompatibility antigen, B-13 alpha chain OS=Homo sapiens GN=HLA-B PE=2 SV=1	P30461	0	0	0	0	5	3	5	6	5	7	7	7	3	3	0	0	0	0	6	6	0	0
927.4	HLA class I histocompatibility antigen, B-7 alpha chain OS=Homo sapiens GN=HLA-B PE=1 SV=3	P01889	0	0	0	0	0	0	0	9	0	10	9	0	0	0	0	0	6	0	8	0	5	0
927.5	HLA class I histocompatibility antigen, B-37 alpha chain OS=Homo sapiens GN=HLA-B PE=2 SV=1	P18463	0	0	0	0	0	0	0	0	7	9	8	0	5	0	0	0	0	5	9	0	0	0
927.6	HLA class I histocompatibility antigen, B-39 alpha chain OS=Homo sapiens GN=HLA-B PE=2 SV=1	P30475	0	0	0	6	0	5	0	7	0	8	9	0	4	3	0	0	0	4	0	0	0	0
927.7	HLA class I histocompatibility antigen, B-18 alpha chain OS=Homo sapiens GN=HLA-B PE=1 SV=1	P30466	0	0	0	6	0	0	0	7	0	8	0	0	0	4	0	0	6	4	0	7	4	2
927.8	HLA class I histocompatibility antigen, B-81 alpha chain OS=Homo sapiens GN=HLA-B PE=1 SV=1	Q31610	0	0	0	6	0	0	0	0	0	8	7	8	0	0	0	0	4	0	7	0	0	0
927.9	HLA class I histocompatibility antigen, B-48 alpha chain OS=Homo sapiens GN=HLA-B PE=1 SV=1	P30486	0	0	0	0	0	0	0	0	6	8	7	0	4	2	0	0	0	0	0	8	0	0
927.1	HLA class I histocompatibility antigen, B-44 alpha chain OS=Homo sapiens GN=HLA-B PE=1 SV=1	P30481	0	0	0	0	0	0	0	5	4	5	7	6	0	0	0	0	0	0	6	0	2	0
928	Peptidyl-prolyl cis-trans isomerase C OS=Homo sapiens GN=PPIC PE=1 SV=1	P45877	2	1	2	4	4	5	5	5	4	3	4	3	3	2	2	0	3	2	3	4	4	3
929	Sialoadhesin OS=Homo sapiens GN=SIGLEC1 PE=1 SV=2	Q9BZZ2	0	0	0	11	4	3	3	9	13	9	10	10	12	12	15	8	6	7	16	16	8	5
930	Cadherin-19 OS=Homo sapiens GN=CDH19 PE=2 SV=1	Q9H159	0	0	0	9	6	5	3	3	3	6	7	6	6	6	10	14	11	9	2	0	0	0
931	Syntaxin-binding protein 2 OS=Homo sapiens GN=STXBP2 PE=1 SV=2	Q15833	0	0	0	14	9	3	5	3	4	4	7	10	21	22	20	7	14	3	3	12	14	16
932	OX-2 membrane glycoprotein OS=Homo sapiens GN=CD200 PE=1 SV=4	P41217	0	0	0	4	3	3	3	4	4	4	5	5	5	5	4	0	4	2	4	3	4	4
933	Ras-related protein Rab-5C OS=Homo sapiens GN=RAB5C PE=1 SV=2	P51148	0	0	0	8	7	8	9	9	7	5	6	3	2	0	3	3	4	4	4	2	6	4
934	Xaa-Pro dipeptidase OS=Homo sapiens GN=PEPD PE=1 SV=3	P12955	0	0	0	11	3	3	4	7	5	5	11	14	16	14	11	5	10	6	8	17	11	6
935	Cluster of Neutrophil defensin 1 OS=Homo sapiens GN=DEFA1 PE=1 SV=1+1	P59665 (+1)	2	2	2	3	5	2	3	2	3	2	2	3	2	2	3	2	2	2	0	0	2	2
935.1	Neutrophil defensin 1 OS=Homo sapiens GN=DEFA1 PE=1 SV=1	P59665	2	2	2	3	4	2	3	2	3	2	2	3	2	2	3	2	2	2	0	0	2	2
935.2	Neutrophil defensin 3 OS=Homo sapiens GN=DEFA3 PE=1 SV=1	P59666	2	2	2	0	4	2	3	2	3	2	0	0	0	0	3	0	2	0	0	0	2	2
936	Angiotensin-converting enzyme 2 OS=Homo sapiens GN=ACE2 PE=1 SV=2	Q9BYF1	0	0	0	15	4	0	0	0	0	0	3	4	2	4	18	22	21	11	9	3	0	0
937	UMP-CMP kinase OS=Homo sapiens GN=CMPK1 PE=1 SV=3	P30085	0	0	0	6	8	9	9	7	7	6	6	4	0	3	3	0	2	3	7	10	5	6
938	Actin-related protein 2/3 complex subunit 2 OS=Homo sapiens GN=ARPC2 PE=1 SV=1	O15144	0	0	0	10	11	10	10	14	12	10	10	5	6	4	5	0	10	3	9	7	6	9
939	Secernin-2 OS=Homo sapiens GN=SCRN2 PE=2 SV=3	Q96FV2	0	0	0	9	7	6	5	4	5	7	11	11	6	7	6	2	6	3	7	11	6	4
940	4-hydroxyphenylpyruvate dioxygenase OS=Homo sapiens GN=HPD PE=1 SV=2	P32754	0	0	0	12	5	2	7	3	5	14	20	17	11	10	5	0	10	3	5	8	12	14
941	Protein NDRG1 OS=Homo sapiens GN=NDRG1 PE=1 SV=1	Q92597	0	0	0	9	8	6	5	6	7	8	11	12	4	6	5	3	5	7	9	10	6	3
942	Asialoglycoprotein receptor 2 OS=Homo sapiens GN=ASGR2 PE=1 SV=2	P07307	0	0	0	5	6	7	7	7	6	6	6	5	2	0	0	0	7	7	3	2	0	0
943	Rab GDP dissociation inhibitor alpha OS=Homo sapiens GN=GDI1 PE=1 SV=2	P31150	0	0	0	19	13	9	8	12	5	4	10	17	19	20	10	5	16	12	13	7	6	4
944	Cluster of Serine/threonine-protein phosphatase PP1-beta catalytic subunit OS=Homo sapiens GN=PPP1CB PE=1 SV=3+2	P62140 (+2)	0	0	0	14	9	9	7	10	21	22	18	12	5	4	2	2	11	3	3	9	9	0
944.1	Serine/threonine-protein phosphatase PP1-beta catalytic subunit OS=Homo sapiens GN=PPP1CB PE=1 SV=3	P62140	0	0	0	10	7	8	6	10	16	15	13	9	4	3	2	2	8	3	3	8	8	0
944.2	Serine/threonine-protein phosphatase PP1-alpha catalytic subunit OS=Homo sapiens GN=PPP1CA PE=1 SV=1	P62136	0	0	0	12	7	7	5	7	15	15	13	8	4	3	0	2	8	0	3	7	8	0
944.3	Serine/threonine-protein phosphatase PP1-gamma catalytic subunit OS=Homo sapiens GN=PPP1CC PE=1 SV=1	P36873	0	0	0	11	5	6	4	7	12	14	12	7	0	0	0	0	7	3	3	6	7	0
945	Legumain OS=Homo sapiens GN=LGMN PE=1 SV=1	Q99538	0	0	0	8	5	4	3	4	4	4	6	10	12	12	9	7	7	2	6	11	11	9
946	Carbonic anhydrase 12 OS=Homo sapiens GN=CA12 PE=1 SV=1	O43570	0	0	0	6	4	4	2	6	7	8	9	7	8	7	7	4	7	4	7	6	2	0
947	Neural cell adhesion molecule L1 OS=Homo sapiens GN=L1CAM PE=1 SV=2	P32004	0	0	0	23	2	2	4	2	4	3	4	7	10	6	13	19	26	29	26	14	8	2
948	Dyslexia-associated protein KIAA0319-like protein OS=Homo sapiens GN=KIAA0319L PE=1 SV=2	Q8IZA0	1	2	1	11	8	4	10	8	7	6	9	8	6	8	9	8	14	5	0	3	5	4
949	Tropomyosin alpha-3 chain OS=Homo sapiens GN=TPM3 PE=1 SV=1	P06753	0	0	0	6	7	7	10	9	9	8	6	6	5	5	0	0	2	8	7	0	0	0
950	Semaphorin-7A OS=Homo sapiens GN=SEMA7A PE=1 SV=1	O75326	0	0	0	14	2	0	0	0	0	0	2	6	15	21	23	15	8	0	0	12	21	22
951	Adseverin OS=Homo sapiens GN=SCIN PE=1 SV=4	Q9Y6U3	0	0	0	17	2	0	0	0	2	6	14	10	2	6	33	21	18	6	14	22	14	9
952	Uteroglobin OS=Homo sapiens GN=SCGB1A1 PE=1 SV=1	P11684	2	2	2	3	6	2	4	3	2	2	2	2	2	0	0	2	3	5	4	2	2	2
953	Cell adhesion molecule 2 OS=Homo sapiens GN=CADM2 PE=2 SV=1	Q8N3J6	0	1	2	7	5	5	4	4	4	3	6	8	7	11	9	6	11	3	0	0	0	0
954	Integrin beta-1 OS=Homo sapiens GN=ITGB1 PE=1 SV=2	P05556	0	0	0	15	11	6	9	10	10	8	9	8	9	10	12	11	18	15	5	0	0	0
955	A disintegrin and metalloproteinase with thrombospondin motifs 1 OS=Homo sapiens GN=ADAMTS1 PE=1 SV=4	Q9UHI8	0	0	0	10	9	4	5	10	12	12	12	8	2	4	5	2	9	8	3	5	0	3
956	Inactive carboxypeptidase-like protein X2 OS=Homo sapiens GN=CPXM2 PE=2 SV=3	Q8N436	0	0	0	18	6	4	4	9	10	5	7	7	4	6	26	24	15	3	9	17	14	5
957	Charged multivesicular body protein 2a OS=Homo sapiens GN=CHMP2A PE=1 SV=1	O43633	0	0	0	6	6	4	6	11	9	8	7	3	5	6	3	2	9	6	4	7	6	7
958	Alanine aminotransferase 1 OS=Homo sapiens GN=GPT PE=1 SV=3	P24298	0	0	0	16	0	0	2	0	4	2	7	19	18	15	7	2	15	4	0	3	13	16
959	Versican core protein OS=Homo sapiens GN=VCAN PE=1 SV=3	P13611	0	0	0	11	5	4	10	13	13	14	18	16	14	15	16	11	21	4	4	5	4	6
960	Cadherin-3 OS=Homo sapiens GN=CDH3 PE=1 SV=2	P22223	0	0	0	12	2	0	0	2	5	5	6	10	7	17	18	15	12	14	2	0	0	2
961	Cluster of Myosin-11 OS=Homo sapiens GN=MYH11 PE=1 SV=3+1	P35749 (+1)	2	1	1	18	15	10	9	11	10	11	12	11	13	14	20	19	9	10	11	8	4	5
961.1	Myosin-11 OS=Homo sapiens GN=MYH11 PE=1 SV=3	P35749	2	1	1	9	8	5	6	7	7	8	8	7	9	10	12	11	6	5	8	6	2	3
961.2	Myosin-10 OS=Homo sapiens GN=MYH10 PE=1 SV=3	P35580	0	0	0	14	12	8	7	7	5	6	8	8	10	10	16	14	8	8	8	5	3	4
962	Protein-glutamine gamma-glutamyltransferase K OS=Homo sapiens GN=TGM1 PE=1 SV=4	P22735	0	0	0	12	16	13	14	10	9	5	9	12	12	8	26	17	17	8	2	6	5	8
963	Tripartite motif-containing protein 29 OS=Homo sapiens GN=TRIM29 PE=1 SV=2	Q14134	0	0	0	9	10	7	9	7	5	7	14	18	14	16	15	10	7	3	9	14	17	16
964	Programmed cell death 1 ligand 2 OS=Homo sapiens GN=PDCD1LG2 PE=1 SV=2	Q9BQ51	2	3	2	3	2	3	2	3	3	3	3	3	4	3	3	3	3	4	3	3	0	0
965	Keratin, type I cuticular Ha7 OS=Homo sapiens GN=KRT37 PE=2 SV=3	O76014	0	0	0	0	2	2	0	2	0	2	3	0	0	0	0	2	0	0	2	3	0	0
966	Fibroblast growth factor receptor 1 OS=Homo sapiens GN=FGFR1 PE=1 SV=3	P11362	0	0	0	10	2	5	4	4	7	8	7	8	9	8	8	6	10	9	3	0	0	0
967	Suppressor of tumorigenicity 14 protein OS=Homo sapiens GN=ST14 PE=1 SV=2	Q9Y5Y6	0	0	0	9	3	4	6	10	12	8	10	11	10	7	14	7	9	0	11	12	9	7
968	Pancreatic secretory trypsin inhibitor OS=Homo sapiens GN=SPINK1 PE=1 SV=2	P00995	2	2	3	3	4	2	3	3	3	2	2	2	0	0	0	0	3	2	3	3	3	4
969	Procollagen-lysine,2-oxoglutarate 5-dioxygenase 3 OS=Homo sapiens GN=PLOD3 PE=1 SV=1	O60568	0	0	0	17	0	0	0	4	5	0	3	9	10	10	32	20	14	7	6	13	3	0
970	V-type proton ATPase subunit E 1 OS=Homo sapiens GN=ATP6V1E1 PE=1 SV=1	P36543	2	1	0	7	6	2	3	13	13	12	12	6	5	2	3	2	4	0	3	10	11	10
971	Palmitoyl-protein thioesterase 1 OS=Homo sapiens GN=PPT1 PE=1 SV=1	P50897	3	1	1	8	5	4	5	10	8	9	9	8	6	3	3	2	4	0	7	8	6	7
972	Tetratricopeptide repeat protein 38 OS=Homo sapiens GN=TTC38 PE=1 SV=1	Q5R3I4	0	0	0	10	7	5	7	4	9	5	9	16	12	12	7	6	10	5	9	13	11	6
973	Heterogeneous nuclear ribonucleoproteins A2/B1 OS=Homo sapiens GN=HNRNPA2B1 PE=1 SV=2	P22626	0	0	0	12	11	7	11	10	16	17	15	9	5	4	2	0	0	0	6	6	10	12
974	Complement C5 OS=Homo sapiens GN=C5 PE=1 SV=4	P01031	0	0	0	22	8	2	4	5	7	3	7	7	6	18	28	42	41	12	5	4	4	2
975	Xylosyltransferase 1 OS=Homo sapiens GN=XYLT1 PE=1 SV=1	Q86Y38	2	2	2	2	2	2	3	4	3	2	2	3	0	2	2	0	3	2	2	2	2	2
976	Heme-binding protein 2 OS=Homo sapiens GN=HEBP2 PE=1 SV=1	Q9Y5Z4	1	1	2	7	6	6	8	9	7	5	6	6	4	5	0	0	7	7	4	0	0	0
977	Angiopoietin-related protein 3 OS=Homo sapiens GN=ANGPTL3 PE=1 SV=1	Q9Y5C1	0	0	0	10	6	5	6	7	10	10	8	8	8	15	15	8	13	11	8	6	9	7
978	Cluster of Guanine nucleotide-binding protein G(s) subunit alpha isoforms XLas OS=Homo sapiens GN=GNAS PE=1 SV=2+1	Q5JWF2 (+1)	0	0	0	12	4	5	4	3	5	12	14	16	11	11	9	3	13	8	4	4	0	0
978.1	Guanine nucleotide-binding protein G(s) subunit alpha isoforms XLas OS=Homo sapiens GN=GNAS PE=1 SV=2	Q5JWF2	0	0	0	12	4	5	4	3	5	12	14	16	11	11	9	3	13	8	4	4	0	0
978.2	Guanine nucleotide-binding protein G(s) subunit alpha isoforms short OS=Homo sapiens GN=GNAS PE=1 SV=1	P63092	0	0	0	0	4	5	4	3	5	11	14	14	11	11	0	0	0	8	4	0	0	0
979	Heterogeneous nuclear ribonucleoprotein K OS=Homo sapiens GN=HNRNPK PE=1 SV=1	P61978	0	0	0	15	10	7	8	9	10	9	13	13	15	16	11	2	7	9	13	13	8	3
980	Small proline-rich protein 2F OS=Homo sapiens GN=SPRR2F PE=2 SV=1	Q96RM1	3	2	3	3	3	3	3	3	3	3	3	3	3	3	3	0	0	2	3	3	3	3
981	Coatomer subunit beta' OS=Homo sapiens GN=COPB2 PE=1 SV=2	P35606	0	0	0	12	5	6	7	15	13	14	10	6	3	6	20	14	16	4	2	4	13	12
982	Solute carrier family 12 member 1 OS=Homo sapiens GN=SLC12A1 PE=1 SV=2	Q13621	0	0	0	19	16	12	11	10	8	6	12	11	5	3	5	7	16	10	5	0	0	0
983	Protein ITFG3 OS=Homo sapiens GN=ITFG3 PE=1 SV=1	Q9H0X4	0	0	0	7	2	0	2	3	3	2	4	3	2	2	9	10	8	5	6	4	4	2
984	Cell division control protein 42 homolog OS=Homo sapiens GN=CDC42 PE=1 SV=2	P60953	0	0	0	6	7	8	7	8	4	3	3	2	2	0	2	2	4	3	5	5	5	2
985	N(4)-(beta-N-acetylglucosaminyl)-L-asparaginase OS=Homo sapiens GN=AGA PE=1 SV=2	P20933	0	0	0	6	9	7	10	10	7	5	7	5	5	4	0	0	3	4	3	4	3	4
986	Reversion-inducing cysteine-rich protein with Kazal motifs OS=Homo sapiens GN=RECK PE=1 SV=1	O95980	0	0	0	13	8	5	5	7	4	5	4	7	4	5	26	17	6	8	18	18	7	2
987	Phosphoserine aminotransferase OS=Homo sapiens GN=PSAT1 PE=1 SV=2	Q9Y617	0	0	0	14	7	3	4	7	12	16	17	10	7	8	4	3	12	6	3	7	10	12
988	Anthrax toxin receptor 1 OS=Homo sapiens GN=ANTXR1 PE=1 SV=2	Q9H6X2	0	0	0	6	2	3	0	5	5	6	8	7	7	6	6	2	12	6	6	2	0	0
989	Protein POF1B OS=Homo sapiens GN=POF1B PE=1 SV=3	Q8WVV4	0	0	0	12	6	6	8	9	5	5	14	14	10	14	19	7	2	2	11	22	19	15
990	Ribonuclease UK114 OS=Homo sapiens GN=HRSP12 PE=1 SV=1	P52758	1	2	0	6	7	5	4	3	3	0	4	3	2	0	0	0	0	3	3	6	5	5
991	Cluster of Ras-related protein Rap-1A OS=Homo sapiens GN=RAP1A PE=1 SV=1+1	P62834 (+1)	1	2	2	9	15	14	14	8	5	4	6	5	4	3	2	0	6	8	7	3	3	2
991.1	Ras-related protein Rap-1A OS=Homo sapiens GN=RAP1A PE=1 SV=1	P62834	1	2	2	6	11	10	10	8	3	4	5	4	3	0	2	0	5	6	5	0	3	2
991.2	Ras-related protein Rap-1b OS=Homo sapiens GN=RAP1B PE=1 SV=1	P61224	1	2	2	7	10	10	10	0	4	3	4	4	3	3	0	0	5	6	6	3	2	0
992	Target of Nesh-SH3 OS=Homo sapiens GN=ABI3BP PE=1 SV=1	Q7Z7G0	0	0	0	12	2	2	2	8	7	5	9	12	10	12	12	9	17	14	7	2	0	2
993	Insulin-like growth factor-binding protein 5 OS=Homo sapiens GN=IGFBP5 PE=1 SV=1	P24593	2	1	1	7	10	5	7	8	9	8	6	5	3	0	3	0	5	2	4	5	6	8
994	Gamma-glutamylcyclotransferase OS=Homo sapiens GN=GGCT PE=1 SV=1	O75223	0	1	2	6	10	8	8	7	6	7	5	4	5	3	5	3	6	8	9	6	0	0
995	Serine/threonine-protein phosphatase 2A 65 kDa regulatory subunit A alpha isoform OS=Homo sapiens GN=PPP2R1A PE=1 SV=4	P30153	0	0	0	13	14	8	7	13	14	13	11	14	21	15	13	6	17	9	7	3	3	0
996	Myosin light polypeptide 6 OS=Homo sapiens GN=MYL6 PE=1 SV=2	P60660	3	4	4	8	10	9	8	6	7	5	5	5	5	2	0	2	6	9	5	2	0	0
997	Cluster of ADP-ribosylation factor 1 OS=Homo sapiens GN=ARF1 PE=1 SV=2+1	P84077 (+1)	1	1	2	7	9	7	7	7	5	6	5	4	4	2	3	0	8	4	4	3	4	2
997.1	ADP-ribosylation factor 1 OS=Homo sapiens GN=ARF1 PE=1 SV=2	P84077	1	1	2	7	9	0	7	0	5	6	5	4	4	2	3	0	8	0	4	3	4	0
997.2	ADP-ribosylation factor 3 OS=Homo sapiens GN=ARF3 PE=1 SV=2	P61204	1	1	2	7	0	7	7	7	5	6	5	4	4	2	3	0	8	4	4	0	4	2
998	Transmembrane protease serine 2 OS=Homo sapiens GN=TMPRSS2 PE=1 SV=3	O15393	0	0	0	7	10	10	9	10	6	6	5	4	3	5	7	4	6	5	2	5	5	8
999	Galactokinase OS=Homo sapiens GN=GALK1 PE=1 SV=1	P51570	0	0	0	11	6	9	6	10	8	12	15	12	4	2	5	0	0	3	6	12	14	14
1000	Cystatin-A OS=Homo sapiens GN=CSTA PE=1 SV=1	P01040	2	1	2	6	11	6	9	7	6	5	5	4	0	0	2	3	0	9	12	9	6	7
1001	Ig heavy chain V-III region JON OS=Homo sapiens PE=1 SV=1	P01780	0	0	0	0	0	0	0	0	0	0	0	2	2	2	0	0	0	0	0	0	2	3
1002	Activin receptor type-1B OS=Homo sapiens GN=ACVR1B PE=1 SV=1	P36896	2	2	2	2	2	2	2	2	2	2	2	2	2	0	2	2	2	2	2	2	2	2
1003	Ceroid-lipofuscinosis neuronal protein 5 OS=Homo sapiens GN=CLN5 PE=1 SV=2	O75503	3	4	2	9	3	0	2	0	3	0	6	7	11	10	10	8	10	8	7	5	4	2
1004	Migration and invasion enhancer 1 OS=Homo sapiens GN=MIEN1 PE=1 SV=1	Q9BRT3	3	4	4	4	7	4	3	3	3	3	3	2	2	0	2	0	5	3	0	0	0	0
1005	Myocilin OS=Homo sapiens GN=MYOC PE=1 SV=2	Q99972	0	0	0	10	9	8	12	13	10	9	7	6	3	3	0	0	9	9	10	5	0	0
1006	Histone H4 OS=Homo sapiens GN=HIST1H4A PE=1 SV=2	P62805	3	3	3	6	8	4	3	4	5	3	4	4	4	4	3	3	6	5	3	0	0	2
1007	Actin-related protein 2 OS=Homo sapiens GN=ACTR2 PE=1 SV=1	P61160	0	0	0	10	6	4	4	7	6	11	14	11	7	6	5	5	8	6	5	3	4	4
1008	Glycerol kinase OS=Homo sapiens GN=GK PE=1 SV=3	P32189	0	0	0	15	6	7	4	9	7	8	11	19	21	18	9	5	15	7	4	3	3	2
1009	EH domain-containing protein 4 OS=Homo sapiens GN=EHD4 PE=1 SV=1	Q9H223	0	0	0	19	8	0	0	3	0	2	12	15	24	26	21	6	19	15	10	2	3	0
1010	Pantetheinase OS=Homo sapiens GN=VNN1 PE=1 SV=2	O95497	0	0	0	13	3	3	3	5	0	3	6	10	8	11	14	10	11	11	8	0	0	0
1011	E3 ubiquitin-protein ligase RNF149 OS=Homo sapiens GN=RNF149 PE=2 SV=2	Q8NC42	0	0	0	6	4	5	6	8	6	6	6	5	4	3	3	0	8	8	6	3	0	3
1012	Prostaglandin F2 receptor negative regulator OS=Homo sapiens GN=PTGFRN PE=1 SV=2	Q9P2B2	0	0	0	11	5	8	10	11	13	11	6	9	6	5	10	16	9	10	14	9	6	3
1013	Furin OS=Homo sapiens GN=FURIN PE=1 SV=2	P09958	0	0	0	13	6	2	3	4	5	5	4	7	4	9	22	14	10	11	15	7	3	0
1014	Glutathione reductase, mitochondrial OS=Homo sapiens GN=GSR PE=1 SV=2	P00390	0	0	0	13	2	2	2	2	4	3	9	18	18	13	10	5	6	2	2	5	8	20
1015	Chloride intracellular channel protein 4 OS=Homo sapiens GN=CLIC4 PE=1 SV=4	Q9Y696	0	0	0	10	6	10	15	16	16	6	6	4	0	2	3	0	12	6	10	11	5	0
1016	Adenine phosphoribosyltransferase OS=Homo sapiens GN=APRT PE=1 SV=2	P07741	0	0	0	7	11	9	8	8	4	3	0	3	2	2	0	0	3	2	7	7	3	2
1017	Mucin-20 OS=Homo sapiens GN=MUC20 PE=1 SV=3	Q8N307	2	2	3	9	6	5	3	4	6	6	6	8	8	8	10	12	11	4	2	0	2	2
1018	C-type lectin domain family 7 member A OS=Homo sapiens GN=CLEC7A PE=1 SV=1	Q9BXN2	0	0	0	4	0	2	2	2	4	3	4	3	2	2	0	0	3	2	0	0	0	0
1019	Integral membrane protein GPR180 OS=Homo sapiens GN=GPR180 PE=2 SV=1	Q86V85	2	2	2	4	4	5	5	5	5	5	5	5	5	4	4	2	4	5	5	5	3	0
1020	Catenin alpha-1 OS=Homo sapiens GN=CTNNA1 PE=1 SV=1	P35221	0	0	0	16	18	14	17	16	16	8	15	9	11	9	30	29	18	10	12	5	7	6
1021	Apolipoprotein M OS=Homo sapiens GN=APOM PE=1 SV=2	O95445	2	2	1	6	8	8	8	9	6	4	5	4	5	3	0	2	6	4	8	6	5	4
1022	Toll-interacting protein OS=Homo sapiens GN=TOLLIP PE=1 SV=1	Q9H0E2	0	0	0	5	7	9	9	10	11	8	6	3	2	0	2	2	3	2	5	7	7	3
1023	Myc box-dependent-interacting protein 1 OS=Homo sapiens GN=BIN1 PE=1 SV=1	O00499	0	0	0	11	5	6	6	6	7	7	6	9	9	11	8	3	6	8	9	5	4	4
1024	Matrilin-4 OS=Homo sapiens GN=MATN4 PE=1 SV=3	O95460	3	3	3	3	3	3	3	4	4	3	5	2	0	0	0	0	3	3	2	3	0	2
1025	Ig kappa chain V-IV region STH (Fragment) OS=Homo sapiens PE=1 SV=1	P83593	0	0	0	3	3	5	5	3	5	0	3	0	0	0	0	0	0	0	2	5	4	5
1026	Protein-L-isoaspartate(D-aspartate) O-methyltransferase OS=Homo sapiens GN=PCMT1 PE=1 SV=4	P22061	0	0	0	9	11	15	13	10	8	4	5	5	0	2	0	0	0	0	3	10	10	12
1027	Cluster of Ig lambda chain V-I region NIG-64 OS=Homo sapiens PE=1 SV=1+1	P01702 (+1)	0	0	0	2	3	3	3	3	3	2	2	2	0	0	0	2	0	0	3	3	3	3
1027.1	Ig lambda chain V-I region NIG-64 OS=Homo sapiens PE=1 SV=1	P01702	0	0	0	2	3	3	3	3	3	2	2	2	0	0	0	2	0	0	3	3	3	3
1027.2	Ig lambda chain V-I region BL2 OS=Homo sapiens PE=2 SV=1	P06316	0	0	0	2	3	0	3	3	3	2	2	2	0	0	0	2	0	0	3	3	3	3
1028	Metalloproteinase inhibitor 1 OS=Homo sapiens GN=TIMP1 PE=1 SV=1	P01033	0	0	0	7	5	6	6	6	7	6	5	4	4	5	4	4	3	0	3	6	7	6
1029	HLA class I histocompatibility antigen, A-2 alpha chain OS=Homo sapiens GN=HLA-A PE=1 SV=1	P01892	0	0	0	0	10	8	8	9	10	12	14	10	0	4	0	0	4	8	9	9	9	0
1030	Cluster of Protocadherin alpha-11 OS=Homo sapiens GN=PCDHA11 PE=2 SV=1+2	Q9Y5I1 (+2)	0	0	0	14	6	4	3	4	4	3	6	9	7	11	28	20	22	15	5	0	0	0
1030.1	Protocadherin alpha-11 OS=Homo sapiens GN=PCDHA11 PE=2 SV=1	Q9Y5I1	0	0	0	7	4	4	3	2	4	2	5	7	5	7	15	10	11	10	3	0	0	0
1030.2	Protocadherin alpha-10 OS=Homo sapiens GN=PCDHA10 PE=2 SV=1	Q9Y5I2	0	0	0	9	5	3	2	3	3	3	5	5	4	7	15	13	14	6	4	0	0	0
1030.3	Protocadherin alpha-1 OS=Homo sapiens GN=PCDHA1 PE=2 SV=1	Q9Y5I3	0	0	0	5	2	2	0	2	2	2	3	3	2	5	8	7	7	3	0	0	0	0
1031	Ferritin light chain OS=Homo sapiens GN=FTL PE=1 SV=2	P02792	0	0	0	5	9	10	10	6	4	3	5	2	0	2	0	0	6	3	6	6	5	3
1032	Inter-alpha-trypsin inhibitor heavy chain H2 OS=Homo sapiens GN=ITIH2 PE=1 SV=2	P19823	0	0	0	14	10	12	10	9	11	9	9	10	9	9	15	17	19	15	12	9	7	6
1033	Tubulin beta-1 chain OS=Homo sapiens GN=TUBB1 PE=1 SV=1	Q9H4B7	0	0	0	2	3	0	4	3	2	2	3	4	4	4	2	0	2	0	2	2	2	2
1034	Endoglin OS=Homo sapiens GN=ENG PE=1 SV=2	P17813	2	2	2	4	5	3	4	4	4	6	6	7	8	6	7	2	8	4	0	0	0	0
1035	Glycine amidinotransferase, mitochondrial OS=Homo sapiens GN=GATM PE=1 SV=1	P50440	0	0	0	12	3	2	0	0	3	2	16	16	11	10	4	6	6	0	2	9	12	15
1036	Keratin, type I cuticular Ha8 OS=Homo sapiens GN=KRT38 PE=2 SV=3	O76015	0	0	0	0	2	0	2	0	2	3	0	0	0	2	0	0	0	2	2	0	0	0
1037	Neurexin-3-alpha OS=Homo sapiens GN=NRXN3 PE=1 SV=4	Q9Y4C0	0	0	0	5	2	6	4	7	6	4	5	6	5	6	6	4	6	7	2	0	0	0
1038	UDP-glucose 4-epimerase OS=Homo sapiens GN=GALE PE=1 SV=2	Q14376	0	0	0	9	9	5	5	7	11	11	13	8	5	3	2	3	11	5	4	8	9	9
1039	Methylmalonate-semialdehyde dehydrogenase [acylating], mitochondrial OS=Homo sapiens GN=ALDH6A1 PE=1 SV=2	Q02252	0	0	0	15	0	5	5	6	8	4	7	22	20	16	10	5	3	2	0	4	14	19
1040	Aldo-keto reductase family 1 member B10 OS=Homo sapiens GN=AKR1B10 PE=1 SV=2	O60218	0	0	0	10	9	6	6	8	12	11	12	9	3	4	4	3	9	0	0	2	8	12
1041	Villin-1 OS=Homo sapiens GN=VIL1 PE=1 SV=4	P09327	0	0	0	17	9	5	6	2	4	5	11	9	8	7	28	26	9	5	6	14	19	18
1042	Disintegrin and metalloproteinase domain-containing protein 9 OS=Homo sapiens GN=ADAM9 PE=1 SV=1	Q13443	0	0	0	7	4	5	9	10	10	8	9	10	8	10	12	0	12	14	7	3	0	0
1043	Platelet glycoprotein V OS=Homo sapiens GN=GP5 PE=1 SV=1	P40197	0	0	0	10	0	0	0	0	0	0	3	4	2	3	14	13	8	3	11	11	11	8
1044	Mimecan OS=Homo sapiens GN=OGN PE=1 SV=1	P20774	0	0	2	8	6	7	6	5	8	10	12	10	6	8	5	4	10	8	9	5	3	0
1045	Cystatin-SA OS=Homo sapiens GN=CST2 PE=1 SV=1	P09228	1	2	3	5	9	5	6	3	4	4	4	0	2	0	3	0	2	7	6	2	3	0
1046	2',3'-cyclic-nucleotide 3'-phosphodiesterase OS=Homo sapiens GN=CNP PE=1 SV=2	P09543	0	0	0	13	9	5	10	12	11	12	22	16	12	7	11	5	15	9	7	2	2	4
1047	Basigin OS=Homo sapiens GN=BSG PE=1 SV=2	P35613	1	0	2	8	7	7	5	9	7	6	8	7	7	6	5	0	10	7	4	0	0	0
1048	Calcyphosin OS=Homo sapiens GN=CAPS PE=1 SV=1	Q13938	0	0	0	9	8	10	8	8	5	5	4	4	0	0	0	0	5	7	4	0	0	0
1049	Interleukin-1 receptor accessory protein OS=Homo sapiens GN=IL1RAP PE=1 SV=2	Q9NPH3	0	0	0	9	2	0	3	3	4	4	8	10	11	11	10	4	9	10	5	5	4	4
1050	Melanoma inhibitory activity protein 3 OS=Homo sapiens GN=MIA3 PE=1 SV=1	Q5JRA6	0	0	0	11	9	7	7	9	8	5	8	8	7	11	15	9	12	13	4	0	0	0
1051	Insulin-like growth factor-binding protein 6 OS=Homo sapiens GN=IGFBP6 PE=1 SV=1	P24592	1	2	2	6	4	4	5	6	7	6	6	6	4	4	3	2	2	4	5	4	4	6
1052	Stanniocalcin-1 OS=Homo sapiens GN=STC1 PE=1 SV=1	P52823	0	0	0	7	5	6	5	8	7	8	7	7	5	0	3	0	0	0	3	6	7	7
1053	Podocalyxin OS=Homo sapiens GN=PODXL PE=1 SV=2	O00592	4	4	4	8	4	2	3	4	2	2	2	4	4	5	8	12	13	5	0	0	0	0
1054	T-complex protein 1 subunit delta OS=Homo sapiens GN=CCT4 PE=1 SV=4	P50991	0	0	0	9	12	7	6	6	12	6	12	15	18	18	9	8	10	3	5	6	12	10
1055	Myeloblastin OS=Homo sapiens GN=PRTN3 PE=1 SV=3	P24158	1	2	1	4	4	4	4	5	3	3	4	4	2	3	4	3	3	2	3	4	4	4
1056	T-complex protein 1 subunit eta OS=Homo sapiens GN=CCT7 PE=1 SV=2	Q99832	0	0	0	15	7	9	5	5	9	4	7	13	20	22	11	3	11	0	2	7	13	15
1057	Ig lambda chain V region 4A OS=Homo sapiens PE=4 SV=1	P04211	0	0	0	2	3	3	3	3	3	2	3	0	2	2	2	0	2	0	0	2	2	3
1058	Cysteine-rich motor neuron 1 protein OS=Homo sapiens GN=CRIM1 PE=1 SV=1	Q9NZV1	0	0	0	17	9	5	5	9	12	11	11	16	14	16	20	18	20	19	0	0	0	0
1059	Ras-related protein Rab-35 OS=Homo sapiens GN=RAB35 PE=1 SV=1	Q15286	2	2	2	5	5	8	9	7	6	4	5	0	3	2	2	2	5	5	3	2	3	2
1060	Rho GDP-dissociation inhibitor 1 OS=Homo sapiens GN=ARHGDIA PE=1 SV=3	P52565	2	2	3	4	6	6	7	9	7	5	5	5	4	3	0	0	5	5	7	2	5	4
1061	T-complex protein 1 subunit zeta OS=Homo sapiens GN=CCT6A PE=1 SV=3	P40227	0	0	0	10	5	8	9	8	7	5	10	8	14	15	8	6	6	0	6	13	15	12
1062	Thioredoxin domain-containing protein 17 OS=Homo sapiens GN=TXNDC17 PE=1 SV=1	Q9BRA2	0	0	0	5	5	4	2	2	3	2	2	3	0	2	0	0	2	3	5	4	2	3
1063	Guanine nucleotide-binding protein subunit alpha-13 OS=Homo sapiens GN=GNA13 PE=1 SV=2	Q14344	0	0	0	12	5	2	4	3	4	16	20	14	6	3	6	3	14	6	0	0	0	5
1064	Guanine nucleotide-binding protein subunit beta-2-like 1 OS=Homo sapiens GN=GNB2L1 PE=1 SV=3	P63244	0	0	0	14	9	9	7	15	16	15	12	5	2	3	3	2	8	4	2	3	12	14
1065	Ig lambda chain V-I region NEW OS=Homo sapiens PE=1 SV=1	P01701	0	0	0	3	5	5	5	5	5	4	3	0	2	2	0	3	0	0	3	5	4	5
1066	Deoxyribonucleoside 5'-monophosphate N-glycosidase OS=Homo sapiens GN=RCL PE=1 SV=1	O43598	0	0	0	4	8	6	6	3	3	3	2	2	0	2	0	0	2	6	6	0	0	0
1067	Thioredoxin domain-containing protein 5 OS=Homo sapiens GN=TXNDC5 PE=1 SV=2	Q8NBS9	1	2	1	8	8	9	10	9	11	9	11	12	6	4	0	0	8	10	9	3	0	2
1068	Glycogen phosphorylase, brain form OS=Homo sapiens GN=PYGB PE=1 SV=5	P11216	0	0	0	18	9	5	7	6	11	6	12	16	10	12	33	27	19	6	2	3	2	4
1069	Collagen alpha-1(XXVIII) chain OS=Homo sapiens GN=COL28A1 PE=2 SV=2	Q2UY09	1	2	1	2	4	4	6	4	5	3	5	3	2	2	0	0	6	4	0	0	0	0
1070	Myeloid cell surface antigen CD33 OS=Homo sapiens GN=CD33 PE=1 SV=2	P20138	0	0	0	5	0	0	4	4	4	4	8	8	8	6	5	2	5	8	8	5	5	6
1071	Sorcin OS=Homo sapiens GN=SRI PE=1 SV=1	P30626	0	0	0	8	10	10	10	8	9	7	8	4	3	2	0	0	5	8	9	7	3	0
1072	AP-1 complex subunit beta-1 OS=Homo sapiens GN=AP1B1 PE=1 SV=2	Q10567	0	0	0	14	7	7	10	9	9	5	6	8	8	10	23	27	18	8	10	7	7	5
1073	Beta-galactoside alpha-2,6-sialyltransferase 1 OS=Homo sapiens GN=ST6GAL1 PE=1 SV=1	P15907	0	0	0	10	3	2	0	2	3	10	11	11	14	12	10	5	9	0	3	8	10	12
1074	Guanine deaminase OS=Homo sapiens GN=GDA PE=1 SV=1	Q9Y2T3	0	0	0	10	0	0	0	0	5	0	19	22	19	13	3	0	12	4	15	16	8	0
1075	Kunitz-type protease inhibitor 2 OS=Homo sapiens GN=SPINT2 PE=1 SV=2	O43291	0	0	0	5	8	3	6	5	8	9	6	5	4	2	2	0	6	4	4	5	4	6
1076	Cluster of Protocadherin beta-8 OS=Homo sapiens GN=PCDHB8 PE=2 SV=3+1	Q9UN66 (+1)	0	0	0	12	9	4	5	4	10	8	18	12	9	15	26	11	22	6	0	0	0	0
1076.1	Protocadherin beta-8 OS=Homo sapiens GN=PCDHB8 PE=2 SV=3	Q9UN66	0	0	0	9	6	0	4	3	6	7	15	9	8	10	19	9	18	5	0	0	0	0
1076.2	Protocadherin beta-13 OS=Homo sapiens GN=PCDHB13 PE=2 SV=1	Q9Y5F0	0	0	0	9	6	4	4	3	7	5	12	9	6	11	17	7	15	4	0	0	0	0
1077	Calumenin OS=Homo sapiens GN=CALU PE=1 SV=2	O43852	0	0	0	11	2	4	6	6	8	10	17	20	14	11	4	2	14	18	0	0	0	0
1078	Mucin-5AC (Fragments) OS=Homo sapiens GN=MUC5AC PE=1 SV=3	P98088	0	0	0	28	13	5	4	5	4	7	13	14	7	12	16	14	36	13	5	6	7	4
1079	Voltage-dependent anion-selective channel protein 3 OS=Homo sapiens GN=VDAC3 PE=1 SV=1	Q9Y277	0	0	0	5	6	5	6	7	5	4	4	4	0	0	0	0	3	4	3	3	5	4
1080	Laminin subunit alpha-4 OS=Homo sapiens GN=LAMA4 PE=1 SV=4	Q16363	0	0	0	7	6	10	12	11	8	6	11	8	4	5	4	0	12	4	0	0	0	0
1081	Crumbs homolog 2 OS=Homo sapiens GN=CRB2 PE=1 SV=2	Q5IJ48	0	0	0	20	2	0	0	3	4	4	8	9	7	9	15	17	26	9	2	0	0	0
1082	Guanine nucleotide-binding protein subunit beta-4 OS=Homo sapiens GN=GNB4 PE=1 SV=3	Q9HAV0	0	0	0	4	2	3	4	5	9	7	7	4	0	0	0	3	0	0	6	4	2	0
1083	Kallikrein-13 OS=Homo sapiens GN=KLK13 PE=1 SV=1	Q9UKR3	3	1	2	8	5	5	9	10	11	10	9	8	4	2	6	4	6	6	3	3	3	4
1084	Complement C2 OS=Homo sapiens GN=C2 PE=1 SV=2	P06681	0	0	0	13	5	3	3	5	6	6	5	10	6	10	23	23	15	8	5	7	10	5
1085	Uroplakin-1a OS=Homo sapiens GN=UPK1A PE=2 SV=1	O00322	0	2	0	6	6	6	6	6	6	5	6	6	6	4	6	6	6	5	3	0	0	0
1086	Prenylcysteine oxidase 1 OS=Homo sapiens GN=PCYOX1 PE=1 SV=3	Q9UHG3	0	0	0	9	13	12	11	11	9	4	6	10	10	7	4	0	9	5	5	5	4	2
1087	Receptor-type tyrosine-protein phosphatase mu OS=Homo sapiens GN=PTPRM PE=1 SV=2	P28827	0	0	0	10	4	5	4	6	6	7	6	9	6	6	11	14	10	7	8	8	7	0
1088	Leucine-rich repeat transmembrane protein FLRT3 OS=Homo sapiens GN=FLRT3 PE=1 SV=1	Q9NZU0	0	0	0	18	3	0	0	0	0	0	7	15	18	15	16	12	9	14	11	7	5	3
1089	ADP-sugar pyrophosphatase OS=Homo sapiens GN=NUDT5 PE=1 SV=1	Q9UKK9	0	0	0	9	5	3	5	10	9	6	5	5	2	3	2	0	6	8	4	0	0	0
1090	Proteasome subunit alpha type-5 OS=Homo sapiens GN=PSMA5 PE=1 SV=3	P28066	0	0	0	6	9	12	11	10	7	7	6	4	3	0	2	0	7	9	8	0	0	0
1091	CD160 antigen OS=Homo sapiens GN=CD160 PE=2 SV=1	O95971	0	0	0	4	4	4	4	3	3	3	3	3	3	0	0	0	0	3	4	4	4	4
1092	Tyrosine-protein kinase FRK OS=Homo sapiens GN=FRK PE=1 SV=1	P42685	0	0	0	15	2	0	0	2	3	4	13	24	22	19	12	3	14	6	4	10	14	9
1093	Kallikrein-2 OS=Homo sapiens GN=KLK2 PE=2 SV=1	P20151	0	0	0	6	7	5	4	6	5	4	2	2	2	2	5	0	2	0	2	5	7	4
1094	Collagen alpha-1(I) chain OS=Homo sapiens GN=COL1A1 PE=1 SV=5	P02452	2	2	2	7	4	7	15	12	12	7	7	8	7	5	4	0	8	12	4	0	2	3
1095	Lymphocyte antigen 6H OS=Homo sapiens GN=LY6H PE=2 SV=1	O94772	2	1	2	2	4	4	5	4	4	2	3	3	2	0	0	0	3	5	2	2	0	2
1096	Transmembrane emp24 domain-containing protein 7 OS=Homo sapiens GN=TMED7 PE=1 SV=2	Q9Y3B3	2	2	1	5	7	8	8	7	5	4	4	2	2	2	0	0	7	6	0	0	0	0
1097	LIM domain only protein 7 OS=Homo sapiens GN=LMO7 PE=1 SV=3	Q8WWI1	0	0	0	17	16	8	10	14	13	7	11	11	7	5	21	23	4	15	18	14	15	13
1098	Kallikrein-6 OS=Homo sapiens GN=KLK6 PE=1 SV=1	Q92876	0	0	0	7	6	5	10	9	9	8	7	3	0	2	4	0	0	3	5	4	8	9
1099	Cluster of Ras-related protein Rab-8A OS=Homo sapiens GN=RAB8A PE=1 SV=1+1	P61006 (+1)	0	0	0	7	9	12	11	12	6	4	6	3	3	4	3	2	9	8	6	2	2	2
1099.1	Ras-related protein Rab-8A OS=Homo sapiens GN=RAB8A PE=1 SV=1	P61006	0	0	0	5	7	9	9	9	5	4	4	2	3	3	3	0	6	5	5	2	2	0
1099.2	Ras-related protein Rab-8B OS=Homo sapiens GN=RAB8B PE=1 SV=2	Q92930	0	0	0	5	7	9	8	8	4	3	5	3	2	3	2	2	6	6	3	0	0	2
1100	Ubiquitin carboxyl-terminal hydrolase 5 OS=Homo sapiens GN=USP5 PE=1 SV=2	P45974	0	0	0	15	5	3	4	8	8	3	10	11	7	6	17	25	14	10	13	6	2	2
1101	BMP and activin membrane-bound inhibitor homolog OS=Homo sapiens GN=BAMBI PE=1 SV=1	Q13145	0	0	0	4	4	4	4	4	4	2	4	3	2	0	0	0	2	3	4	4	3	0
1102	Latrophilin-2 OS=Homo sapiens GN=LPHN2 PE=1 SV=2	O95490	0	0	0	17	7	5	4	2	4	3	8	17	12	16	21	9	18	9	3	0	0	0
1103	Desmocollin-3 OS=Homo sapiens GN=DSC3 PE=1 SV=3	Q14574	0	0	0	11	10	7	7	11	7	4	10	10	5	4	3	4	7	5	5	2	2	2
1104	Semaphorin-5A OS=Homo sapiens GN=SEMA5A PE=1 SV=3	Q13591	0	0	0	13	3	0	0	0	3	0	4	5	5	8	14	12	15	10	14	13	10	10
1105	Angiotensin-converting enzyme OS=Homo sapiens GN=ACE PE=1 SV=1	P12821	0	0	0	23	0	0	0	0	3	2	4	3	0	6	17	23	27	18	14	5	0	0
1106	Low-density lipoprotein receptor-related protein 3 OS=Homo sapiens GN=LRP3 PE=2 SV=2	O75074	0	0	0	4	2	3	5	4	4	4	4	4	2	2	2	0	4	3	3	0	0	0
1107	Filaggrin-2 OS=Homo sapiens GN=FLG2 PE=1 SV=1	Q5D862	0	0	0	4	9	4	9	12	7	5	5	6	6	6	6	4	7	2	3	4	7	17
1108	ADAMTS-like protein 4 OS=Homo sapiens GN=ADAMTSL4 PE=1 SV=2	Q6UY14	1	1	2	5	0	3	3	4	6	5	4	4	3	3	6	2	7	2	2	0	0	2
1109	Neurogenic locus notch homolog protein 3 OS=Homo sapiens GN=NOTCH3 PE=1 SV=2	Q9UM47	0	0	0	12	15	7	12	13	11	11	11	6	5	5	7	5	4	14	4	0	3	4
1110	Keratin, type I cytoskeletal 23 OS=Homo sapiens GN=KRT23 PE=1 SV=2	Q9C075	0	0	0	2	4	2	2	0	2	2	7	9	2	2	3	2	0	3	3	7	7	6
1111	Protein disulfide-isomerase A6 OS=Homo sapiens GN=PDIA6 PE=1 SV=1	Q15084	0	0	0	6	8	6	6	6	6	8	7	13	7	6	5	5	5	3	8	7	7	4
1112	Ubiquitin-conjugating enzyme E2 variant 3 OS=Homo sapiens GN=UEVLD PE=1 SV=2	Q8IX04	0	0	0	12	5	4	4	7	8	6	11	19	12	9	8	4	13	3	0	3	10	13
1113	N-acetylgalactosaminyltransferase 7 OS=Homo sapiens GN=GALNT7 PE=1 SV=1	Q86SF2	0	0	0	14	6	4	7	5	9	2	3	7	12	19	16	4	16	8	5	9	10	11
1114	Calmodulin-like protein 5 OS=Homo sapiens GN=CALML5 PE=1 SV=2	Q9NZT1	0	0	0	7	10	7	8	6	4	4	5	4	4	4	2	3	7	9	3	0	2	2
1115	Protocadherin-19 OS=Homo sapiens GN=PCDH19 PE=1 SV=3	Q8TAB3	0	0	0	12	2	4	4	4	5	4	9	9	7	6	19	15	17	13	2	0	0	0
1116	Cluster of Annexin A8 OS=Homo sapiens GN=ANXA8 PE=1 SV=3+1	P13928 (+1)	0	0	0	6	8	4	5	12	14	15	13	5	3	0	3	0	7	3	9	11	6	2
1116.1	Annexin A8 OS=Homo sapiens GN=ANXA8 PE=1 SV=3	P13928	0	0	0	0	8	4	5	12	13	14	12	4	2	0	0	0	6	3	9	11	6	2
1116.2	Annexin A8-like protein 2 OS=Homo sapiens GN=ANXA8L2 PE=2 SV=1	Q5VT79	0	0	0	6	7	4	0	10	12	14	11	5	3	0	3	0	6	3	0	0	6	2
1117	Neuropilin-1 OS=Homo sapiens GN=NRP1 PE=1 SV=3	O14786	0	0	0	17	6	5	4	2	0	0	4	2	4	6	20	17	19	8	7	6	0	0
1118	Retinol-binding protein 5 OS=Homo sapiens GN=RBP5 PE=1 SV=3	P82980	1	1	2	9	11	5	4	3	4	2	3	2	0	0	2	0	5	2	2	4	7	7
1119	26S protease regulatory subunit 8 OS=Homo sapiens GN=PSMC5 PE=1 SV=1	P62195	0	0	0	8	10	8	8	7	5	3	19	19	6	4	3	0	0	0	0	8	14	21
1120	Aquaporin-1 OS=Homo sapiens GN=AQP1 PE=1 SV=3	P29972	0	0	0	2	3	3	3	3	3	2	3	2	2	2	2	2	3	3	0	0	0	0
1121	Pancreatic secretory granule membrane major glycoprotein GP2 OS=Homo sapiens GN=GP2 PE=2 SV=3	P55259	0	0	0	8	8	4	4	4	7	4	5	5	5	9	11	12	12	4	2	3	3	2
1122	Calcium-binding protein 39 OS=Homo sapiens GN=CAB39 PE=1 SV=1	Q9Y376	0	0	0	10	4	5	3	3	16	19	17	6	2	5	4	0	14	5	3	2	2	0
1123	Hypoxanthine-guanine phosphoribosyltransferase OS=Homo sapiens GN=HPRT1 PE=1 SV=2	P00492	0	0	0	7	7	12	10	10	6	5	6	0	2	0	0	0	5	3	4	7	8	5
1124	Sodium channel subunit beta-3 OS=Homo sapiens GN=SCN3B PE=1 SV=1	Q9NY72	0	0	0	4	0	3	3	4	6	6	5	5	3	3	2	0	5	3	0	0	0	0
1125	Isocitrate dehydrogenase [NADP], mitochondrial OS=Homo sapiens GN=IDH2 PE=1 SV=2	P48735	0	0	0	17	6	5	6	4	7	8	21	19	11	10	11	7	8	6	3	4	8	13
1126	Inositol monophosphatase 3 OS=Homo sapiens GN=IMPAD1 PE=1 SV=1	Q9NX62	0	0	0	6	0	0	2	0	5	7	14	12	7	3	2	0	0	0	7	9	9	5
1127	E3 ubiquitin-protein ligase RNF13 OS=Homo sapiens GN=RNF13 PE=1 SV=1	O43567	2	2	2	5	8	2	4	6	8	8	6	6	3	2	2	0	8	4	6	0	0	0
1128	Neurosecretory protein VGF OS=Homo sapiens GN=VGF PE=1 SV=2	O15240	0	2	0	7	5	2	5	6	5	6	9	8	6	4	10	9	5	7	10	7	5	8
1129	Cluster of Heterogeneous nuclear ribonucleoprotein A1 OS=Homo sapiens GN=HNRNPA1 PE=1 SV=5+1	P09651 (+1)	0	0	0	7	7	6	4	6	10	8	7	6	0	0	0	2	0	0	0	5	6	10
1129.1	Heterogeneous nuclear ribonucleoprotein A1 OS=Homo sapiens GN=HNRNPA1 PE=1 SV=5	P09651	0	0	0	7	7	6	4	6	10	8	7	6	0	0	0	2	0	0	0	5	6	10
1129.2	Heterogeneous nuclear ribonucleoprotein A1-like 2 OS=Homo sapiens GN=HNRNPA1L2 PE=2 SV=2	Q32P51	0	0	0	7	0	6	0	4	7	7	6	0	0	0	0	0	0	0	0	5	6	9
1130	Plexin domain-containing protein 1 OS=Homo sapiens GN=PLXDC1 PE=1 SV=2	Q8IUK5	1	2	1	9	0	0	3	3	4	2	3	9	9	14	14	10	15	11	0	0	0	0
1131	Twinfilin-1 OS=Homo sapiens GN=TWF1 PE=1 SV=3	Q12792	0	0	0	8	8	5	6	6	8	12	12	8	7	4	3	2	11	2	3	5	9	9
1132	WNT1-inducible-signaling pathway protein 2 OS=Homo sapiens GN=WISP2 PE=1 SV=1	O76076	4	1	1	6	8	7	6	7	5	6	5	5	2	0	0	0	4	7	7	3	3	5
1133	Growth factor receptor-bound protein 2 OS=Homo sapiens GN=GRB2 PE=1 SV=1	P62993	0	0	0	9	9	13	11	9	5	4	3	4	0	0	0	0	3	0	5	11	9	8
1134	Ig heavy chain V-II region NEWM OS=Homo sapiens PE=1 SV=1	P01825	0	0	0	0	0	0	0	0	0	0	0	0	2	0	0	0	0	0	0	0	0	2
1135	SPARC OS=Homo sapiens GN=SPARC PE=1 SV=1	P09486	0	0	0	11	4	3	5	7	5	8	13	12	10	9	4	0	7	12	7	3	0	0
1136	Apolipoprotein A-II OS=Homo sapiens GN=APOA2 PE=1 SV=1	P02652	3	4	3	3	5	2	3	2	3	2	2	3	3	3	0	0	3	4	4	2	2	3
1137	26S protease regulatory subunit 10B OS=Homo sapiens GN=PSMC6 PE=1 SV=1	P62333	0	0	0	9	6	5	5	6	5	10	17	11	3	2	3	0	4	0	2	7	12	15
1138	Ig kappa chain V-I region HK102 (Fragment) OS=Homo sapiens GN=IGKV1-5 PE=4 SV=1	P01602	0	0	0	2	2	3	3	3	0	0	0	0	0	0	0	0	0	0	0	2	2	2
1139	Cluster of Eukaryotic translation initiation factor 5A-1 OS=Homo sapiens GN=EIF5A PE=1 SV=2+2	P63241 (+2)	0	0	0	6	10	9	9	6	5	3	4	2	0	0	0	0	6	7	8	4	3	3
1139.1	Eukaryotic translation initiation factor 5A-1 OS=Homo sapiens GN=EIF5A PE=1 SV=2	P63241	0	0	0	6	10	9	9	6	5	3	4	2	0	0	0	0	6	7	8	4	0	3
1139.2	Eukaryotic translation initiation factor 5A-1-like OS=Homo sapiens GN=EIF5AL1 PE=1 SV=2	Q6IS14	0	0	0	4	6	0	6	0	4	0	4	0	0	0	0	0	0	0	5	0	3	3
1139.3	Eukaryotic translation initiation factor 5A-2 OS=Homo sapiens GN=EIF5A2 PE=1 SV=3	Q9GZV4	0	0	0	0	5	5	5	4	3	3	0	0	0	0	0	0	0	0	5	0	0	0
1140	Ecto-ADP-ribosyltransferase 3 OS=Homo sapiens GN=ART3 PE=1 SV=2	Q13508	0	0	0	5	0	0	0	7	10	7	6	5	6	4	3	0	4	4	5	2	0	2
1141	Low-density lipoprotein receptor OS=Homo sapiens GN=LDLR PE=1 SV=1	P01130	0	0	0	5	4	5	7	6	11	8	8	8	5	7	10	12	13	9	0	0	0	0
1142	Glucose-6-phosphate 1-dehydrogenase OS=Homo sapiens GN=G6PD PE=1 SV=4	P11413	0	0	0	13	10	5	6	8	8	4	14	16	22	12	7	7	12	4	3	11	18	16
1143	Myristoylated alanine-rich C-kinase substrate OS=Homo sapiens GN=MARCKS PE=1 SV=4	P29966	2	3	2	4	2	3	7	7	7	7	7	7	7	7	8	8	8	8	4	0	0	0
1144	Quinone oxidoreductase PIG3 OS=Homo sapiens GN=TP53I3 PE=1 SV=2	Q53FA7	0	0	0	10	4	4	0	7	12	13	11	5	2	2	0	0	6	3	3	4	8	9
1145	Transmembrane protease serine 11D OS=Homo sapiens GN=TMPRSS11D PE=1 SV=1	O60235	0	0	0	6	6	9	7	8	6	5	5	5	6	4	7	4	7	0	2	5	6	5
1146	Poly(rC)-binding protein 2 OS=Homo sapiens GN=PCBP2 PE=1 SV=1	Q15366	0	0	0	6	7	6	8	8	8	8	8	8	5	2	3	0	5	0	4	7	9	8
1147	Fructose-1,6-bisphosphatase isozyme 2 OS=Homo sapiens GN=FBP2 PE=1 SV=2	O00757	1	2	2	2	0	2	2	2	3	3	4	0	2	0	0	0	2	2	2	3	3	3
1148	Cathepsin F OS=Homo sapiens GN=CTSF PE=1 SV=1	Q9UBX1	0	0	0	7	3	0	2	6	4	6	7	8	10	16	14	9	0	2	9	11	10	11
1149	Glycogen phosphorylase, liver form OS=Homo sapiens GN=PYGL PE=1 SV=4	P06737	0	0	0	19	14	6	4	8	8	5	15	11	19	11	31	29	13	8	2	0	0	3
1150	Acyl-CoA-binding protein OS=Homo sapiens GN=DBI PE=1 SV=2	P07108	3	3	3	3	6	3	3	3	3	2	3	2	0	0	0	0	0	2	5	4	3	3
1151	Ly6/PLAUR domain-containing protein 3 OS=Homo sapiens GN=LYPD3 PE=1 SV=2	O95274	0	0	0	4	3	2	5	3	3	2	6	6	6	7	7	7	7	4	5	4	4	3
1152	Fibroblast growth factor receptor 3 OS=Homo sapiens GN=FGFR3 PE=1 SV=1	P22607	0	0	0	7	5	8	6	8	8	7	7	8	9	9	8	5	5	5	6	2	3	0
1153	Neutral and basic amino acid transport protein rBAT OS=Homo sapiens GN=SLC3A1 PE=1 SV=2	Q07837	0	0	0	11	6	4	3	4	8	8	12	10	8	9	22	17	17	10	11	5	2	2
1154	Immunoglobulin lambda-like polypeptide 1 OS=Homo sapiens GN=IGLL1 PE=1 SV=1	P15814	0	0	0	3	4	3	4	4	3	3	2	0	0	0	0	0	0	0	4	4	5	4
1155	Dynamin-2 OS=Homo sapiens GN=DNM2 PE=1 SV=2	P50570	0	0	0	16	9	8	8	10	3	2	8	9	8	3	24	24	13	5	3	5	12	14
1156	AP-2 complex subunit beta OS=Homo sapiens GN=AP2B1 PE=1 SV=1	P63010	0	0	0	16	7	11	10	6	7	5	6	6	6	8	19	25	19	6	6	2	6	9
1157	Ras-related protein Rab-4A OS=Homo sapiens GN=RAB4A PE=1 SV=2	P20338	0	0	0	4	7	8	10	10	9	9	6	0	2	4	0	0	9	5	7	3	0	0
1158	Unconventional myosin-Ic OS=Homo sapiens GN=MYO1C PE=1 SV=4	O00159	0	0	0	22	8	4	3	3	4	3	5	8	4	6	22	40	21	10	3	0	0	0
1159	Proteasome subunit beta type-3 OS=Homo sapiens GN=PSMB3 PE=1 SV=2	P49720	0	0	0	4	7	8	7	6	2	0	3	0	0	0	0	0	4	0	2	5	7	5
1160	26S protease regulatory subunit 6A OS=Homo sapiens GN=PSMC3 PE=1 SV=3	P17980	0	0	0	11	6	6	9	10	8	7	13	17	11	10	4	0	2	10	15	9	5	4
1161	Cluster of Hsc70-interacting protein OS=Homo sapiens GN=ST13 PE=1 SV=2+2	P50502 (+2)	0	0	0	7	6	5	5	6	9	8	8	8	11	7	6	3	5	5	8	9	8	8
1161.1	Hsc70-interacting protein OS=Homo sapiens GN=ST13 PE=1 SV=2	P50502	0	0	0	7	6	5	5	6	9	8	8	8	0	0	0	0	5	5	8	9	0	8
1161.2	Putative protein FAM10A5 OS=Homo sapiens GN=ST13P5 PE=5 SV=1	Q8NFI4	0	0	0	5	5	3	3	4	7	6	6	5	8	6	4	3	4	4	6	0	6	6
1161.3	Putative protein FAM10A4 OS=Homo sapiens GN=ST13P4 PE=5 SV=1	Q8IZP2	0	0	0	4	3	4	4	5	6	5	5	5	6	4	5	2	4	4	5	5	5	0
1162	Transmembrane protein 132A OS=Homo sapiens GN=TMEM132A PE=2 SV=1	Q24JP5	0	0	0	15	11	4	0	6	5	6	10	8	9	8	8	19	20	10	12	9	0	0
1163	Pyridoxine-5'-phosphate oxidase OS=Homo sapiens GN=PNPO PE=1 SV=1	Q9NVS9	0	0	0	7	4	10	13	9	8	3	6	4	0	3	0	0	0	0	4	9	9	8
1164	Plastin-1 OS=Homo sapiens GN=PLS1 PE=1 SV=2	Q14651	0	0	0	6	4	5	3	2	3	2	3	8	10	19	14	7	11	8	5	3	3	2
1165	Coronin-1B OS=Homo sapiens GN=CORO1B PE=1 SV=1	Q9BR76	0	0	0	9	10	2	2	8	5	4	5	11	13	13	8	6	6	3	9	10	9	5
1166	Tropomodulin-3 OS=Homo sapiens GN=TMOD3 PE=1 SV=1	Q9NYL9	0	0	0	12	15	10	6	4	4	9	17	14	3	2	0	0	2	5	7	8	8	6
1167	Adapter molecule crk OS=Homo sapiens GN=CRK PE=1 SV=2	P46108	0	0	0	5	9	13	14	11	8	10	7	4	0	0	0	0	0	4	11	7	3	0
1168	Translationally-controlled tumor protein OS=Homo sapiens GN=TPT1 PE=1 SV=1	P13693	0	0	0	4	8	8	7	5	4	4	0	0	0	0	0	0	3	5	4	0	2	0
1169	MAGUK p55 subfamily member 5 OS=Homo sapiens GN=MPP5 PE=1 SV=3	Q8N3R9	0	0	0	11	4	0	0	0	0	3	2	17	12	12	26	18	4	3	8	23	16	11
1170	EF-hand domain-containing protein D2 OS=Homo sapiens GN=EFHD2 PE=1 SV=1	Q96C19	0	0	0	6	8	8	6	12	11	8	5	6	0	2	0	0	3	5	8	6	4	4
1171	Protocadherin beta-5 OS=Homo sapiens GN=PCDHB5 PE=1 SV=1	Q9Y5E4	0	0	0	11	9	3	4	4	7	7	10	6	4	7	16	12	13	9	4	0	0	0
1172	Leucine-rich repeat-containing protein 19 OS=Homo sapiens GN=LRRC19 PE=2 SV=1	Q9H756	0	0	0	3	0	0	0	0	0	0	0	2	4	3	3	3	3	3	3	4	3	3
1173	Adenylate kinase 2, mitochondrial OS=Homo sapiens GN=AK2 PE=1 SV=2	P54819	0	0	0	10	6	7	10	10	10	5	4	2	0	0	0	0	0	0	0	0	9	11
1174	Putative heat shock 70 kDa protein 7 OS=Homo sapiens GN=HSPA7 PE=5 SV=2	P48741	4	4	4	5	0	0	0	5	3	0	0	0	0	0	6	0	0	0	5	0	0	5
1175	Ig lambda chain V-II region TRO OS=Homo sapiens PE=1 SV=1	P01707	0	0	0	3	3	5	5	5	5	3	3	3	2	0	2	2	0	0	3	4	5	6
1176	Delta and Notch-like epidermal growth factor-related receptor OS=Homo sapiens GN=DNER PE=1 SV=1	Q8NFT8	2	1	2	5	0	2	2	0	3	2	4	5	6	6	6	6	6	4	0	0	0	0
1177	Sortilin OS=Homo sapiens GN=SORT1 PE=1 SV=3	Q99523	0	0	0	12	2	0	2	0	4	3	7	3	5	5	12	13	13	11	5	0	0	0
1178	Ephrin type-A receptor 2 OS=Homo sapiens GN=EPHA2 PE=1 SV=2	P29317	0	0	0	6	3	0	3	4	12	8	12	18	10	10	6	0	11	5	2	0	0	0
1179	Reticulon-4 receptor OS=Homo sapiens GN=RTN4R PE=1 SV=1	Q9BZR6	1	2	1	11	0	2	0	3	9	9	10	10	7	11	9	5	6	3	7	5	7	10
1180	Lipopolysaccharide-binding protein OS=Homo sapiens GN=LBP PE=1 SV=3	P18428	2	0	2	8	3	0	2	2	2	3	3	4	9	9	6	6	10	4	3	2	2	0
1181	Coronin-1A OS=Homo sapiens GN=CORO1A PE=1 SV=4	P31146	0	0	0	10	7	6	8	8	7	4	11	12	11	9	5	3	2	5	7	11	12	12
1182	Low affinity immunoglobulin epsilon Fc receptor OS=Homo sapiens GN=FCER2 PE=1 SV=1	P06734	2	0	0	8	2	5	4	5	8	8	10	9	10	8	6	3	6	2	3	0	0	0
1183	Mast/stem cell growth factor receptor Kit OS=Homo sapiens GN=KIT PE=1 SV=1	P10721	0	0	0	15	4	3	4	5	5	0	7	5	5	10	15	13	15	13	2	0	0	4
1184	Tight junction protein ZO-2 OS=Homo sapiens GN=TJP2 PE=1 SV=2	Q9UDY2	0	0	0	14	14	8	7	10	7	2	8	4	6	5	12	14	2	5	6	8	16	23
1185	Macrophage migration inhibitory factor OS=Homo sapiens GN=MIF PE=1 SV=4	P14174	1	2	0	3	4	2	2	2	2	2	2	2	0	0	0	0	2	0	2	2	3	4
1186	MIT domain-containing protein 1 OS=Homo sapiens GN=MITD1 PE=1 SV=1	Q8WV92	0	0	0	6	4	6	11	11	7	5	5	2	0	2	0	0	5	4	3	2	3	4
1187	Lipolysis-stimulated lipoprotein receptor OS=Homo sapiens GN=LSR PE=1 SV=4	Q86X29	0	0	0	7	7	8	10	11	11	10	15	10	9	10	5	4	11	8	8	7	6	6
1188	Vacuolar protein sorting-associated protein 37D OS=Homo sapiens GN=VPS37D PE=1 SV=2	Q86XT2	0	0	0	5	4	8	8	9	8	6	4	4	4	3	3	3	3	0	0	0	3	7
1189	26S protease regulatory subunit 7 OS=Homo sapiens GN=PSMC2 PE=1 SV=3	P35998	0	0	0	11	11	6	13	9	11	3	15	23	15	8	2	0	6	8	12	8	10	3
1190	Cluster of Histone H2A type 1-D OS=Homo sapiens GN=HIST1H2AD PE=1 SV=2+9	P20671 (+9)	2	2	2	2	5	3	2	3	3	2	3	2	2	3	2	0	3	3	0	2	0	0
1190.1	Histone H2A type 1-D OS=Homo sapiens GN=HIST1H2AD PE=1 SV=2	P20671	2	2	2	2	5	0	0	0	0	0	0	2	2	3	0	0	0	3	0	2	0	0
1190.2	Histone H2A type 2-A OS=Homo sapiens GN=HIST2H2AA3 PE=1 SV=3	Q6FI13	2	2	2	2	0	3	0	3	0	2	3	2	0	3	0	0	0	3	0	2	0	0
1190.3	Histone H2A type 2-C OS=Homo sapiens GN=HIST2H2AC PE=1 SV=4	Q16777	2	2	2	2	0	3	0	3	3	2	3	0	0	3	2	0	0	3	0	0	0	0
1190.4	Histone H2A.J OS=Homo sapiens GN=H2AFJ PE=1 SV=1	Q9BTM1	2	2	2	2	0	0	0	3	0	2	3	0	0	3	0	0	3	3	0	0	0	0
1190.5	Histone H2A type 3 OS=Homo sapiens GN=HIST3H2A PE=1 SV=3	Q7L7L0	2	2	2	2	0	0	2	3	0	0	0	2	0	3	0	0	0	3	0	2	0	0
1190.6	Histone H2A type 1-C OS=Homo sapiens GN=HIST1H2AC PE=1 SV=3	Q93077	2	2	2	2	0	0	0	3	0	2	3	2	0	3	0	0	0	3	0	2	0	0
1190.7	Histone H2A type 1 OS=Homo sapiens GN=HIST1H2AG PE=1 SV=2	P0C0S8	2	2	2	2	0	0	0	0	0	2	3	2	2	3	0	0	0	3	0	2	0	0
1190.8	Group of Histone H2A type 1-H OS=Homo sapiens GN=HIST1H2AH PE=1 SV=3+1	Q96KK5 (+1)	2	2	2	2	0	0	0	0	0	2	3	2	2	3	0	0	0	3	0	0	0	0
1190.9	Histone H2A type 1-H OS=Homo sapiens GN=HIST1H2AH PE=1 SV=3	Q96KK5	2	2	2	2	0	0	0	0	0	2	3	2	2	3	0	0	0	3	0	0	0	0
1190.1	Histone H2A type 1-J OS=Homo sapiens GN=HIST1H2AJ PE=1 SV=3	Q99878	2	2	2	2	0	0	0	0	0	2	3	2	2	3	0	0	0	3	0	0	0	0
1190.11	Histone H2A type 1-B/E OS=Homo sapiens GN=HIST1H2AB PE=1 SV=2	P04908	2	2	2	2	0	0	0	0	0	0	0	2	2	3	0	0	0	3	0	2	0	0
1191	Collagen alpha-2(VI) chain OS=Homo sapiens GN=COL6A2 PE=1 SV=4	P12110	0	0	0	8	6	4	8	14	13	11	8	8	11	7	10	5	7	9	9	10	6	5
1192	Stromal cell-derived factor 1 OS=Homo sapiens GN=CXCL12 PE=1 SV=1	P48061	3	3	2	3	5	3	3	3	3	2	0	3	2	3	2	0	3	0	2	2	2	2
1193	Catenin beta-1 OS=Homo sapiens GN=CTNNB1 PE=1 SV=1	P35222	0	0	0	9	5	3	4	7	8	6	8	5	10	5	20	16	15	5	4	3	0	3
1194	Cluster of Ras-related protein Rab-2A OS=Homo sapiens GN=RAB2A PE=1 SV=1+1	P61019 (+1)	0	0	0	8	12	13	10	10	9	5	3	3	2	2	2	0	9	3	4	5	9	4
1194.1	Ras-related protein Rab-2A OS=Homo sapiens GN=RAB2A PE=1 SV=1	P61019	0	0	0	8	12	12	10	9	9	5	3	3	2	2	2	0	9	3	4	5	9	4
1194.2	Ras-related protein Rab-2B OS=Homo sapiens GN=RAB2B PE=1 SV=1	Q8WUD1	0	0	0	5	7	7	6	6	5	0	2	2	2	0	0	0	3	2	2	0	5	2
1195	Macrophage colony-stimulating factor 1 receptor OS=Homo sapiens GN=CSF1R PE=1 SV=2	P07333	0	0	0	6	3	3	2	3	5	3	5	4	5	5	7	10	9	6	3	3	0	3
1196	Selenoprotein P OS=Homo sapiens GN=SEPP1 PE=1 SV=3	P49908	0	0	0	4	4	3	5	4	6	4	5	5	7	5	5	0	6	5	6	6	7	3
1197	L-asparaginase OS=Homo sapiens GN=ASRGL1 PE=1 SV=2	Q7L266	0	0	0	9	10	9	4	3	3	6	9	5	0	0	0	0	0	0	5	11	11	10
1198	Alpha-soluble NSF attachment protein OS=Homo sapiens GN=NAPA PE=1 SV=3	P54920	0	0	0	10	8	5	7	19	16	16	11	7	6	0	2	0	12	5	10	5	0	0
1199	Glutathione S-transferase Mu 2 OS=Homo sapiens GN=GSTM2 PE=1 SV=2	P28161	0	0	0	8	11	15	14	12	8	5	4	3	0	0	0	0	6	2	3	2	4	2
1200	CMRF35-like molecule 8 OS=Homo sapiens GN=CD300A PE=1 SV=2	Q9UGN4	2	2	1	2	0	0	0	2	2	3	3	3	3	3	2	2	3	2	0	0	0	0
1201	Histone H2B type 1-L OS=Homo sapiens GN=HIST1H2BL PE=1 SV=3	Q99880	3	3	2	5	0	0	5	5	0	0	0	0	0	0	2	0	0	0	0	2	0	0
1202	Cluster of Tyrosine-protein kinase Yes OS=Homo sapiens GN=YES1 PE=1 SV=3+2	P07947 (+2)	0	0	0	15	2	3	2	4	4	3	7	24	31	21	12	2	14	6	3	6	10	7
1202.1	Tyrosine-protein kinase Yes OS=Homo sapiens GN=YES1 PE=1 SV=3	P07947	0	0	0	9	0	3	2	3	4	3	7	12	20	16	10	0	10	5	3	5	9	6
1202.2	Proto-oncogene tyrosine-protein kinase Src OS=Homo sapiens GN=SRC PE=1 SV=3	P12931	0	0	0	11	2	2	2	3	3	0	4	16	13	11	6	2	8	3	2	3	6	5
1202.3	Tyrosine-protein kinase Fyn OS=Homo sapiens GN=FYN PE=1 SV=3	P06241	0	0	0	5	0	2	0	2	3	0	3	5	12	5	4	2	6	2	0	0	2	2
1203	BH3-interacting domain death agonist OS=Homo sapiens GN=BID PE=1 SV=1	P55957	0	2	0	5	4	6	5	6	6	5	5	5	4	3	2	0	3	4	4	0	0	0
1204	Brevican core protein OS=Homo sapiens GN=BCAN PE=1 SV=2	Q96GW7	0	0	0	8	4	6	6	6	10	5	9	8	13	9	12	5	18	10	0	0	0	0
1205	Arginase-1 OS=Homo sapiens GN=ARG1 PE=1 SV=2	P05089	0	0	0	5	5	4	3	6	9	9	12	6	6	3	3	5	5	2	3	6	10	10
1206	Elongation factor 1-gamma OS=Homo sapiens GN=EEF1G PE=1 SV=3	P26641	0	0	0	12	11	9	7	9	6	7	10	17	9	5	5	0	13	5	4	7	2	0
1207	Thioredoxin-like protein 1 OS=Homo sapiens GN=TXNL1 PE=1 SV=3	O43396	0	0	0	6	4	5	5	8	11	10	9	6	4	0	0	0	5	8	10	5	3	2
1208	Nicotinate phosphoribosyltransferase OS=Homo sapiens GN=NAPRT1 PE=1 SV=2	Q6XQN6	0	0	0	11	8	4	4	4	4	5	8	17	15	12	6	4	12	6	4	5	0	0
1209	Putative heat shock protein HSP 90-beta-3 OS=Homo sapiens GN=HSP90AB3P PE=5 SV=1	Q58FF7	0	0	0	0	4	6	5	7	5	5	9	6	5	0	14	10	8	5	6	6	5	2
1210	Neutrophil elastase OS=Homo sapiens GN=ELANE PE=1 SV=1	P08246	2	2	2	4	5	6	5	5	4	3	5	4	3	4	5	5	5	5	3	2	2	0
1211	ADP-ribosylation factor-like protein 3 OS=Homo sapiens GN=ARL3 PE=1 SV=2	P36405	0	0	0	7	10	9	7	9	4	2	3	2	0	0	0	0	2	0	5	4	5	7
1212	Apolipoprotein C-III OS=Homo sapiens GN=APOC3 PE=1 SV=1	P02656	3	1	1	2	5	2	2	2	2	2	2	2	2	2	2	0	2	3	2	2	2	2
1213	Ras-related protein Rab-4B OS=Homo sapiens GN=RAB4B PE=1 SV=1	P61018	0	0	0	8	5	8	8	9	7	6	6	0	0	0	0	0	4	4	9	4	2	0
1214	C-Jun-amino-terminal kinase-interacting protein 4 OS=Homo sapiens GN=SPAG9 PE=1 SV=4	O60271	0	0	0	14	6	8	9	13	14	8	16	16	11	6	26	18	18	14	10	4	0	3
1215	Cluster of Serine/threonine-protein phosphatase 2A catalytic subunit beta isoform OS=Homo sapiens GN=PPP2CB PE=1 SV=1+1	P62714 (+1)	0	0	0	10	9	4	7	10	12	11	9	5	3	2	3	0	12	6	4	3	0	0
1215.1	Serine/threonine-protein phosphatase 2A catalytic subunit beta isoform OS=Homo sapiens GN=PPP2CB PE=1 SV=1	P62714	0	0	0	10	0	0	7	10	11	10	9	5	3	2	3	0	11	0	4	3	0	0
1215.2	Serine/threonine-protein phosphatase 2A catalytic subunit alpha isoform OS=Homo sapiens GN=PPP2CA PE=1 SV=1	P67775	0	0	0	0	9	4	6	10	11	10	8	5	3	2	0	0	11	6	0	3	0	0
1216	Proline-rich transmembrane protein 3 OS=Homo sapiens GN=PRRT3 PE=1 SV=3	Q5FWE3	0	0	0	3	0	0	3	3	3	2	3	3	2	2	3	2	2	3	0	0	0	0
1217	Arylsulfatase B OS=Homo sapiens GN=ARSB PE=1 SV=1	P15848	0	0	0	11	7	4	2	3	2	4	11	9	7	10	11	7	4	0	0	5	10	14
1218	Neurogenic locus notch homolog protein 2 OS=Homo sapiens GN=NOTCH2 PE=1 SV=3	Q04721	0	0	0	13	6	8	6	8	6	7	11	8	5	3	7	5	11	12	3	2	0	2
1219	CD99 antigen-like protein 2 OS=Homo sapiens GN=CD99L2 PE=2 SV=1	Q8TCZ2	0	0	0	3	0	4	4	3	6	7	5	8	4	5	3	0	7	4	2	0	0	0
1220	Dickkopf-related protein 3 OS=Homo sapiens GN=DKK3 PE=1 SV=2	Q9UBP4	0	0	0	8	6	8	8	8	8	5	8	8	9	9	8	5	10	6	2	0	0	0
1221	Proteasome subunit alpha type-7 OS=Homo sapiens GN=PSMA7 PE=1 SV=1	O14818	0	0	0	10	6	12	13	15	10	5	6	6	2	0	2	2	7	0	0	2	4	7
1222	Protein S100-A14 OS=Homo sapiens GN=S100A14 PE=1 SV=1	Q9HCY8	1	1	2	5	8	7	6	5	4	5	4	2	5	4	3	0	4	6	7	5	4	4
1223	Brain-specific angiogenesis inhibitor 1-associated protein 2-like protein 1 OS=Homo sapiens GN=BAIAP2L1 PE=1 SV=2	Q9UHR4	0	0	0	11	0	0	0	5	4	3	6	7	24	21	10	2	2	0	2	5	15	19
1224	1-phosphatidylinositol 4,5-bisphosphate phosphodiesterase delta-1 OS=Homo sapiens GN=PLCD1 PE=1 SV=2	P51178	0	0	0	8	4	0	0	6	2	2	8	9	5	9	26	11	7	4	3	6	10	14
1225	Cadherin-17 OS=Homo sapiens GN=CDH17 PE=1 SV=3	Q12864	0	0	0	6	7	7	5	8	7	5	6	2	3	0	0	0	3	6	6	5	2	3
1226	Grancalcin OS=Homo sapiens GN=GCA PE=1 SV=2	P28676	0	0	0	6	10	10	9	9	7	4	6	5	5	3	0	0	5	5	6	3	2	0
1227	Aminopeptidase B OS=Homo sapiens GN=RNPEP PE=1 SV=2	Q9H4A4	0	0	0	16	6	2	3	4	3	3	8	7	9	22	21	11	19	6	5	6	3	2
1228	Acetyl-CoA acetyltransferase, mitochondrial OS=Homo sapiens GN=ACAT1 PE=1 SV=1	P24752	0	0	0	10	3	3	4	4	4	12	19	15	7	4	7	0	0	0	0	5	12	14
1229	Glutathione peroxidase 1 OS=Homo sapiens GN=GPX1 PE=1 SV=4	P07203	0	0	0	8	10	10	9	9	5	3	3	3	0	0	0	0	0	0	10	9	8	5
1230	Trypsin-2 OS=Homo sapiens GN=PRSS2 PE=1 SV=1	P07478	0	0	0	4	3	4	4	6	6	4	5	3	0	0	2	0	2	4	4	3	3	3
1231	Argininosuccinate lyase OS=Homo sapiens GN=ASL PE=1 SV=4	P04424	0	0	0	14	2	0	2	3	3	0	14	20	19	16	8	2	20	10	3	2	0	0
1232	Endoplasmic reticulum aminopeptidase 1 OS=Homo sapiens GN=ERAP1 PE=1 SV=3	Q9NZ08	0	0	0	19	6	0	0	3	2	0	6	4	5	3	16	37	26	13	5	7	2	0
1233	NSFL1 cofactor p47 OS=Homo sapiens GN=NSFL1C PE=1 SV=2	Q9UNZ2	0	0	0	7	11	6	4	9	8	6	11	14	6	5	0	0	2	3	10	9	9	8
1234	Crk-like protein OS=Homo sapiens GN=CRKL PE=1 SV=1	P46109	0	0	0	7	9	7	4	7	7	10	12	5	0	0	0	0	0	0	3	12	14	9
1235	Dermcidin OS=Homo sapiens GN=DCD PE=1 SV=2	P81605	0	0	0	4	4	4	5	5	5	2	4	4	5	5	4	5	5	5	4	4	4	4
1236	Proteasome subunit alpha type-4 OS=Homo sapiens GN=PSMA4 PE=1 SV=1	P25789	0	0	0	8	4	7	10	10	9	7	4	5	5	2	2	0	6	0	2	6	8	7
1237	Poliovirus receptor-related protein 3 OS=Homo sapiens GN=PVRL3 PE=1 SV=1	Q9NQS3	0	0	0	4	0	0	0	0	0	0	0	2	3	6	6	4	5	4	3	0	0	0
1238	Neurofilament heavy polypeptide OS=Homo sapiens GN=NEFH PE=1 SV=4	P12036	1	2	1	2	3	3	3	3	4	3	3	3	4	3	3	5	3	2	3	2	3	2
1239	Dynactin subunit 2 OS=Homo sapiens GN=DCTN2 PE=1 SV=4	Q13561	0	0	0	7	7	8	5	4	4	3	10	15	11	6	5	3	2	6	11	12	5	5
1240	Ubiquitin thioesterase OTUB1 OS=Homo sapiens GN=OTUB1 PE=1 SV=2	Q96FW1	0	0	0	8	5	10	9	8	10	10	6	7	4	0	3	0	10	7	4	2	0	0
1241	Peroxiredoxin-4 OS=Homo sapiens GN=PRDX4 PE=1 SV=1	Q13162	0	0	0	2	5	13	11	10	4	2	2	2	0	0	0	0	0	2	4	9	6	3
1242	Kinesin-1 heavy chain OS=Homo sapiens GN=KIF5B PE=1 SV=1	P33176	0	0	0	13	9	3	0	5	9	3	10	15	5	7	17	30	8	7	10	12	19	14
1243	EF-hand domain-containing protein D1 OS=Homo sapiens GN=EFHD1 PE=1 SV=1	Q9BUP0	0	0	0	6	7	5	5	12	12	10	6	5	0	2	0	0	7	2	10	7	6	2
1244	Enoyl-CoA hydratase, mitochondrial OS=Homo sapiens GN=ECHS1 PE=1 SV=4	P30084	0	0	0	6	7	13	14	12	7	4	0	2	0	0	0	0	0	0	6	13	8	7
1245	Seizure 6-like protein 2 OS=Homo sapiens GN=SEZ6L2 PE=1 SV=2	Q6UXD5	0	0	0	8	4	2	2	2	2	2	7	4	3	6	5	8	12	6	2	0	0	0
1246	Ras-related protein Ral-B OS=Homo sapiens GN=RALB PE=1 SV=1	P11234	1	2	1	6	8	8	12	10	6	4	3	2	2	0	2	0	7	5	2	3	0	2
1247	Plasminogen activator inhibitor 2 OS=Homo sapiens GN=SERPINB2 PE=1 SV=2	P05120	0	0	0	8	12	7	5	7	12	13	13	13	8	7	9	4	7	3	10	6	5	3
1248	S-methyl-5'-thioadenosine phosphorylase OS=Homo sapiens GN=MTAP PE=1 SV=2	Q13126	0	0	0	8	2	3	10	14	13	6	7	2	0	0	0	0	0	0	2	6	12	12
1249	Cadherin-5 OS=Homo sapiens GN=CDH5 PE=1 SV=5	P33151	0	0	0	7	0	0	0	0	2	2	5	5	4	7	13	14	6	12	10	0	0	0
1250	Galectin-9 OS=Homo sapiens GN=LGALS9 PE=1 SV=2	O00182	2	2	2	4	5	2	3	0	2	2	4	4	0	0	0	0	3	2	0	2	2	2
1251	Ephrin type-A receptor 4 OS=Homo sapiens GN=EPHA4 PE=1 SV=1	P54764	0	0	0	9	0	0	2	4	5	5	6	9	10	11	9	3	10	8	8	0	2	0
1252	Proteasome subunit alpha type-2 OS=Homo sapiens GN=PSMA2 PE=1 SV=2	P25787	0	0	0	7	7	11	8	7	3	0	0	3	2	0	0	0	3	0	0	2	6	8
1253	Niban-like protein 1 OS=Homo sapiens GN=FAM129B PE=1 SV=3	Q96TA1	1	1	2	15	7	5	5	5	7	6	7	7	7	6	21	19	9	2	3	2	4	6
1254	60S acidic ribosomal protein P0 OS=Homo sapiens GN=RPLP0 PE=1 SV=1	P05388	0	0	0	5	9	8	9	8	11	9	9	7	4	2	4	3	6	2	3	5	3	2
1255	Sushi domain-containing protein 5 OS=Homo sapiens GN=SUSD5 PE=1 SV=3	O60279	2	2	1	5	5	11	8	6	8	7	9	8	3	4	5	3	10	6	0	0	0	0
1256	Flotillin-1 OS=Homo sapiens GN=FLOT1 PE=1 SV=3	O75955	0	0	0	13	5	2	0	0	0	0	17	20	13	10	6	0	3	2	2	3	13	18
1257	Calpain small subunit 1 OS=Homo sapiens GN=CAPNS1 PE=1 SV=1	P04632	0	0	0	6	9	7	7	8	3	3	4	0	2	0	2	0	7	5	4	0	0	0
1258	Mannosyl-oligosaccharide 1,2-alpha-mannosidase IC OS=Homo sapiens GN=MAN1C1 PE=1 SV=1	Q9NR34	0	0	0	6	6	5	6	7	5	4	4	6	6	9	13	9	12	4	5	5	4	3
1259	Protein amnionless OS=Homo sapiens GN=AMN PE=1 SV=2	Q9BXJ7	0	0	0	6	5	5	4	4	5	5	7	4	4	2	0	3	3	3	6	7	6	3
1260	N-acetyl-D-glucosamine kinase OS=Homo sapiens GN=NAGK PE=1 SV=4	Q9UJ70	0	0	0	9	9	10	10	9	14	15	14	7	4	3	5	2	8	2	5	4	0	0
1261	BPI fold-containing family B member 2 OS=Homo sapiens GN=BPIFB2 PE=1 SV=2	Q8N4F0	0	0	0	7	0	0	0	2	2	0	6	5	8	10	10	7	8	7	2	2	0	0
1262	von Willebrand factor A domain-containing protein 7 OS=Homo sapiens GN=VWA7 PE=2 SV=4	Q9Y334	0	0	0	13	4	4	4	3	9	5	10	12	9	8	7	2	5	10	7	4	6	2
1263	Cathepsin S OS=Homo sapiens GN=CTSS PE=1 SV=3	P25774	0	0	0	6	7	7	6	9	7	7	6	2	0	0	0	0	2	0	2	5	8	10
1264	Mannan-binding lectin serine protease 1 OS=Homo sapiens GN=MASP1 PE=1 SV=3	P48740	0	0	0	9	7	7	9	11	8	8	7	5	7	7	7	7	9	7	4	3	3	0
1265	Tenascin-R OS=Homo sapiens GN=TNR PE=1 SV=3	Q92752	0	0	0	9	6	6	7	9	5	5	9	9	6	8	11	3	11	7	2	2	0	0
1266	Choline transporter-like protein 2 OS=Homo sapiens GN=SLC44A2 PE=1 SV=3	Q8IWA5	1	2	1	14	6	2	3	4	2	2	4	5	5	5	14	12	15	11	2	0	0	0
1267	N-acetylglucosamine-1-phosphotransferase subunit gamma OS=Homo sapiens GN=GNPTG PE=1 SV=1	Q9UJJ9	0	0	0	6	3	3	3	4	5	7	8	6	5	6	3	2	0	3	7	8	7	6
1268	Secreted frizzled-related protein 4 OS=Homo sapiens GN=SFRP4 PE=1 SV=2	Q6FHJ7	2	1	2	5	3	5	4	3	4	3	3	7	4	5	2	0	3	3	0	0	3	0
1269	Osteomodulin OS=Homo sapiens GN=OMD PE=1 SV=1	Q99983	2	2	1	5	0	0	0	0	4	0	4	2	5	7	8	7	6	8	6	6	5	3
1270	Protein phosphatase 1 regulatory subunit 7 OS=Homo sapiens GN=PPP1R7 PE=1 SV=1	Q15435	0	0	0	12	5	4	5	6	7	9	14	17	11	9	4	0	7	8	15	10	7	3
1271	Glucosamine-6-phosphate isomerase 1 OS=Homo sapiens GN=GNPDA1 PE=1 SV=1	P46926	0	0	0	8	2	3	5	14	11	9	5	5	4	3	3	0	8	0	2	3	8	9
1272	Ectonucleotide pyrophosphatase/phosphodiesterase family member 7 OS=Homo sapiens GN=ENPP7 PE=1 SV=3	Q6UWV6	0	0	0	7	0	0	0	0	0	0	2	8	11	12	9	5	6	0	0	12	11	12
1273	Cysteine-rich secretory protein 3 OS=Homo sapiens GN=CRISP3 PE=1 SV=1	P54108	2	2	2	4	3	4	6	6	6	4	4	3	0	0	2	0	2	2	0	0	4	4
1274	Importin subunit beta-1 OS=Homo sapiens GN=KPNB1 PE=1 SV=2	Q14974	0	0	0	13	5	5	2	5	5	3	8	11	7	6	18	19	13	6	6	2	0	0
1275	HLA class I histocompatibility antigen, B-58 alpha chain OS=Homo sapiens GN=HLA-B PE=2 SV=1	P10319	0	0	0	0	0	7	6	0	8	9	8	0	3	3	0	0	0	0	9	6	0	0
1276	Guanylate-binding protein 6 OS=Homo sapiens GN=GBP6 PE=2 SV=1	Q6ZN66	0	0	0	16	9	0	0	5	4	4	7	8	17	21	22	11	14	4	6	13	12	7
1277	Actin-related protein 2/3 complex subunit 1A OS=Homo sapiens GN=ARPC1A PE=1 SV=2	Q92747	0	0	0	10	7	8	7	6	11	16	17	9	4	2	0	0	9	0	0	3	6	8
1278	Cluster of Nodal modulator 2 OS=Homo sapiens GN=NOMO2 PE=1 SV=1+1	Q5JPE7 (+1)	0	0	0	19	0	4	2	2	4	2	6	0	4	0	24	25	0	12	20	9	4	3
1278.1	Nodal modulator 2 OS=Homo sapiens GN=NOMO2 PE=1 SV=1	Q5JPE7	0	0	0	19	0	0	0	2	4	2	6	0	4	0	24	25	0	12	20	9	0	0
1278.2	Nodal modulator 1 OS=Homo sapiens GN=NOMO1 PE=1 SV=5	Q15155	0	0	0	0	0	4	2	2	4	2	6	0	4	0	0	0	0	12	20	0	4	3
1279	Heparan-sulfate 6-O-sulfotransferase 2 OS=Homo sapiens GN=HS6ST2 PE=2 SV=2	Q96MM7	0	0	0	8	6	2	2	2	5	4	9	10	5	12	15	12	9	2	4	5	7	10
1280	Calpain-2 catalytic subunit OS=Homo sapiens GN=CAPN2 PE=1 SV=6	P17655	0	0	0	15	8	6	5	10	11	11	9	9	3	10	24	9	14	8	8	0	0	0
1281	Cyclic AMP-dependent transcription factor ATF-6 beta OS=Homo sapiens GN=ATF6B PE=1 SV=2	Q99941	0	0	0	5	0	2	2	4	4	4	5	6	7	7	7	6	5	7	5	8	6	5
1282	Laminin subunit alpha-3 OS=Homo sapiens GN=LAMA3 PE=1 SV=2	Q16787	0	0	0	11	4	2	3	4	6	9	13	14	12	10	4	4	3	4	10	15	13	2
1283	C-type lectin domain family 5 member A OS=Homo sapiens GN=CLEC5A PE=1 SV=1	Q9NY25	0	0	0	4	3	5	5	4	4	4	5	4	4	4	2	0	4	4	4	4	4	4
1284	GTP cyclohydrolase 1 feedback regulatory protein OS=Homo sapiens GN=GCHFR PE=1 SV=3	P30047	0	0	0	4	6	3	3	2	2	0	2	0	0	0	0	0	2	0	2	5	6	4
1285	Follistatin-related protein 4 OS=Homo sapiens GN=FSTL4 PE=2 SV=3	Q6MZW2	0	0	0	8	0	0	0	0	0	0	0	3	0	3	19	28	15	4	7	16	13	2
1286	Iduronate 2-sulfatase OS=Homo sapiens GN=IDS PE=1 SV=1	P22304	1	2	1	8	2	2	2	0	0	0	5	2	4	2	13	12	7	9	6	4	5	3
1287	Ig heavy chain V-I region SIE OS=Homo sapiens PE=1 SV=1	P01761	0	0	0	0	0	0	0	0	2	0	0	2	2	2	0	0	0	0	0	2	0	2
1288	Elongation factor 1-delta OS=Homo sapiens GN=EEF1D PE=1 SV=5	P29692	0	0	0	8	8	5	5	10	15	9	8	6	0	0	2	0	4	6	10	11	7	6
1289	Elongation factor Tu, mitochondrial OS=Homo sapiens GN=TUFM PE=1 SV=2	P49411	0	0	0	8	0	2	2	3	4	4	22	19	11	7	5	4	9	0	3	5	13	16
1290	Ras-related protein R-Ras2 OS=Homo sapiens GN=RRAS2 PE=1 SV=1	P62070	0	0	0	7	9	12	11	11	6	4	4	3	0	0	0	0	7	5	3	2	0	0
1291	Alcohol dehydrogenase 6 OS=Homo sapiens GN=ADH6 PE=2 SV=2	P28332	0	0	0	9	5	5	5	0	12	11	11	11	6	3	5	0	10	4	3	4	5	8
1292	CMP-N-acetylneuraminate-beta-galactosamide-alpha-2,3-sialyltransferase 4 OS=Homo sapiens GN=ST3GAL4 PE=2 SV=1	Q11206	0	0	0	8	0	4	4	6	8	9	13	14	13	10	7	3	11	7	6	7	8	2
1293	Fibroblast growth factor-binding protein 2 OS=Homo sapiens GN=FGFBP2 PE=1 SV=1	Q9BYJ0	0	0	0	5	4	6	4	7	8	8	6	7	3	5	2	0	6	5	2	0	0	0
1294	Nucleobindin-2 OS=Homo sapiens GN=NUCB2 PE=1 SV=2	P80303	0	0	0	5	4	5	6	5	7	8	6	12	11	9	5	2	5	7	9	7	4	4
1295	Leukemia inhibitory factor receptor OS=Homo sapiens GN=LIFR PE=1 SV=1	P42702	0	0	0	16	0	0	3	6	8	6	6	5	0	7	11	15	19	12	9	2	3	0
1296	Myosin light chain kinase, smooth muscle OS=Homo sapiens GN=MYLK PE=1 SV=4	Q15746	0	0	0	3	7	3	3	2	4	2	2	2	0	2	2	2	5	8	0	2	3	3
1297	Probable phosphoglycerate mutase 4 OS=Homo sapiens GN=PGAM4 PE=1 SV=1	Q8N0Y7	0	0	0	5	0	5	6	0	4	0	0	0	0	0	0	3	3	0	2	4	0	4
1298	Platelet-derived growth factor D OS=Homo sapiens GN=PDGFD PE=1 SV=1	Q9GZP0	0	0	0	5	2	3	3	4	6	6	7	11	9	6	4	2	5	3	5	7	10	7
1299	Beta-microseminoprotein OS=Homo sapiens GN=MSMB PE=1 SV=1	P08118	2	2	1	3	3	2	2	2	2	2	2	0	0	0	0	2	0	2	2	3	0	2
1300	Pyridoxal kinase OS=Homo sapiens GN=PDXK PE=1 SV=1	O00764	0	0	0	7	5	5	2	6	11	12	13	7	3	3	0	0	5	3	6	10	8	4
1301	Ethylmalonyl-CoA decarboxylase OS=Homo sapiens GN=ECHDC1 PE=1 SV=2	Q9NTX5	0	0	0	8	5	8	9	11	10	9	4	2	0	0	2	0	5	2	4	8	11	9
1302	TOM1-like protein 2 OS=Homo sapiens GN=TOM1L2 PE=1 SV=1	Q6ZVM7	0	0	0	8	11	8	8	5	3	3	10	9	15	18	12	6	17	10	4	0	0	0
1303	Dysbindin OS=Homo sapiens GN=DTNBP1 PE=1 SV=1	Q96EV8	0	0	0	6	4	4	2	4	6	2	5	5	7	8	6	6	7	9	4	6	2	3
1304	Sex hormone-binding globulin OS=Homo sapiens GN=SHBG PE=1 SV=2	P04278	0	0	0	8	0	0	0	4	2	4	11	14	6	7	3	0	6	3	9	10	6	0
1305	Immunoglobulin superfamily DCC subclass member 4 OS=Homo sapiens GN=IGDCC4 PE=2 SV=1	Q8TDY8	0	0	0	10	6	7	5	6	4	6	10	10	9	10	10	8	5	10	8	3	2	3
1306	Specifically androgen-regulated gene protein OS=Homo sapiens GN=SARG PE=1 SV=2	Q9BW04	0	0	0	12	13	9	9	11	7	6	12	9	4	2	18	8	3	6	5	5	6	17
1307	Proliferation-associated protein 2G4 OS=Homo sapiens GN=PA2G4 PE=1 SV=3	Q9UQ80	0	0	0	7	8	0	4	6	8	6	14	18	10	6	5	0	4	0	3	11	11	10
1308	Oncoprotein-induced transcript 3 protein OS=Homo sapiens GN=OIT3 PE=1 SV=2	Q8WWZ8	0	0	0	8	2	3	3	5	4	4	7	9	9	8	6	4	3	10	4	0	0	0
1309	ADP-ribosylation factor 5 OS=Homo sapiens GN=ARF5 PE=1 SV=2	P84085	0	0	0	5	11	6	9	5	0	3	0	2	0	0	0	0	9	3	3	2	2	0
1310	Cystatin-SN OS=Homo sapiens GN=CST1 PE=1 SV=3	P01037	0	0	0	4	7	3	3	3	3	2	3	2	0	0	2	0	0	3	0	2	4	5
1311	Inter-alpha-trypsin inhibitor heavy chain H5 OS=Homo sapiens GN=ITIH5 PE=2 SV=2	Q86UX2	0	0	0	13	3	0	3	2	6	9	10	7	5	5	20	10	6	4	3	4	6	6
1312	Apolipoprotein A-V OS=Homo sapiens GN=APOA5 PE=1 SV=1	Q6Q788	0	0	0	7	11	9	8	9	8	11	14	8	4	2	3	0	3	3	4	7	13	10
1313	N-acetyllactosaminide beta-1,6-N-acetylglucosaminyl-transferase, isoform A OS=Homo sapiens GN=GCNT2 PE=2 SV=1	Q8N0V5	0	0	0	9	0	0	0	6	11	7	8	8	13	14	13	5	10	8	12	8	4	0
1314	Tumor-associated calcium signal transducer 2 OS=Homo sapiens GN=TACSTD2 PE=1 SV=3	P09758	0	0	0	7	5	5	4	3	8	6	6	9	7	4	4	0	5	4	4	5	6	6
1315	Endoplasmic reticulum resident protein 29 OS=Homo sapiens GN=ERP29 PE=1 SV=4	P30040	0	0	0	6	7	5	8	8	7	3	5	0	0	0	0	0	0	0	5	8	6	5
1316	Protein-glutamine gamma-glutamyltransferase 4 OS=Homo sapiens GN=TGM4 PE=1 SV=2	P49221	0	0	0	11	5	0	0	2	0	0	0	2	0	15	29	12	16	8	5	7	10	8
1317	PDZ domain-containing protein GIPC1 OS=Homo sapiens GN=GIPC1 PE=1 SV=2	O14908	0	0	0	8	5	3	4	0	5	13	16	14	5	3	0	0	4	2	5	11	15	7
1318	Synaptosomal-associated protein 23 OS=Homo sapiens GN=SNAP23 PE=1 SV=1	O00161	0	0	0	8	11	15	13	10	8	5	7	4	2	0	0	0	3	9	8	2	0	0
1319	Interferon alpha/beta receptor 1 OS=Homo sapiens GN=IFNAR1 PE=1 SV=3	P17181	0	0	0	8	0	0	0	3	3	3	4	6	5	7	14	13	12	8	2	0	0	0
1320	C3 and PZP-like alpha-2-macroglobulin domain-containing protein 8 OS=Homo sapiens GN=CPAMD8 PE=1 SV=2	Q8IZJ3	0	0	0	16	4	4	3	2	2	3	2	4	8	16	25	15	26	3	3	4	9	11
1321	Tropomyosin alpha-1 chain OS=Homo sapiens GN=TPM1 PE=1 SV=2	P09493	0	0	0	7	5	5	7	8	9	8	5	4	3	4	0	2	0	10	4	0	0	0
1322	HLA class I histocompatibility antigen, A-68 alpha chain OS=Homo sapiens GN=HLA-A PE=1 SV=4	P01891	0	0	0	6	0	0	6	6	9	10	12	0	0	0	5	0	0	7	0	7	0	0
1323	Ras-related protein Rab-5A OS=Homo sapiens GN=RAB5A PE=1 SV=2	P20339	0	0	0	6	8	7	10	9	6	3	4	0	0	0	0	0	3	2	3	0	3	3
1324	Coagulation factor XII OS=Homo sapiens GN=F12 PE=1 SV=3	P00748	0	0	0	4	6	4	3	7	5	3	5	3	5	3	13	9	8	2	3	5	7	7
1325	Kallikrein-10 OS=Homo sapiens GN=KLK10 PE=1 SV=3	O43240	0	0	0	6	11	8	8	10	10	7	8	4	4	3	0	0	4	0	0	3	4	5
1326	Hydroxyacylglutathione hydrolase, mitochondrial OS=Homo sapiens GN=HAGH PE=1 SV=2	Q16775	0	0	0	6	4	7	9	10	7	4	6	5	2	0	0	0	0	0	0	2	7	7
1327	Spermine synthase OS=Homo sapiens GN=SMS PE=1 SV=2	P52788	0	0	0	12	7	3	0	4	2	12	21	14	3	0	0	0	13	6	6	0	0	0
1328	14 kDa phosphohistidine phosphatase OS=Homo sapiens GN=PHPT1 PE=1 SV=1	Q9NRX4	1	1	2	5	7	4	5	3	2	2	0	3	0	0	0	0	0	3	9	7	6	3
1329	Thiopurine S-methyltransferase OS=Homo sapiens GN=TPMT PE=1 SV=1	P51580	0	0	0	4	7	4	12	14	13	8	9	2	4	2	2	0	10	3	7	8	5	0
1330	Cluster of Ubiquitin-conjugating enzyme E2 variant 1 OS=Homo sapiens GN=UBE2V1 PE=1 SV=2+1	Q13404 (+1)	0	0	0	4	12	8	8	3	4	0	4	3	0	0	0	0	0	2	3	5	6	9
1330.1	Ubiquitin-conjugating enzyme E2 variant 1 OS=Homo sapiens GN=UBE2V1 PE=1 SV=2	Q13404	0	0	0	3	8	6	5	3	3	0	4	3	0	0	0	0	0	2	3	4	5	7
1330.2	Ubiquitin-conjugating enzyme E2 variant 2 OS=Homo sapiens GN=UBE2V2 PE=1 SV=4	Q15819	0	0	0	3	9	5	6	2	3	0	3	2	0	0	0	0	0	0	2	4	4	6
1331	Ig heavy chain V-III region POM OS=Homo sapiens PE=1 SV=1	P01774	0	0	0	0	0	0	0	0	0	0	0	0	0	0	0	2	0	0	0	0	2	0
1332	Proteasome subunit alpha type-3 OS=Homo sapiens GN=PSMA3 PE=1 SV=2	P25788	0	0	0	5	4	9	10	10	9	3	3	3	2	0	0	0	4	0	4	5	8	7
1333	Alpha-L-iduronidase OS=Homo sapiens GN=IDUA PE=1 SV=2	P35475	0	0	0	10	7	3	2	0	0	0	8	10	9	12	17	10	11	2	0	3	4	5
1334	Sodium/potassium-transporting ATPase subunit beta-1 OS=Homo sapiens GN=ATP1B1 PE=1 SV=1	P05026	0	0	0	7	5	2	0	3	5	7	8	8	8	9	4	3	7	6	5	3	2	2
1335	Mammalian ependymin-related protein 1 OS=Homo sapiens GN=EPDR1 PE=1 SV=2	Q9UM22	0	0	0	7	6	5	7	7	7	5	6	2	0	0	0	0	5	5	5	3	3	6
1336	Aldehyde oxidase OS=Homo sapiens GN=AOX1 PE=2 SV=2	Q06278	0	0	0	31	2	0	0	0	0	2	0	5	5	10	25	34	28	9	2	0	0	0
1337	Tubulin alpha-8 chain OS=Homo sapiens GN=TUBA8 PE=1 SV=1	Q9NY65	0	0	0	0	0	7	7	0	7	7	9	0	0	0	0	0	8	0	9	10	8	0
1338	Protocadherin-17 OS=Homo sapiens GN=PCDH17 PE=2 SV=2	O14917	0	0	0	8	3	5	4	3	3	4	3	6	3	2	14	18	15	10	2	0	0	0
1339	Latrophilin-3 OS=Homo sapiens GN=LPHN3 PE=1 SV=2	Q9HAR2	0	0	0	10	5	6	6	5	4	0	14	20	12	12	17	4	12	13	13	0	0	0
1340	Protein delta homolog 2 OS=Homo sapiens GN=DLK2 PE=2 SV=1	Q6UY11	0	0	0	5	0	3	3	5	5	6	10	9	5	4	4	4	7	5	4	0	0	0
1341	Peroxidasin homolog OS=Homo sapiens GN=PXDN PE=1 SV=2	Q92626	0	0	0	6	7	5	7	8	6	7	8	8	3	3	5	0	0	7	7	5	6	4
1342	EF-hand domain-containing protein KIAA0494 OS=Homo sapiens GN=KIAA0494 PE=1 SV=1	O75071	3	2	2	3	5	5	4	5	4	3	3	2	2	4	0	0	7	5	2	0	0	0
1343	Cluster of D-dopachrome decarboxylase OS=Homo sapiens GN=DDT PE=1 SV=3+1	P30046 (+1)	0	0	0	4	10	5	4	2	0	0	2	0	0	0	0	0	0	0	0	5	4	5
1343.1	D-dopachrome decarboxylase OS=Homo sapiens GN=DDT PE=1 SV=3	P30046	0	0	0	4	10	5	4	2	0	0	2	0	0	0	0	0	0	0	0	5	4	5
1343.2	D-dopachrome decarboxylase-like protein OS=Homo sapiens GN=DDTL PE=2 SV=1	A6NHG4	0	0	0	3	8	0	0	0	0	0	0	0	0	0	0	0	0	0	0	4	0	0
1344	Cluster of Myosin regulatory light chain 12A OS=Homo sapiens GN=MYL12A PE=1 SV=2+2	P19105 (+2)	0	0	0	7	10	9	7	7	5	5	4	2	3	2	3	0	6	7	3	0	0	0
1344.1	Group of Myosin regulatory light chain 12A OS=Homo sapiens GN=MYL12A PE=1 SV=2+1	P19105 (+1)	0	0	0	7	8	8	7	7	5	5	4	2	3	0	3	0	6	6	3	0	0	0
1344.2	Myosin regulatory light chain 12A OS=Homo sapiens GN=MYL12A PE=1 SV=2	P19105	0	0	0	7	8	8	7	7	5	5	4	2	3	0	3	0	6	6	3	0	0	0
1344.3	Myosin regulatory light chain 12B OS=Homo sapiens GN=MYL12B PE=1 SV=2	O14950	0	0	0	7	8	8	7	7	5	5	4	2	3	0	3	0	6	6	3	0	0	0
1344.4	Myosin regulatory light polypeptide 9 OS=Homo sapiens GN=MYL9 PE=1 SV=4	P24844	0	0	0	0	7	6	5	0	4	3	2	0	0	2	0	0	0	4	0	0	0	0
1345	Mucin-like protein 1 OS=Homo sapiens GN=MUCL1 PE=1 SV=1	Q96DR8	0	0	0	2	2	3	2	3	3	3	3	2	3	3	3	0	3	2	0	0	0	0
1346	Ferritin heavy chain OS=Homo sapiens GN=FTH1 PE=1 SV=2	P02794	0	0	0	4	9	9	8	8	2	4	4	2	0	2	0	0	5	8	9	7	4	4
1347	Acid sphingomyelinase-like phosphodiesterase 3b OS=Homo sapiens GN=SMPDL3B PE=2 SV=2	Q92485	0	0	0	5	0	0	0	0	0	0	2	7	10	9	7	5	9	5	2	0	0	0
1348	DnaJ homolog subfamily B member 1 OS=Homo sapiens GN=DNAJB1 PE=1 SV=4	P25685	0	0	0	8	10	9	7	8	7	12	14	8	0	0	0	0	2	0	3	5	7	12
1349	Serpin B8 OS=Homo sapiens GN=SERPINB8 PE=1 SV=2	P50452	0	0	0	6	3	2	4	5	5	6	13	12	6	2	3	0	2	5	10	5	4	0
1350	Alkaline phosphatase, tissue-nonspecific isozyme OS=Homo sapiens GN=ALPL PE=1 SV=4	P05186	0	0	0	13	2	0	2	0	2	2	5	6	5	6	16	12	12	5	9	7	7	10
1351	ADP-ribosylation factor 4 OS=Homo sapiens GN=ARF4 PE=1 SV=3	P18085	0	0	0	7	10	7	9	7	3	2	3	0	0	2	0	0	8	5	3	2	0	0
1352	Insulin-like growth factor-binding protein 4 OS=Homo sapiens GN=IGFBP4 PE=1 SV=2	P22692	0	0	2	5	5	3	5	8	7	7	5	4	2	3	0	0	4	0	3	4	7	8
1353	Layilin OS=Homo sapiens GN=LAYN PE=2 SV=1	Q6UX15	1	0	2	4	4	5	7	9	7	7	5	4	3	4	0	0	6	7	2	0	0	0
1354	Complement component C8 alpha chain OS=Homo sapiens GN=C8A PE=1 SV=2	P07357	0	0	0	10	3	0	2	2	4	0	3	7	10	14	13	5	5	0	6	11	14	15
1355	UV excision repair protein RAD23 homolog B OS=Homo sapiens GN=RAD23B PE=1 SV=1	P54727	0	0	0	6	8	5	7	6	5	7	9	8	9	7	6	4	2	8	6	5	4	4
1356	Histidine triad nucleotide-binding protein 1 OS=Homo sapiens GN=HINT1 PE=1 SV=2	P49773	0	0	0	2	8	5	0	3	2	0	0	0	0	0	0	0	0	0	0	4	7	7
1357	40S ribosomal protein SA OS=Homo sapiens GN=RPSA PE=1 SV=4	P08865	0	0	0	7	9	5	4	8	5	7	8	8	5	3	3	2	4	5	4	4	2	2
1358	Proteasome subunit alpha type-1 OS=Homo sapiens GN=PSMA1 PE=1 SV=1	P25786	0	0	0	6	5	5	9	17	13	8	5	4	2	3	0	0	0	0	0	4	8	9
1359	Guanine nucleotide-binding protein subunit alpha-11 OS=Homo sapiens GN=GNA11 PE=1 SV=2	P29992	0	0	0	8	4	2	6	5	3	14	15	12	7	6	2	0	10	3	4	0	0	0
1360	Ephrin-A1 OS=Homo sapiens GN=EFNA1 PE=1 SV=2	P20827	1	1	2	2	6	6	6	4	4	4	3	2	2	2	2	0	2	0	2	2	4	5
1361	Cluster of Heterogeneous nuclear ribonucleoprotein H OS=Homo sapiens GN=HNRNPH1 PE=1 SV=4+1	P31943 (+1)	0	0	0	6	6	4	5	6	7	3	8	11	8	4	2	0	4	3	4	12	8	6
1361.1	Heterogeneous nuclear ribonucleoprotein H OS=Homo sapiens GN=HNRNPH1 PE=1 SV=4	P31943	0	0	0	4	5	4	5	5	6	3	6	7	5	4	0	0	0	0	3	8	6	5
1361.2	Heterogeneous nuclear ribonucleoprotein H2 OS=Homo sapiens GN=HNRNPH2 PE=1 SV=1	P55795	0	0	0	4	4	2	4	4	6	2	5	7	6	3	2	0	4	3	3	9	6	5
1362	Complement component C8 beta chain OS=Homo sapiens GN=C8B PE=1 SV=3	P07358	0	0	0	16	7	2	0	0	4	0	5	12	15	20	7	5	4	3	6	6	9	11
1363	Platelet-activating factor acetylhydrolase IB subunit alpha OS=Homo sapiens GN=PAFAH1B1 PE=1 SV=2	P43034	0	0	0	6	6	2	2	3	6	8	15	14	8	4	0	2	6	2	2	4	7	13
1364	Dipeptidyl peptidase 3 OS=Homo sapiens GN=DPP3 PE=1 SV=2	Q9NY33	0	0	0	11	2	3	3	2	0	0	5	5	3	5	25	14	15	6	7	0	0	0
1365	Inositol oxygenase OS=Homo sapiens GN=MIOX PE=1 SV=1	Q9UGB7	0	0	0	8	2	3	4	12	12	10	7	4	0	0	0	0	5	0	4	5	2	0
1366	Atrial natriuretic peptide receptor 1 OS=Homo sapiens GN=NPR1 PE=1 SV=1	P16066	0	0	0	8	4	4	2	2	4	4	5	8	13	12	11	8	12	8	5	0	2	0
1367	Glypican-6 OS=Homo sapiens GN=GPC6 PE=1 SV=1	Q9Y625	0	0	0	7	4	0	2	8	12	10	10	5	2	2	5	2	6	2	2	0	0	0
1368	Serine/threonine-protein kinase OSR1 OS=Homo sapiens GN=OXSR1 PE=1 SV=1	O95747	0	0	0	5	8	6	8	8	6	7	9	6	11	7	5	2	11	6	6	2	4	2
1369	Malectin OS=Homo sapiens GN=MLEC PE=1 SV=1	Q14165	0	0	0	5	8	5	6	13	10	4	5	4	0	2	0	0	3	3	6	5	5	4
1370	Charged multivesicular body protein 1b OS=Homo sapiens GN=CHMP1B PE=1 SV=1	Q7LBR1	2	1	1	2	4	3	6	7	6	5	5	2	2	3	3	0	3	2	2	4	5	6
1371	Phosphoenolpyruvate carboxykinase [GTP], mitochondrial OS=Homo sapiens GN=PCK2 PE=1 SV=3	Q16822	0	0	0	15	4	2	2	4	3	2	6	8	10	17	13	9	6	0	3	0	13	17
1372	HLA class II histocompatibility antigen gamma chain OS=Homo sapiens GN=CD74 PE=1 SV=3	P04233	0	0	0	4	4	5	5	5	5	4	5	4	0	3	0	0	5	4	3	2	2	2
1373	Formin-binding protein 1-like OS=Homo sapiens GN=FNBP1L PE=1 SV=2	Q5T0N5	0	0	0	9	4	0	2	15	14	8	5	2	15	12	10	2	0	0	2	10	15	18
1374	Peptidyl-prolyl cis-trans isomerase FKBP4 OS=Homo sapiens GN=FKBP4 PE=1 SV=3	Q02790	0	0	0	11	6	0	2	4	5	0	8	16	21	14	9	0	7	0	13	16	7	3
1375	ATP-citrate synthase OS=Homo sapiens GN=ACLY PE=1 SV=3	P53396	0	0	0	20	11	2	3	0	4	6	11	11	6	8	13	29	16	3	0	0	5	7
1376	Cathepsin O OS=Homo sapiens GN=CTSO PE=2 SV=1	P43234	0	0	0	5	4	6	5	6	6	5	5	3	2	2	0	0	4	0	3	8	7	6
1377	Cadherin-8 OS=Homo sapiens GN=CDH8 PE=1 SV=2	P55286	0	0	0	10	0	4	3	4	5	7	5	6	8	12	10	6	9	10	2	0	0	0
1378	Ig lambda chain V-II region WIN OS=Homo sapiens PE=1 SV=1	P01712	0	0	0	0	2	3	3	3	3	3	2	2	0	2	0	2	0	0	2	3	3	3
1379	Beta-ureidopropionase OS=Homo sapiens GN=UPB1 PE=1 SV=1	Q9UBR1	0	0	0	9	0	0	0	2	0	7	19	17	4	2	2	0	5	0	0	8	11	9
1380	Ig lambda chain V-VI region WLT OS=Homo sapiens PE=1 SV=1	P06318	0	0	0	0	0	0	0	2	2	2	0	0	0	0	0	0	0	0	2	2	2	2
1381	Stress-70 protein, mitochondrial OS=Homo sapiens GN=HSPA9 PE=1 SV=2	P38646	0	0	0	11	6	2	3	3	2	0	6	4	5	16	19	12	3	0	17	17	10	2
1382	Carboxypeptidase D OS=Homo sapiens GN=CPD PE=1 SV=2	O75976	0	0	0	13	0	2	2	6	4	2	5	7	7	9	21	17	16	20	8	0	0	0
1383	Calcineurin-like phosphoesterase domain-containing protein 1 OS=Homo sapiens GN=CPPED1 PE=1 SV=3	Q9BRF8	0	0	0	7	7	3	2	9	10	10	6	5	0	3	2	0	9	3	0	4	5	3
1384	Phospholipid scramblase 1 OS=Homo sapiens GN=PLSCR1 PE=1 SV=1	O15162	0	0	0	5	4	6	5	6	6	5	7	4	4	4	3	4	5	5	3	0	0	0
1385	Reticulocalbin-3 OS=Homo sapiens GN=RCN3 PE=1 SV=1	Q96D15	0	0	0	5	3	3	5	4	5	9	10	7	5	4	2	0	3	9	4	0	0	0
1386	Prostaglandin reductase 2 OS=Homo sapiens GN=PTGR2 PE=1 SV=1	Q8N8N7	0	0	0	6	2	0	2	0	4	8	12	5	3	3	0	0	0	2	11	6	2	0
1387	Exostosin-like 2 OS=Homo sapiens GN=EXTL2 PE=1 SV=1	Q9UBQ6	0	0	0	7	3	3	2	4	7	8	9	6	3	4	4	0	5	2	0	4	5	8
1388	Plexin-D1 OS=Homo sapiens GN=PLXND1 PE=1 SV=3	Q9Y4D7	0	0	0	7	2	4	5	5	5	6	8	8	2	3	4	3	4	7	7	6	4	4
1389	Desmocollin-1 OS=Homo sapiens GN=DSC1 PE=1 SV=2	Q08554	0	0	0	8	9	4	6	7	8	6	7	8	6	6	8	6	6	9	6	4	6	9
1390	Acetyl-CoA acetyltransferase, cytosolic OS=Homo sapiens GN=ACAT2 PE=1 SV=2	Q9BWD1	0	0	0	6	6	6	3	3	4	9	13	9	2	2	0	0	2	0	2	4	9	8
1391	Calcitonin OS=Homo sapiens GN=CALCA PE=1 SV=2	P01258	0	0	0	3	8	7	8	6	5	4	5	5	2	0	0	0	5	6	5	3	3	5
1392	Scavenger receptor cysteine-rich type 1 protein M130 OS=Homo sapiens GN=CD163 PE=1 SV=2	Q86VB7	0	0	0	6	3	3	8	9	7	8	8	6	2	3	5	4	5	5	4	2	0	0
1393	Adenylate kinase isoenzyme 1 OS=Homo sapiens GN=AK1 PE=1 SV=3	P00568	0	0	0	8	9	9	12	8	5	0	5	2	0	0	0	0	0	0	0	3	3	9
1394	Cullin-associated NEDD8-dissociated protein 1 OS=Homo sapiens GN=CAND1 PE=1 SV=2	Q86VP6	0	0	0	15	5	2	0	5	7	6	12	11	8	11	15	17	22	9	3	0	0	0
1395	Fibromodulin OS=Homo sapiens GN=FMOD PE=1 SV=2	Q06828	0	0	0	5	0	2	3	2	4	3	5	6	6	7	8	7	8	5	6	3	0	2
1396	Glutaredoxin-1 OS=Homo sapiens GN=GLRX PE=1 SV=2	P35754	0	0	0	3	5	3	3	2	0	2	2	2	2	0	0	0	2	3	3	4	4	4
1397	Ubiquitin carboxyl-terminal hydrolase isozyme L3 OS=Homo sapiens GN=UCHL3 PE=1 SV=1	P15374	0	0	0	6	5	10	11	10	9	5	3	3	2	2	0	0	4	10	6	0	0	0
1398	PITH domain-containing protein 1 OS=Homo sapiens GN=PITHD1 PE=1 SV=1	Q9GZP4	0	0	0	5	11	10	11	11	8	2	2	2	0	0	0	0	3	6	7	7	3	0
1399	Glycerol-3-phosphate dehydrogenase 1-like protein OS=Homo sapiens GN=GPD1L PE=1 SV=1	Q8N335	0	0	0	8	3	4	6	5	13	14	13	3	4	0	0	0	8	3	0	3	2	5
1400	Cluster of Histone H2B type 1-M OS=Homo sapiens GN=HIST1H2BM PE=1 SV=3+6	Q99879 (+6)	0	0	0	5	8	4	0	0	4	4	3	2	0	0	0	2	0	3	2	2	0	0
1400.1	Histone H2B type 1-M OS=Homo sapiens GN=HIST1H2BM PE=1 SV=3	Q99879	0	0	0	5	8	0	0	0	4	0	0	2	0	0	0	0	0	0	0	0	0	0
1400.2	Histone H2B type 1-N OS=Homo sapiens GN=HIST1H2BN PE=1 SV=3	Q99877	0	0	0	5	0	4	0	0	4	4	0	2	0	0	0	0	0	0	0	0	0	0
1400.3	Histone H2B type 2-F OS=Homo sapiens GN=HIST2H2BF PE=1 SV=3	Q5QNW6	0	0	0	5	0	0	0	0	4	0	3	2	0	0	0	0	0	3	2	0	0	0
1400.4	Histone H2B type 1-D OS=Homo sapiens GN=HIST1H2BD PE=1 SV=2	P58876	0	0	0	5	0	0	0	0	4	0	0	2	0	0	0	2	0	3	0	0	0	0
1400.5	Histone H2B type 1-H OS=Homo sapiens GN=HIST1H2BH PE=1 SV=3	Q93079	0	0	0	5	0	0	0	0	4	0	0	2	0	0	0	0	0	0	0	2	0	0
1400.6	Histone H2B type 1-K OS=Homo sapiens GN=HIST1H2BK PE=1 SV=3	O60814	0	0	0	5	0	0	0	0	4	4	0	0	0	0	0	0	0	0	0	0	0	0
1400.7	Histone H2B type 1-C/E/F/G/I OS=Homo sapiens GN=HIST1H2BC PE=1 SV=4	P62807	0	0	0	5	0	0	0	0	4	0	0	2	0	0	0	0	0	0	0	0	0	0
1401	Cdc42-interacting protein 4 OS=Homo sapiens GN=TRIP10 PE=1 SV=3	Q15642	0	0	0	7	5	0	2	4	3	6	6	8	5	4	15	9	2	3	8	11	8	5
1402	TGF-beta receptor type-1 OS=Homo sapiens GN=TGFBR1 PE=1 SV=1	P36897	0	2	1	3	3	3	3	3	3	3	3	0	0	2	2	0	3	3	3	3	3	0
1403	Ras-related protein Rab-5B OS=Homo sapiens GN=RAB5B PE=1 SV=1	P61020	0	0	0	6	5	7	10	9	6	4	5	2	0	0	0	0	5	0	0	2	4	4
1404	Protein-tyrosine sulfotransferase 2 OS=Homo sapiens GN=TPST2 PE=1 SV=1	O60704	0	0	0	7	9	8	7	8	5	6	8	8	7	7	5	0	6	5	4	5	2	0
1405	Aspartoacylase OS=Homo sapiens GN=ASPA PE=1 SV=1	P45381	0	0	0	6	0	0	0	4	15	11	13	7	2	4	0	0	6	2	0	8	11	9
1406	72 kDa type IV collagenase OS=Homo sapiens GN=MMP2 PE=1 SV=2	P08253	0	0	0	8	3	2	0	5	3	2	2	3	0	17	26	9	5	8	18	4	0	0
1407	Heterogeneous nuclear ribonucleoprotein A3 OS=Homo sapiens GN=HNRNPA3 PE=1 SV=2	P51991	0	0	0	7	7	4	7	6	9	9	11	5	2	3	3	0	2	0	0	4	6	11
1408	Cell adhesion molecule 3 OS=Homo sapiens GN=CADM3 PE=1 SV=1	Q8N126	0	0	0	6	3	3	6	7	9	7	9	8	5	4	2	0	2	5	7	7	5	3
1409	Interleukin-13 receptor subunit alpha-1 OS=Homo sapiens GN=IL13RA1 PE=1 SV=1	P78552	0	0	0	8	0	4	4	5	7	9	10	8	11	9	9	4	7	7	7	4	0	0
1410	DnaJ homolog subfamily C member 3 OS=Homo sapiens GN=DNAJC3 PE=1 SV=1	Q13217	0	0	0	9	0	6	7	3	0	2	4	19	13	10	3	0	4	0	4	15	15	8
1411	Kremen protein 1 OS=Homo sapiens GN=KREMEN1 PE=2 SV=3	Q96MU8	0	2	0	4	0	0	0	0	2	0	0	6	9	7	8	4	8	6	6	2	0	0
1412	Alanine--tRNA ligase, cytoplasmic OS=Homo sapiens GN=AARS PE=1 SV=2	P49588	0	0	0	7	4	4	5	4	6	4	10	9	3	6	18	25	11	4	5	7	6	8
1413	Epidermal growth factor receptor OS=Homo sapiens GN=EGFR PE=1 SV=2	P00533	0	0	0	8	4	4	5	6	6	4	10	11	4	5	6	7	9	5	6	9	7	0
1414	Rho GDP-dissociation inhibitor 2 OS=Homo sapiens GN=ARHGDIB PE=1 SV=3	P52566	0	0	0	2	8	7	6	9	5	4	3	2	0	2	0	0	0	4	5	4	4	6
1415	BTB/POZ domain-containing protein KCTD12 OS=Homo sapiens GN=KCTD12 PE=1 SV=1	Q96CX2	0	0	0	8	7	3	5	4	12	11	11	4	3	0	0	0	7	3	8	6	3	0
1416	Unconventional myosin-VI OS=Homo sapiens GN=MYO6 PE=1 SV=4	Q9UM54	0	0	0	28	12	6	4	5	6	3	3	10	4	8	24	23	17	11	6	4	3	2
1417	RuvB-like 1 OS=Homo sapiens GN=RUVBL1 PE=1 SV=1	Q9Y265	0	0	0	7	3	3	4	5	0	3	5	14	15	9	3	0	0	0	2	11	15	12
1418	CD109 antigen OS=Homo sapiens GN=CD109 PE=1 SV=2	Q6YHK3	0	0	0	10	4	0	2	2	6	6	8	6	3	12	11	11	13	6	12	11	5	6
1419	Vitamin K-dependent protein C OS=Homo sapiens GN=PROC PE=1 SV=1	P04070	0	0	0	4	2	5	3	3	6	7	11	8	5	6	6	2	4	4	8	3	3	0
1420	Cluster of Complement factor H-related protein 3 OS=Homo sapiens GN=CFHR3 PE=1 SV=2+1	Q02985 (+1)	0	0	0	5	5	3	4	3	3	5	2	7	7	5	6	6	5	4	3	4	2	3
1420.1	Complement factor H-related protein 3 OS=Homo sapiens GN=CFHR3 PE=1 SV=2	Q02985	0	0	0	4	5	3	4	3	3	5	0	6	6	4	5	5	0	3	3	4	0	3
1420.2	Complement factor H-related protein 4 OS=Homo sapiens GN=CFHR4 PE=1 SV=2	Q92496	0	0	0	3	3	0	3	2	2	0	2	4	5	3	4	4	5	4	0	0	2	2
1421	Disintegrin and metalloproteinase domain-containing protein 10 OS=Homo sapiens GN=ADAM10 PE=1 SV=1	O14672	0	0	0	12	11	6	6	3	2	3	6	6	9	11	14	5	9	8	3	9	8	8
1422	NKG2D ligand 3 OS=Homo sapiens GN=ULBP3 PE=1 SV=1	Q9BZM4	0	0	0	5	8	6	7	9	10	7	8	2	3	0	0	0	7	3	5	7	3	2
1423	Carcinoembryonic antigen-related cell adhesion molecule 7 OS=Homo sapiens GN=CEACAM7 PE=1 SV=1	Q14002	0	0	0	5	4	5	5	5	5	3	2	5	5	5	5	4	5	3	4	2	0	3
1424	IgLON family member 5 OS=Homo sapiens GN=IGLON5 PE=2 SV=4	A6NGN9	0	0	0	4	0	0	0	0	3	4	4	6	6	6	3	0	5	6	2	0	0	0
1425	Type 2 lactosamine alpha-2,3-sialyltransferase OS=Homo sapiens GN=ST3GAL6 PE=1 SV=1	Q9Y274	0	0	0	10	0	3	2	2	3	6	6	9	11	10	12	5	10	3	2	0	0	0
1426	Trifunctional purine biosynthetic protein adenosine-3 OS=Homo sapiens GN=GART PE=1 SV=1	P22102	0	0	0	7	6	0	0	2	4	5	7	16	9	4	6	19	6	0	2	9	18	12
1427	Putative L-aspartate dehydrogenase OS=Homo sapiens GN=ASPDH PE=2 SV=2	A6ND91	0	0	0	10	0	2	4	14	12	8	8	7	0	2	0	0	3	0	0	0	5	11
1428	NAD(P)H-hydrate epimerase OS=Homo sapiens GN=APOA1BP PE=1 SV=2	Q8NCW5	0	0	0	5	4	12	10	11	5	4	3	2	0	0	0	0	7	0	5	2	0	0
1429	Ig lambda chain V-I region NEWM OS=Homo sapiens PE=1 SV=1	P01703	0	0	0	4	3	4	4	5	4	2	2	2	2	2	0	2	0	0	3	4	3	3
1430	Na(+)/H(+) exchange regulatory cofactor NHE-RF2 OS=Homo sapiens GN=SLC9A3R2 PE=1 SV=2	Q15599	0	0	0	8	5	0	0	5	5	5	15	17	10	4	2	0	0	0	0	2	11	14
1431	3-hydroxyacyl-CoA dehydrogenase type-2 OS=Homo sapiens GN=HSD17B10 PE=1 SV=3	Q99714	0	0	0	8	6	15	13	10	3	0	0	0	0	0	3	0	0	0	2	4	8	11
1432	Tubulin--tyrosine ligase-like protein 12 OS=Homo sapiens GN=TTLL12 PE=1 SV=2	Q14166	0	0	0	12	3	0	3	4	6	3	7	7	7	10	24	9	13	4	0	2	2	0
1433	Interleukin-6 receptor subunit alpha OS=Homo sapiens GN=IL6R PE=1 SV=1	P08887	0	0	0	7	0	0	0	0	0	3	4	5	6	9	11	5	8	9	4	3	3	2
1434	Sulfotransferase family cytosolic 2B member 1 OS=Homo sapiens GN=SULT2B1 PE=1 SV=2	O00204	0	0	0	7	6	5	5	8	7	9	15	10	7	8	6	5	12	4	5	0	0	0
1435	T-cell receptor beta-2 chain C region OS=Homo sapiens GN=TRBC2 PE=1 SV=1	A0A5B9	0	0	0	3	0	3	3	6	6	6	5	3	2	2	0	0	0	2	4	4	4	3
1436	Plasma cell-induced resident endoplasmic reticulum protein OS=Homo sapiens GN=PACAP PE=1 SV=1	Q8WU39	0	0	0	5	7	7	6	7	5	4	4	3	2	0	0	0	2	5	3	0	0	0
1437	Proteasome subunit beta type-4 OS=Homo sapiens GN=PSMB4 PE=1 SV=4	P28070	0	0	0	5	7	7	6	6	4	3	0	0	0	0	0	0	2	0	2	5	4	0
1438	Cluster of Ras-related protein Rab-6A OS=Homo sapiens GN=RAB6A PE=1 SV=3+1	P20340 (+1)	0	0	0	3	10	9	8	7	5	0	2	0	2	2	0	0	4	3	5	4	4	4
1438.1	Ras-related protein Rab-6A OS=Homo sapiens GN=RAB6A PE=1 SV=3	P20340	0	0	0	3	9	8	7	7	5	0	2	0	0	0	0	0	4	3	5	4	4	4
1438.2	Ras-related protein Rab-6B OS=Homo sapiens GN=RAB6B PE=1 SV=1	Q9NRW1	0	0	0	0	6	5	5	4	3	0	0	0	2	2	0	0	2	2	3	4	3	3
1439	Phosphoglucomutase-2 OS=Homo sapiens GN=PGM2 PE=1 SV=4	Q96G03	0	0	0	11	8	4	5	4	6	7	7	5	5	20	16	7	11	4	2	3	10	8
1440	26S proteasome non-ATPase regulatory subunit 2 OS=Homo sapiens GN=PSMD2 PE=1 SV=3	Q13200	0	0	0	10	2	0	3	2	2	2	10	11	6	6	30	27	17	6	6	2	0	0
1441	Ig heavy chain V-III region TRO OS=Homo sapiens PE=1 SV=1	P01762	0	0	0	2	0	0	0	0	0	2	0	2	2	2	2	0	2	0	0	0	2	2
1442	Receptor-type tyrosine-protein phosphatase kappa OS=Homo sapiens GN=PTPRK PE=1 SV=2	Q15262	0	0	0	8	4	0	0	0	0	0	3	8	9	8	6	11	10	13	9	7	4	0
1443	Putative Ras-related protein Rab-1C OS=Homo sapiens GN=RAB1C PE=5 SV=2	Q92928	3	3	2	0	0	6	0	5	0	3	0	0	0	3	0	4	5	0	4	0	3	3
1444	Eukaryotic translation initiation factor 2 subunit 1 OS=Homo sapiens GN=EIF2S1 PE=1 SV=3	P05198	0	0	0	6	4	2	3	4	16	15	16	6	2	0	0	0	6	2	7	5	6	3
1445	Tyrosine-protein phosphatase non-receptor type 13 OS=Homo sapiens GN=PTPN13 PE=1 SV=2	Q12923	0	0	0	6	9	11	7	6	7	4	17	10	5	2	11	4	12	4	3	7	11	13
1446	Interleukin-1 receptor type 2 OS=Homo sapiens GN=IL1R2 PE=1 SV=1	P27930	0	0	0	8	3	0	0	0	3	3	5	9	11	10	8	7	8	11	8	2	0	0
1447	Alpha-1,3-mannosyl-glycoprotein 2-beta-N-acetylglucosaminyltransferase OS=Homo sapiens GN=MGAT1 PE=2 SV=2	P26572	0	0	0	11	5	3	3	5	4	3	13	13	14	11	5	0	9	5	3	0	0	0
1448	Protein S100-A16 OS=Homo sapiens GN=S100A16 PE=1 SV=1	Q96FQ6	0	0	0	3	6	2	2	4	2	3	2	2	0	0	2	0	3	0	4	5	5	4
1449	Endophilin-A2 OS=Homo sapiens GN=SH3GL1 PE=1 SV=1	Q99961	0	0	0	8	5	4	3	7	7	6	11	8	7	5	3	0	3	5	10	9	7	5
1450	Cluster of Glutamate dehydrogenase 1, mitochondrial OS=Homo sapiens GN=GLUD1 PE=1 SV=2+1	P00367 (+1)	0	0	0	9	2	0	0	4	3	0	6	20	16	13	2	3	3	0	0	3	16	17
1450.1	Glutamate dehydrogenase 1, mitochondrial OS=Homo sapiens GN=GLUD1 PE=1 SV=2	P00367	0	0	0	9	2	0	0	4	3	0	6	20	16	13	2	3	3	0	0	3	16	17
1450.2	Glutamate dehydrogenase 2, mitochondrial OS=Homo sapiens GN=GLUD2 PE=1 SV=2	P49448	0	0	0	5	0	0	0	3	3	0	3	14	11	9	0	0	3	0	0	2	12	12
1451	Secreted frizzled-related protein 1 OS=Homo sapiens GN=SFRP1 PE=1 SV=1	Q8N474	0	0	0	6	7	5	3	7	8	8	8	6	5	3	2	0	4	4	3	3	0	2
1452	Vacuolar protein-sorting-associated protein 36 OS=Homo sapiens GN=VPS36 PE=1 SV=1	Q86VN1	0	0	0	5	4	4	5	5	2	5	18	21	5	3	2	0	8	0	2	2	9	13
1453	Protein disulfide-isomerase A4 OS=Homo sapiens GN=PDIA4 PE=1 SV=2	P13667	0	0	0	10	6	2	4	2	6	8	9	11	5	18	21	8	12	7	11	7	5	6
1454	Serine protease HTRA1 OS=Homo sapiens GN=HTRA1 PE=1 SV=1	Q92743	0	0	0	10	7	0	4	3	2	4	10	11	6	5	2	4	5	0	0	4	8	11
1455	Amphiphysin OS=Homo sapiens GN=AMPH PE=1 SV=1	P49418	0	0	0	6	5	6	4	4	2	0	3	4	2	2	0	0	6	6	0	0	0	0
1456	Putative tenascin-XA OS=Homo sapiens GN=TNXA PE=5 SV=2	Q16473	0	0	0	11	7	0	0	0	7	0	0	9	0	0	0	0	6	0	0	0	0	0
1457	HLA class I histocompatibility antigen, Cw-16 alpha chain OS=Homo sapiens GN=HLA-C PE=2 SV=1	Q29960	0	0	0	0	0	0	0	0	7	9	0	0	6	0	0	0	4	0	9	7	4	0
1458	Interleukin-1 receptor type 1 OS=Homo sapiens GN=IL1R1 PE=1 SV=1	P14778	0	0	0	5	5	5	4	7	5	5	6	7	8	6	7	2	5	3	8	6	7	6
1459	Heme-binding protein 1 OS=Homo sapiens GN=HEBP1 PE=1 SV=1	Q9NRV9	0	0	0	6	10	8	8	9	5	4	2	2	0	0	0	0	0	0	7	6	5	4
1460	PDZ and LIM domain protein 1 OS=Homo sapiens GN=PDLIM1 PE=1 SV=4	O00151	0	0	0	5	12	4	3	4	6	9	11	2	0	0	0	0	0	0	0	10	14	11
1461	C3a anaphylatoxin chemotactic receptor OS=Homo sapiens GN=C3AR1 PE=1 SV=2	Q16581	0	0	0	2	2	2	2	2	3	2	2	2	2	2	0	0	2	0	0	0	0	0
1462	Tubulin beta-8 chain-like protein LOC260334 OS=Homo sapiens PE=1 SV=1	A6NNZ2	0	0	0	0	6	0	6	4	4	4	0	0	0	6	0	0	4	0	0	0	3	0
1463	Ig kappa chain V-I region Kue OS=Homo sapiens PE=1 SV=1	P01604	0	0	0	2	3	4	4	4	4	3	2	2	0	2	0	0	0	0	3	3	3	3
1464	Bleomycin hydrolase OS=Homo sapiens GN=BLMH PE=1 SV=1	Q13867	0	0	0	10	3	3	3	3	4	4	11	13	4	5	5	3	7	3	2	3	3	2
1465	Prion-like protein doppel OS=Homo sapiens GN=PRND PE=1 SV=2	Q9UKY0	0	0	0	4	0	0	3	4	4	4	4	4	3	3	0	0	3	3	0	0	0	0
1466	Solute carrier family 12 member 3 OS=Homo sapiens GN=SLC12A3 PE=1 SV=3	P55017	2	0	2	18	0	5	5	4	4	2	7	4	0	0	7	6	22	12	3	0	0	0
1467	Syndecan-1 OS=Homo sapiens GN=SDC1 PE=1 SV=3	P18827	0	0	0	2	2	0	0	0	0	2	2	2	2	2	2	2	2	2	0	0	0	0
1468	Aldo-keto reductase family 1 member C1 OS=Homo sapiens GN=AKR1C1 PE=1 SV=1	Q04828	0	0	0	0	6	5	4	0	0	13	0	0	0	0	2	0	7	0	2	5	0	13
1469	Intestinal-type alkaline phosphatase OS=Homo sapiens GN=ALPI PE=1 SV=2	P09923	0	0	0	13	0	0	0	4	4	2	10	14	11	11	10	2	2	0	3	10	14	8
1470	Testican-1 OS=Homo sapiens GN=SPOCK1 PE=1 SV=1	Q08629	0	0	0	11	9	0	2	7	4	4	3	5	7	7	15	13	6	2	5	2	5	6
1471	Glyceraldehyde-3-phosphate dehydrogenase, testis-specific OS=Homo sapiens GN=GAPDHS PE=1 SV=2	O14556	0	0	0	2	2	2	2	2	2	2	3	0	2	2	2	2	2	0	2	2	2	2
1472	Ras-related protein R-Ras OS=Homo sapiens GN=RRAS PE=1 SV=1	P10301	0	0	0	3	3	8	9	8	6	3	4	2	0	0	0	0	5	0	2	3	0	0
1473	Beta-Ala-His dipeptidase OS=Homo sapiens GN=CNDP1 PE=1 SV=4	Q96KN2	0	0	0	10	0	2	3	0	2	0	8	4	12	16	14	8	14	10	0	0	0	0
1474	Chitinase-3-like protein 1 OS=Homo sapiens GN=CHI3L1 PE=1 SV=2	P36222	0	0	0	9	0	0	0	0	5	15	16	11	8	3	2	0	8	2	0	0	0	2
1475	Protein jagged-1 OS=Homo sapiens GN=JAG1 PE=1 SV=3	P78504	0	0	0	13	5	7	4	6	6	9	8	4	5	7	13	12	9	16	5	2	2	0
1476	Heterogeneous nuclear ribonucleoprotein M OS=Homo sapiens GN=HNRNPM PE=1 SV=3	P52272	0	0	0	12	7	5	4	2	5	5	8	6	12	12	20	8	0	0	2	3	8	17
1477	Aspartate--tRNA ligase, cytoplasmic OS=Homo sapiens GN=DARS PE=1 SV=2	P14868	0	0	0	6	11	4	10	7	6	2	7	17	19	13	5	0	14	0	2	4	8	11
1478	Polypeptide N-acetylgalactosaminyltransferase 2 OS=Homo sapiens GN=GALNT2 PE=1 SV=1	Q10471	0	0	0	13	4	3	3	4	3	4	7	12	17	15	5	0	10	4	4	0	6	12
1479	Cluster of Sodium/potassium-transporting ATPase subunit alpha-1 OS=Homo sapiens GN=ATP1A1 PE=1 SV=1+4	P05023 (+4)	0	0	0	16	3	0	0	0	0	4	5	7	5	4	22	20	19	9	4	0	0	0
1479.1	Sodium/potassium-transporting ATPase subunit alpha-1 OS=Homo sapiens GN=ATP1A1 PE=1 SV=1	P05023	0	0	0	16	3	0	0	0	0	4	5	7	5	4	22	20	18	9	4	0	0	0
1479.2	Sodium/potassium-transporting ATPase subunit alpha-3 OS=Homo sapiens GN=ATP1A3 PE=1 SV=3	P13637	0	0	0	7	0	0	0	0	0	0	3	3	2	2	8	6	9	5	0	0	0	0
1479.3	Sodium/potassium-transporting ATPase subunit alpha-2 OS=Homo sapiens GN=ATP1A2 PE=1 SV=1	P50993	0	0	0	6	0	0	0	0	0	0	3	3	2	2	6	6	8	4	0	0	0	0
1479.4	Sodium/potassium-transporting ATPase subunit alpha-4 OS=Homo sapiens GN=ATP1A4 PE=1 SV=3	Q13733	0	0	0	2	0	0	0	0	0	0	0	0	0	0	3	4	5	2	0	0	0	0
1479.5	Potassium-transporting ATPase alpha chain 1 OS=Homo sapiens GN=ATP4A PE=2 SV=5	P20648	0	0	0	2	0	0	0	0	0	0	2	2	0	0	2	3	3	2	0	0	0	0
1480	EH domain-containing protein 3 OS=Homo sapiens GN=EHD3 PE=1 SV=2	Q9NZN3	0	0	0	8	4	0	3	0	2	4	6	8	18	11	10	3	11	4	3	4	2	0
1481	Mucin-6 OS=Homo sapiens GN=MUC6 PE=1 SV=3	Q6W4X9	0	0	0	12	4	2	0	0	0	4	4	4	2	4	9	8	13	6	10	14	15	9
1482	tRNA-splicing ligase RtcB homolog OS=Homo sapiens GN=C22orf28 PE=1 SV=1	Q9Y3I0	0	0	0	5	7	0	0	2	3	3	10	13	12	13	5	0	0	0	0	6	14	17
1483	Elongation factor 1-beta OS=Homo sapiens GN=EEF1B2 PE=1 SV=3	P24534	0	0	0	4	5	3	7	10	8	4	2	3	0	0	0	0	0	7	0	0	2	0
1484	Cytoplasmic dynein 1 heavy chain 1 OS=Homo sapiens GN=DYNC1H1 PE=1 SV=5	Q14204	0	0	0	39	12	4	2	2	3	2	11	11	5	7	22	21	42	8	5	2	0	0
1485	Echinoderm microtubule-associated protein-like 2 OS=Homo sapiens GN=EML2 PE=2 SV=1	O95834	0	0	0	9	0	0	0	0	4	4	2	6	12	16	9	4	12	0	3	10	9	4
1486	Regucalcin OS=Homo sapiens GN=RGN PE=1 SV=1	Q15493	0	0	0	7	0	0	0	3	14	14	11	6	2	0	2	0	0	0	4	12	10	4
1487	Integrin alpha-M OS=Homo sapiens GN=ITGAM PE=1 SV=2	P11215	0	0	0	9	8	5	4	10	13	7	11	5	5	6	11	4	4	4	3	10	15	12
1488	Semaphorin-6D OS=Homo sapiens GN=SEMA6D PE=1 SV=1	Q8NFY4	0	0	0	9	0	0	0	0	0	0	4	3	0	7	17	12	13	8	7	8	6	0
1489	CD166 antigen OS=Homo sapiens GN=ALCAM PE=1 SV=2	Q13740	0	0	0	11	0	0	0	2	2	3	3	8	8	8	17	14	8	10	7	0	0	0
1490	Epithelial cell adhesion molecule OS=Homo sapiens GN=EPCAM PE=1 SV=2	P16422	0	0	0	5	5	3	6	6	6	5	5	6	5	4	3	0	5	4	4	4	3	3
1491	Thioredoxin-dependent peroxide reductase, mitochondrial OS=Homo sapiens GN=PRDX3 PE=1 SV=3	P30048	0	0	0	3	8	9	7	7	3	3	3	0	0	0	0	0	0	0	3	7	6	6
1492	STAM-binding protein OS=Homo sapiens GN=STAMBP PE=1 SV=1	O95630	0	0	0	7	4	6	8	11	4	2	4	13	11	4	0	0	2	0	3	9	11	8
1493	Coiled-coil and C2 domain-containing protein 1A OS=Homo sapiens GN=CC2D1A PE=1 SV=1	Q6P1N0	0	0	0	6	4	4	3	7	7	5	11	14	14	14	13	15	9	5	4	4	2	5
1494	Intercellular adhesion molecule 3 OS=Homo sapiens GN=ICAM3 PE=1 SV=2	P32942	0	0	0	5	2	2	0	2	0	2	2	5	4	4	8	7	9	5	0	0	0	0
1495	HLA class I histocompatibility antigen, Cw-17 alpha chain OS=Homo sapiens GN=HLA-C PE=1 SV=1	Q95604	0	0	0	6	6	9	0	0	0	10	0	10	0	0	4	0	0	0	0	0	7	3
1496	Aspartate aminotransferase, mitochondrial OS=Homo sapiens GN=GOT2 PE=1 SV=3	P00505	0	0	0	10	2	3	3	5	3	14	17	10	6	4	3	3	9	0	0	0	0	2
1497	Myelin-associated glycoprotein OS=Homo sapiens GN=MAG PE=1 SV=1	P20916	0	0	0	6	5	5	5	5	5	4	4	6	6	5	3	0	8	6	0	0	0	0
1498	5-oxoprolinase OS=Homo sapiens GN=OPLAH PE=1 SV=3	O14841	0	0	0	10	5	0	4	3	6	0	7	2	6	17	18	15	8	2	3	11	22	9
1499	Tissue factor pathway inhibitor OS=Homo sapiens GN=TFPI PE=1 SV=1	P10646	0	0	0	5	6	3	3	4	7	7	9	7	5	4	0	0	6	5	5	0	2	2
1500	Abhydrolase domain-containing protein 14A OS=Homo sapiens GN=ABHD14A PE=2 SV=2	Q9BUJ0	0	0	0	3	3	4	3	4	4	5	6	5	4	4	3	0	3	2	3	5	4	4
1501	Plasma kallikrein OS=Homo sapiens GN=KLKB1 PE=1 SV=1	P03952	0	0	0	6	0	0	3	3	2	0	3	3	4	4	21	11	9	3	4	3	11	11
1502	Cluster of ATP-dependent RNA helicase DDX3X OS=Homo sapiens GN=DDX3X PE=1 SV=3+1	O00571 (+1)	0	0	0	8	4	3	2	2	5	3	10	10	7	11	15	10	6	0	4	4	9	15
1502.1	ATP-dependent RNA helicase DDX3X OS=Homo sapiens GN=DDX3X PE=1 SV=3	O00571	0	0	0	8	4	3	2	2	5	3	10	10	7	11	15	10	5	0	4	4	9	15
1502.2	ATP-dependent RNA helicase DDX3Y OS=Homo sapiens GN=DDX3Y PE=1 SV=2	O15523	0	0	0	5	2	2	0	0	5	2	7	7	7	7	12	7	4	0	2	3	7	11
1503	Mitogen-activated protein kinase 1 OS=Homo sapiens GN=MAPK1 PE=1 SV=3	P28482	0	0	0	10	2	3	0	4	8	18	20	15	4	2	2	0	14	3	0	0	0	0
1504	Semaphorin-4B OS=Homo sapiens GN=SEMA4B PE=1 SV=3	Q9NPR2	0	0	0	9	0	0	0	0	0	0	4	3	5	2	16	14	12	7	10	6	5	2
1505	Complement factor H-related protein 5 OS=Homo sapiens GN=CFHR5 PE=1 SV=1	Q9BXR6	0	0	0	4	3	3	3	3	3	2	2	0	0	7	5	0	2	3	0	3	5	5
1506	Ras-related protein Rab-3D OS=Homo sapiens GN=RAB3D PE=1 SV=1	O95716	0	0	0	5	7	10	10	8	6	4	5	2	0	0	0	0	6	3	2	0	0	0
1507	Sialic acid synthase OS=Homo sapiens GN=NANS PE=1 SV=2	Q9NR45	0	0	0	6	4	3	2	5	5	8	10	9	4	2	2	0	4	0	0	5	9	7
1508	Junctional adhesion molecule-like OS=Homo sapiens GN=AMICA1 PE=1 SV=1	Q86YT9	0	0	0	8	2	4	4	0	4	8	9	9	7	7	4	0	7	8	6	0	0	0
1509	STE20-like serine/threonine-protein kinase OS=Homo sapiens GN=SLK PE=1 SV=1	Q9H2G2	0	0	0	15	2	0	3	5	6	3	12	16	8	8	17	17	19	14	5	0	4	7
1510	6-phosphofructokinase type C OS=Homo sapiens GN=PFKP PE=1 SV=2	Q01813	0	0	0	12	3	4	3	3	8	8	7	10	3	4	24	11	10	2	2	3	4	5
1511	Protein S100-A10 OS=Homo sapiens GN=S100A10 PE=1 SV=2	P60903	0	0	0	3	4	2	0	2	2	2	0	0	0	0	0	0	2	2	3	2	3	3
1512	Nodal modulator 3 OS=Homo sapiens GN=NOMO3 PE=2 SV=2	P69849	0	0	0	0	6	4	2	2	0	2	0	6	4	11	0	24	19	12	0	0	0	0
1513	Pituitary tumor-transforming gene 1 protein-interacting protein OS=Homo sapiens GN=PTTG1IP PE=1 SV=1	P53801	0	0	0	2	3	2	3	4	2	0	2	0	0	0	0	0	4	2	2	2	0	0
1514	Angiogenin OS=Homo sapiens GN=ANG PE=1 SV=1	P03950	0	0	0	6	9	7	6	5	5	3	5	3	0	0	0	0	3	0	0	0	0	4
1515	Serine protease 23 OS=Homo sapiens GN=PRSS23 PE=1 SV=1	O95084	0	0	0	9	10	8	3	8	10	5	4	4	2	0	0	0	0	2	4	3	4	4
1516	Leukocyte immunoglobulin-like receptor subfamily B member 1 OS=Homo sapiens GN=LILRB1 PE=1 SV=1	Q8NHL6	0	0	0	5	0	4	5	6	3	2	5	5	6	7	9	4	3	4	2	4	2	3
1517	Proteasome subunit beta type-1 OS=Homo sapiens GN=PSMB1 PE=1 SV=2	P20618	0	0	0	7	9	9	8	7	4	4	3	3	3	3	0	0	4	2	2	0	4	5
1518	Protein kinase C and casein kinase substrate in neurons protein 2 OS=Homo sapiens GN=PACSIN2 PE=1 SV=2	Q9UNF0	0	2	0	9	2	0	2	2	2	6	10	7	9	14	9	2	9	4	8	8	7	8
1519	Protease-associated domain-containing protein 1 OS=Homo sapiens GN=PRADC1 PE=1 SV=1	Q9BSG0	0	0	0	4	5	6	7	6	5	5	3	2	0	0	0	0	5	3	5	2	0	0
1520	3'(2'),5'-bisphosphate nucleotidase 1 OS=Homo sapiens GN=BPNT1 PE=1 SV=1	O95861	0	0	0	8	6	0	0	0	3	14	16	12	4	4	4	0	5	0	2	8	2	6
1521	Phosphoglycolate phosphatase OS=Homo sapiens GN=PGP PE=1 SV=1	A6NDG6	0	0	0	5	0	0	0	9	13	8	7	6	3	0	0	0	2	0	8	7	5	3
1522	Integrin alpha-V OS=Homo sapiens GN=ITGAV PE=1 SV=2	P06756	0	0	0	14	0	2	2	5	3	2	2	3	3	10	21	14	22	17	2	0	0	0
1523	Carcinoembryonic antigen-related cell adhesion molecule 5 OS=Homo sapiens GN=CEACAM5 PE=1 SV=3	P06731	0	0	0	5	3	3	4	4	4	2	2	4	3	4	4	7	9	5	5	3	4	3
1524	Guanine nucleotide-binding protein G(q) subunit alpha OS=Homo sapiens GN=GNAQ PE=1 SV=4	P50148	0	0	0	9	0	3	4	3	5	14	13	12	6	4	0	0	9	4	4	2	0	0
1525	Cluster of Histone H3.1t OS=Homo sapiens GN=HIST3H3 PE=1 SV=3+3	Q16695 (+3)	3	3	2	0	3	3	3	3	2	2	3	0	2	0	0	0	3	0	0	3	0	0
1525.1	Histone H3.1t OS=Homo sapiens GN=HIST3H3 PE=1 SV=3	Q16695	3	3	2	0	0	3	3	3	2	2	3	0	2	0	0	0	3	0	0	3	0	0
1525.2	Histone H3.2 OS=Homo sapiens GN=HIST2H3A PE=1 SV=3	Q71DI3	3	3	2	0	3	3	3	0	0	0	3	0	2	0	0	0	3	0	0	0	0	0
1525.3	Histone H3.1 OS=Homo sapiens GN=HIST1H3A PE=1 SV=2	P68431	3	3	2	0	3	0	3	0	0	0	3	0	2	0	0	0	3	0	0	0	0	0
1525.4	Histone H3.3 OS=Homo sapiens GN=H3F3A PE=1 SV=2	P84243	3	3	2	0	0	0	3	3	0	0	3	0	2	0	0	0	3	0	0	0	0	0
1526	Hexokinase-3 OS=Homo sapiens GN=HK3 PE=1 SV=2	P52790	0	0	0	10	5	2	0	0	3	5	10	12	10	5	20	22	16	9	2	0	0	0
1527	Annexin A10 OS=Homo sapiens GN=ANXA10 PE=1 SV=3	Q9UJ72	0	0	0	7	2	0	0	14	12	12	9	3	0	0	0	0	11	5	0	0	0	0
1528	Transmembrane protein 25 OS=Homo sapiens GN=TMEM25 PE=1 SV=1	Q86YD3	0	0	0	4	2	0	0	0	0	0	2	5	3	6	5	2	5	2	2	2	0	0
1529	Multimerin-1 OS=Homo sapiens GN=MMRN1 PE=1 SV=3	Q13201	2	2	2	0	0	3	3	3	2	2	2	0	3	4	4	3	5	2	0	0	0	0
1530	Protocadherin-7 OS=Homo sapiens GN=PCDH7 PE=1 SV=2	O60245	0	0	0	8	8	7	4	6	10	9	8	12	5	3	8	10	11	10	2	0	0	0
1531	HLA class I histocompatibility antigen, A-31 alpha chain OS=Homo sapiens GN=HLA-A PE=2 SV=2	P16189	0	0	0	0	8	7	0	0	0	9	10	10	0	0	0	0	0	0	0	0	0	0
1532	Transforming growth factor beta receptor type 3 OS=Homo sapiens GN=TGFBR3 PE=1 SV=3	Q03167	0	0	0	5	5	3	3	3	4	3	5	11	6	4	4	6	12	2	0	0	0	2
1533	Protein O-linked-mannose beta-1,2-N-acetylglucosaminyltransferase 1 OS=Homo sapiens GN=POMGNT1 PE=1 SV=2	Q8WZA1	0	0	0	10	0	0	0	0	2	2	4	2	2	17	21	14	15	5	3	4	0	0
1534	Cluster of Glutathione S-transferase Mu 1 OS=Homo sapiens GN=GSTM1 PE=1 SV=3+1	P09488 (+1)	0	0	0	7	10	14	14	14	6	4	3	2	0	0	0	0	5	0	0	0	2	0
1534.1	Glutathione S-transferase Mu 1 OS=Homo sapiens GN=GSTM1 PE=1 SV=3	P09488	0	0	0	7	9	11	12	12	6	4	3	2	0	0	0	0	5	0	0	0	2	0
1534.2	Glutathione S-transferase Mu 4 OS=Homo sapiens GN=GSTM4 PE=1 SV=3	Q03013	0	0	0	0	7	9	9	8	3	0	0	2	0	0	0	0	0	0	0	0	0	0
1535	Glycoprotein hormones alpha chain OS=Homo sapiens GN=CGA PE=1 SV=1	P01215	2	1	1	0	3	2	3	2	2	0	2	0	2	0	0	0	0	0	2	2	2	3
1536	Septin-2 OS=Homo sapiens GN=SEPT2 PE=1 SV=1	Q15019	0	0	0	7	6	2	3	4	5	9	11	11	3	5	2	0	6	0	0	5	10	9
1537	Fumarate hydratase, mitochondrial OS=Homo sapiens GN=FH PE=1 SV=3	P07954	0	0	0	8	2	0	0	3	0	2	11	9	9	7	0	0	0	0	0	4	9	11
1538	Receptor tyrosine-protein kinase erbB-2 OS=Homo sapiens GN=ERBB2 PE=1 SV=1	P04626	0	0	0	4	4	3	0	4	7	7	12	7	4	4	12	6	7	4	7	7	8	4
1539	Gamma-interferon-inducible lysosomal thiol reductase OS=Homo sapiens GN=IFI30 PE=1 SV=3	P13284	1	1	2	3	0	2	3	3	4	3	3	2	0	0	0	0	3	2	0	0	0	0
1540	Thymidine phosphorylase OS=Homo sapiens GN=TYMP PE=1 SV=2	P19971	0	0	0	9	2	2	0	3	4	4	6	15	12	10	4	2	5	4	14	6	2	2
1541	Guanidinoacetate N-methyltransferase OS=Homo sapiens GN=GAMT PE=1 SV=1	Q14353	0	0	0	3	3	6	6	6	4	3	3	2	0	0	0	0	0	0	3	5	6	4
1542	Procollagen-lysine,2-oxoglutarate 5-dioxygenase 1 OS=Homo sapiens GN=PLOD1 PE=1 SV=2	Q02809	0	0	0	10	0	0	0	0	2	0	2	5	3	3	27	17	13	0	2	2	10	8
1543	WNT1-inducible-signaling pathway protein 1 OS=Homo sapiens GN=WISP1 PE=1 SV=1	O95388	0	0	0	3	3	3	3	3	3	3	2	3	0	2	0	0	3	0	0	0	0	0
1544	Phenylalanine-4-hydroxylase OS=Homo sapiens GN=PAH PE=1 SV=1	P00439	0	0	0	6	6	2	3	4	4	5	10	20	13	10	5	0	10	2	3	5	9	5
1545	Kielin/chordin-like protein OS=Homo sapiens GN=KCP PE=2 SV=2	Q6ZWJ8	0	0	0	14	0	0	0	3	3	6	6	6	3	4	12	14	4	4	15	7	2	0
1546	PDZ and LIM domain protein 5 OS=Homo sapiens GN=PDLIM5 PE=1 SV=5	Q96HC4	0	0	0	10	7	6	5	6	4	3	11	4	3	9	14	3	4	2	0	5	7	12
1547	Xaa-Pro aminopeptidase 1 OS=Homo sapiens GN=XPNPEP1 PE=1 SV=3	Q9NQW7	0	0	0	7	4	0	2	2	4	2	6	3	4	17	20	9	13	7	7	8	2	0
1548	Putative alpha-1-antitrypsin-related protein OS=Homo sapiens GN=SERPINA2 PE=5 SV=1	P20848	0	0	0	0	2	2	2	2	2	0	2	0	2	2	2	0	2	0	2	0	0	0
1549	Serine/threonine-protein kinase 24 OS=Homo sapiens GN=STK24 PE=1 SV=1	Q9Y6E0	0	0	0	7	2	3	3	6	4	2	6	15	12	10	7	0	7	3	9	8	7	6
1550	Putative heat shock protein HSP 90-beta 2 OS=Homo sapiens GN=HSP90AB2P PE=1 SV=2	Q58FF8	0	0	0	4	3	3	3	4	5	3	3	2	4	4	8	8	7	4	4	2	3	3
1551	HLA class I histocompatibility antigen, alpha chain E OS=Homo sapiens GN=HLA-E PE=1 SV=3	P13747	0	0	0	4	2	2	3	4	5	5	9	6	3	2	0	0	5	4	3	3	0	2
1552	Protocadherin-8 OS=Homo sapiens GN=PCDH8 PE=2 SV=2	O95206	0	0	0	6	6	4	7	9	5	6	6	5	2	2	0	0	0	7	2	0	0	0
1553	Sushi, nidogen and EGF-like domain-containing protein 1 OS=Homo sapiens GN=SNED1 PE=1 SV=2	Q8TER0	0	0	0	3	0	0	0	2	4	4	4	6	5	8	7	3	11	5	2	0	0	0
1554	Aflatoxin B1 aldehyde reductase member 4 OS=Homo sapiens GN=AKR7L PE=2 SV=6	Q8NHP1	0	0	0	0	0	0	0	7	0	7	0	0	0	0	0	0	0	0	0	3	8	6
1555	P-selectin OS=Homo sapiens GN=SELP PE=1 SV=3	P16109	0	0	0	9	4	5	4	6	8	7	8	10	6	6	7	3	11	7	3	0	0	0
1556	Interleukin-2 receptor subunit beta OS=Homo sapiens GN=IL2RB PE=1 SV=1	P14784	0	0	0	4	0	2	0	0	3	4	6	4	4	4	0	0	2	3	4	4	4	2
1557	Heat shock 70 kDa protein 4L OS=Homo sapiens GN=HSPA4L PE=1 SV=3	O95757	0	0	0	9	5	0	2	0	2	6	10	6	3	3	18	17	4	0	11	11	9	5
1558	Aldehyde dehydrogenase family 1 member A3 OS=Homo sapiens GN=ALDH1A3 PE=1 SV=2	P47895	0	0	0	3	5	3	2	2	5	2	6	8	15	9	2	0	6	0	0	4	7	9
1559	Brain acid soluble protein 1 OS=Homo sapiens GN=BASP1 PE=1 SV=2	P80723	0	0	0	5	0	0	2	3	3	4	5	6	6	8	10	9	5	9	4	0	0	0
1560	HLA class I histocompatibility antigen, A-34 alpha chain OS=Homo sapiens GN=HLA-A PE=1 SV=1	P30453	0	0	0	7	0	0	0	8	0	11	0	11	7	0	0	0	0	0	0	7	0	0
1561	Cluster of Heterogeneous nuclear ribonucleoproteins C1/C2 OS=Homo sapiens GN=HNRNPC PE=1 SV=4+1	P07910 (+1)	0	0	0	6	8	4	6	4	3	7	10	5	0	0	0	0	2	2	2	4	5	11
1561.1	Heterogeneous nuclear ribonucleoproteins C1/C2 OS=Homo sapiens GN=HNRNPC PE=1 SV=4	P07910	0	0	0	6	8	4	6	4	3	7	10	5	0	0	0	0	2	2	2	4	5	11
1561.2	Heterogeneous nuclear ribonucleoprotein C-like 1 OS=Homo sapiens GN=HNRNPCL1 PE=1 SV=1	O60812	0	0	0	3	5	2	3	0	0	5	6	3	0	0	0	0	0	2	2	2	3	0
1562	Rho GTPase-activating protein 1 OS=Homo sapiens GN=ARHGAP1 PE=1 SV=1	Q07960	0	0	0	7	5	5	3	6	2	2	7	14	10	6	3	3	8	4	0	3	5	3
1563	Aldo-keto reductase family 1 member C2 OS=Homo sapiens GN=AKR1C2 PE=1 SV=3	P52895	0	0	0	6	3	0	0	3	10	11	12	6	2	3	0	0	0	0	0	0	8	9
1564	Ig heavy chain V-I region V35 OS=Homo sapiens PE=1 SV=1	P23083	0	0	0	4	3	2	2	2	3	2	0	4	5	0	0	2	2	0	0	3	5	4
1565	Tachykinin-3 OS=Homo sapiens GN=TAC3 PE=1 SV=1	Q9UHF0	0	0	0	5	7	4	2	3	0	0	0	0	0	0	0	0	0	0	4	6	5	7
1566	Electron transfer flavoprotein subunit alpha, mitochondrial OS=Homo sapiens GN=ETFA PE=1 SV=1	P13804	0	0	0	5	3	0	0	11	11	8	2	3	0	2	3	4	0	0	0	0	12	10
1567	Coagulation factor V OS=Homo sapiens GN=F5 PE=1 SV=4	P12259	0	0	0	6	2	2	3	3	5	4	6	8	7	7	5	6	11	2	0	0	0	0
1568	Alpha-mannosidase 2x OS=Homo sapiens GN=MAN2A2 PE=2 SV=3	P49641	0	0	0	16	0	0	0	0	0	0	4	3	2	11	15	18	22	6	2	0	0	0
1569	Ectonucleoside triphosphate diphosphohydrolase 6 OS=Homo sapiens GN=ENTPD6 PE=1 SV=3	O75354	0	0	0	9	0	0	0	0	0	0	5	12	11	9	6	0	8	3	0	7	10	8
1570	Nicastrin OS=Homo sapiens GN=NCSTN PE=1 SV=2	Q92542	0	0	0	8	0	3	2	2	4	3	4	5	4	6	9	11	8	5	5	3	0	0
1571	Catenin delta-1 OS=Homo sapiens GN=CTNND1 PE=1 SV=1	O60716	0	0	0	11	7	5	2	3	4	3	8	9	7	4	23	14	4	2	2	7	12	9
1572	Vitamin K-dependent protein S OS=Homo sapiens GN=PROS1 PE=1 SV=1	P07225	0	0	0	12	2	4	2	3	4	2	2	2	2	4	18	11	9	9	8	4	3	0
1573	Antileukoproteinase OS=Homo sapiens GN=SLPI PE=1 SV=2	P03973	1	3	2	3	12	4	5	5	3	0	0	2	0	0	0	0	3	0	0	0	2	2
1574	Carbonic anhydrase 4 OS=Homo sapiens GN=CA4 PE=1 SV=2	P22748	0	0	0	7	11	6	7	8	4	6	6	4	2	2	0	0	6	2	2	3	6	9
1575	40S ribosomal protein S3 OS=Homo sapiens GN=RPS3 PE=1 SV=2	P23396	0	0	0	9	10	3	3	14	14	10	10	5	6	0	2	0	9	4	2	0	0	0
1576	Receptor-type tyrosine-protein phosphatase zeta OS=Homo sapiens GN=PTPRZ1 PE=1 SV=4	P23471	0	0	0	6	3	3	2	4	5	5	7	7	7	10	10	2	10	5	0	0	0	0
1577	Cytidine deaminase OS=Homo sapiens GN=CDA PE=1 SV=2	P32320	0	0	0	4	7	5	4	3	4	0	2	0	0	0	0	0	0	0	7	6	4	4
1578	Osteoclast-stimulating factor 1 OS=Homo sapiens GN=OSTF1 PE=1 SV=2	Q92882	0	0	0	6	7	6	8	8	7	3	3	2	0	0	0	0	0	0	3	7	6	8
1579	Uncharacterized protein C2orf54 OS=Homo sapiens GN=C2orf54 PE=1 SV=2	Q08AI8	0	0	0	7	5	5	5	2	3	2	4	18	13	11	8	7	10	8	4	0	0	0
1580	Phosphomevalonate kinase OS=Homo sapiens GN=PMVK PE=1 SV=3	Q15126	0	0	0	8	11	13	12	11	3	3	4	3	0	0	0	0	2	0	4	6	4	0
1581	Proline synthase co-transcribed bacterial homolog protein OS=Homo sapiens GN=PROSC PE=1 SV=1	O94903	0	0	0	5	7	5	9	10	7	3	3	0	0	0	0	0	2	0	0	6	8	8
1582	6-phosphofructokinase, muscle type OS=Homo sapiens GN=PFKM PE=1 SV=2	P08237	0	0	0	11	5	3	2	4	6	6	9	8	4	7	27	11	8	3	3	3	2	7
1583	UPF0556 protein C19orf10 OS=Homo sapiens GN=C19orf10 PE=1 SV=1	Q969H8	0	0	0	4	5	4	3	3	2	0	2	2	0	0	0	0	0	0	0	3	4	5
1584	Serpin B9 OS=Homo sapiens GN=SERPINB9 PE=1 SV=1	P50453	0	0	0	4	0	0	0	0	7	9	15	8	2	0	0	0	5	0	5	4	4	0
1585	Cluster of Guanine nucleotide-binding protein G(t) subunit alpha-1 OS=Homo sapiens GN=GNAT1 PE=1 SV=5+2	P11488 (+2)	0	0	0	2	2	0	0	2	2	2	2	3	2	2	2	0	2	2	2	2	0	0
1585.1	Guanine nucleotide-binding protein G(t) subunit alpha-1 OS=Homo sapiens GN=GNAT1 PE=1 SV=5	P11488	0	0	0	2	2	0	0	2	2	2	2	3	2	2	2	0	2	2	2	2	0	0
1585.2	Guanine nucleotide-binding protein G(t) subunit alpha-3 OS=Homo sapiens GN=GNAT3 PE=2 SV=2	A8MTJ3	0	0	0	2	2	0	0	2	0	2	2	2	2	2	0	0	2	2	2	2	0	0
1585.3	Guanine nucleotide-binding protein G(t) subunit alpha-2 OS=Homo sapiens GN=GNAT2 PE=1 SV=4	P19087	0	0	0	0	0	0	0	2	2	2	2	2	0	0	2	0	0	0	2	2	0	0
1586	Protein FAM171A1 OS=Homo sapiens GN=FAM171A1 PE=1 SV=1	Q5VUB5	0	0	0	3	3	0	0	0	2	5	7	6	4	3	2	0	2	2	4	4	4	3
1587	CD97 antigen OS=Homo sapiens GN=CD97 PE=1 SV=4	P48960	0	0	0	5	4	5	6	7	6	5	7	5	5	4	3	0	8	5	0	0	0	0
1588	Ig heavy chain V-III region NIE OS=Homo sapiens PE=1 SV=1	P01770	0	0	0	3	2	0	2	3	0	2	0	2	0	2	0	0	0	2	2	2	0	3
1589	Electron transfer flavoprotein subunit beta OS=Homo sapiens GN=ETFB PE=1 SV=3	P38117	0	0	0	6	6	10	12	11	6	4	4	0	3	0	0	0	0	0	0	3	5	9
1590	Histone H2B type 3-B OS=Homo sapiens GN=HIST3H2BB PE=1 SV=3	Q8N257	0	0	0	5	7	0	0	0	0	2	2	2	2	0	0	0	4	2	2	0	0	0
1591	Actin-binding LIM protein 1 OS=Homo sapiens GN=ABLIM1 PE=1 SV=3	O14639	0	0	0	8	7	0	0	5	6	3	2	7	2	6	15	4	0	3	0	10	14	16
1592	Mitochondrial enolase superfamily member 1 OS=Homo sapiens GN=ENOSF1 PE=1 SV=1	Q7L5Y1	0	0	0	7	3	0	0	5	4	4	11	18	10	7	0	0	11	0	0	3	14	6
1593	Toll-like receptor 2 OS=Homo sapiens GN=TLR2 PE=1 SV=1	O60603	0	0	0	4	8	4	6	6	7	8	9	8	6	4	4	0	6	5	3	2	2	2
1594	Ectonucleotide pyrophosphatase/phosphodiesterase family member 6 OS=Homo sapiens GN=ENPP6 PE=1 SV=2	Q6UWR7	0	0	0	9	0	0	0	0	3	0	4	9	11	9	9	3	9	3	0	2	4	4
1595	Secreted frizzled-related protein 3 OS=Homo sapiens GN=FRZB PE=1 SV=2	Q92765	0	0	0	2	2	2	2	3	4	2	4	2	2	2	0	0	2	2	2	2	3	3
1596	Discoidin, CUB and LCCL domain-containing protein 2 OS=Homo sapiens GN=DCBLD2 PE=1 SV=1	Q96PD2	0	0	0	8	2	0	0	0	0	0	0	2	9	10	9	0	3	4	5	10	9	8
1597	Beta-defensin 1 OS=Homo sapiens GN=DEFB1 PE=1 SV=1	P60022	0	0	0	0	2	2	2	2	2	0	2	0	2	2	0	0	0	2	2	0	0	2
1598	Protein kinase C and casein kinase substrate in neurons protein 3 OS=Homo sapiens GN=PACSIN3 PE=1 SV=2	Q9UKS6	0	0	0	7	0	0	0	3	4	4	5	16	10	7	5	2	4	2	0	7	8	9
1599	Tumor necrosis factor receptor superfamily member 5 OS=Homo sapiens GN=CD40 PE=1 SV=1	P25942	0	0	0	5	5	5	6	7	5	2	3	2	2	3	0	0	0	6	0	0	0	0
1600	CD209 antigen OS=Homo sapiens GN=CD209 PE=1 SV=1	Q9NNX6	0	0	0	4	5	4	4	4	4	2	4	3	4	2	0	0	4	4	2	2	0	0
1601	Ubiquitin fusion degradation protein 1 homolog OS=Homo sapiens GN=UFD1L PE=1 SV=3	Q92890	0	0	0	2	5	5	5	5	6	6	6	3	0	0	0	0	3	4	4	4	2	2
1602	Nephronectin OS=Homo sapiens GN=NPNT PE=2 SV=3	Q6UXI9	0	0	0	7	3	0	0	0	4	2	3	2	3	6	17	8	8	3	0	0	0	4
1603	Calponin-3 OS=Homo sapiens GN=CNN3 PE=1 SV=1	Q15417	0	0	0	9	7	4	5	6	4	8	9	6	2	0	2	0	0	0	0	9	6	9
1604	Spectrin beta chain, non-erythrocytic 1 OS=Homo sapiens GN=SPTBN1 PE=1 SV=2	Q01082	0	0	0	11	5	5	4	6	6	0	7	14	0	10	17	15	9	8	12	2	6	7
1605	Pregnancy zone protein OS=Homo sapiens GN=PZP PE=1 SV=4	P20742	0	0	0	5	3	2	2	3	3	2	4	3	4	5	8	7	8	6	6	4	4	4
1606	Target of Myb protein 1 OS=Homo sapiens GN=TOM1 PE=1 SV=2	O60784	0	0	0	10	10	6	2	0	4	2	6	12	12	12	6	2	10	11	2	0	0	0
1607	Frizzled-8 OS=Homo sapiens GN=FZD8 PE=1 SV=1	Q9H461	0	0	0	4	0	3	3	5	5	6	5	4	2	2	0	0	3	4	3	2	2	3
1608	Dihydrolipoyl dehydrogenase, mitochondrial OS=Homo sapiens GN=DLD PE=1 SV=2	P09622	0	0	0	7	0	0	0	0	0	0	2	11	7	6	4	2	4	0	0	4	9	11
1609	Neuronal cell adhesion molecule OS=Homo sapiens GN=NRCAM PE=1 SV=3	Q92823	0	0	0	10	4	0	0	2	4	2	6	8	2	10	13	16	2	19	13	3	4	3
1610	V-type proton ATPase subunit H OS=Homo sapiens GN=ATP6V1H PE=1 SV=1	Q9UI12	0	0	0	9	4	0	0	2	4	0	7	13	15	10	6	5	13	6	0	4	0	2
1611	Mannose-6-phosphate isomerase OS=Homo sapiens GN=MPI PE=1 SV=2	P34949	0	0	0	3	2	0	2	0	0	9	14	14	0	0	0	0	8	2	7	9	5	3
1612	Sushi, von Willebrand factor type A, EGF and pentraxin domain-containing protein 1 OS=Homo sapiens GN=SVEP1 PE=1 SV=3	Q4LDE5	0	0	0	17	5	2	2	6	3	0	5	6	0	4	7	10	27	22	8	2	3	0
1613	Tight junction protein ZO-1 OS=Homo sapiens GN=TJP1 PE=1 SV=3	Q07157	0	0	0	7	10	4	2	6	6	4	4	4	0	0	4	6	0	0	6	8	14	14
1614	Platelet-derived growth factor receptor alpha OS=Homo sapiens GN=PDGFRA PE=1 SV=1	P16234	0	0	0	5	2	3	2	3	4	5	5	4	3	3	4	2	8	3	0	0	0	0
1615	Kallikrein-11 OS=Homo sapiens GN=KLK11 PE=1 SV=2	Q9UBX7	0	0	0	4	6	4	3	5	4	5	7	6	5	5	2	0	0	0	3	2	2	4
1616	Trifunctional enzyme subunit alpha, mitochondrial OS=Homo sapiens GN=HADHA PE=1 SV=2	P40939	0	0	0	16	2	0	0	3	3	0	6	4	3	16	27	17	0	0	0	0	3	4
1617	15 kDa selenoprotein OS=Homo sapiens GN=SEP15 PE=1 SV=3	O60613	0	0	0	4	4	4	3	3	3	0	2	0	0	0	0	0	4	4	4	3	0	2
1618	Absent in melanoma 1 protein OS=Homo sapiens GN=AIM1 PE=1 SV=3	Q9Y4K1	0	0	0	8	7	4	3	4	5	2	6	6	2	4	21	14	14	10	8	0	2	5
1619	Lamin-B1 OS=Homo sapiens GN=LMNB1 PE=1 SV=2	P20700	0	0	0	6	12	11	9	9	7	7	6	10	4	14	10	3	0	7	14	6	4	3
1620	Low molecular weight phosphotyrosine protein phosphatase OS=Homo sapiens GN=ACP1 PE=1 SV=3	P24666	0	0	0	4	8	4	3	2	2	0	0	0	0	0	0	0	0	0	2	7	7	5
1621	Gamma-synuclein OS=Homo sapiens GN=SNCG PE=1 SV=2	O76070	0	0	0	8	10	6	7	5	2	0	0	0	0	0	0	0	4	10	7	0	2	4
1622	Stabilin-2 OS=Homo sapiens GN=STAB2 PE=1 SV=3	Q8WWQ8	0	0	0	8	4	6	8	9	11	9	5	9	2	3	0	0	9	6	5	0	0	0
1623	Cysteine-rich with EGF-like domain protein 1 OS=Homo sapiens GN=CRELD1 PE=1 SV=3	Q96HD1	1	1	2	5	4	0	2	4	7	7	6	10	9	6	3	3	5	5	4	0	0	0
1624	Carcinoembryonic antigen-related cell adhesion molecule 6 OS=Homo sapiens GN=CEACAM6 PE=1 SV=3	P40199	0	0	0	3	5	5	5	5	5	2	4	4	2	3	2	3	4	3	7	6	4	3
1625	Leucine-rich repeat neuronal protein 4 OS=Homo sapiens GN=LRRN4 PE=1 SV=3	Q8WUT4	0	0	0	5	3	0	2	2	0	4	5	5	0	5	8	9	9	5	4	3	4	0
1626	Cystathionine gamma-lyase OS=Homo sapiens GN=CTH PE=1 SV=3	P32929	0	0	0	6	0	0	0	0	0	6	15	14	6	2	0	0	8	0	0	2	10	10
1627	Complement component C1q receptor OS=Homo sapiens GN=CD93 PE=1 SV=3	Q9NPY3	0	0	0	8	2	0	3	2	4	3	5	2	2	2	11	10	11	4	2	0	0	2
1628	Tetraspanin-1 OS=Homo sapiens GN=TSPAN1 PE=1 SV=2	O60635	0	0	0	3	2	0	2	2	2	2	3	3	2	2	2	2	4	2	0	0	0	0
1629	C-type lectin domain family 9 member A OS=Homo sapiens GN=CLEC9A PE=1 SV=1	Q6UXN8	0	0	0	3	3	5	5	5	5	6	4	3	2	3	0	0	0	4	4	2	0	0
1630	ER membrane protein complex subunit 10 OS=Homo sapiens GN=EMC10 PE=1 SV=1	Q5UCC4	0	0	0	2	4	4	4	4	4	2	4	2	0	0	0	0	2	3	2	0	0	0
1631	Acid sphingomyelinase-like phosphodiesterase 3a OS=Homo sapiens GN=SMPDL3A PE=1 SV=2	Q92484	0	0	0	4	0	0	0	0	0	0	0	6	9	12	8	4	10	8	6	4	0	0
1632	Heterogeneous nuclear ribonucleoprotein D0 OS=Homo sapiens GN=HNRNPD PE=1 SV=1	Q14103	0	0	0	5	5	2	6	6	5	5	7	6	4	2	0	2	3	3	3	5	6	6
1633	Neurocan core protein OS=Homo sapiens GN=NCAN PE=2 SV=3	O14594	0	0	0	9	0	0	2	0	3	2	4	4	4	6	7	8	7	2	0	0	0	0
1634	26S proteasome non-ATPase regulatory subunit 1 OS=Homo sapiens GN=PSMD1 PE=1 SV=2	Q99460	0	0	0	5	6	2	0	2	2	0	4	5	3	3	12	24	11	5	5	2	4	0
1635	Ras-related C3 botulinum toxin substrate 1 OS=Homo sapiens GN=RAC1 PE=1 SV=1	P63000	0	0	0	7	7	8	7	7	3	2	3	3	3	2	3	0	6	0	0	0	0	0
1636	Neuropilin-2 OS=Homo sapiens GN=NRP2 PE=1 SV=2	O60462	0	0	0	7	3	3	2	5	5	3	3	0	0	2	17	18	15	10	4	0	0	0
1637	Histamine N-methyltransferase OS=Homo sapiens GN=HNMT PE=1 SV=1	P50135	0	0	0	6	0	0	0	10	9	8	4	0	2	0	0	0	7	4	5	5	0	0
1638	Medium-chain specific acyl-CoA dehydrogenase, mitochondrial OS=Homo sapiens GN=ACADM PE=1 SV=1	P11310	0	0	0	6	0	0	0	0	3	5	12	8	2	3	2	4	0	0	0	5	9	10
1639	Testican-2 OS=Homo sapiens GN=SPOCK2 PE=1 SV=1	Q92563	0	0	0	11	4	2	2	0	2	6	10	11	7	6	12	11	7	6	4	0	0	2
1640	Endoplasmic reticulum mannosyl-oligosaccharide 1,2-alpha-mannosidase OS=Homo sapiens GN=MAN1B1 PE=1 SV=2	Q9UKM7	0	0	0	11	0	0	0	0	2	4	4	5	4	7	17	12	13	5	0	0	0	0
1641	MAM domain-containing glycosylphosphatidylinositol anchor protein 1 OS=Homo sapiens GN=MDGA1 PE=1 SV=1	Q8NFP4	0	0	0	6	2	0	0	0	0	0	0	0	3	3	7	17	0	0	0	8	16	17
1642	Disabled homolog 2 OS=Homo sapiens GN=DAB2 PE=1 SV=3	P98082	0	0	0	5	2	3	3	5	4	5	5	4	2	10	7	5	2	3	10	6	5	5
1643	2,4-dienoyl-CoA reductase, mitochondrial OS=Homo sapiens GN=DECR1 PE=1 SV=1	Q16698	0	0	0	4	4	2	2	14	15	10	6	3	3	2	0	0	6	0	0	0	0	5
1644	Ras-related protein Ral-A OS=Homo sapiens GN=RALA PE=1 SV=1	P11233	0	0	0	4	6	6	6	6	4	3	3	0	2	0	0	0	5	4	0	2	3	2
1645	B- and T-lymphocyte attenuator OS=Homo sapiens GN=BTLA PE=1 SV=3	Q7Z6A9	0	0	0	0	0	2	3	4	5	5	4	5	2	2	0	0	3	5	0	0	0	0
1646	Transmembrane emp24 domain-containing protein 9 OS=Homo sapiens GN=TMED9 PE=1 SV=2	Q9BVK6	0	0	0	4	8	8	7	4	4	0	2	2	0	0	0	0	3	4	4	3	2	2
1647	Ig lambda chain V-II region MGC OS=Homo sapiens PE=1 SV=1	P01709	0	0	0	0	2	2	3	3	2	2	2	2	0	0	0	0	0	0	2	2	2	2
1648	Pyridoxal phosphate phosphatase OS=Homo sapiens GN=PDXP PE=1 SV=2	Q96GD0	0	0	0	5	6	4	3	16	13	9	2	4	0	0	0	0	3	0	2	3	3	5
1649	DNA damage-binding protein 1 OS=Homo sapiens GN=DDB1 PE=1 SV=1	Q16531	0	0	0	14	9	2	4	2	8	6	12	5	8	3	10	16	20	5	6	2	0	0
1650	Laminin subunit alpha-2 OS=Homo sapiens GN=LAMA2 PE=1 SV=4	P24043	0	0	0	6	7	5	6	4	7	4	7	7	6	5	4	0	8	7	5	5	3	4
1651	Aquaporin-2 OS=Homo sapiens GN=AQP2 PE=1 SV=1	P41181	0	0	0	2	2	4	3	3	3	4	4	4	3	3	2	0	4	3	2	0	0	0
1652	Reticulocalbin-1 OS=Homo sapiens GN=RCN1 PE=1 SV=1	Q15293	0	0	0	7	3	0	5	3	7	8	15	11	8	4	4	0	2	12	2	0	0	0
1653	Pterin-4-alpha-carbinolamine dehydratase OS=Homo sapiens GN=PCBD1 PE=1 SV=2	P61457	0	0	0	3	8	4	3	0	0	0	0	0	0	0	0	0	0	0	0	5	7	4
1654	TOM1-like protein 1 OS=Homo sapiens GN=TOM1L1 PE=1 SV=2	O75674	0	0	0	6	7	5	3	0	3	6	8	10	7	7	4	2	6	5	8	7	3	2
1655	Platelet endothelial aggregation receptor 1 OS=Homo sapiens GN=PEAR1 PE=1 SV=1	Q5VY43	0	0	0	10	2	0	5	5	7	7	8	8	4	6	10	7	7	10	5	2	0	0
1656	cAMP-dependent protein kinase type II-alpha regulatory subunit OS=Homo sapiens GN=PRKAR2A PE=1 SV=2	P13861	0	0	0	8	2	0	2	4	4	7	11	10	11	8	0	0	5	0	10	8	3	4
1657	Ig delta chain C region OS=Homo sapiens GN=IGHD PE=1 SV=2	P01880	0	0	0	3	2	0	2	2	5	4	5	2	3	4	5	3	4	0	3	3	3	3
1658	Transmembrane emp24 domain-containing protein 4 OS=Homo sapiens GN=TMED4 PE=1 SV=1	Q7Z7H5	0	0	0	5	5	6	6	2	2	2	2	0	0	0	0	0	2	2	4	5	4	5
1659	Probable ATP-dependent RNA helicase DDX17 OS=Homo sapiens GN=DDX17 PE=1 SV=2	Q92841	0	0	0	8	3	0	2	2	5	4	5	12	10	9	13	5	0	0	0	5	10	13
1660	Actin-related protein 2/3 complex subunit 4 OS=Homo sapiens GN=ARPC4 PE=1 SV=3	P59998	0	0	0	4	7	5	5	2	2	2	0	3	3	2	0	0	3	4	2	0	2	2
1661	Melanoma inhibitory activity protein 2 OS=Homo sapiens GN=MIA2 PE=2 SV=3	Q96PC5	0	0	0	4	7	6	6	6	6	3	4	3	2	2	3	0	7	6	2	0	0	0
1662	Sorting and assembly machinery component 50 homolog OS=Homo sapiens GN=SAMM50 PE=1 SV=3	Q9Y512	0	0	0	7	11	5	3	0	0	0	0	4	0	0	0	0	3	0	0	3	2	3
1663	Decorin OS=Homo sapiens GN=DCN PE=1 SV=1	P07585	1	2	2	3	2	2	2	2	3	3	3	2	2	2	8	5	2	0	0	0	0	0
1664	Biliverdin reductase A OS=Homo sapiens GN=BLVRA PE=1 SV=2	P53004	0	0	0	7	5	3	2	3	5	11	12	8	6	3	3	0	9	5	0	5	5	2
1665	Ethanolamine-phosphate cytidylyltransferase OS=Homo sapiens GN=PCYT2 PE=1 SV=1	Q99447	0	0	0	4	2	0	0	4	3	2	13	13	4	5	0	0	3	0	0	5	11	11
1666	Immunoglobulin superfamily member 3 OS=Homo sapiens GN=IGSF3 PE=1 SV=3	O75054	0	0	0	8	0	0	0	0	5	0	0	11	9	4	10	10	9	0	5	16	12	5
1667	Heterogeneous nuclear ribonucleoprotein Q OS=Homo sapiens GN=SYNCRIP PE=1 SV=2	O60506	0	0	0	8	5	2	2	3	3	2	8	8	7	9	9	2	4	4	4	7	8	9
1668	Collagen alpha-1(III) chain OS=Homo sapiens GN=COL3A1 PE=1 SV=4	P02461	0	0	0	7	2	0	2	7	9	6	4	2	3	2	2	0	2	2	6	6	4	5
1669	Complement component C8 gamma chain OS=Homo sapiens GN=C8G PE=1 SV=3	P07360	0	0	0	6	8	11	8	7	4	0	3	2	0	0	0	0	4	3	0	2	3	3
1670	Cluster of ADP-ribosylation factor-like protein 8B OS=Homo sapiens GN=ARL8B PE=1 SV=1+1	Q9NVJ2 (+1)	0	0	0	8	11	9	8	8	3	3	2	0	0	0	0	0	7	3	2	0	2	3
1670.1	ADP-ribosylation factor-like protein 8B OS=Homo sapiens GN=ARL8B PE=1 SV=1	Q9NVJ2	0	0	0	6	9	7	6	6	3	3	2	0	0	0	0	0	6	3	2	0	2	3
1670.2	ADP-ribosylation factor-like protein 8A OS=Homo sapiens GN=ARL8A PE=1 SV=1	Q96BM9	0	0	0	6	7	5	5	5	0	2	0	0	0	0	0	0	5	0	0	0	0	2
1671	SLIT and NTRK-like protein 1 OS=Homo sapiens GN=SLITRK1 PE=1 SV=2	Q96PX8	0	0	0	3	0	0	2	2	2	0	6	8	10	6	4	3	11	4	0	0	0	0
1672	HLA class II histocompatibility antigen, DR alpha chain OS=Homo sapiens GN=HLA-DRA PE=1 SV=1	P01903	0	0	0	5	3	3	4	6	7	6	6	3	2	2	0	0	5	3	0	0	0	0
1673	Rho guanine nucleotide exchange factor 10-like protein OS=Homo sapiens GN=ARHGEF10L PE=1 SV=3	Q9HCE6	0	0	0	15	6	4	0	2	4	3	12	8	3	5	13	17	15	6	5	0	0	0
1674	Cyclic AMP-responsive element-binding protein 3-like protein 3 OS=Homo sapiens GN=CREB3L3 PE=1 SV=2	Q68CJ9	2	2	2	3	0	2	0	0	2	3	2	4	4	4	3	3	4	2	0	0	0	0
1675	Meprin A subunit alpha OS=Homo sapiens GN=MEP1A PE=1 SV=2	Q16819	0	0	0	3	4	3	2	2	2	3	0	2	0	0	0	0	0	2	2	3	0	0
1676	G-protein coupled receptor 126 OS=Homo sapiens GN=GPR126 PE=1 SV=3	Q86SQ4	0	0	0	9	0	0	2	2	2	0	3	3	3	5	13	12	13	8	5	0	0	0
1677	Torsin-1A-interacting protein 2 OS=Homo sapiens GN=TOR1AIP2 PE=1 SV=1	Q8NFQ8	0	0	0	5	4	2	3	9	9	8	6	4	2	0	0	0	7	0	6	3	2	2
1678	Carcinoembryonic antigen-related cell adhesion molecule 1 OS=Homo sapiens GN=CEACAM1 PE=1 SV=2	P13688	0	0	0	4	3	3	3	3	3	3	3	0	2	3	4	5	5	2	3	0	0	2
1679	Tyrosine-protein kinase Mer OS=Homo sapiens GN=MERTK PE=1 SV=2	Q12866	0	0	0	5	4	0	0	2	2	4	5	4	4	4	6	5	8	6	0	0	0	0
1680	Cadherin-22 OS=Homo sapiens GN=CDH22 PE=2 SV=2	Q9UJ99	0	0	0	7	2	0	3	3	5	5	8	11	9	11	11	6	4	8	0	0	0	0
1681	26S protease regulatory subunit 4 OS=Homo sapiens GN=PSMC1 PE=1 SV=1	P62191	0	0	0	8	5	6	3	5	4	3	6	14	11	5	4	2	2	3	6	6	5	4
1682	Lamin-B2 OS=Homo sapiens GN=LMNB2 PE=1 SV=3	Q03252	0	0	0	4	10	8	9	5	2	0	6	10	4	11	11	4	0	0	14	17	11	2
1683	Sarcoplasmic reticulum histidine-rich calcium-binding protein OS=Homo sapiens GN=HRC PE=2 SV=1	P23327	0	0	0	0	3	2	4	0	2	0	0	0	0	0	0	0	2	3	2	0	0	0
1684	Low-density lipoprotein receptor-related protein 11 OS=Homo sapiens GN=LRP11 PE=2 SV=2	Q86VZ4	0	0	0	5	6	5	5	7	4	4	3	5	5	8	9	4	6	7	4	2	2	3
1685	Cluster of Ubiquitin-conjugating enzyme E2 N OS=Homo sapiens GN=UBE2N PE=1 SV=1+1	P61088 (+1)	0	0	0	5	8	7	5	4	0	3	3	0	0	0	0	0	3	0	5	7	5	5
1685.1	Ubiquitin-conjugating enzyme E2 N OS=Homo sapiens GN=UBE2N PE=1 SV=1	P61088	0	0	0	5	8	7	5	4	0	3	3	0	0	0	0	0	3	0	5	7	5	5
1685.2	Putative ubiquitin-conjugating enzyme E2 N-like OS=Homo sapiens GN=UBE2NL PE=1 SV=1	Q5JXB2	0	0	0	3	5	0	3	3	0	0	2	0	0	0	0	0	0	0	0	4	2	0
1686	Transmembrane protease serine 11E OS=Homo sapiens GN=TMPRSS11E PE=1 SV=2	Q9UL52	0	0	0	3	4	2	6	8	7	7	4	5	4	3	4	4	4	2	0	0	5	7
1687	GMP reductase 2 OS=Homo sapiens GN=GMPR2 PE=1 SV=1	Q9P2T1	0	0	0	5	0	0	4	3	3	10	11	6	2	3	5	0	2	0	0	3	6	7
1688	V-type proton ATPase subunit C 1 OS=Homo sapiens GN=ATP6V1C1 PE=1 SV=4	P21283	0	0	0	5	4	3	3	2	0	15	23	7	4	2	0	0	10	4	4	0	0	0
1689	Gamma-glutamyltransferase light chain 1 OS=Homo sapiens GN=GGTLC1 PE=2 SV=2	Q9BX51	0	0	0	2	0	2	3	3	0	0	0	0	0	0	0	0	0	0	3	3	0	0
1690	Protein S100-A7A OS=Homo sapiens GN=S100A7A PE=2 SV=3	Q86SG5	0	0	0	0	6	3	0	3	3	2	3	0	0	0	0	3	0	0	0	0	0	6
1691	Cluster of GTPase NRas OS=Homo sapiens GN=NRAS PE=1 SV=1+1	P01111 (+1)	0	0	0	5	13	12	10	8	0	0	3	0	0	0	0	0	2	4	5	0	0	0
1691.1	GTPase NRas OS=Homo sapiens GN=NRAS PE=1 SV=1	P01111	0	0	0	4	10	9	6	5	0	0	3	0	0	0	0	0	2	2	2	0	0	0
1691.2	GTPase HRas OS=Homo sapiens GN=HRAS PE=1 SV=1	P01112	0	0	0	3	10	9	7	6	0	0	0	0	0	0	0	0	0	4	4	0	0	0
1692	Membrane-associated progesterone receptor component 1 OS=Homo sapiens GN=PGRMC1 PE=1 SV=3	O00264	0	0	0	3	7	7	6	5	5	4	2	4	2	0	0	0	4	5	3	0	0	0
1693	Sphingomyelin phosphodiesterase OS=Homo sapiens GN=SMPD1 PE=1 SV=4	P17405	0	0	0	3	2	0	0	0	0	0	2	3	2	5	10	8	5	4	2	3	4	2
1694	Aldehyde dehydrogenase family 8 member A1 OS=Homo sapiens GN=ALDH8A1 PE=1 SV=1	Q9H2A2	0	0	0	9	3	0	2	2	4	2	5	13	12	9	5	4	7	4	2	0	3	0
1695	BAG family molecular chaperone regulator 3 OS=Homo sapiens GN=BAG3 PE=1 SV=3	O95817	0	0	0	5	7	4	5	0	6	5	3	8	2	2	10	7	0	2	4	6	6	11
1696	Peptidyl-prolyl cis-trans isomerase A-like 4A/B/C OS=Homo sapiens GN=PPIAL4A PE=1 SV=1	Q9Y536	0	0	0	0	0	3	3	0	0	2	0	2	0	0	0	2	0	0	0	0	0	5
1697	FRAS1-related extracellular matrix protein 1 OS=Homo sapiens GN=FREM1 PE=1 SV=3	Q5H8C1	0	0	0	24	4	2	2	4	0	0	3	9	4	4	9	10	26	16	9	2	4	0
1698	Mitochondrial 10-formyltetrahydrofolate dehydrogenase OS=Homo sapiens GN=ALDH1L2 PE=1 SV=2	Q3SY69	0	0	0	4	2	0	3	0	3	2	2	5	2	4	7	7	7	0	4	5	6	6
1699	Cell surface A33 antigen OS=Homo sapiens GN=GPA33 PE=1 SV=1	Q99795	0	0	0	4	5	6	6	5	6	6	7	4	0	3	0	0	2	3	6	7	5	0
1700	Copper chaperone for superoxide dismutase OS=Homo sapiens GN=CCS PE=1 SV=1	O14618	0	0	0	4	5	5	9	8	7	3	0	2	0	0	0	0	0	4	7	5	0	0
1701	Epiplakin OS=Homo sapiens GN=EPPK1 PE=1 SV=2	P58107	0	0	0	12	8	0	3	3	4	0	8	7	5	4	15	15	3	5	14	12	5	0
1702	Dermokine OS=Homo sapiens GN=DMKN PE=1 SV=3	Q6E0U4	0	0	0	3	3	3	2	3	3	5	6	6	4	3	2	3	3	5	4	4	3	2
1703	Inorganic pyrophosphatase 2, mitochondrial OS=Homo sapiens GN=PPA2 PE=1 SV=2	Q9H2U2	0	0	0	3	2	0	0	9	8	6	5	2	0	2	0	0	2	0	3	7	7	3
1704	Neurofascin OS=Homo sapiens GN=NFASC PE=1 SV=4	O94856	0	0	0	3	0	0	2	2	4	2	2	6	6	3	12	7	7	4	5	8	6	6
1705	Coagulation factor VII OS=Homo sapiens GN=F7 PE=1 SV=1	P08709	0	0	0	6	8	4	2	5	5	4	5	7	7	6	4	2	7	3	3	4	0	3
1706	Polycystin-1 OS=Homo sapiens GN=PKD1 PE=1 SV=3	P98161	0	0	0	11	2	2	5	5	7	5	6	5	6	5	2	4	26	6	0	2	0	0
1707	Thiosulfate sulfurtransferase OS=Homo sapiens GN=TST PE=1 SV=4	Q16762	0	0	0	6	5	3	3	13	9	9	7	4	0	0	2	0	2	0	0	2	4	7
1708	Adiponectin OS=Homo sapiens GN=ADIPOQ PE=1 SV=1	Q15848	0	0	0	4	3	3	4	5	4	3	3	2	2	2	2	0	3	3	3	2	0	0
1709	Multidrug resistance protein 1 OS=Homo sapiens GN=ABCB1 PE=1 SV=3	P08183	0	0	0	25	5	0	0	5	3	0	3	3	6	4	11	17	22	11	0	0	2	0
1710	Cluster of Tyrosine-protein kinase Lyn OS=Homo sapiens GN=LYN PE=1 SV=3+1	P07948 (+1)	0	0	0	8	2	0	2	3	3	2	2	18	20	12	5	0	7	5	0	0	2	3
1710.1	Tyrosine-protein kinase Lyn OS=Homo sapiens GN=LYN PE=1 SV=3	P07948	0	0	0	8	2	0	2	2	3	2	2	18	19	12	5	0	7	5	0	0	2	3
1710.2	Tyrosine-protein kinase HCK OS=Homo sapiens GN=HCK PE=1 SV=5	P08631	0	0	0	3	0	0	2	3	2	0	2	3	5	3	2	0	4	3	0	0	2	2
1711	Inositol monophosphatase 1 OS=Homo sapiens GN=IMPA1 PE=1 SV=1	P29218	0	0	0	4	3	7	12	13	10	2	5	5	0	0	0	0	10	4	8	6	0	0
1712	Prolyl endopeptidase OS=Homo sapiens GN=PREP PE=1 SV=2	P48147	0	0	0	10	3	2	0	0	0	0	4	6	3	10	25	8	15	5	2	0	0	0
1713	Protocadherin Fat 2 OS=Homo sapiens GN=FAT2 PE=1 SV=2	Q9NYQ8	0	0	0	25	0	0	0	0	0	0	0	0	0	0	11	9	51	31	4	0	3	0
1714	Gephyrin OS=Homo sapiens GN=GPHN PE=1 SV=1	Q9NQX3	0	0	0	4	0	3	2	2	2	4	6	10	3	3	18	15	6	4	7	7	4	0
1715	Methionine adenosyltransferase 2 subunit beta OS=Homo sapiens GN=MAT2B PE=1 SV=1	Q9NZL9	0	0	0	5	0	4	0	0	6	13	14	7	0	0	0	0	0	0	0	0	9	14
1716	Glutathione S-transferase theta-1 OS=Homo sapiens GN=GSTT1 PE=1 SV=4	P30711	0	0	0	6	7	12	9	8	3	0	2	0	0	0	0	0	7	2	0	0	0	0
1717	Cluster of Sulfotransferase 1A1 OS=Homo sapiens GN=SULT1A1 PE=1 SV=3+1	P50225 (+1)	0	0	0	4	0	6	3	8	11	11	6	0	0	0	0	0	7	0	0	6	8	7
1717.1	Sulfotransferase 1A1 OS=Homo sapiens GN=SULT1A1 PE=1 SV=3	P50225	0	0	0	4	0	6	3	8	10	10	6	0	0	0	0	0	7	0	0	6	8	7
1717.2	Sulfotransferase 1A2 OS=Homo sapiens GN=SULT1A2 PE=1 SV=2	P50226	0	0	0	0	0	4	3	6	9	8	4	0	0	0	0	0	5	0	0	4	5	5
1718	Neuronal pentraxin-2 OS=Homo sapiens GN=NPTX2 PE=1 SV=2	P47972	0	0	0	4	2	5	5	5	5	5	3	4	2	2	0	0	5	4	0	0	0	0
1719	Lactadherin OS=Homo sapiens GN=MFGE8 PE=1 SV=2	Q08431	0	0	0	9	3	2	0	2	7	7	19	15	7	5	3	0	4	2	0	3	4	7
1720	Phospholipid hydroperoxide glutathione peroxidase, mitochondrial OS=Homo sapiens GN=GPX4 PE=1 SV=3	P36969	0	0	0	5	9	9	9	6	3	3	2	0	0	0	0	0	0	2	0	0	5	5
1721	Ubiquitin-conjugating enzyme E2 L3 OS=Homo sapiens GN=UBE2L3 PE=1 SV=1	P68036	0	0	0	5	7	6	5	3	3	2	0	3	0	0	0	0	0	0	0	3	3	5
1722	Reticulon-4 receptor-like 1 OS=Homo sapiens GN=RTN4RL1 PE=2 SV=1	Q86UN2	0	0	0	4	0	0	0	0	0	5	8	7	5	6	5	3	6	4	5	5	4	0
1723	3-ketoacyl-CoA thiolase, peroxisomal OS=Homo sapiens GN=ACAA1 PE=1 SV=2	P09110	0	0	0	5	5	4	2	3	2	7	12	11	2	0	0	0	0	0	0	0	4	6
1724	Insulin-degrading enzyme OS=Homo sapiens GN=IDE PE=1 SV=4	P14735	0	0	0	8	4	4	2	0	2	0	5	7	5	4	16	28	8	2	2	5	3	0
1725	Galactocerebrosidase OS=Homo sapiens GN=GALC PE=1 SV=2	P54803	0	2	0	9	0	4	3	4	3	2	9	11	7	5	5	0	9	5	2	0	0	0
1726	LanC-like protein 1 OS=Homo sapiens GN=LANCL1 PE=1 SV=1	O43813	0	0	0	5	3	2	3	0	6	9	11	6	2	3	2	0	3	2	0	0	0	0
1727	Inhibin beta C chain OS=Homo sapiens GN=INHBC PE=1 SV=1	P55103	0	0	0	6	5	3	2	0	6	5	6	4	3	2	0	0	4	3	5	4	3	0
1728	Coagulation factor XIII B chain OS=Homo sapiens GN=F13B PE=1 SV=3	P05160	0	0	0	8	10	6	3	3	2	0	4	4	2	2	18	8	0	2	7	11	4	2
1729	Vesicle-fusing ATPase OS=Homo sapiens GN=NSF PE=1 SV=3	P46459	0	0	0	6	5	7	6	5	2	0	4	5	5	5	27	10	13	4	0	0	5	5
1730	Cluster of Galectin-9B OS=Homo sapiens GN=LGALS9B PE=2 SV=3+1	Q3B8N2 (+1)	2	2	2	0	3	0	2	0	0	0	3	3	0	0	0	0	2	0	0	0	0	0
1730.1	Galectin-9B OS=Homo sapiens GN=LGALS9B PE=2 SV=3	Q3B8N2	2	2	2	0	3	0	0	0	0	0	3	0	0	0	0	0	2	0	0	0	0	0
1730.2	Galectin-9C OS=Homo sapiens GN=LGALS9C PE=2 SV=2	Q6DKI2	2	2	2	0	0	0	2	0	0	0	0	3	0	0	0	0	2	0	0	0	0	0
[truncated: 4,631 more rows]
