# Supplementary material for: A comprehensive analysis and annotation of human normal urinary proteome
Source: Sci Rep. 2017 Jun 8;7:3024. doi: 10.1038/s41598-017-03226-6 (PMC5465101; doi:10.1038/s41598-017-03226-6)
Supplement: Supplementary file 3 — Supplemental Table 2 [file 41598_2017_3226_MOESM3_ESM.xls]

## Sheet: All urinary proteins
Ensembl ID	This study	Previous Urine Proteome Studies					Urine Exosomes Studies
		Santucci 2014	Zheng 2013	Marimuthu 2011	Li 2010	Adchi 2006	Zhen 2012	Gonzales 2009	Hogan 2014
	Swissprot	Uniprot	IPI	GI	IPI	IPI	Uniprot	GI	Uniprot/Swissprot
ENSG00000169871	Q9BRZ2
ENSG00000134569	O75096	O75096
ENSG00000084444	A2RU67
ENSG00000178078	Q9UGK3	Q9UGK3					Q9UGK3		STAP2_HUMAN
ENSG00000122218	P53621	P53621					P53621
ENSG00000102181	Q8TCZ2				IPI00844498	IPI00185662
ENSG00000167705	Q96NA2
ENSG00000114867	Q04637	Q04637					Q04637
ENSG00000106617	Q9UGJ0
ENSG00000131143	P13073						P13073
ENSG00000102081	Q06787
ENSG00000109861	P53634	P53634		189083844	IPI00022810	IPI00022810	P53634	22538440	CATC_HUMAN
ENSG00000086205	Q04609	Q04609				IPI00028514	Q04609	62548858	FOLH1_HUMAN
ENSG00000135269	Q9UGI8						Q9UGI8		TES_HUMAN
ENSG00000164219	P53609
ENSG00000114948	O75077
ENSG00000152684	Q9BRX2
ENSG00000130881	O75074		IPI00942651	167555125		IPI00000201
ENSG00000122378	Q9BRX8						Q9BRX8
ENSG00000133678	Q9BRX8						Q9BRX8
ENSG00000188266	A2RU49
ENSG00000170584	Q8WVJ2
ENSG00000165782	Q86T03
ENSG00000066468	P21802	P21802	IPI00383509	222144239	IPI00218420	IPI00010680	P21802
ENSG00000138036	Q8TCX1
ENSG00000167508	P53602
ENSG00000071127	O75083	O75083		53729352			O75083	53729352	WDR1_HUMAN
ENSG00000155760	O75084	O75084
ENSG00000066056	P35590
ENSG00000110955	P06576	P06576			IPI00303476	IPI00303476	P06576	32189394
ENSG00000137955	P53611
ENSG00000187122	O75093		IPI00514446
ENSG00000182492	P21810			4502403	IPI00010790	IPI00010790	P21810	4502403	PGS1_HUMAN
ENSG00000184347	O75094	O75094					O75094
ENSG00000162591	O75095
ENSG00000129083	P53618						P53618
ENSG00000110315	Q8WVD5
ENSG00000143061	O75054	O75054
ENSG00000167580	P41181	P41181		4502179	IPI00012818	IPI00012818	P41181	4502179	AQP2_HUMAN
ENSG00000178462	A6NHL2								TBAL3_HUMAN
ENSG00000213366	P28161	P28161		215277000		IPI00219067	P28161	4504175	GSTM2_HUMAN
ENSG00000151006	Q2L4Q9	Q2L4Q9
ENSG00000167851	Q9UGN4	Q9UGN4	IPI00414784	56550061	IPI00414784	IPI00414784
ENSG00000116199	O75063
ENSG00000159658	O75071	O75071		7662160	IPI00006130	IPI00006130
ENSG00000070371	P53675
ENSG00000187908	Q9UGM3	Q9UGM3							DMBT1_HUMAN
ENSG00000116885	Q8WVF1						Q8WVF1
ENSG00000090512	Q9UGM5						Q9UGM5
ENSG00000138758	Q9NVA2						Q9NVA2		SEP11_HUMAN
ENSG00000116852	O75037	O75037
ENSG00000096155	P46379						P46379
ENSG00000204463	P46379						P46379
ENSG00000206313	P46379						P46379
ENSG00000179314	Q658N2		IPI00550677
ENSG00000174697	P41159
ENSG00000140043	Q8N8N7	Q8N8N7		22748929			Q8N8N7		PTGR2_HUMAN
ENSG00000196360	Q6NXS1
ENSG00000169509	Q9UGL9								CRCT1_HUMAN
ENSG00000175065	Q86SJ6					IPI00428691
ENSG00000163486	O75044						O75044		FNBP2_HUMAN
ENSG00000076356	O75051
ENSG00000170445	P12081						P12081		SYHC_HUMAN
ENSG00000129226	P34810			91199550
ENSG00000139211	Q86SJ2						Q86SJ2
ENSG00000188375	Q6NXT2			188528667
ENSG00000074319	Q99816			5454140	IPI00018434	IPI00018434	Q99816	5454140	TS101_HUMAN
ENSG00000099341	P48556			156631005			P48556		PSMD8_HUMAN
ENSG00000081154	Q8WW12
ENSG00000206503	P30447			24797067			P18462	24797067	1A01_HUMAN
ENSG00000206441	P30447			24797067			P18462	24797067	1A01_HUMAN
ENSG00000206505	P30447			24797067			P18462	24797067	1A01_HUMAN
ENSG00000136159	Q9NV35
ENSG00000198750	A6NHX0
ENSG00000166228	P61457	P61457	IPI00218568	4557831	IPI00218568	IPI00218568	P61457	4557831	PHS_HUMAN
ENSG00000159322	Q9BRR6
ENSG00000109775	Q9NUQ7
ENSG00000214078	Q99829						Q99829	23397708	CPNE1_HUMAN
ENSG00000153310	Q9NUQ9						Q9NUQ9	42734438	FA49B_HUMAN
ENSG00000170473	Q9BRP8
ENSG00000161204	Q9NUQ8
ENSG00000185043	Q99828	Q99828					Q99828		CIB1_HUMAN
ENSG00000171302	Q8WVQ1	Q8WVQ1	IPI00909245	20270339	IPI00103175	IPI00103175	Q8WVQ1
ENSG00000140403	Q8WW22								DNJA4_HUMAN
ENSG00000165072	Q7Z304	Q7Z304					Q7Z304
ENSG00000100253	Q9UGB7	Q9UGB7		33667030					MIOX_HUMAN
ENSG00000130203	P02649	P02649	IPI00021842	4557325	IPI00021842	IPI00021842	P02649	4557325	APOE_HUMAN
ENSG00000188186	Q0VGL1	Q0VGL1							CG059_HUMAN
ENSG00000042286	Q9BRQ8						Q9BRQ8
ENSG00000215756	P02647	P02647	IPI00021841	4557321	IPI00021841	IPI00021841	P02647	4557321	APOA1_HUMAN
ENSG00000118137	P02647	P02647	IPI00021841	4557321	IPI00021841	IPI00021841	P02647	4557321	APOA1_HUMAN
ENSG00000160124	Q4VC31
ENSG00000023318	Q9BS26	Q9BS26	IPI00401264			IPI00401264	Q9BS26
ENSG00000128602	Q99835	Q99835	IPI00018471	5032099		IPI00018471	Q99835	5032099	SMO_HUMAN
ENSG00000131374	Q92609
ENSG00000172936	Q99836
ENSG00000186831	Q04695	Q04695		4557701					K1C17_HUMAN
ENSG00000160916	P56134						P56134
ENSG00000092929	Q70J99		IPI00940441				Q70J99		UN13D_HUMAN
ENSG00000135624	Q99832	Q99832					Q6IBT3		TCPH_HUMAN
ENSG00000073578	P31040						P31040
ENSG00000213044	P02655
ENSG00000175575	Q9BRP4
ENSG00000071553	Q15904	Q15904	IPI00784119	17136148			Q15904	17136148	VAS1_HUMAN
ENSG00000215755	P02656	P02656	IPI00021857				P02656
ENSG00000110245	P02656	P02656	IPI00021857				P02656
ENSG00000144580	Q92600
ENSG00000185236	Q15907					IPI00020436	Q15907		RB11B_HUMAN
ENSG00000158874	P02652	P02652	IPI00021854	4502149		IPI00021854	P02652	4502149	APOA2_HUMAN
ENSG00000184330	Q86SG5	Q86SG5
ENSG00000130208	P02654		IPI00021855			IPI00021855
ENSG00000171560	P02671	P02671	IPI00021885	4503689	IPI00021885	IPI00021885	P02671	4503689	FIBA_HUMAN
ENSG00000165185	Q8N8K9
ENSG00000136448	P30419						P30419
ENSG00000089154	Q92616	Q92616		54607053			Q92616		GCN1L_HUMAN
ENSG00000119440	P31025	P31025	IPI00009650	4504963	IPI00009650	IPI00009650
ENSG00000160349	P31025	P31025	IPI00009650	4504963	IPI00009650	IPI00009650
ENSG00000163840	Q8TDB6	Q8TDB6
ENSG00000186442	P12035	P12035		109148552			P12035		K2C3_HUMAN
ENSG00000159720	P61421	P61421					P61421	19913432	VA0D1_HUMAN
ENSG00000100285	P12036			32483416			P12036
ENSG00000196535	Q92614						Q92614
ENSG00000214274	P03950		IPI00008554	148277046	IPI00008554	IPI00008554
ENSG00000159110	P48551		IPI00853210	19923129	IPI00220691
ENSG00000088926	P03951	P03951		4503627	IPI00216588		P03951	4503627
ENSG00000164344	P03952			78191798
ENSG00000109586	Q86SF2						Q86SF2
ENSG00000128951	P33316
ENSG00000115415	P42224						P42224		STAT1_HUMAN
ENSG00000130508	Q92626			109150416
ENSG00000108179	P30405
ENSG00000099964	P14174	P14174		4505185			P14174	4505185	MIF_HUMAN
ENSG00000166888	P42226						P42226
ENSG00000126561	P42229						P42229
ENSG00000133985	Q92623
ENSG00000090989	Q9NV70	Q9NV70					Q9NV70		EXOC1_HUMAN
ENSG00000064999	Q92625						Q92625
ENSG00000068400	Q4V328
ENSG00000188428	Q8TDH9		IPI00939560	42794771
ENSG00000122863	Q7LGC8	Q7LGC8					Q7LGC8
ENSG00000168872	Q9NUU7
ENSG00000127334	Q92630						Q92630		DYRK2_HUMAN
ENSG00000124107	P03973	P03973		4507065	IPI00008580	IPI00008580	P03973		SLPI_HUMAN
ENSG00000092108	Q8WVM8						Q8WVM8		SCFD1_HUMAN
ENSG00000174840	Q6L8Q7						Q6L8Q7
ENSG00000187116	A6NI73	A6NI73	IPI00375192	32895365	IPI00375192	IPI00158145
ENSG00000118523	P29279	P29279		4503123		IPI00020977
ENSG00000107758	P16298
ENSG00000188404	P14151	P14151	IPI00218795		IPI00218795
ENSG00000141574	Q8WVN6		IPI00170635	4506869	IPI00170635	IPI00170635	Q8WVN6	4506869
ENSG00000204525	P03989						P30462	17986001	1C12_HUMAN
ENSG00000206435	P03989						P30462	17986001	1C12_HUMAN
ENSG00000206450	P03989						P30462	17986001	1C12_HUMAN
ENSG00000206452	P03989						P30462	17986001	1C12_HUMAN
ENSG00000206341	P03989						P30462	17986001	1C12_HUMAN
ENSG00000112697	Q9NV96						Q9NV96		CC50A_HUMAN
ENSG00000141741	Q9BRT3	Q9BRT3	IPI00878073	42822891		IPI00031616	Q9BRT3		CQ037_HUMAN
ENSG00000132646	P12004
ENSG00000176974	P34896			22547189	IPI00220668	IPI00002519	P34896	22547189	GLYC_HUMAN
ENSG00000198802	P16284	P16284		110347451
ENSG00000079246	P13010	P13010					P13010
ENSG00000182199	P34897							19923315
ENSG00000166404	P48595
ENSG00000057149	P48594		IPI00022204	28076869		IPI00022204	P48594	28076869	SPB4_HUMAN
ENSG00000124205	P14138					IPI00025365
ENSG00000131095	P14136			4503979
ENSG00000079257	Q9BS40					IPI00106687			LXN_HUMAN
ENSG00000158411	Q8WV92	Q8WV92		20270349		IPI00103065	Q8WV92	20270349	MITD1_HUMAN
ENSG00000137642	Q92673	Q92673	IPI00022608	4507157	IPI00022608	IPI00022608	Q92673	4507157	SORL_HUMAN
ENSG00000139641	Q9BSJ8	Q9BSJ8
ENSG00000130640	Q9BSJ2						Q9BSJ2
ENSG00000125999	Q8TDL5	Q8TDL5	IPI00953019	40807482			Q8TDL5	40807482	LPLC1_HUMAN
ENSG00000130558	Q99784
ENSG00000105939	Q7Z2W4						Q7Z2W4		ZCCHV_HUMAN
ENSG00000219870	Q8WUW1						Q8WUW1		BRK1_HUMAN
ENSG00000130560	Q9BSL1							55770884
ENSG00000185010	P00451
ENSG00000140416	P09493			63252904			Q6ZN40
ENSG00000213949	P56199							31657142	ITA1_HUMAN
ENSG00000175416	P09497
ENSG00000122705	P09496								CLCA_HUMAN
ENSG00000187045	Q8IU80
ENSG00000115290	Q14449								GRB14_HUMAN
ENSG00000130202	Q92692	Q92692	IPI00215980	5360210	IPI00215980	IPI00022661	Q92692
ENSG00000135387	Q14444
ENSG00000100949	Q92696						Q92696
ENSG00000124491	P00488
ENSG00000165704	P00492	P00492	IPI00218493	4504483		IPI00218493	P00492		HPRT_HUMAN
ENSG00000198805	P00491	P00491	IPI00017672	157168362	IPI00017672	IPI00017672	P00491		PNPH_HUMAN
ENSG00000136463	Q9BSH4	Q9BSH4		27545315
ENSG00000119431	Q9BSH5
ENSG00000113140	P09486
ENSG00000134184	P09488	P09488		23065547				23065544	GSTM1_HUMAN
ENSG00000183049	Q8IU85
ENSG00000141738	Q14451						Q14451		GRB7_HUMAN
ENSG00000132622	Q96MM6						Q96MM6
ENSG00000171004	Q96MM7	Q96MM7	IPI00160316				Q96MM7
ENSG00000126581	Q14457
ENSG00000136938	Q92688	Q92688
ENSG00000087258	P09471						P09471		GNAO_HUMAN
ENSG00000158552	Q8WV99						Q8WV99
ENSG00000100412	Q99798					IPI00017855	Q99798
ENSG00000143167	Q99795				IPI00293853	IPI00293853
ENSG00000163281	Q8TDQ7			19923881
ENSG00000147588	P02689				IPI00219533
ENSG00000017427	P05019					IPI00001610
ENSG00000180922	Q5CZC0	Q5CZC0
ENSG00000189277	Q5CZC0	Q5CZC0
ENSG00000197971	P02686						P02686		MBP_HUMAN
ENSG00000186074	Q8TDQ1	Q8TDQ1	IPI00385550	38455398
ENSG00000135077	Q8TDQ0	Q8TDQ0	IPI00383032	49574534	IPI00383032
ENSG00000173548	Q8WV41		IPI00103013				Q8WV41		SNX33_HUMAN
ENSG00000134265	Q99747						Q99747	4505331	SNAG_HUMAN
ENSG00000163399	P05023	P05023		237681111	IPI00414005	IPI00006482	P05023	21361181	AT1A1_HUMAN
ENSG00000108950	Q96MK3
ENSG00000168140	Q6EMK4	Q6EMK4	IPI00395488	88702793	IPI00395488	IPI00395488	Q6EMK4		VASN_HUMAN
ENSG00000042062	Q96MK2
ENSG00000143153	P05026			49574489			P05026	49574489	AT1B1_HUMAN
ENSG00000171557	P02679	P02679	IPI00219713	70906437	IPI00219713	IPI00021891	P02679	70906439	FIBG_HUMAN
ENSG00000134755	Q02487	Q02487	IPI00220146	13435366	IPI00220146	IPI00025846	Q02487	13435366
ENSG00000171564	P02675	P02675	IPI00298497	70906435	IPI00298497		P02675	70906435	FIBB_HUMAN
ENSG00000074695	P49257
ENSG00000109270	Q9UHA4							11496277	MPKS1_HUMAN
ENSG00000136694	Q9UHA7						Q9UHA7
ENSG00000205531	Q99733					IPI00017763	Q99733		NP1L4_HUMAN
ENSG00000151892	P56159							22035692
ENSG00000153574	P49247						P49247		RPIA_HUMAN
ENSG00000106344	Q9NW13
ENSG00000137161	Q9BT09
ENSG00000142627	P29317	P29317		32967311			P29317
ENSG00000166986	P56192						P56192
ENSG00000142168	P00441	P00441	IPI00218733	4507149		IPI00218733	P00441	4507149	SODC_HUMAN
ENSG00000177697	P48509						P48509		CD151_HUMAN
ENSG00000131051	Q14498				IPI00215801
ENSG00000023909	P48507
ENSG00000047457	P00450	P00450	IPI00017601	4557485	IPI00017601	IPI00017601	P00450	4557485	CERU_HUMAN
ENSG00000183317	Q5JZY3	Q5JZY3		150456469
ENSG00000044524	P29320	P29320
ENSG00000133216	P29323			111118978	IPI00219421	IPI00021275
ENSG00000001084	P48506	P48506					P48506		GSH1_HUMAN
ENSG00000196126	Q9GIY3								2B14_HUMAN
ENSG00000206240	Q9GIY3								2B14_HUMAN
ENSG00000206306	Q9GIY3								2B14_HUMAN
ENSG00000159840	Q15942						Q15942
ENSG00000171759	P00439						P00439		PH4H_HUMAN
ENSG00000125872	Q8WUT4	Q8WUT4	IPI00216345	188536110		IPI00216345	Q8WUT4
ENSG00000163590	Q5SGD2
ENSG00000158092	P16333
ENSG00000198909	Q99759
ENSG00000100348	Q99757		IPI00017799
ENSG00000188372	P21754
ENSG00000163541	P53597	P53597					P53597
ENSG00000171403	P35527	P35527	IPI00019359	55956899	IPI00019359		P35527		K1C9_HUMAN
ENSG00000120915	P34913			27597073	IPI00104341	IPI00104341	P34913	27597073	HYES_HUMAN
ENSG00000130787	O75146	O75146					O75146		HIP1R_HUMAN
ENSG00000160223	O75144	O75144	IPI00219131	27477039	IPI00219131	IPI00219131	O75144
ENSG00000151552	P09417			208973246	IPI00014439	IPI00014439	P09417		DHPR_HUMAN
ENSG00000099974	A6NHG4
ENSG00000131037	Q8TE68			148539853			Q8TE68	148539855	ES8L1_HUMAN
ENSG00000163810	P49221	P49221		156627577			P49221		TGM4_HUMAN
ENSG00000164024	P53582						P53582
ENSG00000027697	P15260		IPI00514230
ENSG00000099994	Q9UGT4	Q9UGT4	IPI00021302	10092665	IPI00021302	IPI00021302	Q9UGT4	10092665	SUSD2_HUMAN
ENSG00000132465	P01591	P01591		21489959	IPI00178926	IPI00178926	P01591		IGJ_HUMAN
ENSG00000110492	P21741								MK_HUMAN
ENSG00000106565	Q3YBM2					IPI00106808	Q3YBM2
ENSG00000106993	Q7L3B6
ENSG00000103042	Q9NVC3
ENSG00000085719	O75131	O75131	IPI00024403	4503015		IPI00024403	O75131	4503015	CPNE3_HUMAN
ENSG00000180329	Q96MW1			151101335
ENSG00000134460	P01589	Q5W006	IPI00644604			IPI00003101
ENSG00000164708	P15259					IPI00218570	P15259
ENSG00000221944	Q96MW7
ENSG00000171567	Q96MW7
ENSG00000166106	Q8TE58
ENSG00000167165	P35504	P19224					O60656		UD17_HUMAN
ENSG00000183762	Q96MU8	Q96MU8	IPI00651704	227116325	IPI00651704	IPI00140177
ENSG00000106823	O94769				IPI00015315
ENSG00000182022	Q7LFX5
ENSG00000153904	O94760	O94760	IPI00910124	6912328	IPI00220342	IPI00220342	O94760	6912328	DDAH1_HUMAN
ENSG00000197702	Q9NVD7						Q9NVD7		PARVA_HUMAN
ENSG00000163539	O75122						O75122
ENSG00000149541	O94766
ENSG00000198712	P00403	P00403
ENSG00000179750	Q9UH17
ENSG00000157881	Q9NVE7						Q9NVE7
ENSG00000204104	Q8TDR0						Q8TDR0
ENSG00000134318	O75116						O75116
ENSG00000176956	O94772	O94772	IPI00913871	208431838	IPI00014964	IPI00014964
ENSG00000165140	P09467	P09467	IPI00073772	189083692	IPI00073772	IPI00073772	P09467	16579888	F16P1_HUMAN
ENSG00000086062	P15291	P15291		13929462	IPI00759755	IPI00215767	P15291	13929462
ENSG00000122133	P09466				IPI00218735
ENSG00000147400	P41208
ENSG00000213585	P21796	P21796	IPI00790304		IPI00216308	IPI00216308	P21796	4507879	VDAC1_HUMAN
ENSG00000128918	O94788
ENSG00000134760	Q02413	Q02413	IPI00025753	119703744	IPI00025753	IPI00025753	Q02413		DSG1_HUMAN
ENSG00000162688	P35573						P35573		GDE_HUMAN
ENSG00000103742	Q8TDY8	Q8TDY8
ENSG00000023287	Q8TDY2
ENSG00000007923	Q9NVH1
ENSG00000151224	Q00266
ENSG00000114115	P09455
ENSG00000091972	P41217		IPI00947029	90903247			P41217
ENSG00000100242	Q9UH99						Q9UH99
ENSG00000163563	P41218		IPI00013163				P41218	4505227
ENSG00000135617	Q9BSG0	Q9BSG0	IPI00031138	14150090		IPI00031138
ENSG00000100345	P35579	P35579	IPI00019502	12667788	IPI00019502	IPI00019502	P35579	12667788	MYH9_HUMAN
ENSG00000135406	P41219			21264345
ENSG00000133026	P35580	P35580					Q4LE45	41406064	MYH10_HUMAN
ENSG00000154134	Q96MS0
ENSG00000147408	Q8TDX6
ENSG00000115339	Q14435						Q14435
ENSG00000153086	Q8TDX5						Q8TDX5
ENSG00000107021	Q9NVG8
ENSG00000151414	Q8TDX7						Q8TDX7
ENSG00000197785	Q9NVI7
ENSG00000196475	Q14410							41393575
ENSG00000102401	Q9UH62	Q9UH62			IPI00009906
ENSG00000135778	Q9BSD7								CA057_HUMAN
ENSG00000148965	P35542	P35542	IPI00019399			IPI00019399
ENSG00000133789	Q9UH65		IPI00903155				Q9UH65		SWP70_HUMAN
ENSG00000140598	Q7Z2Z2
ENSG00000101079	Q9UGV2						Q9UGV2	32130514
ENSG00000116771	Q9BSE5
ENSG00000134108	Q9NVJ2			8922601		IPI00018871	Q9NVJ2	8922601	ARL8B_HUMAN
ENSG00000124253	P35558	P35558					P35558		PCKGC_HUMAN
ENSG00000100299	P15289	P15289	IPI00853468	146229327	IPI00744184	IPI00329685	P15289
ENSG00000138829	P35556			66346695
ENSG00000166147	P35555	P35555	IPI00328113	281485550	IPI00328113	IPI00328113
ENSG00000196151	Q8N9V3
ENSG00000172830	Q8TE77						Q8TE77		SSH3_HUMAN
ENSG00000048392	Q7LG56
ENSG00000189403	P09429		IPI00644653				P09429		HMGB1_HUMAN
ENSG00000100118	P09429		IPI00644653				P09429		HMGB1_HUMAN
ENSG00000039139	Q8TE73
ENSG00000162909	P17655	P17655			IPI00289758		P17655		CAN2_HUMAN
ENSG00000119559	Q9UFG5
ENSG00000172725	Q9BR76						Q9BR76		COR1B_HUMAN
ENSG00000162337	O75197
ENSG00000206234	P28062		IPI00215824				P28062		PSB8_HUMAN
ENSG00000206298	P28062		IPI00215824				P28062		PSB8_HUMAN
ENSG00000204264	P28062		IPI00215824				P28062		PSB8_HUMAN
ENSG00000127415	P35475			110611239			P35475
ENSG00000206230	P28068						P28068
ENSG00000204258	P28068						P28068
ENSG00000206294	P28068						P28068
ENSG00000165898	Q86U28
ENSG00000175084	P17661
ENSG00000206232	P28065								PSB9_HUMAN
ENSG00000204261	P28065								PSB9_HUMAN
ENSG00000206296	P28065								PSB9_HUMAN
ENSG00000135966	Q8WUH2						Q8WUH2
ENSG00000204257	P28067						P28067
ENSG00000206293	P28067						P28067
ENSG00000206229	P28067						P28067
ENSG00000169439	P34741			40548378			P34741		SDC2_HUMAN
ENSG00000204364	P06681	P06681					P06681
ENSG00000166278	P06681	P06681					P06681
ENSG00000206372	P06681	P06681					P06681
ENSG00000143106	P28066	P28066	IPI00291922	23110942			P28066	23110942	PSA5_HUMAN
ENSG00000100804	P28074		IPI00479306	4506201			P28074	4506201	PSB5_HUMAN
ENSG00000142507	P28072	P28072	IPI00000811	23110925		IPI00000811	P28072	23110925	PSB6_HUMAN
ENSG00000143363	Q86TP1		IPI00155261				Q86TP1
ENSG00000159377	P28070		IPI00555956	22538467		IPI00555956	P28070		PSB4_HUMAN
ENSG00000138688	Q2LD37
ENSG00000186910	Q86U17
ENSG00000113391	Q8WUF8
ENSG00000176390	Q8IUI8
ENSG00000104881	Q8WUF5	Q8WUF5					Q8WUF5		IASPP_HUMAN
ENSG00000130592	P33241
ENSG00000101811	P33240
ENSG00000172020	P17677				IPI00015964
ENSG00000093144	Q9NTX5						Q9NTX5		ECHD1_HUMAN
ENSG00000166908	Q8TBX8	Q8TBX8					Q8TBX8		PI42C_HUMAN
ENSG00000007314	P35499
ENSG00000187775	Q9UFH2	Q9UFH2					Q9UFH2
ENSG00000012963	Q8N806
ENSG00000161381	Q8IUK5		IPI00748865	15011862	IPI00748865	IPI00410122
ENSG00000104408	P60228						P60228
ENSG00000144712	O75155						O75155
ENSG00000132361	O75153
ENSG00000144278	Q8IUC8						Q10472
ENSG00000141429	Q8IUC8						Q10472
ENSG00000090565	O75154			214010165
ENSG00000122176	Q06828					IPI00000860	Q06828
ENSG00000129472	Q8WUD1			254281345			Q8WUD1
ENSG00000131941	Q8IUC4								RHPN2_HUMAN
ENSG00000131469	P61353						P61353
ENSG00000120802	P42166
ENSG00000180979	Q8N9N7						Q8N9N7		LRC57_HUMAN
ENSG00000117450	Q06830	Q06830	IPI00000874	32455264	IPI00000874	IPI00000874	Q06830	32455264	PRDX1_HUMAN
ENSG00000139132	Q96M96						Q96M96
ENSG00000082805	Q8IUD2			38045896
ENSG00000162396	Q7L3T8
ENSG00000204632	P17693
ENSG00000206506	P17693
ENSG00000206443	P17693
ENSG00000100239	O75170				IPI00375638		O75170
ENSG00000158859	O75173
ENSG00000002586	P14209					IPI00253036
ENSG00000146904	P21709	P21709		221316650	IPI00294250	IPI00294250	P21709
ENSG00000165457	P14207			166064050
ENSG00000184270	Q8IUE6						Q8IUE6	28195394
ENSG00000136682	Q8IUF1
ENSG00000136783	Q9UFN0
ENSG00000103855	Q5ZPR3	Q5ZPR3		67188443	IPI00441094	IPI00410488
ENSG00000188729	P61366					IPI00256974
ENSG00000196101	P79483						P13761	17986005
ENSG00000206241	P79483						P13761	17986005
ENSG00000105993	O75190						O75190		DNJB6_HUMAN
ENSG00000093217	O75191						O75191
ENSG00000122483	Q5T9S5			62243484
ENSG00000141639	P31152
ENSG00000168906	P31153						P31153		METK2_HUMAN
ENSG00000167969	P42126						P42126
ENSG00000060656	Q92729		IPI00943208
ENSG00000072506	Q99714	Q5H928					Q99714
ENSG00000111799	Q99715	Q99715	IPI00302944	93141047		IPI00221384	Q99715
ENSG00000142002	Q86TI2						Q86TI2
ENSG00000113658	Q99717								SMAD5_HUMAN
ENSG00000184702	Q99719
ENSG00000186847	P02533	P02533	IPI00384444	15431310					K1C14_HUMAN
ENSG00000212802	P61313
ENSG00000174748	P61313
ENSG00000205420	P02538	P02538	IPI00909059	5031839	IPI00300725				K2C6A_HUMAN
ENSG00000102879	P31146			5902134			P31146
ENSG00000155034	Q96ME1
ENSG00000164896	Q14296
ENSG00000167601	P30530	P30530	IPI00397361	21536468	IPI00296992	IPI00296992	P30530
ENSG00000157103	P30531
ENSG00000170465	P48668			155969697					K2C6C_HUMAN
ENSG00000197859	Q86TH1	Q86TH1	IPI00644346	41281450	IPI00644346
ENSG00000163956	P30533
ENSG00000157150	Q99727
ENSG00000139289	Q8WV24
ENSG00000100300	P30536							74275350
ENSG00000148429	Q92738						Q92738		US6NL_HUMAN
ENSG00000138376	Q99728
ENSG00000101311	Q9BQL6						Q9BQL6		FERM1_HUMAN
ENSG00000197451	Q99729				IPI00106509
ENSG00000114354	Q92734						Q8TDJ5		TFG_HUMAN
ENSG00000160789	P02545	P02545	IPI00514204		IPI00216952	IPI00021405	P02545		LMNA_HUMAN
ENSG00000143556	P31151	P31151	IPI00219806	115298657	IPI00219806	IPI00219806	P31151		S10A7_HUMAN
ENSG00000203879	P31150	P31150		4503971		IPI00010154	P31150	4503971	GDIA_HUMAN
ENSG00000168246	Q8WUN7						Q8WUN7	109659841	UBTD2_HUMAN
ENSG00000172731	Q8TCA0
ENSG00000100357	P30566	P30566					P30566
ENSG00000109846	P02511			4503057		IPI00021369	P02511	4503057	CRYAB_HUMAN
ENSG00000136872	P05062	P05062	IPI00218407	40354205	IPI00218407	IPI00218407	P05062	40354205	ALDOB_HUMAN
ENSG00000089199	P05060	P05060	IPI00647027		IPI00006601	IPI00006601
ENSG00000167476	Q96MG2				IPI00065501	IPI00065501
ENSG00000101773	Q99708			42718017
ENSG00000134900	P29144	P29144					P29144
ENSG00000142192	P05067	P05067	IPI00914602	209915573	IPI00219187	IPI00006608	P05067
ENSG00000116984	Q99707						Q99707
ENSG00000172115	P99999		IPI00917605	11128019	IPI00465315	IPI00465315
ENSG00000162385	P61326
ENSG00000133030	Q6WCQ1
ENSG00000168300	Q96MG8
ENSG00000130741	P41091	P41091
ENSG00000204637	P56211
ENSG00000128989	P56211
ENSG00000149452	Q8TCC7	Q8TCC7		24497499			Q8TCC7	24497499	S22A8_HUMAN
ENSG00000162998	Q92765	Q92765	IPI00294650
ENSG00000072062	P17612						P17612		KAPCA_HUMAN
ENSG00000172382	Q9BQR3
ENSG00000197079	Q92764		IPI00790172	94538345
ENSG00000054803	Q9NTU7
ENSG00000125458	Q8TCD5		IPI00005573	7657033	IPI00005573	IPI00005573	Q8TCD5	7657033	NT5C_HUMAN
ENSG00000118520	P05089	P05089	IPI00038356	10947139		IPI00291560	P05089		ARGI1_HUMAN
ENSG00000170248	Q8WUM4	Q8WUM4	IPI00246058	22027538	IPI00246058	IPI00246058	Q8WUM4	22027538	PDC6I_HUMAN
ENSG00000185739	Q86TD4
ENSG00000107165	P17643			4507757
ENSG00000013455	Q92747						Q92747	22907052	ARC1A_HUMAN
ENSG00000119979	Q8TCE6
ENSG00000035687	P30520						P30520		PURA2_HUMAN
ENSG00000189058	P05090	P05090	IPI00006662	4502163	IPI00006662	IPI00006662	P05090	4502163	APOD_HUMAN
ENSG00000111275	P05091						P05091	25777732	ALDH2_HUMAN
ENSG00000055211	Q9NU53	Q9NU53	IPI00026031	20302038		IPI00026031
ENSG00000166033	Q92743		IPI00902529
ENSG00000139182	Q9BQT9	Q9BQT9		42475534	IPI00747063	IPI00396423
ENSG00000206509	P30511			149158700
ENSG00000137403	P30511			149158700
ENSG00000204642	P30511			149158700
ENSG00000205184	Q5PT55
ENSG00000104687	P00390	P00390		50301238	IPI00759575	IPI00016862	P00390	50301238	GSHR_HUMAN
ENSG00000116147	Q92752	Q92752	IPI00554760	157384973		IPI00160552
ENSG00000103415	P30519						P30519
ENSG00000100243	P00387						P00387
ENSG00000163820	Q9BQS8
ENSG00000148672	P00367	P00367					P00367
ENSG00000182208	Q70IA6
ENSG00000158710	P37802	P37802	IPI00550363	4507357		IPI00550363	P37802	4507357	TAGL2_HUMAN
ENSG00000128791	Q9GZX9	Q9GZX9	IPI00830092	10190664	IPI00410487	IPI00410487
ENSG00000180340	Q14332			4503827		IPI00016027
ENSG00000103381	Q9BRF8	Q9BRF8	IPI00909311	153251272	IPI00426077	IPI00305010	Q9BRF8		CPPED_HUMAN
ENSG00000166685	Q8WTW3
ENSG00000074416	Q99685						Q99685		MGLL_HUMAN
ENSG00000183196	Q9GZX3
ENSG00000114270	Q02388	Q02388	IPI00795118	4502961		IPI00025418	Q02388
ENSG00000165092	P00352	P00352		21361176	IPI00218914	IPI00218914	P00352	21361176	AL1A1_HUMAN
ENSG00000084070	Q8WU79
ENSG00000174238	Q00169						Q00169		PIPNA_HUMAN
ENSG00000120063	Q14344	Q14344		24111250		IPI00290928	Q14344	24111250	GNA13_HUMAN
ENSG00000198759	Q8IUX8			13124888
ENSG00000106624	Q8IUX7
ENSG00000138028	Q99674
ENSG00000130813	Q9NUL5
ENSG00000157379	Q96LJ7						Q96LJ7
ENSG00000131475	Q9BRG1			14150155		IPI00031655	Q9BRG1	14150155	VPS25_HUMAN
ENSG00000082458	Q92796	Q92796
ENSG00000073060	Q8WTV0								SCRB1_HUMAN
ENSG00000146700	Q8WTU2
ENSG00000135413	Q9GZZ8	Q9GZZ8
ENSG00000081307	Q9GZZ9						Q9GZZ9
ENSG00000130005	Q14353						Q14353		GAMT_HUMAN
ENSG00000100097	P09382		IPI00219219			IPI00219219	P09382		LEG1_HUMAN
ENSG00000121579	Q9GZZ1							13376735
ENSG00000177156	P37837			5803187			P37837		TALDO_HUMAN
ENSG00000136738	Q92783						Q92783		STAM1_HUMAN
ENSG00000134333	P00338	P00338	IPI00217966	5031857	IPI00217966	IPI00217966	P00338	5031857	LDHA_HUMAN
ENSG00000175309	Q8IUZ5
ENSG00000187446	Q99653						Q99653	6005731	CHP1_HUMAN
ENSG00000145623	Q99650		IPI00807681
ENSG00000144827	Q9NUJ1
ENSG00000116957	Q15813
ENSG00000124659	Q15814
ENSG00000145335	P37840
ENSG00000014257	P15309	P15309	IPI00396434	6382064	IPI00396434	IPI00396434	P15309	6382064	PPAP_HUMAN
ENSG00000205726	Q15811			47717123				47717123
ENSG00000095059	P49366
ENSG00000187758	P00326						P00326		ADH1A_HUMAN
ENSG00000196616	P00326						P00326		ADH1A_HUMAN
ENSG00000101470	P02585
ENSG00000160072	Q5T9A4		IPI00045921
ENSG00000127948	P16435			127139033			P16435		NCPR_HUMAN
ENSG00000169139	Q15819		IPI00019600	4507797		IPI00019600			UB2V2_HUMAN
ENSG00000015413	P16444	P16444	IPI00059476	4758190	IPI00059476	IPI00059476	P16444	4758190	DPEP1_HUMAN
ENSG00000105258	P36954
ENSG00000175164	P16442	P16442		58331216	IPI00420082		P16442
ENSG00000132386	P36955	P36955	IPI00006114	39725934	IPI00006114	IPI00006114	P36955	39725934
ENSG00000092820	P15311	P15311	IPI00843975	21614499	IPI00843975		P15311	21614499	EZRI_HUMAN
ENSG00000168101	Q9BRJ7								SDOS_HUMAN
ENSG00000197632	P05120	P05120					P05120
ENSG00000206075	P36952	P36952	IPI00910544	167860126			P36952		SPB5_HUMAN
ENSG00000117308	Q14376	Q5QPP1					Q14376		GALE_HUMAN
ENSG00000170534	Q8WU43								CB015_HUMAN
ENSG00000145391	Q8WTS6						Q8WTS6
ENSG00000119689	P36957	P36957		19923748	IPI00420108	IPI00384016	P36957
ENSG00000137198	P36959								GMPR1_HUMAN
ENSG00000011198	Q8WTS1
ENSG00000170801	P83110					IPI00027862
ENSG00000168522	P49354						P49354
ENSG00000143546	P05109	P05109	IPI00007047	21614544	IPI00007047	IPI00007047	P05109	21614544	S10A8_HUMAN
ENSG00000125954	P49356
ENSG00000160255	P05107								ITB2_HUMAN
ENSG00000056345	P05106						P05106		ITB3_HUMAN
ENSG00000116039	P15313						P15313	19913426	VATB1_HUMAN
ENSG00000175315	Q15828	Q15828	IPI00019954	4503113	IPI00019954	IPI00019954
ENSG00000078808	Q9BRK5			7706573	IPI00106646	IPI00009794	Q9BRK5
ENSG00000166947	P16452
ENSG00000170430	P16455						P16455
ENSG00000162576	Q9BRK3		IPI00884085	14150145		IPI00153049	Q9BRK3	14150145	MXRA8_HUMAN
ENSG00000170476	Q8WU39	Q8WU39	IPI00102821			IPI00102821
ENSG00000205744	Q8IV53
ENSG00000148943	Q9NUP9						Q9NUP9		LIN7C_HUMAN
ENSG00000176532	Q8IV56								PRR15_HUMAN
ENSG00000167468	P36969			75709200		IPI00304814	P36969	90903240	GPX4_HUMAN
ENSG00000118046	Q15831	Q15831					Q15831	4507271	STK11_HUMAN
ENSG00000076944	Q15833	Q15833					Q15833		STXB2_HUMAN
ENSG00000049245	Q15836						Q15836		VAMP3_HUMAN
ENSG00000173467	Q8TD06
ENSG00000167106	Q5T9C2						Q5T9C2
ENSG00000138709	Q659C4
ENSG00000110195	P15328	P15328	IPI00441498	4758400	IPI00441498	IPI00441498	P15328		FOLR1_HUMAN
ENSG00000133731	P29218			5031789			B7Z6Q4		IMPA1_HUMAN
ENSG00000134391	P36980	P36980		5031695
ENSG00000162971	A2RUC4
ENSG00000005022	P05141				IPI00007188		P05141	156071459
ENSG00000220769	P05141				IPI00007188		P05141	156071459
ENSG00000198612	Q99627							38027914
ENSG00000106460	Q9NUM4	Q9NUM4	IPI00395903	40254893			Q8N353
ENSG00000100121	Q14390			218505805
ENSG00000124157	Q02383	Q02383		4506885	IPI00025415	IPI00025415	Q02383		SEMG2_HUMAN
ENSG00000150753	P48643						P48643	24307939	TCPE_HUMAN
ENSG00000183087	Q14393	Q14393	IPI00921021	221316738	IPI00412412	IPI00032532	Q14393
ENSG00000215021	Q99623						Q99623
ENSG00000129559	Q15843	Q15843	IPI00873768			IPI00020008	Q15843		NEDD8_HUMAN
ENSG00000148671	Q15847						Q15847	5802976	APM2_HUMAN
ENSG00000181092	Q15848	Q15848	IPI00020019	4757760	IPI00020019
ENSG00000079101	Q15846	Q15846
ENSG00000126583	P05129
ENSG00000113494	P16471
ENSG00000163468	P49368						P49368	63162572	TCPG_HUMAN
ENSG00000100983	P48637			4504169	IPI00010706	IPI00010706	P48637	4504169	GSHB_HUMAN
ENSG00000168259	Q99615						Q99615		DNJC7_HUMAN
ENSG00000113312	Q99614
ENSG00000168216	Q9NUN5						Q9NUN5
ENSG00000100721	P56279
ENSG00000205609	Q99613						Q99613
ENSG00000184110	Q99613						Q99613
ENSG00000179918	Q99611						Q99611
ENSG00000057757	Q9GZP4		IPI00015351				Q9GZP4		CA128_HUMAN
ENSG00000204590	P36915		IPI00893424				P36915
ENSG00000206492	P36915		IPI00893424				P36915
ENSG00000206412	P36915		IPI00893424				P36915
ENSG00000170962	Q9GZP0		IPI00011865	15451921			Q9GZP0
ENSG00000132780	P49321
ENSG00000124177	Q8TD26
ENSG00000147614	Q8N8Y2	Q8N8Y2		22749165			Q8N8Y2	22749165	VA0D2_HUMAN
ENSG00000182704	Q8WUA8	Q8WUA8
ENSG00000170619	Q9GZQ3
ENSG00000073969	P46459						P46459		NSF_HUMAN
ENSG00000206552	Q9UFP1
ENSG00000144649	Q9UFP1
ENSG00000185963	Q8TD16
ENSG00000187837	P16403		IPI00217465		IPI00217465		P16403		H12_HUMAN
ENSG00000124575	P16402						P16402
ENSG00000184357	P16401		IPI00217468			IPI00217468	P16401		H15_HUMAN
ENSG00000119638	Q8TD19	Q8TD19
ENSG00000151338	Q8TD10						Q8TD10		MIPO1_HUMAN
ENSG00000204323	Q71RC9	Q71RC9	IPI00435933
ENSG00000128849	Q0VF96
ENSG00000127463	Q8N766
ENSG00000006747	Q9Y6U3	Q9Y6U3					Q9Y6U3	14916473	ADSV_HUMAN
ENSG00000119888	P16422					IPI00296215	P16422		EPCAM_HUMAN
ENSG00000118939	P15374						P15374		UCHL3_HUMAN
ENSG00000161267	Q02338
ENSG00000157828	Q8TD47
ENSG00000138035	Q8TCS8			188528628
ENSG00000163606	Q8TD46
ENSG00000140941	Q9GZQ8								MLP3B_HUMAN
ENSG00000186472	Q9Y6V0	Q9Y6V0
ENSG00000214408	Q9Y6V0	Q9Y6V0
ENSG00000095932	O75264		IPI00024925	211059425			O75264
ENSG00000140395	Q9GZS3				IPI00019269		Q9GZS3
ENSG00000129235	Q9BRA2		IPI00646689	14249348		IPI00646689	Q9BRA2	14249348	TXD17_HUMAN
ENSG00000154930	Q9NUB1
ENSG00000169710	P49327	P49327				IPI00026781	P49327	41872631	FAS_HUMAN
ENSG00000111321	P36941
ENSG00000134201	P46439		IPI00419235
ENSG00000114098	Q8IUR7
ENSG00000164465	Q8N8Z6		IPI00872383
ENSG00000166123	Q8TD30
ENSG00000101199	Q8N6T3
ENSG00000180138	Q8N752
ENSG00000164619	Q8N8U9
ENSG00000167588	P21695			33695088	IPI00295777	IPI00295777	P21695	33695088	GPDA_HUMAN
ENSG00000196290	Q9GZT8
ENSG00000131375	Q9Y6W3	Q9Y6W3		7656959	IPI00003765	IPI00003765	Q9Y6W3	7656959	CAN7_HUMAN
ENSG00000164574	Q86SR1						Q86SR1
ENSG00000158195	Q9Y6W5						Q9Y6W5		WASF2_HUMAN
ENSG00000167720	Q9GZT4
ENSG00000117091	P09326
ENSG00000119705	Q9GZT3
ENSG00000127831	P09327	P09327					P09327		VILI_HUMAN
ENSG00000116127	Q8TCU4
ENSG00000160161	Q8IUL8		IPI00216780	145699139	IPI00216780	IPI00216780	Q8IUL8
ENSG00000144579	Q9GZU7						Q9GZU7		CTDS1_HUMAN
ENSG00000001561	Q9Y6X5	Q9Y6X5	IPI00007249	7662358	IPI00007249	IPI00007249	Q9Y6X5	7662358
ENSG00000115556	Q9BRC7
ENSG00000100422	Q8TCT0
ENSG00000135766	Q9GZT9
ENSG00000169094	Q8TD55						Q8TD55
ENSG00000116679	Q9Y6Y0
ENSG00000005206	Q8TCT7
ENSG00000141668	Q8IUK8
ENSG00000138600	Q8TCT8			21314755	IPI00154588	IPI00154588	Q8TCT8
ENSG00000175970	A6NIH7
ENSG00000105223	Q8IV08	Q8IV08	IPI00328243	166197683	IPI00328243	IPI00328243	Q8IV08	72534684
ENSG00000113296	P35443			31543806	IPI00328550	IPI00328550	P35443
ENSG00000186340	P35442	P35442				IPI00018769
ENSG00000176853	Q658Y4						Q658Y4
ENSG00000165887	Q9GZV1						Q9GZV1
ENSG00000204936	Q8N6Q3	Q8N6Q3	IPI00739872	110735433					CD177_HUMAN
ENSG00000176435	Q86T13	Q86T13	IPI00240345	28269707	IPI00240345	IPI00240345	Q86T13
ENSG00000163577	Q9GZV4			9966867	IPI00006935	IPI00006935		9966867
ENSG00000033050	Q9UG63
ENSG00000006625	O75223	O75223	IPI00031564	13129018	IPI00031564	IPI00031564	O75223	13129018	GGCT_HUMAN
ENSG00000141543	P38919				IPI00009328	IPI00009328	P38919
ENSG00000132514	Q8IUN9		IPI00448891
ENSG00000185873	Q86T26	Q86T26					Q86T26		TM11B_HUMAN
ENSG00000172653	A2RTY3	A2RTY3	IPI00910439
ENSG00000182482	Q8WTX7
ENSG00000112414	Q86SQ4	Q86SQ4	IPI00423340						GP126_HUMAN
ENSG00000159714	Q8WTX9						Q8WTX9	24307963	ZDHC1_HUMAN
ENSG00000184374	Q9Y6Z7
ENSG00000178395	Q8N715
ENSG00000128591	Q14315	Q14315	IPI00413958	188595687	IPI00413958	IPI00178352
ENSG00000127951	Q14314	Q14314	IPI00030075	5730075	IPI00030075	IPI00030075	Q14314	5730075	FGL2_HUMAN
ENSG00000105701	Q14318
ENSG00000175311	Q8N8V4
ENSG00000213512	Q8N8V2
ENSG00000128789	Q969U7
ENSG00000183155	P47224								MSS4_HUMAN
ENSG00000149182	Q8N6H7
ENSG00000081052	P53420
ENSG00000197324	Q7Z4F1			32490559	IPI00472951	IPI00414231
ENSG00000160752	P14324		IPI00382869	209571584			P14324		FPPS_HUMAN
ENSG00000054654	Q8WXH0						Q8WXH0
ENSG00000164654	Q9NXC5
ENSG00000101220	Q9GZN8
ENSG00000187134	Q04828	Q04828				IPI00029733	Q04828		AK1C1_HUMAN
ENSG00000005001	Q9GZN4
ENSG00000125912	Q969V3		IPI00607732
ENSG00000066651	Q7Z4G4
ENSG00000181143	Q8WXI7	Q8WXI7
ENSG00000106028	Q04837
ENSG00000151611	Q8IVH4
ENSG00000130175	P14314	P14314	IPI00792916	48255891	IPI00026154	IPI00026154
ENSG00000180353	P14317
ENSG00000011566	Q8IVH8						Q8IVH8
ENSG00000162390	Q8WXI4						Q8WXI4	22165400
ENSG00000142910	Q9GZM7	Q9GZM7		11545918		IPI00005563	Q9GZM7
ENSG00000143376	Q96L92						Q96L92
ENSG00000137207	Q9GZM5				IPI00329688	IPI00329688
ENSG00000124225	Q969W9
ENSG00000172660	Q92804
ENSG00000163704	Q5FWE3	Q5FWE3
ENSG00000138448	P06756						P06756	4504763	ITAV_HUMAN
ENSG00000156413	P51993						P51993
ENSG00000170144	P51991				IPI00455134
ENSG00000167880	Q92817	Q92817					A0AUV5		EVPL_HUMAN
ENSG00000150977	Q969X0	Q969X0					Q969X0		RIPL2_HUMAN
ENSG00000135926	Q969X1			50593008	IPI00290452	IPI00290452	Q969X1	50593008	TMBI1_HUMAN
ENSG00000160408	Q969X2
ENSG00000136628	P07814						P07814
ENSG00000185567	Q8IVF2
ENSG00000166912	Q9NXD2
ENSG00000176125	Q6NVU6
ENSG00000169228	Q969Q5								RAB24_HUMAN
ENSG00000186060	Q309B1
ENSG00000119421	P51970
ENSG00000152492	Q8IVM0	Q8IVM0
ENSG00000155100	Q8N6M0
ENSG00000184792	Q969R2
ENSG00000133116	Q9UEF7	Q9UEF7		24497614	IPI00295265		Q9UEF7	24497614	KLOT_HUMAN
ENSG00000117868	A0FGR8						A0FGR8
ENSG00000111906	Q7Z4H3						Q7Z4H3		HDDC2_HUMAN
ENSG00000174136	Q6NW40	Q6NW40		224589135
ENSG00000124523	Q9NXA8
ENSG00000178202	Q7Z4H8
ENSG00000069188	Q58EX2
ENSG00000072163	Q7Z4I7		IPI00867554
ENSG00000141698	Q969T7			156627549
ENSG00000132471	Q969T9						Q969T9		WBP2_HUMAN
ENSG00000198001	Q9NWZ3
ENSG00000178035	P12268						P12268
ENSG00000157326	Q9BTZ2
ENSG00000111077	Q63HR2						Q63HR2
ENSG00000047410	P12270	P12270	IPI00742682
ENSG00000159763	P12273	P12273	IPI00022974	4505821	IPI00022974	IPI00022974	P12273	4505821	PIP_HUMAN
ENSG00000116678	P48357
ENSG00000163220	P06702	P06702	IPI00027462	4506773	IPI00027462	IPI00027462	P06702	4506773	S10A9_HUMAN
ENSG00000167968	Q92874
ENSG00000100417	Q92871
ENSG00000179801	Q9BTY7
ENSG00000120438	P17987						P17987	57863259	TCPA_HUMAN
ENSG00000197956	P06703	P06703	IPI00027463	7657532	IPI00027463	IPI00027463	P06703	7657532	S10A6_HUMAN
ENSG00000167755	Q92876
ENSG00000001036	Q9BTY2	Q9BTY2	IPI00012440	40068512	IPI00012440	IPI00012440	Q9BTY2
ENSG00000198734	P12259	P12259	IPI00478809		IPI00478809	IPI00022937
ENSG00000163534	Q96LA6
ENSG00000138698	P52306						P52306		GDS1_HUMAN
ENSG00000076928	Q92888	Q92888					Q92888
ENSG00000134996	Q92882	Q92882					Q92882		OSTF1_HUMAN
ENSG00000165916	P17980						P17980		PRS6A_HUMAN
ENSG00000198589	P50851						P50851		LRBA_HUMAN
ENSG00000123607	Q7Z4L5	Q7Z4L5					Q7Z4L5
ENSG00000111669	P60174	P60174	IPI00797270	4507645		IPI00451401	P60174	4507645	TPIS_HUMAN
ENSG00000141556	Q9BTW9						Q9BTW9
ENSG00000129932	Q9BU89
ENSG00000090863	Q92896	Q92896	IPI00641153	224586817	IPI00641153	IPI00414717	Q92896	54633312
ENSG00000169100	P12236						P12236	156071462
ENSG00000090382	P61626	P61626	IPI00019038	4557894		IPI00019038	P61626	4557894	LYSC_HUMAN
ENSG00000070010	Q92890			29501813
ENSG00000151729	P12235							55749577
ENSG00000135678	P14384	P14384	IPI00026270	53832021	IPI00026270	IPI00026270	P14384	53832021	CBPM_HUMAN
ENSG00000138316	Q8WXS8
ENSG00000166192	Q96LD8
ENSG00000074800	P06733	P06733	IPI00465248	4503571	IPI00465248	IPI00465248	P06733	4503571	ENOA_HUMAN
ENSG00000170876	Q9BTV4						Q9BTV4
ENSG00000104879	P06732
ENSG00000162384	Q9NWV4		IPI00016605						CA123_HUMAN
ENSG00000170866	Q8N6C8
ENSG00000104921	P06734		IPI00217263	20149533	IPI00217263	IPI00027491
ENSG00000100504	P06737						P06737		PYGL_HUMAN
ENSG00000137563	Q92820	Q92820	IPI00023728	4503987	IPI00023728	IPI00023728	Q92820	4503987	GGH_HUMAN
ENSG00000188229	P68371	P68371		5174735		IPI00007752		5174735	TBB2C_HUMAN
ENSG00000091129	Q92823			81158224		IPI00333776
ENSG00000147255	Q8N6C5
ENSG00000105393	Q9NWV8	Q9NWV8
ENSG00000106789	Q92828
ENSG00000127824	P68366			17921989			P68366	17921989	TBA4A_HUMAN
ENSG00000013725	P30203
ENSG00000182836	Q63HM9	Q63HM9
ENSG00000132481	Q96LD4	Q96AD0					Q96LD4		TRI47_HUMAN
ENSG00000185127	Q7Z4R8	Q7Z4R8	IPI00939281	71143156	IPI00376035	IPI00376035
ENSG00000015676	Q8IVD9
ENSG00000178057	Q9BU61
ENSG00000151093	Q9NWU1
ENSG00000123416	P68363		IPI00792677					57013276	TBA1B_HUMAN
ENSG00000043822	Q9BTU6
ENSG00000105220	P06744	P06744	IPI00908881	18201905	IPI00027497	IPI00027497	P06744	18201905	G6PI_HUMAN
ENSG00000102755	P17948
ENSG00000104331	Q9NX62
ENSG00000101193	Q9NWU2						Q9NWU2
ENSG00000106554	Q9NX63							8923390
ENSG00000181163	P06748				IPI00220740
ENSG00000165973	Q92832
ENSG00000158813	Q92838
ENSG00000054967	Q969Z4	Q969Z4		21361873		IPI00064377
ENSG00000117791	Q969Z3	Q969Z3
ENSG00000143549	P06753	P06753	IPI00218319				Q5VU66		TPM3_HUMAN
ENSG00000215694	P23919
ENSG00000168393	P23919
ENSG00000188833	Q5MY95								ENTP8_HUMAN
ENSG00000173821	Q63HN8						Q63HN8
ENSG00000139116	Q7Z4S6						Q7Z4S6		KI21A_HUMAN
ENSG00000143401	Q9BTT0
ENSG00000129473	Q92843
ENSG00000131981	P17931	P17931	IPI00465431	115430223	IPI00465431	IPI00465431	P17931	115430223	LEG3_HUMAN
ENSG00000075945	Q92845						Q92845		KIFA3_HUMAN
ENSG00000146674	P17936	P17936	IPI00925358	62243068	IPI00018305	IPI00018305
ENSG00000113272	Q9NWX6
ENSG00000100201	Q92841				IPI00023785		Q92841
ENSG00000187244	P50895	P50895	IPI00554618	61742797	IPI00002406	IPI00002406	P50895	31543106	BCAM_HUMAN
ENSG00000164007	Q8N6F1						Q8N6F1		CLD19_HUMAN
ENSG00000131238	P50897	P50897	IPI00908718	4506031	IPI00002412	IPI00002412	P50897		PPT1_HUMAN
ENSG00000143869	Q7Z4P5						Q7Z4P5
ENSG00000129187	P32321								DCTD_HUMAN
ENSG00000096872	Q96LB3								IFT74_HUMAN
ENSG00000158825	P32320			11386157					CDD_HUMAN
ENSG00000101938	Q9BU40
ENSG00000203710	P17927			86793109	IPI00412546	IPI00640083	Q16744	86793109	CR1_HUMAN
ENSG00000142512	Q96LC7
ENSG00000166165	P12277	P12277		21536286	IPI00022977	IPI00022977	P12277	21536286	KCRB_HUMAN
ENSG00000183077	Q63HM1								AFMID_HUMAN
ENSG00000164733	P07858	P07858	IPI00909303	4503139	IPI00295741	IPI00295741	P07858		CATB_HUMAN
ENSG00000110244	P06727	P06727	IPI00304273	71773110	IPI00304273	IPI00304273	P06727	71773110
ENSG00000187764	Q92854
ENSG00000188091	Q92854
ENSG00000003400	Q92851
ENSG00000218091	P06730	P06730
ENSG00000151247	P06730	P06730
ENSG00000177369	P06730	P06730
ENSG00000106733	Q9NWW6	Q9NWW6					Q9NWW6
ENSG00000105388	P06731		IPI00880101	98986445			P06731		CEAM5_HUMAN
ENSG00000105825	P48307
ENSG00000067141	Q92859	Q92859	IPI00217291		IPI00217291	IPI00023814	Q92859
ENSG00000172023	P48304		IPI00009197
ENSG00000178031	Q8N6G6
ENSG00000136653	Q8WWW0						Q8WWW0		RASF5_HUMAN
ENSG00000127083	Q99983	Q99983	IPI00020990	4826876		IPI00020990
ENSG00000131096	P10082
ENSG00000075223	Q99985				IPI00019209		Q99985		SEM3C_HUMAN
ENSG00000145794	Q96KG7
ENSG00000142186	Q96KG9						Q96KG9
ENSG00000130513	Q99988	Q99988	IPI00306543	153792495	IPI00306543	IPI00306543	Q99988
ENSG00000007402	Q9NY47	Q9NY47	IPI00794469		IPI00794469		Q9NY47		CA2D2_HUMAN
ENSG00000197415	Q14D04	Q14D04
ENSG00000066044	Q15717				IPI00301936
ENSG00000196743	P17900	P17900	IPI00018236	39995109	IPI00018236	IPI00018236	P17900	39995109	SAP3_HUMAN
ENSG00000134077	Q9BV44
ENSG00000118640	Q9BV40		IPI00030911			IPI00030911	Q9BV40	14043026	VAMP8_HUMAN
ENSG00000102804	Q15714
ENSG00000034971	Q99972	Q99972		4557779		IPI00019190
ENSG00000145715	P20936						P20936		RASA1_HUMAN
ENSG00000162897	Q8WWV6			282165710
ENSG00000038002	P20933	P20933		285002251	IPI00026259	IPI00026259			ASPG_HUMAN
ENSG00000143631	P20930	P20930	IPI00026256	60097902	IPI00026256	IPI00386035	P20930		FILA_HUMAN
ENSG00000137142	Q8WX77
ENSG00000173546	Q6UVK1	Q6UVK1	IPI00019157	47419930	IPI00019157	IPI00019157	Q6UVK1
ENSG00000182551	Q9BV57								MTND_HUMAN
ENSG00000196507	Q969E4				IPI00478127
ENSG00000079739	P36871	P36871		21361621	IPI00219526		P36871	21361621	PGM1_HUMAN
ENSG00000158526	Q969E8
ENSG00000164039	Q9BUT1	Q9BUT1	IPI00607799	66933014		IPI00398129	Q9BUT1	66933014	BDH2_HUMAN
ENSG00000169738	Q7Z4W1		IPI00797249		IPI00448095	IPI00448095	Q7Z4W1	7705925	DCXR_HUMAN
ENSG00000164406	Q969E1	Q969E1	IPI00056309	16418465	IPI00056309	IPI00056309
ENSG00000168703	Q8WWY7
ENSG00000148700	Q9UEY8						Q9UEY8		ADDG_HUMAN
ENSG00000163898	Q8WWY8
ENSG00000124490	P16562				IPI00029218
ENSG00000185305	Q9NXU5	Q9NXU5					Q9NXU5	9506653	ARL15_HUMAN
ENSG00000164008	Q9BV19
ENSG00000183785	Q9NY65							9507215
ENSG00000037757	Q9BV20						Q9BV20
ENSG00000074842	Q969H8	Q969H8	IPI00056357	33457348	IPI00056357	IPI00056357
ENSG00000158865	Q8WWX8								SC5AB_HUMAN
ENSG00000167004	P30101		IPI00893541			IPI00025252	P30101		PDIA3_HUMAN
ENSG00000127914	Q99996	Q99996	IPI00220627
ENSG00000165953	Q8IW75	Q8IW75
ENSG00000167634	Q8WX94		IPI00910802				Q8WX94
ENSG00000129116	Q8WX93
ENSG00000198832	Q8WWX9
ENSG00000128242	Q99999						Q99999
ENSG00000166257	Q9NY72
ENSG00000115648	Q9BV36						Q9BV36		MELPH_HUMAN
ENSG00000070601	Q5SYB0						Q5SYB0
ENSG00000163412	Q8N5X7
ENSG00000139370	Q8N697
ENSG00000150672	Q15700
ENSG00000139357	Q8N695						Q8N695		SC5A8_HUMAN
ENSG00000106799	P36897			195963412		IPI00005733
ENSG00000198648	Q9UEW8				IPI00004363		Q9UEW8		STK39_HUMAN
ENSG00000135503	P36896			33598910		IPI00005732
ENSG00000184825	Q96KK5		IPI00081836		IPI00081836
ENSG00000196866	Q96KK5		IPI00081836		IPI00081836
ENSG00000196787	Q96KK5		IPI00081836		IPI00081836
ENSG00000198374	Q96KK5		IPI00081836		IPI00081836
ENSG00000196747	Q96KK5		IPI00081836		IPI00081836
ENSG00000184348	Q96KK5		IPI00081836		IPI00081836
ENSG00000137713	P30154						P30154
ENSG00000064300	P08138			4505393	IPI00027436	IPI00027436
ENSG00000105568	P30153	P30153					P30153	21361399	2AAA_HUMAN
ENSG00000155366	P08134		IPI00643368			IPI00027434	P08134	28395033	RHOC_HUMAN
ENSG00000150637	Q15762
ENSG00000197043	P08133	P08133		71773415	IPI00221226	IPI00002459	P08133	71773329	ANXA6_HUMAN
ENSG00000115541	P61604		IPI00220362			IPI00220362
ENSG00000104490	P61601						Q59GU4	98985795
ENSG00000105281	Q15758						Q15758		AAAT_HUMAN
ENSG00000114805	Q4KWH8
ENSG00000139044	Q6L9W6
ENSG00000185386	Q15759
ENSG00000114030	P52294	P52294					P52294
ENSG00000010327	Q9NY15
ENSG00000089693	Q15773								MLF2_HUMAN
ENSG00000164692	P08123	P08123	IPI00304962	48762934	IPI00304962		P08123
ENSG00000137502	Q15771
ENSG00000138315	Q8WWZ8	Q8WWZ8
ENSG00000151150	Q12955
ENSG00000138294	P08118			4557036	IPI00414609	IPI00414609
ENSG00000109854	Q9BUP3						Q9BUP3		HTAI2_HUMAN
ENSG00000115468	Q9BUP0					IPI00031091	Q59EU6		EFHD1_HUMAN
ENSG00000075711	Q12959	Q12959
ENSG00000090269	Q9NY25		IPI00924655	10281669		IPI00001675
ENSG00000186298	P36873								PP1G_HUMAN
ENSG00000114209	Q9BUL8					IPI00298558	Q9BUL8	20127517	PDC10_HUMAN
ENSG00000117899	Q14696				IPI00399089
ENSG00000100568	Q9UEU0								VTI1B_HUMAN
ENSG00000147383	Q15738
ENSG00000215328	P08107	P08107	IPI00911039	194248072	IPI00304925	IPI00304925	P08107		HSP71_HUMAN
ENSG00000215292	P08107	P08107	IPI00911039	194248072	IPI00304925	IPI00304925	P08107		HSP71_HUMAN
ENSG00000212860	P08107	P08107	IPI00911039	194248072	IPI00304925	IPI00304925	P08107		HSP71_HUMAN
ENSG00000204388	P08107	P08107	IPI00911039	194248072	IPI00304925	IPI00304925	P08107		HSP71_HUMAN
ENSG00000204389	P08107	P08107	IPI00911039	194248072	IPI00304925	IPI00304925	P08107		HSP71_HUMAN
ENSG00000212866	P08107	P08107	IPI00911039	194248072	IPI00304925	IPI00304925	P08107		HSP71_HUMAN
ENSG00000157483	Q12965	Q12965					Q12965		MYO1E_HUMAN
ENSG00000170486	Q14CN4			226246665			B4DEI8
ENSG00000122025	P36888
ENSG00000158019	Q9NXR7						Q9NXR7
ENSG00000016602	Q14CN2	Q14CN2					Q14CN2
ENSG00000072864	Q9NXR1
ENSG00000099783	P52272				IPI00383296	IPI00171903	P52272
ENSG00000221844	Q9NY33	Q9NY33		86792661			Q9NY33		DPP3_HUMAN
ENSG00000103657	Q15751	Q15751		126131099
ENSG00000100324	Q15750	Q15750
ENSG00000166670	P09238
ENSG00000137673	P09237	P09237		4505219	IPI00013400	IPI00013400
ENSG00000065534	Q15746		IPI00550936	16950623	IPI00736561	IPI00221255
ENSG00000089597	Q14697	Q14697	IPI00011454	38202257	IPI00383581		Q14697	88900491	GANAB_HUMAN
ENSG00000131378	Q14699						Q14699		RFTN1_HUMAN
ENSG00000159842	Q12979						Q12979		ABR_HUMAN
ENSG00000143443	Q9BUN1	Q9BUN1
ENSG00000206073	P29508	P29508	IPI00412407	5902072		IPI00010303		5902072	SPB3_HUMAN
ENSG00000168434	P83436
ENSG00000129351	Q12906						Q12906
ENSG00000143621	Q12905				IPI00005198		Q12905
ENSG00000169223	Q12907			5803023	IPI00009950	IPI00009950	Q12907	5803023	LMAN2_HUMAN
ENSG00000112685	Q96KP1	Q96KP1					Q96KP1		EXOC2_HUMAN
ENSG00000164022	Q12904
ENSG00000204130	Q8WXA3
ENSG00000170365	Q15797						Q15797
ENSG00000005884	P26006						P26006	4504747	ITA3_HUMAN
ENSG00000105855	P26012						P26012	4504779
ENSG00000170369	P09228	P09228	IPI00013382	4503105		IPI00013382
ENSG00000175497	Q8N608						Q8N608
ENSG00000131473	P53396						P53396	38569423	ACLY_HUMAN
ENSG00000196352	P08174			10835143	IPI00292069	IPI00216550	P08174		DAF_HUMAN
ENSG00000105323	Q9BUJ2	Q9BUJ2
ENSG00000164904	P49419	P49419			IPI00221234	IPI00221234	P49419		AL7A1_HUMAN
ENSG00000042022	Q9BUJ0						Q9BUJ0
ENSG00000078053	P49418		IPI00220791			IPI00220791
ENSG00000157764	P15056
ENSG00000111796	Q12918		IPI00032471
ENSG00000178952	P49411	P49411					P49411
ENSG00000149177	Q12913	Q12913	IPI00290328	148728160	IPI00290328	IPI00290328	Q12913		PTPRJ_HUMAN
ENSG00000118308	Q12912
ENSG00000111300	Q14CX7
ENSG00000113282	Q14677	Q14677					Q14677
ENSG00000174173	Q7L0Y3			117647226
ENSG00000198130	Q6NVY1			37594469			Q6NVY1		HIBCH_HUMAN
ENSG00000160208	Q14684
ENSG00000096087	P09210	P09210		215276987			P09210
ENSG00000084207	P09211	P09211	IPI00219757	4504183	IPI00219757	IPI00219757	P09211	4504183	GSTP1_HUMAN
ENSG00000103274	P53384
ENSG00000150656	Q96KN2		IPI00064667
ENSG00000168672	Q96KN1	Q96KN1					Q96KN1		FA84B_HUMAN
ENSG00000162981	Q96KN4
ENSG00000137486	P49407						P49407		ARRB1_HUMAN
ENSG00000163629	Q12923	Q12923					Q12923	18375650	PTN13_HUMAN
ENSG00000151491	Q12929			56682953		IPI00290337	Q12929	56682953	EPS8_HUMAN
ENSG00000066382	Q15777
ENSG00000068383	Q14642						Q14642		I5P1_HUMAN
ENSG00000025772	Q15785								TOM34_HUMAN
ENSG00000120756	Q14651		IPI00032304				Q14651		PLSI_HUMAN
ENSG00000148362	Q9BUH6		IPI00030968			IPI00030968
ENSG00000162729	Q969P0		IPI00186736	16445029	IPI00186736	IPI00056478	Q969P0		IGSF8_HUMAN
ENSG00000221932	Q14CZ8	Q14CZ8
ENSG00000165478	Q14CZ8	Q14CZ8
ENSG00000144401	Q8WXB1
ENSG00000126602	Q12931			155722983			Q9BV61
ENSG00000175387	Q15796						Q15796
ENSG00000163661	P26022
ENSG00000132254	P53365			6912602
ENSG00000164144	P53367			7657210
ENSG00000164764	Q8IVN8
ENSG00000163501	Q14623
ENSG00000130635	P20908
ENSG00000055955	Q14624	Q14624	IPI00218192	262050538		IPI00218192	Q14624	31542984	ITIH4_HUMAN
ENSG00000165714	Q969J3
ENSG00000137070	Q14626
ENSG00000140022	Q8WXE9
ENSG00000143742	P49458		IPI00642816						SRP09_HUMAN
ENSG00000180581	P49458		IPI00642816						SRP09_HUMAN
ENSG00000044459	Q9NXG0	Q9NXG0
ENSG00000130545	Q9BUF7						Q9BUF7	21040241	CRUM3_HUMAN
ENSG00000066654	Q9NXG2
ENSG00000176014	Q9BUF5	Q9BUF5					Q9BUF5	14210536
ENSG00000164172	O96033	O96033	IPI00002968	28631173		IPI00002968			MOC2A_HUMAN
ENSG00000166840	Q969I3
ENSG00000147065	P26038	P26038	IPI00219365	4505257		IPI00219365	P26038	4505257	MOES_HUMAN
ENSG00000117724	P49454
ENSG00000167244	P01344	P01344	IPI00001611			IPI00001611
ENSG00000129965	P01344	P01344	IPI00001611			IPI00001611
ENSG00000104112	Q8WXD2
ENSG00000008283	P49447					IPI00027144			CY561_HUMAN
ENSG00000182890	P49448				IPI00027146
ENSG00000021300	Q9UF11
ENSG00000198959	P21980						P21980	39777599	TGM2_HUMAN
ENSG00000099812	Q8IVT2								CS021_HUMAN
ENSG00000179542	Q8IW52		IPI00217146	27436867
ENSG00000164199	Q8WXG9	Q8WXG9
ENSG00000140990	O96000
ENSG00000185621	Q96KR4
ENSG00000151689	P49441			193083155			P49441
ENSG00000056097	Q96KR1				IPI00748303
ENSG00000156535	Q6YHK3	Q6YHK3			IPI00795327	IPI00152540	Q6YHK3
ENSG00000130204	O96008	O96008
ENSG00000131400	O96009	O96009	IPI00014055	4758754	IPI00014055	IPI00014055	O96009	4758754	NAPSA_HUMAN
ENSG00000111664	P16520			4504053				4504053
ENSG00000099942	P46109						P46109		CRKL_HUMAN
ENSG00000168003	P08195	P08195		61744483	IPI00027493	IPI00027493	P08195	61744475	4F2_HUMAN
ENSG00000088808	Q96KQ4
ENSG00000100294	Q8IVS2
ENSG00000167193	P46108	P46108	IPI00399054				P46108	41327712	CRK_HUMAN
ENSG00000133392	P35749
ENSG00000159674	Q9BUD6	Q9BUD6						6912682
ENSG00000213995	Q8IW45						Q8IW45		CARKD_HUMAN
ENSG00000105695	P20916	P20916	IPI00375253			IPI00026237
ENSG00000131779	O96011
ENSG00000130669	O96013	O96013					O96013		PAK4_HUMAN
ENSG00000165496	Q96L21
ENSG00000058453	Q5TZA2			153791497				153791497
ENSG00000136518	O96019
ENSG00000121390	Q8WXF1
ENSG00000173221	P35754	P35754	IPI00219025	169646776		IPI00219025	P35754		GLRX1_HUMAN
ENSG00000099804	P49427
ENSG00000170099	P08185	P08185	IPI00027482	73858564	IPI00027482	IPI00027482	P08185
ENSG00000133313	Q96KP4	Q96KP4	IPI00177728	271398239	IPI00177728	IPI00177728	Q96KP4		CNDP2_HUMAN
ENSG00000085563	P08183			42741659		IPI00027481	P08183	42741659	MDR1_HUMAN
ENSG00000130517	Q9NXJ5								PGPI_HUMAN
ENSG00000173936	Q92928	Q92928
ENSG00000198406	Q7L1Q6								BZW1_HUMAN
ENSG00000082153	Q7L1Q6								BZW1_HUMAN
ENSG00000172260	Q7Z3B1	Q7Z3B1	IPI00176221	66346706	IPI00176221	IPI00176221
ENSG00000110680	P06881	P01258				IPI00000914
ENSG00000093010	P21964	P21964	IPI00375513			IPI00011284	P21964	4502969	COMT_HUMAN
ENSG00000197901	Q4U2R8			24497478			Q4U2R8	20070188	S22A6_HUMAN
ENSG00000138750	Q7Z3B4
ENSG00000136153	Q8WWI1						Q8WWI1
ENSG00000197070	Q8N5I2						Q8N5I2	22748653	ARRD1_HUMAN
ENSG00000169067	Q562R1	Q562R1	IPI00003269	63055057			Q562R1	63055057	ACTBL_HUMAN
ENSG00000114446	Q9NWB7						Q9NWB7
ENSG00000155265	Q2TAP0
ENSG00000115963	P61587
ENSG00000067560	P61586	P61586		10835049			P61586	10835049	RHOA_HUMAN
ENSG00000166128	Q92930			7706563			Q92930	7706563	RAB8B_HUMAN
ENSG00000129244	P14415
ENSG00000155093	Q92932			194097442
ENSG00000135346	P01215		IPI00000833	4502787
ENSG00000070214	Q8WWI5						Q8WWI5	18034692	CTL1_HUMAN
ENSG00000181195	P01210	P01210			IPI00000828	IPI00000828
ENSG00000135968	Q8IWJ2
ENSG00000198467	P07951
ENSG00000121022	Q92905						Q92905
ENSG00000145348	Q8TEA7						Q8TEA7
ENSG00000125821	Q8TEA8
ENSG00000112855	Q8TEA8
ENSG00000215018	Q2UY09		IPI00894116	154759255
ENSG00000124635	P06899							20336754
ENSG00000091136	P07942	P07942	IPI00013976				P07942
ENSG00000176105	P07947	P07947					P07947	4885661	YES_HUMAN
ENSG00000174197	Q8IWI9								MGAP_HUMAN
ENSG00000005007	Q92900						Q92900
ENSG00000133943	Q7Z3D6
ENSG00000165731	P07949		IPI00479572
ENSG00000147507	P07948						Q6NUK7		LYN_HUMAN
ENSG00000171262	Q52LJ0
ENSG00000135931	Q7Z3E5						Q7Z3E5	156151430	ARMC9_HUMAN
ENSG00000100897	Q8TEB1
ENSG00000083123	P21953
ENSG00000133135	Q8TEB7
ENSG00000102678	P31371	P31371	IPI00011172
ENSG00000170242	Q96K76						Q96K76
ENSG00000091483	P07954	P07954					P07954
ENSG00000135596	Q8TDZ2						Q8TDZ2
ENSG00000010278	P21926		IPI00657796	4502693	IPI00215997	IPI00215997	P21926	4502693	CD9_HUMAN
ENSG00000153002	P15086		IPI00797173
ENSG00000163328	Q7Z3F1			74271834			Q7Z3F1	74271834
ENSG00000091704	P15085
ENSG00000134250	Q04721	Q04721					Q04721
ENSG00000152990	Q8IWK6	Q8IWK6
ENSG00000140332	Q04726
ENSG00000106829	Q04727
ENSG00000196781	Q04724
ENSG00000065717	Q04725
ENSG00000162174	Q7L266		IPI00867663			IPI00555734			ASGL1_HUMAN
ENSG00000187902	A6NL88
ENSG00000143409	Q8N5J2	Q8N5J2					Q8N5J2		FA63A_HUMAN
ENSG00000168092	P68402			4505585			P68402	4505585	PA1B2_HUMAN
ENSG00000101266	P68400
ENSG00000157107	Q0JRZ9						Q0JRZ9
ENSG00000080824	P07900	P07900	IPI00784295	154146191	IPI00784295	IPI00031523	P07900		HS90A_HUMAN
ENSG00000213930	P07902						P07902
ENSG00000120913	Q96JY6						Q96JY6		PDLI2_HUMAN
ENSG00000005249	P31323						P31323
ENSG00000064607	Q8IX01
ENSG00000170323	P15090		IPI00215746			IPI00215746
ENSG00000117118	P21912
ENSG00000188191	P31321
ENSG00000054219	Q8IX05			144446030
ENSG00000021826	P31327	P31327			IPI00011062
ENSG00000151116	Q8IX04			103472015		IPI00440160	Q8IX04	103472011	UEVLD_HUMAN
ENSG00000124767	Q04760	Q04760		118402586	IPI00220766	IPI00220766	Q04760		LGUL_HUMAN
ENSG00000169344	P07911	P07911	IPI00013945	59850812	IPI00013945	IPI00013945	P07911	59850812	UROM_HUMAN
ENSG00000065675	Q04759						Q04759		KPCT_HUMAN
ENSG00000092199	P07910		IPI00877664		IPI00759596	IPI00216592	P07910
ENSG00000104756	Q7L273
ENSG00000109758	Q04756	Q04756	IPI00029193	4504383	IPI00029193	IPI00029193
ENSG00000173660	P07919
ENSG00000103111	Q7L1V2
ENSG00000157778	Q9BT73								PSMG3_HUMAN
ENSG00000122692	Q2TAY7	Q2TAY7			IPI00305833
ENSG00000157191	Q9NVZ3
ENSG00000138663	Q9BT78						Q9BT78
ENSG00000004939	P02730	P02730					P02730	4507021	B3AT_HUMAN
ENSG00000141959	P17858	P17858			IPI00332371		P17858	48762920	K6PL_HUMAN
ENSG00000111837	P20794
ENSG00000115170	Q04771
ENSG00000103544	Q7Z3J2						Q7Z3J2
ENSG00000156269	Q9BSU3
ENSG00000125149	Q9BSU1
ENSG00000163359	P12111		IPI00072918	55743106	IPI00220701	IPI00220701	P12111	55743106	CO6A3_HUMAN
ENSG00000091583	P02749	P02749	IPI00298828	153266841	IPI00298828	IPI00298828	P02749		APOH_HUMAN
ENSG00000113600	P02748	P02748	IPI00022395	4502511	IPI00022395	IPI00022395	P02748	4502511	CO9_HUMAN
ENSG00000159189	P02747
ENSG00000173369	P02746
ENSG00000173372	P02745
ENSG00000108654	P17844				IPI00017617			4758138
ENSG00000132703	P02743	P02743	IPI00022391	4502133	IPI00022391	IPI00022391	P02743	4502133	SAMP_HUMAN
ENSG00000132693	P02741		IPI00022389
ENSG00000156510	Q2TB90
ENSG00000136011	Q8WWQ8	Q8WWQ8	IPI00292579	61743980		IPI00292579
ENSG00000129353	Q8IWA5	Q8IWA5	IPI00645589	222831610		IPI00549521	Q8IWA5		CTL2_HUMAN
ENSG00000171729	Q9NW97
ENSG00000018625	P50993
ENSG00000122359	P50995		IPI00909703	22165431	IPI00414320		Q59EP1	22165431	ANX11_HUMAN
ENSG00000106809	P20774	P20774	IPI00515092			IPI00025465
ENSG00000156261	P50990		IPI00794673	48762932			P50990	48762932	TCPQ_HUMAN
ENSG00000115484	P50991	P50991					P50991		TCPD_HUMAN
ENSG00000085449	Q8IWB7
ENSG00000174842	Q92990
ENSG00000170180	P02724
ENSG00000051382	P42338						P42338
ENSG00000183023	P32418		IPI00878240			IPI00028450
ENSG00000203811	P68431	Q71DI3		21071021	IPI00465070	IPI00465070	Q71DI3	10800130	H32_HUMAN
ENSG00000178458	P68431	Q71DI3		21071021	IPI00465070	IPI00465070	Q71DI3	10800130	H32_HUMAN
ENSG00000196532	P68431	Q71DI3		21071021	IPI00465070	IPI00465070	Q71DI3	10800130	H32_HUMAN
ENSG00000124693	P68431	Q71DI3		21071021	IPI00465070	IPI00465070	Q71DI3	10800130	H32_HUMAN
ENSG00000112727	P68431	Q71DI3		21071021	IPI00465070	IPI00465070	Q71DI3	10800130	H32_HUMAN
ENSG00000183598	P68431	Q71DI3		21071021	IPI00465070	IPI00465070	Q71DI3	10800130	H32_HUMAN
ENSG00000203852	P68431	Q71DI3		21071021	IPI00465070	IPI00465070	Q71DI3	10800130	H32_HUMAN
ENSG00000197409	P68431	Q71DI3		21071021	IPI00465070	IPI00465070	Q71DI3	10800130	H32_HUMAN
ENSG00000197153	P68431	Q71DI3		21071021	IPI00465070	IPI00465070	Q71DI3	10800130	H32_HUMAN
ENSG00000196966	P68431	Q71DI3		21071021	IPI00465070	IPI00465070	Q71DI3	10800130	H32_HUMAN
ENSG00000203813	P68431	Q71DI3		21071021	IPI00465070	IPI00465070	Q71DI3	10800130	H32_HUMAN
ENSG00000182572	P68431	Q71DI3		21071021	IPI00465070	IPI00465070	Q71DI3	10800130	H32_HUMAN
ENSG00000198366	P68431	Q71DI3		21071021	IPI00465070	IPI00465070	Q71DI3	10800130	H32_HUMAN
ENSG00000196139	P42330	P42330		24497583	IPI00291483	IPI00291483	Q2XPP3	24497583	AK1C3_HUMAN
ENSG00000171793	P17812						P17812		PYRG1_HUMAN
ENSG00000163737	P02776	P02776
ENSG00000143622	Q92963						Q92963
ENSG00000169245	P02778
ENSG00000164825	P60022	P60022	IPI00022290	4885181		IPI00022290
ENSG00000145321	P02774	P02774	IPI00555812	32483410		IPI00555812	P02774
ENSG00000163736	P02775		IPI00022445
ENSG00000106991	P17813	P17813	IPI00219625	4557555	IPI00219625	IPI00017567
ENSG00000111679	P29350						P29350	18104993	PTN6_HUMAN
ENSG00000158296	Q8WWT9						Q8WWT9	31377715	S13A3_HUMAN
ENSG00000160691	P29353						P29353	32261324
ENSG00000219234	P29353						P29353	32261324
ENSG00000091513	P02787	P02787	IPI00022463	4557871	IPI00022463	IPI00022463	P02787	4557871	TRFE_HUMAN
ENSG00000116584	Q92974			15011974
ENSG00000012223	P02788		IPI00925547	54607120		IPI00298860		54607120	TRFL_HUMAN
ENSG00000136280	Q9BSQ5						Q9BSQ5		CCM2_HUMAN
ENSG00000083312	Q92973						Q92973		TNPO1_HUMAN
ENSG00000072274	P02786						P02786
ENSG00000141985	Q99961						Q99961		SH3G1_HUMAN
ENSG00000133511	P42356						Q4LE69		PI4KA_HUMAN
ENSG00000084110	P42357						P42357
ENSG00000105357	Q7Z406	Q7Z406					B0I1S2	116284396	MYH14_HUMAN
ENSG00000107295	Q99962						Q99962		SH3G2_HUMAN
ENSG00000142657	P52209	P52209		40068518	IPI00219525	IPI00219525	P52209	40068518	6PGD_HUMAN
ENSG00000167608	Q7Z404						Q7Z404
ENSG00000167716	Q562E7						Q562E7
ENSG00000106538	Q99969		IPI00945490	4506427	IPI00019176	IPI00019176	Q99969
ENSG00000087086	P02792	P02792		20149498		IPI00375676	P02792	20149498	FRIL_HUMAN
ENSG00000150867	P48426						P48426		PI42A_HUMAN
ENSG00000158764	Q8WWU7			18254480
ENSG00000110169	P02790	P02790	IPI00022488	11321561	IPI00022488	IPI00022488	P02790	11321561
ENSG00000121904	Q7Z408
ENSG00000168878	P07988
ENSG00000197712	Q8IWE2						Q8IWE2
ENSG00000171236	P02750	P02750	IPI00022417	16418467	IPI00022417	IPI00022417	Q68CK4
ENSG00000144306	Q0VDG4
ENSG00000115414	P02751	P02751	IPI00922213	47132549	IPI00339223	IPI00022418	Q6MZM7	47132557	FINC_HUMAN
ENSG00000138207	P02753		IPI00480192	55743122	IPI00022420	IPI00022420	P02753	55743122	RET4_HUMAN
ENSG00000175445	P06858			4557727	IPI00027847		P06858
ENSG00000114993	Q9BST9						A8MQ09
ENSG00000143320	P29373	Q5SYZ4	IPI00216088	4503029		IPI00216088	P29373	4503029	RABP2_HUMAN
ENSG00000088247	Q92945	Q92945
ENSG00000204099	Q8WWR8
ENSG00000187522	Q0VDF9
ENSG00000073614	P29375			110618242
ENSG00000105607	Q92947
ENSG00000062524	P29376
ENSG00000137801	P07996	P07996	IPI00296099	40317626	IPI00296099	IPI00296099	P07996	40317626	TSP1_HUMAN
ENSG00000107262	Q99933
ENSG00000106927	P02760	P02760	IPI00022426	4502067	IPI00022426	IPI00022426	P02760	4502067	AMBP_HUMAN
ENSG00000187681	P02763	P02763		167857790
ENSG00000129538	P07998	P07998	IPI00014048	38201686	IPI00014048	IPI00014048	P07998
ENSG00000213614	P06865	P06865	IPI00027851	189181666	IPI00027851	IPI00027851	P06865		HEXA_HUMAN
ENSG00000110651	P60033			4757944	IPI00000190	IPI00000190	P60033	4757944	CD81_HUMAN
ENSG00000116690	Q92954	Q92954	IPI00655976			IPI00024825
ENSG00000163631	P02768	P02768	IPI00908876	4502027	IPI00745872	IPI00384697	P02768	4502027	ALBU_HUMAN
ENSG00000145192	P02765	P02765	IPI00953689	156523970	IPI00022431	IPI00022431	P02765
ENSG00000118271	P02766	P02766	IPI00022432	4507725	IPI00022432	IPI00022432	P02766
ENSG00000120910	P48454
ENSG00000213676	Q99941
ENSG00000168468	Q99941
ENSG00000162645	P32456								GBP2_HUMAN
ENSG00000117228	P32455						P32455		GBP1_HUMAN
ENSG00000095139	P48444	P48444					P48444
ENSG00000167748	P06870	P06870		4504875	IPI00304808		P06870	4504875
ENSG00000157873	Q92956		IPI00911011	23200041	IPI00024331	IPI00024331
ENSG00000108439	Q9NVS9					IPI00018272	Q9NVS9		PNPO_HUMAN
ENSG00000160285	P48449						P48449		ERG7_HUMAN
ENSG00000132746	P48448							73695879
ENSG00000116863	Q9NX46								ARHL2_HUMAN
ENSG00000113739	O76061
ENSG00000129003	Q709C8	Q709C8					Q709C8	66348091	VP13C_HUMAN
ENSG00000213240	Q7Z3S9
ENSG00000159307	Q8IWY4		IPI00877756
ENSG00000166887	Q96JC1
ENSG00000165951	P20848
ENSG00000100003	O76054						O76054		S14L2_HUMAN
ENSG00000048471	Q8TEQ0
ENSG00000106992	P00568				IPI00018342	IPI00018342	P00568	4502011	KAD1_HUMAN
ENSG00000157306	Q9BU02
ENSG00000151303	Q8TF27
ENSG00000139832	Q9NX57								RAB20_HUMAN
ENSG00000037474	Q08J23
ENSG00000134330	Q2TAA2						Q2TAA2		IAH1_HUMAN
ENSG00000110619	P49589						P49589
ENSG00000090861	P49588	P49588					P49588		SYAC_HUMAN
ENSG00000140264	Q9NX55								SERF2_HUMAN
ENSG00000196374	Q99879
ENSG00000182611	Q99878			10800144
ENSG00000166135	Q9NWT6			148596936
ENSG00000220323	Q99877
ENSG00000108465	Q96JB5
ENSG00000124508	Q8WVV5			6453813		IPI00013576
ENSG00000124429	Q8WVV4	Q8WVV4					Q8WVV4		POF1B_HUMAN
ENSG00000136152	Q96JB2	Q96JB2	IPI00414858	13899251
ENSG00000126457	Q99873
ENSG00000124721	Q96JB1
ENSG00000205141	Q58FF3
ENSG00000100012	Q9UDX4
ENSG00000088888	Q7Z434
ENSG00000185130	Q99880		IPI00018534				Q99880
ENSG00000106348	P20839
ENSG00000102144	P00558		IPI00169383	4505763	IPI00169383	IPI00169383	P00558	4505763	PGK1_HUMAN
ENSG00000138131	Q96JB6
ENSG00000031698	P49591						P49591		SYSC_HUMAN
ENSG00000100034	P49593				IPI00291412		P49593
ENSG00000137752	P29466
ENSG00000145912	Q9NX24
ENSG00000162616	Q9UDY4
ENSG00000061987	Q7Z3U7						Q7Z3U7		MON2_HUMAN
ENSG00000105676	Q6NXE6						Q68CW5
ENSG00000184432	P35606			4758032		IPI00220219	P35606
ENSG00000119139	Q9UDY2	Q9UDY2					Q9UDY2		ZO2_HUMAN
ENSG00000205100	Q58FG1
ENSG00000169242	P20827	P20827		33359682	IPI00025840	IPI00025840
ENSG00000172175	Q9UDY8
ENSG00000205955	Q58FG0						Q58FG0
ENSG00000160191	O76083						O76083		PDE9A_HUMAN
ENSG00000077522	P35609		IPI00019884					4501893
ENSG00000064205	O76076	O76076	IPI00022052	4507923		IPI00022052
ENSG00000113971	Q709F0	Q7Z494		34304360			Q7Z494		NPHP3_HUMAN
ENSG00000183199	Q58FF7
ENSG00000205527	Q58FF6
ENSG00000166046	Q8N4U5						Q8N4U5
ENSG00000198771	Q6JBY9
ENSG00000176422	Q8WW59
ENSG00000167984	Q7RTR2
ENSG00000123454	P09172
ENSG00000087274	P35611						P35611		ADDA_HUMAN
ENSG00000176155	Q2TAC2
ENSG00000172270	P35613	P35613	IPI00019906	38372925	IPI00019906	IPI00019906	P35613		BASI_HUMAN
ENSG00000173267	O76070		IPI00297714				O76070		SYUG_HUMAN
ENSG00000145439	Q8N4T8
ENSG00000138686	Q8IWZ6			29029555
ENSG00000144021	O76071
ENSG00000153113	P20810				IPI00220859				ICAL_HUMAN
ENSG00000162391	Q8WW52	Q8WW52	IPI00300865	194097418	IPI00300865	IPI00300865	Q8WW52		F151A_HUMAN
ENSG00000162804	Q8TER0	Q8TER0		122937283
ENSG00000074054	Q7Z460			214010175
ENSG00000188846	P50914						Q6IPH7
ENSG00000146648	P00533	P00533	IPI00926683				P00533
ENSG00000125148	P02795
ENSG00000167996	P02794			56682959	IPI00554521		P02794	56682959	FRIH_HUMAN
ENSG00000213453	P02794			56682959	IPI00554521		P02794	56682959	FRIH_HUMAN
ENSG00000134762	Q14574	Q14574		148539848	IPI00218928	IPI00031549	Q14574
ENSG00000134014	Q9H9T3
ENSG00000169019	Q9NX08
ENSG00000004766	Q96JG6						Q96JG6	62865871
ENSG00000022556	Q9NX02
ENSG00000188153	P29400			4502955		IPI00021715
ENSG00000163931	P29401	P29401			IPI00643920		P29401	4507521	TKT_HUMAN
ENSG00000132182	Q8TEM1	Q8TEM1
ENSG00000126337	O76013	O76013		4504927					KRT36_HUMAN
ENSG00000108417	O76014			55770882
ENSG00000171360	O76015			15431318
ENSG00000131737	O76011		IPI00796822						KRT34_HUMAN
ENSG00000187942	Q5SZI1
ENSG00000211460	Q15631						Q15631		TSN_HUMAN
ENSG00000067248	Q7Z478	Q7Z478		67782362			Q7Z478
ENSG00000144057	Q96JF0					IPI00063048
ENSG00000130766	P58004
ENSG00000060971	P09110						P09110
ENSG00000106665	Q9UDT6
ENSG00000006059	O76009	O76009							KT33A_HUMAN
ENSG00000102871	Q15628
ENSG00000108010	O76003	O76003	IPI00008552				O76003		GLRX3_HUMAN
ENSG00000104413	Q6NXG1	Q6NXG1
ENSG00000148803	A2VDF0								CJ125_HUMAN
ENSG00000149100	Q7L2H7						Q7L2H7
ENSG00000164332	Q8WVY7
ENSG00000188554	Q14596		IPI00793935
ENSG00000215691	Q14596		IPI00793935
ENSG00000078114	O76041						Q70I54	5453758	NEBL_HUMAN
ENSG00000125733	Q15642	Q15642					Q15642	11342676	CIP4_HUMAN
ENSG00000196365	P36776
ENSG00000150893	Q5SZK8	Q5SZK8	IPI00640805	79749430	IPI00180707	IPI00180707	Q5SZK8		FREM2_HUMAN
ENSG00000154845	Q8TF05						Q8TF05
ENSG00000111332	Q9BTM1
ENSG00000204897	Q7Z3Z0	Q7Z3Z0		31559829
ENSG00000168066	Q15637				IPI00386120
ENSG00000189430	O76036
ENSG00000079689	O76038
ENSG00000142173	P12110	P12110	IPI00915389	115527066	IPI00220613	IPI00220613
ENSG00000153037	P09132
ENSG00000123843	P20851
ENSG00000126903	P09131	Q5HY78
ENSG00000167118	Q9BTM9	Q9BTM9	IPI00642486
ENSG00000126243	Q9BTN0
ENSG00000142156	P12109	P12109	IPI00291136	87196339	IPI00291136	IPI00291136	P12109	87196339	CO6A1_HUMAN
ENSG00000145384	P12104		IPI00218477	194097325		IPI00218477
ENSG00000100815	Q15643
ENSG00000171446	Q7Z3Y8			153945736					K1C27_HUMAN
ENSG00000143412	O76027	O76027					O76027		ANXA9_HUMAN
ENSG00000186393	Q7Z3Y9		IPI00375910
ENSG00000173908	Q7Z3Y7			114431246
ENSG00000131738	Q14525		IPI00031423	10337581					KT33B_HUMAN
ENSG00000087077	Q15654						Q15654
ENSG00000143578	Q8TEY5
ENSG00000179914	Q8WWA0	Q8WWA0	IPI00291737	31542986	IPI00291737		Q8WWA0	31542986
ENSG00000088726	Q8WWA1
ENSG00000109625	Q66K79	Q66K79	IPI00179185	62388875	IPI00179185
ENSG00000128340	P15153		IPI00878066	4506381			P15153	4506381	RAC2_HUMAN
ENSG00000073008	P15151	P15151	IPI00219426	209413730	IPI00219426	IPI00219425	P15151
ENSG00000197253	Q15661
ENSG00000172236	Q15661
ENSG00000154645	Q9H9P2	Q9H9P2	IPI00917306	20127636		IPI00017202
ENSG00000087299	Q9H9P8
ENSG00000205426	Q14533		IPI00871418						KRT81_HUMAN
ENSG00000108759	Q14532			116488398
ENSG00000188760	Q66K66			52353302
ENSG00000062598	Q96JJ3	Q5JVZ8
ENSG00000184730	Q0VD83	Q0VD83
ENSG00000144524	Q9H9Q2
ENSG00000215633	A8MQ03						A8MQ03		CI169_HUMAN
ENSG00000197191	A8MQ03						A8MQ03		CI169_HUMAN
ENSG00000124610	Q02539							4885373
ENSG00000183378	Q7RTZ1
ENSG00000120054	P15169						P15169
ENSG00000174437	P16615						P16615
ENSG00000111674	P09104			5803011			P09104	5803011
ENSG00000103342	P15170						P15170
ENSG00000161542	Q14558						Q14558
ENSG00000042832	P01266			55770862
ENSG00000115263	P01275
ENSG00000101367	Q15691						Q15691		MARE1_HUMAN
ENSG00000181027	Q9H9S5
ENSG00000102547	Q9H9S4			118766350			Q9H9S4		CB39L_HUMAN
ENSG00000173714	Q8TEU8
ENSG00000137960	Q8TF65	Q8TF65					Q8TF65	41393579	GIPC2_HUMAN
ENSG00000172061	Q8TF66	Q8TF66	IPI00152871	288541297	IPI00152871	IPI00152871	Q495Q6
ENSG00000135821	P15104	P15104	IPI00010130	19923206		IPI00010130	P15104	74271837	GLNA_HUMAN
ENSG00000100593	Q6H9L7
ENSG00000115677	Q00341
ENSG00000164715	Q8IWU2						Q8IWU2		LMTK2_HUMAN
ENSG00000196562	Q8IWU5		IPI00941316	29789100		IPI00297252	Q8IWU5
ENSG00000100077	P35626
ENSG00000170484	Q7RTS7		IPI00329306	148612803			Q7RTS7
ENSG00000100234	P35625
ENSG00000168077	Q6AZY7
ENSG00000105640	Q02543
ENSG00000174780	O76094						O76094
ENSG00000140443	P08069
ENSG00000176261	Q8IWT0		IPI00217375
ENSG00000130720	Q8N539
ENSG00000089280	P35637				IPI00221354
ENSG00000075415	Q00325						Q00325	47132595
ENSG00000085662	P15121			4502049	IPI00413641	IPI00413641	P15121	4502049	ALDR_HUMAN
ENSG00000101191	Q9BTC0
ENSG00000197226	Q66K14						Q66K14
ENSG00000137962	Q52LW3						Q52LW3		RHG29_HUMAN
ENSG00000172179	P01236
ENSG00000101443	Q14508	Q14508	IPI00103636	56699495	IPI00291488	IPI00291488
ENSG00000161217	P49585
ENSG00000145879	P58062
ENSG00000161179	A8MPS7
ENSG00000125166	P00505		IPI00910267	73486658	IPI00018206	IPI00018206	P00505
ENSG00000105609	O75023
ENSG00000162972	Q8WWC4
ENSG00000180011	Q8N4Q0
ENSG00000148498	Q8TEW0								PKHD1_HUMAN
ENSG00000170927	Q8TEW0			126131104		IPI00239117			PKHD1_HUMAN
ENSG00000165322	Q8IWW6						Q8IWW6		RHG12_HUMAN
ENSG00000171234	P16662						P16662
ENSG00000166341	Q96JQ0	Q96JQ0	IPI00064262	16933557	IPI00064262	IPI00064262	Q96JQ0
ENSG00000112695	P14406	P14406
ENSG00000131808	P01225	P01225	IPI00000853	4503791		IPI00000853
ENSG00000166140	Q96K21				IPI00102875		Q96K21		ZFY19_HUMAN
ENSG00000104974	O75019		IPI00852687
ENSG00000137440	Q14512
ENSG00000138771	Q8TF72	Q8TF72				IPI00152881
ENSG00000171475	Q8TF74						Q8TF74		WIPF2_HUMAN
ENSG00000162747	O75015	O75015	IPI00795501	132814489	IPI00023858	IPI00023858
ENSG00000196659	Q8N4P2	Q8N4P2					Q8N4P2
ENSG00000198715	Q8WWB7	Q8WWB7
ENSG00000083857	Q14517	Q14517					Q14517	66346693
ENSG00000152583	Q14515			190341024	IPI00793166	IPI00296777
ENSG00000104826	P01229	P01229		4504989
ENSG00000100410	Q7RTV0
ENSG00000159459	Q8IWV7
ENSG00000124795	P35659				IPI00020021
ENSG00000184508	Q8N4P3			38348360
ENSG00000148702	Q14520
ENSG00000108825	Q9BTE6
ENSG00000144619	Q8IWV2
ENSG00000182793	Q7RTV2							24308514
ENSG00000135218	P16671						P16671
ENSG00000065361	P21860
ENSG00000166847	Q9BTE1
ENSG00000134717	Q96K17
ENSG00000166825	P15144	P15144	IPI00221224	157266300	IPI00221224	IPI00221224	P15144		AMPN_HUMAN
ENSG00000148600	Q96JP9	Q96JP9
ENSG00000105197	Q3ZCQ8	Q330K1
ENSG00000144749	Q96JA1	Q96JA1
ENSG00000189182	Q7Z794	Q7Z794	IPI00376379	194018511			Q7Z794		K2C1B_HUMAN
ENSG00000164291	Q6UWY0
ENSG00000112144	Q9UPZ9						Q9UPZ9		ICK_HUMAN
ENSG00000196735	P01909
ENSG00000206239	P01909
ENSG00000206305	P01909
ENSG00000084623	Q13347	Q13347	IPI00012795
ENSG00000204287	P01903				IPI00005171		P01903	52426774
ENSG00000206243	P01903				IPI00005171		P01903	52426774
ENSG00000206308	P01903				IPI00005171		P01903	52426774
ENSG00000171552	Q07817
ENSG00000206301	P01906
ENSG00000206236	P01906
ENSG00000204276	P01906
ENSG00000087088	Q07812		IPI00071059	20631958			Q07812		BAX_HUMAN
ENSG00000117862	O95881						O95831
ENSG00000156709	O95881						O95831
ENSG00000147454	Q9NYZ2
ENSG00000108984	P52564
ENSG00000141522	P52565		IPI00003815	4757768	IPI00003815	IPI00003815	P52565	4757768	GDIR1_HUMAN
ENSG00000111348	P52566		IPI00003817	56676393	IPI00003817	IPI00003817	P52566	56676393	GDIR2_HUMAN
ENSG00000110934	Q9UBW5
ENSG00000073464	P51793
ENSG00000111652	Q9UBW8						Q9UBW8
ENSG00000171365	P51795	P51795					B3KRR2
ENSG00000152592	Q13316	Q13316			IPI00221365
ENSG00000178567	Q7L775			7662294
ENSG00000105088	O95897
ENSG00000100360	Q9BW83						Q9BW83		RAYL_HUMAN
ENSG00000075975	Q9H000
ENSG00000105426	Q13332	Q13332	IPI00293275	104487297	IPI00332272	IPI00289831	Q13332
ENSG00000140092	Q9UBX5	Q9UBX5		19743803	IPI00294615	IPI00294615	Q86TV4
ENSG00000107902	Q9H008	Q9H008	IPI00642397	269847098			Q9H008		LHPP_HUMAN
ENSG00000183048	Q9UBX3
ENSG00000102226	P51784		IPI00184533
ENSG00000167757	Q9UBX7	Q9UBX7	IPI00002818	209862865	IPI00002818	IPI00002818
ENSG00000170502	Q9BW91						Q9BW91
ENSG00000143374	Q9BW92
ENSG00000174080	Q9UBX1		IPI00002816			IPI00002816
ENSG00000152778	Q13325						Q13325
ENSG00000179344	P01920
ENSG00000206302	P01920
ENSG00000206237	P01920
ENSG00000206340	P0C0L4			67190748	IPI00643525	IPI00643525		67190748	CO4A_HUMAN
ENSG00000204319	P0C0L4			67190748	IPI00643525	IPI00643525		67190748	CO4A_HUMAN
ENSG00000204342	P0C0L5						A7E2V2
ENSG00000206264	P0C0L5						A7E2V2
ENSG00000197746	P07602	P07602	IPI00012503	11386147	IPI00012503	IPI00012503	P07602	11386147	SAP_HUMAN
ENSG00000173876	Q3ZCM7							42558279
ENSG00000156049	O95837					IPI00000695	O95837	4758444	GNA14_HUMAN
ENSG00000049860	P07686	P07686	IPI00012585	4504373	IPI00012585	IPI00012585	P07686
ENSG00000172661	Q9Y4E1						Q9Y4E1
ENSG00000174196	Q9Y4E1						Q9Y4E1
ENSG00000060566	Q68CJ9	Q68CJ9			IPI00045957	IPI00045957
ENSG00000091157	Q9Y4E6						Q9Y4E6
ENSG00000125746	O95834						O95834		EMAL2_HUMAN
ENSG00000115598	Q9HB29
ENSG00000169583	O95833	O95833					O95833	40288290	CLIC3_HUMAN
ENSG00000135655	Q9Y4E8						Q9Y4E8
ENSG00000107679	Q9HB21							50234893	PKHA1_HUMAN
ENSG00000126214	Q07866
ENSG00000163521	Q6UWU2							40255043
ENSG00000108666	Q9HAS0			45505147
ENSG00000121064	Q9HB40	Q9HB40	IPI00012426	11055992	IPI00477895	IPI00012426	Q9HB40	11055992	RISC_HUMAN
ENSG00000090621	Q13310
ENSG00000183828	O95848
ENSG00000152767	Q9Y4F1	Q9Y4F1
ENSG00000198718	Q9Y4F4						Q9Y4F4		F179B_HUMAN
ENSG00000112655	Q13308	Q86X91		22902128			Q13308
ENSG00000116194	O95841	O95841					O95841	4757752
ENSG00000146250	Q8N3Z0
ENSG00000150471	Q9HAR2
ENSG00000120594	Q6UX71	Q6UX71	IPI00640599	40255005	IPI00640599	IPI00044369	Q6UX71
ENSG00000153446	Q6UX73	Q6UX73	IPI00166766	148664194	IPI00166766	IPI00166766	Q6UX73
ENSG00000182156	Q6UWV6	Q6UWV6	IPI00419668	45545421	IPI00419668	IPI00419668	Q6UWV6		ENPP7_HUMAN
ENSG00000175866	Q9UQB8						Q9UQB8	9257197	BAIP2_HUMAN
ENSG00000077232	Q8IXB1
ENSG00000139637	Q9HB07						Q86UA3
ENSG00000021645	Q9Y4C0	Q9Y4C0				IPI00034558
ENSG00000205667	Q5FYA8
ENSG00000178741	P20674
ENSG00000126803	P54652	P54652		13676857			P54652	13676857	HSP72_HUMAN
ENSG00000172828	Q6UWW8
ENSG00000206395	O95865	O95865	IPI00000760	7524354	IPI00000760	IPI00000760	O95865	7524354	DDAH2_HUMAN
ENSG00000213722	O95865	O95865	IPI00000760	7524354	IPI00000760	IPI00000760	O95865	7524354	DDAH2_HUMAN
ENSG00000111980	O95865	O95865	IPI00000760	7524354	IPI00000760	IPI00000760	O95865	7524354	DDAH2_HUMAN
ENSG00000004399	Q9Y4D7	Q9Y4D7		157694524		IPI00412492
ENSG00000169499	Q9HB19
ENSG00000206398	O95867						O95867
ENSG00000204421	O95867						O95867
ENSG00000111975	O95867						O95867
ENSG00000162813	O95861					IPI00410214	O95861		BPNT1_HUMAN
ENSG00000100592	Q9Y4D1	Q9Y4D1					Q9Y4D1		DAAM1_HUMAN
ENSG00000138079	Q07837	Q07837		187423904		IPI00029268	Q07837		SLC31_HUMAN
ENSG00000112782	Q9NZA1						Q9NZA1	82617632
ENSG00000080618	Q96IY4	Q96IY4	IPI00293057
ENSG00000105697	P81172		IPI00025992			IPI00025992
ENSG00000163453	Q16270	Q16270		4504619	IPI00016915	IPI00016915	Q16270		IBP7_HUMAN
ENSG00000164530	Q6UXB8	Q6UXB8		70780384	IPI00301143	IPI00301143
ENSG00000126562	Q96J92							34365793
ENSG00000154277	P09936						P09936		UCHL1_HUMAN
ENSG00000182566	Q6UXB4	Q6UXB4	IPI00428735	38348296	IPI00243602	IPI00243602
ENSG00000108854	Q9HAU4
ENSG00000151461	Q9HAU5						Q9HAU5
ENSG00000118160	Q9UPR5			57163987		IPI00010343
ENSG00000173915	Q96IX5
ENSG00000197535	Q9Y4I1						Q9Y4I1		MYO5A_HUMAN
ENSG00000138496	Q8IXQ6
ENSG00000164032	P0C0S5						P0C0S5
ENSG00000142102	Q32M88
ENSG00000116161	Q9HB71						Q9HB71		CYBP_HUMAN
ENSG00000157227	P50281
ENSG00000114450	Q9HAV0			11055998			Q9HAV0		GBB4_HUMAN
ENSG00000163295	P09923	P09923		157266292			P09923		PPBI_HUMAN
ENSG00000109519	Q9HAV7
ENSG00000095970	Q9NZC2
ENSG00000131080	Q9HAV5
ENSG00000177943	Q6UXC1	Q6UXC1
ENSG00000065833	P48163						P48163
ENSG00000140538	Q16288
ENSG00000221971	O95801
ENSG00000183853	Q96J84	Q96J84	IPI00470360	166295173	IPI00470360	IPI00470360	Q96J84
ENSG00000032444	Q8IY17			116256487
ENSG00000154114	Q5QJ74
ENSG00000139433	Q9NZD2	Q9NZD2		7705987		IPI00184363	Q9NZD2	7705987	GLTP_HUMAN
ENSG00000174938	Q6UXD5	Q6UXD5	IPI00892924	166235140	IPI00645828	IPI00018276
ENSG00000012779	P09917	P09917					P09917
ENSG00000084733	P61026	P61026	IPI00016513	256222019		IPI00016513	P61026		RAB10_HUMAN
ENSG00000185745	P09914
ENSG00000119922	P09913
ENSG00000134115	Q9UQ52
ENSG00000090487	Q9NZD8
ENSG00000161013	Q9UQ53
ENSG00000138834	Q9UPT6
ENSG00000111540	P61020			4506371		IPI00017344	P61020	4506371	RAB5B_HUMAN
ENSG00000171914	Q9Y4G6						Q9Y4G6
ENSG00000172239	Q9H074
ENSG00000182473	Q9UPT5	Q9UPT5					Q9UPT5		EXOC7_HUMAN
ENSG00000183308	Q7Z6M3
ENSG00000085377	P48147						P48147		PPCE_HUMAN
ENSG00000151929	O95817						O95817
ENSG00000112208	O95816
ENSG00000141367	Q00610	Q00610			IPI00455383		Q00610	4758012	CLH1_HUMAN
ENSG00000110013	Q9HAT2	Q9HAT2	IPI00010949	24850115	IPI00010949	IPI00010949	Q9HAT2	24850115	SIAE_HUMAN
ENSG00000136933	Q7Z6M1
ENSG00000168903	Q6UXE8				IPI00009151
ENSG00000139946	Q9HAT8						Q9HAT8		PELI2_HUMAN
ENSG00000114779	Q96IU4	Q96IU4	IPI00910706	14249382	IPI00063827	IPI00063827	Q96IU4	14249382	ABHEB_HUMAN
ENSG00000172007	Q9H082
ENSG00000183747	Q68CK6	Q68CK6
ENSG00000205758	O95825		IPI00853608				O95825
ENSG00000124145	P31431	P31431	IPI00011564	38201675	IPI00011564	IPI00011564	P31431		SDC4_HUMAN
ENSG00000074527	Q9HB63						Q9HB63
ENSG00000167371	Q7Z6L0
ENSG00000127483	Q5SSJ5				IPI00646486		Q5SSJ5
ENSG00000177706	Q8IXL6						Q8IXL6	116174742
ENSG00000137558	O43692	O43692		7705676		IPI00026303
ENSG00000167461	P61006			16933567		IPI00028481	P61006	16933567	RAB8A_HUMAN
ENSG00000129128	P61009
ENSG00000116001	P31483
ENSG00000173933	Q9BWF3						Q96PK6
ENSG00000161939	Q8IXM2
ENSG00000214446	Q7Z6K5						Q7Z6K5
ENSG00000170515	Q9UQ80						Q9UQ80
ENSG00000135074	Q9H013
ENSG00000100503	Q8N4C6	Q8N4C6	IPI00883941	148536871
ENSG00000100883	P61011						P61011
ENSG00000113621	Q96J42
ENSG00000174371	Q9UQ84
ENSG00000141503	Q8N4C8						Q8N4C8	68161546	MINK1_HUMAN
ENSG00000167578	P61018		IPI00477489				P61018		RAB4B_HUMAN
ENSG00000104388	P61019			4506365		IPI00031169	P61019	4506365	RAB2A_HUMAN
ENSG00000016864	Q68CQ7
ENSG00000113013	P38646						P38646
ENSG00000109107	P09972		IPI00418262	4885063	IPI00418262		P09972	4885063	ALDOC_HUMAN
ENSG00000167191	Q9NZH0	Q9NZH0		7706451	IPI00008239	IPI00008239	Q9NZH0	7706451	GPC5B_HUMAN
ENSG00000213145	P50238								CRIP1_HUMAN
ENSG00000080854	Q9UPX0
ENSG00000154447	Q7Z6J0						Q7Z6J0
ENSG00000162105	Q9UPX8						Q9UPX8		SHAN2_HUMAN
ENSG00000068903	Q8IXJ6
ENSG00000165102	Q68CP4
ENSG00000206463	Q5SSG8	Q5SSG8					Q5SSG8
ENSG00000204544	Q5SSG8	Q5SSG8					Q5SSG8
ENSG00000206361	Q5SSG8	Q5SSG8					Q5SSG8
ENSG00000136688	Q9NZH8
ENSG00000140564	P09958	P09958		4505579	IPI00018387
ENSG00000116954	Q9HB90								RRAGC_HUMAN
ENSG00000078304	Q13362								2A5G_HUMAN
ENSG00000159692	Q13363
ENSG00000111816	P42685					IPI00000885	P42685	4503787	FRK_HUMAN
ENSG00000197614	Q13361		IPI00796687
ENSG00000111144	P09960	P09960			IPI00514090		P09960	4505029	LKHA4_HUMAN
ENSG00000120437	Q9BWD1	Q9BWD1					Q9BWD1		THIC_HUMAN
ENSG00000213648	P50224
ENSG00000213599	P50224
ENSG00000019102	Q96IQ7	Q96IQ7	IPI00607813
ENSG00000119514	Q8IXK2	Q8IXK2
ENSG00000197165	P50226						P50226
ENSG00000196502	P50225								ST1A1_HUMAN
ENSG00000175104	Q9Y4K3
ENSG00000134013	Q9Y4K0
ENSG00000112297	Q9Y4K1			62988361			Q9Y4K1
ENSG00000084764	Q9UPY8
ENSG00000172071	Q9NZJ5
ENSG00000078898	Q8N4F0	Q8N4F0		15055535	IPI00296654	IPI00296654	Q8N4F0
ENSG00000151835	Q9NZJ4	Q9NZJ4					Q9NZJ4
ENSG00000177954	P42677
ENSG00000166411	P50213
ENSG00000149428	Q9Y4L1			5453832	IPI00000877		Q9Y4L1
ENSG00000005108	Q9UPZ6	Q9UPZ6	IPI00741524	150170672
ENSG00000011454	Q9Y3P9						Q9Y3P9
ENSG00000167178	Q6UXK2
ENSG00000132842	O00203	O00203					O00203
ENSG00000148834	P78417	P78417	IPI00642936	4758484	IPI00019755	IPI00019755	P78417	4758484	GSTO1_HUMAN
ENSG00000088002	O00204						O00204
ENSG00000186470	P78410
ENSG00000170088	Q8IY95						Q8IY95		TM192_HUMAN
ENSG00000133265	Q9NZL4
ENSG00000114573	P38606				IPI00007682	IPI00007682	P38606	19913424	VATA_HUMAN
ENSG00000070808	Q9UQM7				IPI00215715
ENSG00000175928	Q6UXK5
ENSG00000158604	Q7Z7H5				IPI00296259
ENSG00000172425	A6NLP5
ENSG00000051596	Q96J01				IPI00063729
ENSG00000170089	Q96J01				IPI00063729
ENSG00000078747	Q96J02	Q96J02					Q96J02		ITCH_HUMAN
ENSG00000181873	Q5T440
ENSG00000116977	O00214						Q59E97		LEG8_HUMAN
ENSG00000126107	Q5T447	Q5T447					Q5T447
ENSG00000173156	O00212						O00212		RHOD_HUMAN
ENSG00000080910	Q03591			118442839
ENSG00000006210	P78423				IPI00019771	IPI00019771
ENSG00000110717	O00217
ENSG00000137509	P42785	P42785	IPI00001593	4826940	IPI00001593	IPI00001593	P42785		PCP_HUMAN
ENSG00000093072	Q9NZK5
ENSG00000065054	Q15599						Q15599	71897229	NHRF2_HUMAN
ENSG00000134440	O43776						O43776	4758762	SYNC_HUMAN
ENSG00000173598	Q9NZJ9								NUDT4_HUMAN
ENSG00000161057	P35998						P35998
ENSG00000169306	Q9NZN1	Q9NZN1		7657232
ENSG00000139263	Q6UXM1
ENSG00000182326	P09871	P09871	IPI00877989	41393602	IPI00017696	IPI00017696	P09871
ENSG00000024422	Q9NZN4						Q9NZN4	21361462
ENSG00000196914	Q9NZN5						Q9NZN5	7662088
ENSG00000013016	Q9NZN3						Q9NZN3	7657056	EHD3_HUMAN
ENSG00000100442	Q00688
ENSG00000117054	P11310					IPI00005040	P11310
ENSG00000154175	Q7Z7G0	Q7Z7G0	IPI00440822	33667044		IPI00440822	Q7Z7G0
ENSG00000015285	P42768
ENSG00000136942	P42766						P42766
ENSG00000167315	P42765						P42765
ENSG00000075035	Q2TBF2
ENSG00000138119	Q9NZM1	Q9NZM1	IPI00829909				Q9NZM1	19718759	MYOF_HUMAN
ENSG00000120708	Q15582						Q15582
ENSG00000198399	Q9NZM3		IPI00236575	194294525
ENSG00000100626	Q8N428						Q8N428
ENSG00000131042	Q8N423
ENSG00000038274	Q9NZL9						Q9NZL9		MAT2B_HUMAN
ENSG00000083937	Q9UQN3		IPI00793098	40254866		IPI00550181	Q9UQN3	40254866	CHM2B_HUMAN
ENSG00000128641	O43795	O43795					O43795	44889481	MYO1B_HUMAN
ENSG00000170442	O43790			14318422					KRT86_HUMAN
ENSG00000198380	Q06210	Q06210					Q06210		GFPT1_HUMAN
ENSG00000143498	Q15573
ENSG00000165490	Q8IXT1
ENSG00000139178	Q9NZP8	Q9NZP8	IPI00009793		IPI00009793	IPI00009793	Q9NZP8
ENSG00000146143	P49643	P49643	IPI00644817
ENSG00000175161	Q8N3J6	Q8N3J6			IPI00470388
ENSG00000144591	Q96IJ6						Q96IJ6		GMPPA_HUMAN
ENSG00000127125	Q9HAB8						Q9HAB8		PPCS_HUMAN
ENSG00000134258	Q7Z7D3	Q7Z7D3				IPI00302614			VTCN1_HUMAN
ENSG00000166922	P05408
ENSG00000161649	Q6UXG3	Q6UXG3	IPI00910975	270132796		IPI00152018	Q6UXG3
ENSG00000165810	Q6UXG8
ENSG00000166747	O43747	O43747					O43747		AP1G1_HUMAN
ENSG00000184363	Q9Y446	Q9Y446					Q9Y446		PKP3_HUMAN
ENSG00000136205	Q68CZ2						Q68CZ2
ENSG00000121769	P05413	P05413	IPI00219684	4758328	IPI00219684	IPI00219684	P05413	4758328	FABPH_HUMAN
ENSG00000196954	P49662
ENSG00000140839	Q6UXF7
ENSG00000112339	Q9Y450						Q9Y450	5729864
ENSG00000166974	Q15555
ENSG00000008256	O43739
ENSG00000027075	P24723						P24723	28557781	KPCL_HUMAN
ENSG00000078596	O43736
ENSG00000166441	P46776						P46776
ENSG00000122406	P46777						P46777
ENSG00000077782	P11362	P11362	IPI00012039	13186241		IPI00005142
ENSG00000109083	Q8IY31								IFT20_HUMAN
ENSG00000218058	P46778						P46778
ENSG00000122026	P46778						P46778
ENSG00000115488	Q9Y3R4
ENSG00000188211	Q68D85	Q68D85	IPI00398918		IPI00398918	IPI00398918
ENSG00000142197	Q9Y3R5	Q9Y3R5					Q9Y3R5	45827701	DOP2_HUMAN
ENSG00000108107	P46779
ENSG00000168702	Q9NZR2
ENSG00000205221	Q6UXI7
ENSG00000108639	O43760								SNG2_HUMAN
ENSG00000104969	O43765
ENSG00000143420	O43768				IPI00220797
ENSG00000083845	P46782		IPI00008433				P46782
ENSG00000170889	P46781					IPI00221088	P46781
ENSG00000168743	Q6UXI9						Q6UXI9
ENSG00000149397	P08397
ENSG00000077616	Q9Y3Q0			4885505			Q9Y3Q0		NALD2_HUMAN
ENSG00000124614	P46783	P46783					P46783	4506679	RS10_HUMAN
ENSG00000176265	Q68D91						Q68D91		MBLC2_HUMAN
ENSG00000176055	Q68D91						Q68D91		MBLC2_HUMAN
ENSG00000128059	Q06203
ENSG00000154274	Q8IY42						Q8IY42		CD019_HUMAN
ENSG00000166557	Q9Y3Q3
ENSG00000120217	Q9NZQ7		IPI00556058
ENSG00000101146	P78406
ENSG00000166925	Q9Y3Q8
ENSG00000213672	Q9NZQ3
ENSG00000148634	Q5GLZ8
ENSG00000196547	P49641			51477716		IPI00027703	P49641
ENSG00000184164	Q6UXH1
ENSG00000130173	Q6UXH0
ENSG00000149090	Q6UXH9
ENSG00000183287	Q6UXH8
ENSG00000075239	P24752	P24752			IPI00030363		P24752	4557237
ENSG00000168843	Q8N475
ENSG00000104332	Q8N474	Q8N474	IPI00749245	56117838			Q8N474
ENSG00000173597	O43704
ENSG00000112041	O00294
ENSG00000149435	Q9BX51
ENSG00000218139	Q9BX51
ENSG00000182580	P54753	P54753	IPI00289329	17975768	IPI00289329	IPI00289329	P54753
ENSG00000115386	P05451	P05451	IPI00009027	29725633	IPI00009027	IPI00009027
ENSG00000178372	Q9NZT1	Q9NZT1				IPI00021536			CALL5_HUMAN
ENSG00000060491	Q9NZT2	Q4VXW4			IPI00216130
ENSG00000138385	P05455
ENSG00000177830	Q9BWS9	Q9BWS9
ENSG00000163815	P05452		IPI00792115	156627579	IPI00009028	IPI00009028	P05452
ENSG00000100577	O43708								MAAI_HUMAN
ENSG00000130402	O43707	O43707	IPI00013808	12025678	IPI00013808	IPI00013808	O43707	12025678	ACTN4_HUMAN
ENSG00000141380	Q15532
ENSG00000108055	Q9UQE7		IPI00219420		IPI00219420
ENSG00000131437	Q9Y496	Q9Y496					Q9Y496	46852174	KIF3A_HUMAN
ENSG00000007306	Q14002						Q14002
ENSG00000145242	P54756			221625422
ENSG00000162441	Q8WZA0								LZIC_HUMAN
ENSG00000156502	Q8IYB8
ENSG00000085998	Q8WZA1				IPI00550558		Q8WZA1
ENSG00000144535	Q8IYB7
ENSG00000137076	Q9Y490	Q9Y490				IPI00298994	Q9Y490		TLN1_HUMAN
ENSG00000206460	Q15517
ENSG00000137197	Q15517
ENSG00000204539	Q15517
ENSG00000154928	P54762
ENSG00000113594	P42702	P42702		189083786	IPI00444272
ENSG00000126838	P20742			162809334			P20742
ENSG00000116106	P54764		IPI00916323
ENSG00000096996	P42701
ENSG00000213719	O00299	O00299	IPI00010896	14251209	IPI00010896	IPI00010896	O00299	14251209	CLIC1_HUMAN
ENSG00000206394	O00299	O00299	IPI00010896	14251209	IPI00010896	IPI00010896	O00299	14251209	CLIC1_HUMAN
ENSG00000096238	O00299	O00299	IPI00010896	14251209	IPI00010896	IPI00010896	O00299	14251209	CLIC1_HUMAN
ENSG00000138095	P42704	P42704
ENSG00000196411	P54760	Q96L35	IPI00186826	32528301	IPI00289342	IPI00186826	P54760
ENSG00000108306	Q96IG2			27734755					FXL20_HUMAN
ENSG00000204628	P63244						P63244	5174447
ENSG00000162542	Q5TGY1
ENSG00000132507	P63241	P63241	IPI00411704				P63241	4503545	IF5A1_HUMAN
ENSG00000172869	Q9Y485						Q9Y485		DMXL1_HUMAN
ENSG00000196998	Q9Y484
ENSG00000160049	O00273						O00273
ENSG00000127838	Q8N490						Q8N490		PNKD_HUMAN
ENSG00000150938	Q9NZV1	Q9NZV1		10092639	IPI00009294		Q9NZV1		CRIM1_HUMAN
ENSG00000203722	Q6H3X3	Q6H3X3
ENSG00000101608	P19105	P19105	IPI00220573				P19105		ML12A_HUMAN
ENSG00000196235	O00267
ENSG00000185515	P46736
ENSG00000130699	O00268
ENSG00000162430	Q9NZV5		IPI00455204
ENSG00000188906	Q5S007	Q5S007	IPI00425978				Q5S007		LRRK2_HUMAN
ENSG00000101856	O00264	O00264			IPI00220739	IPI00220739	O00264
ENSG00000037280	P35916
ENSG00000117154	Q96ID5
ENSG00000111725	Q9Y478	Q9Y478					Q9Y478		AAKB1_HUMAN
ENSG00000167378	Q8WZA9						Q8WZA9
ENSG00000103275	P63279
ENSG00000034152	P46734						P46734		MP2K3_HUMAN
ENSG00000138078	Q4J6C6
ENSG00000117305	P35914
ENSG00000198000	Q76FK4
ENSG00000198444	P23610						P23610
ENSG00000185990	P23610						P23610
ENSG00000197932	P23610						P23610
ENSG00000170786	Q8N3Y7						Q8N3Y7
ENSG00000125848	Q9NZU0	Q9NZU0				IPI00002320	Q9NZU0
ENSG00000165905	Q8N3Y3
ENSG00000175600	Q9HAC7
ENSG00000171431	P35900
ENSG00000011465	P07585			19743852			P07585
ENSG00000071282	Q9NZU5
ENSG00000165886	Q9HAC8						Q9HAC8		UBTD1_HUMAN
ENSG00000126500	Q9NZU1	Q9NZU1	IPI00291395			IPI00291395
ENSG00000172867	P35908	P35908	IPI00021304	47132620	IPI00021304				K22E_HUMAN
ENSG00000184009	P63261	P63261		4501887		IPI00021440	Q562Z4	4501887	ACTG_HUMAN
ENSG00000158887	P25189		IPI00844448
ENSG00000163017	P63267			4501889	IPI00025416			4501889
ENSG00000169253	Q9Y3U8
ENSG00000130255	Q9Y3U8
ENSG00000066032	P26232
ENSG00000138772	P12429	P12429	IPI00024095	4826643		IPI00024095	P12429	4826643	ANXA3_HUMAN
ENSG00000113742	Q17RY0
ENSG00000121898	Q8N436	Q8N436					Q8N436
ENSG00000072415	Q8N3R9						Q8N3R9	38570142	MPP5_HUMAN
ENSG00000177556	O00244					IPI00010863	O00244		ATOX1_HUMAN
ENSG00000101307	O00241	O00241	IPI00299724	209529703	IPI00299724	IPI00299724
ENSG00000107560	Q7L804						Q7L804		RFIP2_HUMAN
ENSG00000213565	Q6UXN9				IPI00152695
ENSG00000164091	Q6UXN9				IPI00152695
ENSG00000197992	Q6UXN8	Q6UXN8
ENSG00000070729	Q14028
ENSG00000127418	Q8N441
ENSG00000151806	Q8N442
ENSG00000119318	P54727		IPI00642549				P54727		RD23B_HUMAN
ENSG00000197565	Q14031						Q14031
ENSG00000128052	P35968	P35968
ENSG00000113368	P20700				IPI00217975		P20700
ENSG00000179262	P54725								RD23A_HUMAN
ENSG00000159723	O00253
ENSG00000112715	P15692
ENSG00000086065	Q9NZZ3	Q9NZZ3	IPI00100796	189409150	IPI00100796	IPI00100796	Q9NZZ3		CHMP5_HUMAN
ENSG00000144857	Q9BWV1
ENSG00000103187	Q14019	Q14019	IPI00017704	21624607	IPI00017704	IPI00017704	Q14019	21624607	COTL1_HUMAN
ENSG00000131386	Q8N3T1
ENSG00000138356	Q06278	Q06278					Q06278	71773480	ADO_HUMAN
ENSG00000132437	P20711			132814448	IPI00025394	IPI00025394	P20711	4503281	DDC_HUMAN
ENSG00000137133	Q9BX68
ENSG00000095637	Q9BX66
ENSG00000166086	Q9BX67	Q9BX67	IPI00902570	21361905	IPI00152850
ENSG00000101347	Q9Y3Z3
ENSG00000069849	P54709						P54709
ENSG00000174514	Q8N468						Q8N468
ENSG00000086758	Q7Z6Z7	Q7Z6Z7		61676188			Q7Z6Z7	61676188	HUWE1_HUMAN
ENSG00000172349	Q14005
ENSG00000100448	P08311	P08311	IPI00028064	4503149			P08311	4503149	CATG_HUMAN
ENSG00000134072	Q14012
ENSG00000099622	Q14011
ENSG00000075673	P54707						P54707		AT12A_HUMAN
ENSG00000181218	Q7L7L0
ENSG00000143382	Q6UY14	Q6UY14	IPI00550741			IPI00374068
ENSG00000139192	Q9BX59
ENSG00000108671	O00231	O00231					O00231		PSD11_HUMAN
ENSG00000110801	O00233						O00233		PSMD9_HUMAN
ENSG00000197170	O00232	O00232					O00232	4506221	PSD12_HUMAN
ENSG00000171462	Q6UY11	Q5T3T9	IPI00470448	45593147	IPI00028381	IPI00028381
ENSG00000175470	Q66LE6
ENSG00000175166	Q13200				IPI00012268		Q13200		PSMD2_HUMAN
ENSG00000198931	P07741	P07741	IPI00642457	4502171	IPI00218693	IPI00218693	P07741	4502171	APT_HUMAN
ENSG00000122643	Q9H0P0						Q9H0P0
ENSG00000125814	Q9H115							44917606
ENSG00000172331	P07738						P07738		PMGE_HUMAN
ENSG00000108518	P07737	P07737	IPI00216691	4826898	IPI00216691	IPI00216691	P07737	4826898	PROF1_HUMAN
ENSG00000128534	O95777
ENSG00000160551	Q7L7X3						Q7L7X3	45439370	TAOK1_HUMAN
ENSG00000079931	Q6UVY6
ENSG00000163882	P52434								RPAB3_HUMAN
ENSG00000134684	P54577						P54577
ENSG00000101557	P54578								UBP14_HUMAN
ENSG00000183486	P20592
ENSG00000159899	P20594
ENSG00000176542	Q68DE3	Q68DE3
ENSG00000116353	Q9BV79
ENSG00000186715	Q2TV78
ENSG00000107201	O95786						O95786
ENSG00000197872	Q9H0Q0						Q9H0Q0		FA49A_HUMAN
ENSG00000196961	O95782						O95782		AP2A1_HUMAN
ENSG00000138722	Q13201	Q13201	IPI00745154	45269141	IPI00012269	IPI00012269
ENSG00000214014	Q8WZ82	Q8WZ82					Q8WZ82
ENSG00000160993	Q9NXW9
ENSG00000115977	Q2M2I8						Q2M2I8
ENSG00000132570	Q9H0N5								PHS2_HUMAN
ENSG00000204922	Q6UW78
ENSG00000167916	Q2M2I5	Q2M2I5		192807292			Q2M2I5
ENSG00000148719	Q9NXW2
ENSG00000142765	Q8IYJ3	Q5SSD1					Q8IYJ3		SYTL1_HUMAN
ENSG00000148335	Q9BV86
ENSG00000196642	Q3YEC7
ENSG00000164070	O95757						O95757
ENSG00000157601	P20591
ENSG00000119314	O95758	O95758
ENSG00000012171	Q13214	Q13214
ENSG00000102580	Q13217				IPI00006713		Q13217
ENSG00000182585	Q6UW88
ENSG00000092871	Q8WZ73						Q8WZ73		RFFL_HUMAN
ENSG00000103024	Q13232
ENSG00000133063	Q13231
ENSG00000144550	Q8IYJ1							88703066
ENSG00000154133	Q8WZ75	Q8WZ75	IPI00418144	17511435		IPI00103871	Q8WZ75
ENSG00000188393	Q6UVW9
ENSG00000170340	Q9NY97	Q9NY97	IPI00009997	5802984	IPI00009997	IPI00009997	O43505
ENSG00000174684	Q9NY97	Q9NY97	IPI00009997	5802984	IPI00009997	IPI00009997	O43505
ENSG00000135127	Q6ZP65
ENSG00000136381	P48200
ENSG00000116903	Q8IYI6						Q8IYI6		EXOC8_HUMAN
ENSG00000203685	Q69YW2						Q69YW2		CA095_HUMAN
ENSG00000143416	Q13228	Q13228	IPI00954180	16306550		IPI00030385	Q13228	16306550	SBP1_HUMAN
ENSG00000138085	Q6UW56
ENSG00000047365	Q8WZ64
[truncated: 6,024 more rows]
