# Supplementary material for: A comprehensive analysis and annotation of human normal urinary proteome
Source: Sci Rep. 2017 Jun 8;7:3024. doi: 10.1038/s41598-017-03226-6 (PMC5465101; doi:10.1038/s41598-017-03226-6)
Supplement: Supplementary file 4 — Supplemental Table 3 [file 41598_2017_3226_MOESM4_ESM.xls]

## Sheet: Sheet1
Accesion	Name	MW	iBAQ value	Relative Abundance	Log10(Relative abundance)	Estimated highest concentration (pg/mL)	Estimated lowest concentration (pg/mL)
P02768	Serum albumin OS=Homo sapiens GN=ALB PE=1 SV=2	69321.5	4.24632e+06	2.94361e+11	11.4689	3300000	2200000	Proteins in Figure 3A
P07911	Uromodulin OS=Homo sapiens GN=UMOD PE=1 SV=1	69714.4	4.1762e+06	2.91141e+11	11.4641	3.2639e+06	2.17594e+06
Q93091	Ribonuclease K6 OS=Homo sapiens GN=RNASE6 PE=1 SV=2	17184.6	43.4448	746584	5.87308	8.36974	5.57983
P54136	Arginine--tRNA ligase, cytoplasmic OS=Homo sapiens GN=RARS PE=1 SV=2	75330.9	1.2062	90863.8	4.95839	1.01865	0.679099
P01008	Antithrombin-III OS=Homo sapiens GN=SERPINC1 PE=1 SV=1	52568.9	23829.4	1.25268e+09	9.09784	14043.5	9362.32
P23142	Fibulin-1 OS=Homo sapiens GN=FBLN1 PE=1 SV=4	77162.3	11820.9	9.12132e+08	8.96006	10225.7	6817.1
P02679	Fibrinogen gamma chain OS=Homo sapiens GN=FGG PE=1 SV=3	51478.9	4210.05	2.16729e+08	8.33592	2429.68	1619.79
P08670	Vimentin OS=Homo sapiens GN=VIM PE=1 SV=4	53619.1	2254.24	1.2087e+08	8.08232	1355.04	903.362
P30048	Thioredoxin-dependent peroxide reductase, mitochondrial OS=Homo sapiens GN=PRDX3 PE=1 SV=3	27675.2	296.732	8.21211e+06	6.91445	92.0636	61.3758
P02760	Protein AMBP OS=Homo sapiens GN=AMBP PE=1 SV=1	38974	2.69937e+06	1.05205e+11	11.022	1.17943e+06	786284
P01834	Ig kappa chain C region OS=Homo sapiens GN=IGKC PE=1 SV=1	11601.7	7.83257e+06	9.08707e+10	10.9584	1.01873e+06	679150
P01042	Kininogen-1 OS=Homo sapiens GN=KNG1 PE=1 SV=2	71912.1	1.02172e+06	7.34739e+10	10.8661	823695	549130
P01859	Ig gamma-2 chain C region OS=Homo sapiens GN=IGHG2 PE=1 SV=2	35877.7	1.84663e+06	6.6253e+10	10.8212	742743	495162
P01857	Ig gamma-1 chain C region OS=Homo sapiens GN=IGHG1 PE=1 SV=1	36083.2	1.60099e+06	5.77687e+10	10.7617	647628	431752
P05090	Apolipoprotein D OS=Homo sapiens GN=APOD PE=1 SV=1	21261.8	2.35191e+06	5.00056e+10	10.699	560599	373732
P41222	Prostaglandin-H2 D-isomerase OS=Homo sapiens GN=PTGDS PE=1 SV=1	21015.3	2.22489e+06	4.67567e+10	10.6698	524176	349451
P10451	Osteopontin OS=Homo sapiens GN=SPP1 PE=1 SV=1	35401.2	1.28973e+06	4.56579e+10	10.6595	511858	341238
P13987	CD59 glycoprotein OS=Homo sapiens GN=CD59 PE=1 SV=1	14167.8	2.95948e+06	4.19293e+10	10.6225	470057	313371
P01860	Ig gamma-3 chain C region OS=Homo sapiens GN=IGHG3 PE=1 SV=2	41260.3	924742	3.81552e+10	10.5816	427747	285165
P98160	Basement membrane-specific heparan sulfate proteoglycan core protein OS=Homo sapiens GN=HSPG2 PE=1 SV=4	468532	79423.8	3.72126e+10	10.5707	417180	278120
Q9UN36	Protein NDRG2 OS=Homo sapiens GN=NDRG2 PE=1 SV=2	40772.2	905326	3.69121e+10	10.5672	413811	275874
P01876	Ig alpha-1 chain C region OS=Homo sapiens GN=IGHA1 PE=1 SV=2	37630.6	843514	3.1742e+10	10.5016	355850	237233
P01133	Pro-epidermal growth factor OS=Homo sapiens GN=EGF PE=1 SV=2	133906	235168	3.14905e+10	10.4982	353031	235354
P01861	Ig gamma-4 chain C region OS=Homo sapiens GN=IGHG4 PE=1 SV=1	35917.9	831005	2.98479e+10	10.4749	334617	223078
P10153	Non-secretory ribonuclease OS=Homo sapiens GN=RNASE2 PE=1 SV=2	18342.1	1.59934e+06	2.93352e+10	10.4674	328869	219246
Q14624	Inter-alpha-trypsin inhibitor heavy chain H4 OS=Homo sapiens GN=ITIH4 PE=1 SV=4	103293	272346	2.81314e+10	10.4492	315373	210249
Q6EMK4	Vasorin OS=Homo sapiens GN=VASN PE=1 SV=1	71667.5	384854	2.75816e+10	10.4406	309209	206139
Q96FE7	Phosphoinositide-3-kinase-interacting protein 1 OS=Homo sapiens GN=PIK3IP1 PE=1 SV=2	28229.9	953765	2.69247e+10	10.4302	301845	201230
P04746	Pancreatic alpha-amylase OS=Homo sapiens GN=AMY2A PE=1 SV=2	57670	414916	2.39282e+10	10.3789	268253	178835
P25311	Zinc-alpha-2-glycoprotein OS=Homo sapiens GN=AZGP1 PE=1 SV=2	34237.1	598039	2.04751e+10	10.3112	229541	153027
P02763	Alpha-1-acid glycoprotein 1 OS=Homo sapiens GN=ORM1 PE=1 SV=1	23496.7	850754	1.99899e+10	10.3008	224102	149401
P13646	Keratin, type I cytoskeletal 13 OS=Homo sapiens GN=KRT13 PE=1 SV=4	49557.4	352370	1.74625e+10	10.2421	195767	130512
P07602	Proactivator polypeptide OS=Homo sapiens GN=PSAP PE=1 SV=2	58073.8	272908	1.58488e+10	10.2	177677	118451
P06870	Kallikrein-1 OS=Homo sapiens GN=KLK1 PE=1 SV=2	28870.9	533256	1.53956e+10	10.1874	172595	115064
P05154	Plasma serine protease inhibitor OS=Homo sapiens GN=SERPINA5 PE=1 SV=3	45645.7	336014	1.53376e+10	10.1858	171945	114630
Q14508	WAP four-disulfide core domain protein 2 OS=Homo sapiens GN=WFDC2 PE=1 SV=2	12983.9	1.17774e+06	1.52916e+10	10.1845	171430	114287
P02787	Serotransferrin OS=Homo sapiens GN=TF PE=1 SV=3	77013.6	187593	1.44472e+10	10.1598	161964	107976
Q8WVN6	Secreted and transmembrane protein 1 OS=Homo sapiens GN=SECTM1 PE=1 SV=2	27021.7	517266	1.39774e+10	10.1454	156697	104465
O00187	Mannan-binding lectin serine protease 2 OS=Homo sapiens GN=MASP2 PE=1 SV=4	75653.6	177321	1.3415e+10	10.1276	150392	100261
P16070	CD44 antigen OS=Homo sapiens GN=CD44 PE=1 SV=3	81487.4	164116	1.33734e+10	10.1262	149925	99950.1
P05155	Plasma protease C1 inhibitor OS=Homo sapiens GN=SERPING1 PE=1 SV=2	55119.4	242269	1.33537e+10	10.1256	149704	99803
O60494	Cubilin OS=Homo sapiens GN=CUBN PE=1 SV=5	398480	32721.1	1.30387e+10	10.1152	146173	97449
Q12907	Vesicular integral-membrane protein VIP36 OS=Homo sapiens GN=LMAN2 PE=1 SV=1	40203.1	319830	1.28582e+10	10.1092	144149	96099.5
P10909	Clusterin OS=Homo sapiens GN=CLU PE=1 SV=1	52461	238291	1.2501e+10	10.0969	140145	93429.8
P19013	Keratin, type II cytoskeletal 4 OS=Homo sapiens GN=KRT4 PE=1 SV=4	57249.8	215531	1.23391e+10	10.0913	138330	92220.3
P07998	Ribonuclease pancreatic OS=Homo sapiens GN=RNASE1 PE=1 SV=4	17632.7	698571	1.23177e+10	10.0905	138090	92059.9
P02765	Alpha-2-HS-glycoprotein OS=Homo sapiens GN=AHSG PE=1 SV=1	39299.7	299756	1.17803e+10	10.0712	132066	88043.8
P01833	Polymeric immunoglobulin receptor OS=Homo sapiens GN=PIGR PE=1 SV=4	83231.6	139156	1.15822e+10	10.0638	129845	86563.3
P10253	Lysosomal alpha-glucosidase OS=Homo sapiens GN=GAA PE=1 SV=4	105257	96345.7	1.0141e+10	10.0061	113688	75792.2
P00734	Prothrombin OS=Homo sapiens GN=F2 PE=1 SV=2	69992.1	143902	1.0072e+10	10.0031	112914	75276.1
P06396	Gelsolin OS=Homo sapiens GN=GSN PE=1 SV=1	85644.2	117509	1.0064e+10	10.0028	112825	75216.4
P0DJD8	Pepsin A-3 OS=Homo sapiens GN=PGA3 PE=1 SV=1	41949.6	224061	9.39928e+09	9.97309	105373	70248.4
P04264	Keratin, type II cytoskeletal 1 OS=Homo sapiens GN=KRT1 PE=1 SV=6	65999	138149	9.11772e+09	9.95989	102216	68144.1
Q08380	Galectin-3-binding protein OS=Homo sapiens GN=LGALS3BP PE=1 SV=1	65289.3	137327	8.96596e+09	9.9526	100515	67009.9
P25398	40S ribosomal protein S12 OS=Homo sapiens GN=RPS12 PE=1 SV=3	14505.5	616751	8.94626e+09	9.95164	100294	66862.6
Q9GZM5	Protein YIPF3 OS=Homo sapiens GN=YIPF3 PE=1 SV=1	38222.6	230663	8.81652e+09	9.9453	98839.5	65893
P28799	Granulins OS=Homo sapiens GN=GRN PE=1 SV=2	63499.8	137425	8.72645e+09	9.94084	97829.7	65219.8
Q16270	Insulin-like growth factor-binding protein 7 OS=Homo sapiens GN=IGFBP7 PE=1 SV=1	29111.4	291654	8.49046e+09	9.92893	95184.1	63456.1
P12109	Collagen alpha-1(VI) chain OS=Homo sapiens GN=COL6A1 PE=1 SV=3	108462	74427.5	8.07255e+09	9.90701	90499.1	60332.7
P19652	Alpha-1-acid glycoprotein 2 OS=Homo sapiens GN=ORM2 PE=1 SV=2	23587.6	336249	7.93131e+09	9.89934	88915.6	59277.1
P15309	Prostatic acid phosphatase OS=Homo sapiens GN=ACPP PE=1 SV=3	44537.5	178034	7.92916e+09	9.89923	88891.6	59261
P05451	Lithostathine-1-alpha OS=Homo sapiens GN=REG1A PE=1 SV=3	18718.8	393274	7.3616e+09	9.86697	82528.8	55019.2
O75594	Peptidoglycan recognition protein 1 OS=Homo sapiens GN=PGLYRP1 PE=1 SV=1	21716.7	332324	7.21697e+09	9.85835	80907.4	53938.2
P08571	Monocyte differentiation antigen CD14 OS=Homo sapiens GN=CD14 PE=1 SV=2	40050.7	179260	7.1795e+09	9.85609	80487.3	53658.2
P02790	Hemopexin OS=Homo sapiens GN=HPX PE=1 SV=2	51643.3	137900	7.12161e+09	9.85258	79838.3	53225.6
P98164	Low-density lipoprotein receptor-related protein 2 OS=Homo sapiens GN=LRP2 PE=1 SV=3	521616	13374.6	6.97642e+09	9.84363	78210.6	52140.4
Q9UNN8	Endothelial protein C receptor OS=Homo sapiens GN=PROCR PE=1 SV=1	26654.6	246196	6.56226e+09	9.81705	73567.6	49045.1
B9A064	Immunoglobulin lambda-like polypeptide 5 OS=Homo sapiens GN=IGLL5 PE=2 SV=2	23048.6	283130	6.52575e+09	9.81463	73158.3	48772.2
P68871	Hemoglobin subunit beta OS=Homo sapiens GN=HBB PE=1 SV=2	15988.3	408148	6.52558e+09	9.81462	73156.4	48770.9
P13647	Keratin, type II cytoskeletal 5 OS=Homo sapiens GN=KRT5 PE=1 SV=3	62340	99180.9	6.18293e+09	9.79119	69315.1	46210.1
Q15828	Cystatin-M OS=Homo sapiens GN=CST6 PE=1 SV=1	16500.3	362609	5.98317e+09	9.77693	67075.7	44717.1
P04217	Alpha-1B-glycoprotein OS=Homo sapiens GN=A1BG PE=1 SV=4	54219.5	101674	5.51272e+09	9.74137	61801.5	41201
P12830	Cadherin-1 OS=Homo sapiens GN=CDH1 PE=1 SV=3	97395.8	56081.9	5.46214e+09	9.73736	61234.5	40823
P01622	Ig kappa chain V-III region Ti OS=Homo sapiens PE=1 SV=1	11780.9	461074	5.43187e+09	9.73495	60895.1	40596.7
Q03403	Trefoil factor 2 OS=Homo sapiens GN=TFF2 PE=1 SV=2	14274.4	374381	5.34407e+09	9.72787	59910.8	39940.5
P01871	Ig mu chain C region OS=Homo sapiens GN=IGHM PE=1 SV=3	49275.5	108435	5.34318e+09	9.7278	59900.9	39933.9
P01593	Ig kappa chain V-I region AG OS=Homo sapiens PE=1 SV=1	11984.9	443796	5.31883e+09	9.72582	59627.9	39752
P01009	Alpha-1-antitrypsin OS=Homo sapiens GN=SERPINA1 PE=1 SV=3	46707	108097	5.04887e+09	9.70319	56601.5	37734.3
P02751	Fibronectin OS=Homo sapiens GN=FN1 PE=1 SV=4	262460	19175.2	5.03271e+09	9.7018	56420.3	37613.5
Q8WZ75	Roundabout homolog 4 OS=Homo sapiens GN=ROBO4 PE=1 SV=1	107390	46338.8	4.97633e+09	9.69691	55788.2	37192.1
P01594	Ig kappa chain V-I region AU OS=Homo sapiens PE=1 SV=1	11931.8	413810	4.93749e+09	9.69351	55352.8	36901.9
Q12805	EGF-containing fibulin-like extracellular matrix protein 1 OS=Homo sapiens GN=EFEMP1 PE=1 SV=2	54604.2	88138.8	4.81275e+09	9.68239	53954.4	35969.6
Q7Z5L0	Vitelline membrane outer layer protein 1 homolog OS=Homo sapiens GN=VMO1 PE=1 SV=1	21520.3	221039	4.75683e+09	9.67732	53327.4	35551.6
P01011	Alpha-1-antichymotrypsin OS=Homo sapiens GN=SERPINA3 PE=1 SV=2	47620.5	99737	4.74953e+09	9.67665	53245.6	35497
P55290	Cadherin-13 OS=Homo sapiens GN=CDH13 PE=1 SV=1	78237.9	58880.5	4.60669e+09	9.66339	51644.2	34429.5
P02647	Apolipoprotein A-I OS=Homo sapiens GN=APOA1 PE=1 SV=1	30758.9	143742	4.42134e+09	9.64555	49566.4	33044.3
P63261	Actin, cytoplasmic 2 OS=Homo sapiens GN=ACTG1 PE=1 SV=1	41765.8	103482	4.32201e+09	9.63569	48452.8	32301.9
P39059	Collagen alpha-1(XV) chain OS=Homo sapiens GN=COL15A1 PE=1 SV=2	141632	30457.7	4.31378e+09	9.63486	48360.6	32240.4
P02753	Retinol-binding protein 4 OS=Homo sapiens GN=RBP4 PE=1 SV=3	22995.2	187421	4.30978e+09	9.63446	48315.7	32210.5
P15144	Aminopeptidase N OS=Homo sapiens GN=ANPEP PE=1 SV=4	109471	38815.3	4.24915e+09	9.6283	47635.9	31757.3
P30530	Tyrosine-protein kinase receptor UFO OS=Homo sapiens GN=AXL PE=1 SV=3	98273	42490.3	4.17565e+09	9.62072	46812.1	31208
Q6GTX8	Leukocyte-associated immunoglobulin-like receptor 1 OS=Homo sapiens GN=LAIR1 PE=1 SV=1	31392.7	132406	4.15659e+09	9.61874	46598.4	31065.6
Q9UBC9	Small proline-rich protein 3 OS=Homo sapiens GN=SPRR3 PE=1 SV=2	18142.2	216104	3.92061e+09	9.59335	43952.8	29301.9
Q16769	Glutaminyl-peptide cyclotransferase OS=Homo sapiens GN=QPCT PE=1 SV=1	40850.8	95130.9	3.88617e+09	9.58952	43566.8	29044.5
P01609	Ig kappa chain V-I region Scw OS=Homo sapiens PE=1 SV=1	11756.7	329986	3.87956e+09	9.58878	43492.6	28995.1
P00450	Ceruloplasmin OS=Homo sapiens GN=CP PE=1 SV=1	122128	31205.8	3.81108e+09	9.58105	42725	28483.3
P01613	Ig kappa chain V-I region Ni OS=Homo sapiens PE=1 SV=1	12157.9	311306	3.78482e+09	9.57804	42430.5	28287
P69905	Hemoglobin subunit alpha OS=Homo sapiens GN=HBA1 PE=1 SV=2	15247.9	242531	3.69809e+09	9.56798	41458.2	27638.8
P24855	Deoxyribonuclease-1 OS=Homo sapiens GN=DNASE1 PE=1 SV=1	31413.7	116454	3.65825e+09	9.56327	41011.6	27341
P01608	Ig kappa chain V-I region Roy OS=Homo sapiens PE=1 SV=1	11774.8	309693	3.64657e+09	9.56189	40880.7	27253.8
P08727	Keratin, type I cytoskeletal 19 OS=Homo sapiens GN=KRT19 PE=1 SV=4	44079.1	81359.9	3.58627e+09	9.55464	40204.7	26803.1
P01607	Ig kappa chain V-I region Rei OS=Homo sapiens PE=1 SV=1	11894.8	298518	3.55082e+09	9.55033	39807.3	26538.2
P14543	Nidogen-1 OS=Homo sapiens GN=NID1 PE=1 SV=3	136291	24907.2	3.39462e+09	9.53079	38056.1	25370.7
P01034	Cystatin-C OS=Homo sapiens GN=CST3 PE=1 SV=1	15789.1	214723	3.39028e+09	9.53024	38007.5	25338.3
P35908	Keratin, type II cytoskeletal 2 epidermal OS=Homo sapiens GN=KRT2 PE=1 SV=2	65393.2	51697.1	3.38064e+09	9.529	37899.4	25266.3
Q8IWU5	Extracellular sulfatase Sulf-2 OS=Homo sapiens GN=SULF2 PE=1 SV=1	100390	32768.2	3.28961e+09	9.51714	36878.9	24585.9
P04004	Vitronectin OS=Homo sapiens GN=VTN PE=1 SV=1	54271.2	57787.7	3.1362e+09	9.4964	35159.1	23439.4
Q8NFZ8	Cell adhesion molecule 4 OS=Homo sapiens GN=CADM4 PE=1 SV=1	42758.8	73170	3.12866e+09	9.49536	35074.6	23383
P35555	Fibrillin-1 OS=Homo sapiens GN=FBN1 PE=1 SV=3	312022	9961.38	3.10818e+09	9.49251	34844.9	23229.9
P02749	Beta-2-glycoprotein 1 OS=Homo sapiens GN=APOH PE=1 SV=3	38272.6	80949.8	3.09816e+09	9.4911	34732.6	23155.1
P19835	Bile salt-activated lipase OS=Homo sapiens GN=CEL PE=1 SV=3	79271.7	36618.8	2.90284e+09	9.46282	32542.9	21695.3
P08294	Extracellular superoxide dismutase [Cu-Zn] OS=Homo sapiens GN=SOD3 PE=1 SV=2	25834.7	110504	2.85484e+09	9.45558	32004.7	21336.5
Q9HCU0	Endosialin OS=Homo sapiens GN=CD248 PE=1 SV=1	80807.3	34994.6	2.82782e+09	9.45145	31701.8	21134.6
P15941	Mucin-1 OS=Homo sapiens GN=MUC1 PE=1 SV=3	122029	22581.2	2.75556e+09	9.44021	30891.8	20594.5
P13473	Lysosome-associated membrane glycoprotein 2 OS=Homo sapiens GN=LAMP2 PE=1 SV=2	44932.3	60619.5	2.72377e+09	9.43517	30535.4	20357
P01777	Ig heavy chain V-III region TEI OS=Homo sapiens PE=1 SV=1	12765.3	213338	2.72333e+09	9.4351	30530.5	20353.7
P61769	Beta-2-microglobulin OS=Homo sapiens GN=B2M PE=1 SV=1	13705.9	195922	2.68529e+09	9.42899	30104	20069.4
P06727	Apolipoprotein A-IV OS=Homo sapiens GN=APOA4 PE=1 SV=3	45371.5	57791.8	2.6221e+09	9.41865	29395.6	19597.1
P07339	Cathepsin D OS=Homo sapiens GN=CTSD PE=1 SV=1	44523.6	58864.1	2.62084e+09	9.41844	29381.5	19587.7
P02042	Hemoglobin subunit delta OS=Homo sapiens GN=HBD PE=1 SV=2	16045.3	161789	2.59596e+09	9.4143	29102.5	19401.7
P17900	Ganglioside GM2 activator OS=Homo sapiens GN=GM2A PE=1 SV=4	20824.7	124591	2.59456e+09	9.41406	29086.9	19391.3
P01617	Ig kappa chain V-II region TEW OS=Homo sapiens PE=1 SV=1	12257.1	211241	2.5892e+09	9.41317	29026.8	19351.2
P29401	Transketolase OS=Homo sapiens GN=TKT PE=1 SV=3	67834.7	36998.1	2.50975e+09	9.39963	28136.1	18757.4
O43451	Maltase-glucoamylase, intestinal OS=Homo sapiens GN=MGAM PE=1 SV=5	209720	11907.1	2.49715e+09	9.39744	27994.8	18663.2
P06702	Protein S100-A9 OS=Homo sapiens GN=S100A9 PE=1 SV=1	13233.5	186854	2.47274e+09	9.39318	27721.2	18480.8
P01610	Ig kappa chain V-I region WEA OS=Homo sapiens PE=1 SV=1	11832.8	201750	2.38727e+09	9.3779	26763	17842
P01599	Ig kappa chain V-I region Gal OS=Homo sapiens PE=1 SV=1	11806.9	198920	2.34863e+09	9.37081	26329.8	17553.2
P29508	Serpin B3 OS=Homo sapiens GN=SERPINB3 PE=1 SV=2	44536.5	52280.9	2.32841e+09	9.36706	26103.2	17402.1
P19022	Cadherin-2 OS=Homo sapiens GN=CDH2 PE=1 SV=4	99747.3	23334.9	2.32759e+09	9.36691	26093.9	17396
Q9BRK3	Matrix-remodeling-associated protein 8 OS=Homo sapiens GN=MXRA8 PE=1 SV=1	49101.1	46445.3	2.28052e+09	9.35803	25566.2	17044.1
P04083	Annexin A1 OS=Homo sapiens GN=ANXA1 PE=1 SV=2	38690	58609.2	2.26759e+09	9.35556	25421.3	16947.5
Q9UBG3	Cornulin OS=Homo sapiens GN=CRNN PE=1 SV=1	53501.6	42285.9	2.26237e+09	9.35456	25362.7	16908.5
P54802	Alpha-N-acetylglucosaminidase OS=Homo sapiens GN=NAGLU PE=1 SV=2	82213.6	27508	2.26154e+09	9.3544	25353.4	16902.3
P02671	Fibrinogen alpha chain OS=Homo sapiens GN=FGA PE=1 SV=2	94914.4	23613.3	2.24124e+09	9.35049	25125.9	16750.6
P02750	Leucine-rich alpha-2-glycoprotein OS=Homo sapiens GN=LRG1 PE=1 SV=2	38154.1	58603.4	2.23596e+09	9.34946	25066.7	16711.1
P05452	Tetranectin OS=Homo sapiens GN=CLEC3B PE=1 SV=3	22522.3	98805.8	2.22533e+09	9.34739	24947.5	16631.7
P00738	Haptoglobin OS=Homo sapiens GN=HP PE=1 SV=1	45176.6	48412.3	2.1871e+09	9.33987	24519	16346
P00747	Plasminogen OS=Homo sapiens GN=PLG PE=1 SV=2	90510.1	23937.2	2.16656e+09	9.33577	24288.7	16192.5
P07288	Prostate-specific antigen OS=Homo sapiens GN=KLK3 PE=1 SV=2	28722.6	74490.8	2.13957e+09	9.33033	23986.1	15990.8
P01591	Immunoglobulin J chain OS=Homo sapiens GN=IGJ PE=1 SV=4	18087	116704	2.11082e+09	9.32445	23663.7	15775.8
P01625	Ig kappa chain V-IV region Len OS=Homo sapiens PE=1 SV=2	12632.2	166544	2.10382e+09	9.32301	23585.3	15723.5
P22105	Tenascin-X OS=Homo sapiens GN=TNXB PE=1 SV=3	464034	4515.84	2.0955e+09	9.32129	23492.1	15661.4
P80188	Neutrophil gelatinase-associated lipocalin OS=Homo sapiens GN=LCN2 PE=1 SV=2	22573.7	91907.7	2.0747e+09	9.31695	23258.8	15505.9
Q9BZG9	Ly-6/neurotoxin-like protein 1 OS=Homo sapiens GN=LYNX1 PE=1 SV=3	14016.5	146202	2.04924e+09	9.31159	22973.4	15315.6
P09603	Macrophage colony-stimulating factor 1 OS=Homo sapiens GN=CSF1 PE=1 SV=2	60141.8	33884.7	2.03789e+09	9.30918	22846.2	15230.8
P05062	Fructose-bisphosphate aldolase B OS=Homo sapiens GN=ALDOB PE=1 SV=2	39448	51454.8	2.02979e+09	9.30745	22755.4	15170.3
Q6ISS4	Leukocyte-associated immunoglobulin-like receptor 2 OS=Homo sapiens GN=LAIR2 PE=2 SV=1	16269.9	123426	2.00813e+09	9.30279	22512.6	15008.4
O75882	Attractin OS=Homo sapiens GN=ATRN PE=1 SV=2	158432	12622	1.99974e+09	9.30097	22418.5	14945.7
P16278	Beta-galactosidase OS=Homo sapiens GN=GLB1 PE=1 SV=2	76026.6	25720.6	1.95545e+09	9.29125	21922	14614.6
P0C0L5	Complement C4-B OS=Homo sapiens GN=C4B PE=1 SV=1	192673	10130.4	1.95185e+09	9.29045	21881.7	14587.8
O75144	ICOS ligand OS=Homo sapiens GN=ICOSLG PE=1 SV=2	33327.7	58535.6	1.95085e+09	9.29022	21870.5	14580.3
P30086	Phosphatidylethanolamine-binding protein 1 OS=Homo sapiens GN=PEBP1 PE=1 SV=3	21043.7	92230.4	1.94087e+09	9.288	21758.5	14505.7
Q93088	Betaine--homocysteine S-methyltransferase 1 OS=Homo sapiens GN=BHMT PE=1 SV=2	44969.8	42257	1.90029e+09	9.27882	21303.6	14202.4
O00391	Sulfhydryl oxidase 1 OS=Homo sapiens GN=QSOX1 PE=1 SV=3	82525.5	22849.3	1.88565e+09	9.27546	21139.5	14093
P01024	Complement C3 OS=Homo sapiens GN=C3 PE=1 SV=2	187030	10017.9	1.87364e+09	9.27269	21004.9	14003.2
O95998	Interleukin-18-binding protein OS=Homo sapiens GN=IL18BP PE=1 SV=2	21085.8	87962.2	1.85475e+09	9.26829	20793.1	13862
P05109	Protein S100-A8 OS=Homo sapiens GN=S100A8 PE=1 SV=1	10827.6	169784	1.83836e+09	9.26443	20609.3	13739.6
P22891	Vitamin K-dependent protein Z OS=Homo sapiens GN=PROZ PE=1 SV=2	44714.7	40794.5	1.82411e+09	9.26105	20449.6	13633.1
P04406	Glyceraldehyde-3-phosphate dehydrogenase OS=Homo sapiens GN=GAPDH PE=1 SV=3	36030.4	50492.7	1.81927e+09	9.2599	20395.3	13596.9
P59665	Neutrophil defensin 1 OS=Homo sapiens GN=DEFA1 PE=1 SV=1	10194.2	178291	1.81752e+09	9.25948	20375.7	13583.8
Q96PD5	N-acetylmuramoyl-L-alanine amidase OS=Homo sapiens GN=PGLYRP2 PE=1 SV=1	62177.9	28649.3	1.78136e+09	9.25075	19970.3	13313.5
P04207	Ig kappa chain V-III region CLL OS=Homo sapiens PE=1 SV=2	14266.2	124860	1.78128e+09	9.25073	19969.4	13312.9
P08473	Neprilysin OS=Homo sapiens GN=MME PE=1 SV=2	85459.9	20826.5	1.77983e+09	9.25038	19953.1	13302.1
P02774	Vitamin D-binding protein OS=Homo sapiens GN=GC PE=1 SV=1	52929	33464.3	1.77123e+09	9.24828	19856.8	13237.8
O94919	Endonuclease domain-containing 1 protein OS=Homo sapiens GN=ENDOD1 PE=1 SV=2	54981.3	32076.5	1.76361e+09	9.2464	19771.3	13180.9
P04155	Trefoil factor 1 OS=Homo sapiens GN=TFF1 PE=1 SV=1	9143.19	192218	1.75749e+09	9.24489	19702.7	13135.1
P00749	Urokinase-type plasminogen activator OS=Homo sapiens GN=PLAU PE=1 SV=2	48475.7	35530.4	1.72236e+09	9.23612	19308.9	12872.6
P02788	Lactotransferrin OS=Homo sapiens GN=LTF PE=1 SV=6	78131.9	21218.6	1.65785e+09	9.21955	18585.7	12390.5
P51884	Lumican OS=Homo sapiens GN=LUM PE=1 SV=2	38404.8	42261.8	1.62306e+09	9.21033	18195.6	12130.4
Q99456	Keratin, type I cytoskeletal 12 OS=Homo sapiens GN=KRT12 PE=1 SV=1	53478.4	30329.8	1.62199e+09	9.21005	18183.7	12122.4
P01023	Alpha-2-macroglobulin OS=Homo sapiens GN=A2M PE=1 SV=3	163188	9854.55	1.60814e+09	9.20632	18028.4	12019
Q14767	Latent-transforming growth factor beta-binding protein 2 OS=Homo sapiens GN=LTBP2 PE=1 SV=3	194923	8122.25	1.58321e+09	9.19954	17748.9	11832.6
Q96RW7	Hemicentin-1 OS=Homo sapiens GN=HMCN1 PE=1 SV=2	613001	2543.01	1.55887e+09	9.19281	17476	11650.7
P15328	Folate receptor alpha OS=Homo sapiens GN=FOLR1 PE=1 SV=3	29799.2	51918.4	1.54713e+09	9.18953	17344.4	11562.9
P15586	N-acetylglucosamine-6-sulfatase OS=Homo sapiens GN=GNS PE=1 SV=3	62042	24902.4	1.545e+09	9.18893	17320.5	11547
P01605	Ig kappa chain V-I region Lay OS=Homo sapiens PE=1 SV=1	11826.8	128847	1.52384e+09	9.18294	17083.3	11388.9
P15289	Arylsulfatase A OS=Homo sapiens GN=ARSA PE=1 SV=3	53553.7	27930.3	1.49577e+09	9.17487	16768.7	11179.1
P50995	Annexin A11 OS=Homo sapiens GN=ANXA11 PE=1 SV=1	54355.1	27256.9	1.48155e+09	9.17072	16609.2	11072.8
O14773	Tripeptidyl-peptidase 1 OS=Homo sapiens GN=TPP1 PE=1 SV=2	61209.6	24138.6	1.47752e+09	9.16953	16564	11042.7
Q9UKU9	Angiopoietin-related protein 2 OS=Homo sapiens GN=ANGPTL2 PE=2 SV=1	57068.4	25277.3	1.44254e+09	9.15913	16171.8	10781.2
P05543	Thyroxine-binding globulin OS=Homo sapiens GN=SERPINA7 PE=1 SV=2	46294.6	31030.7	1.43656e+09	9.15732	16104.8	10736.5
P04434	Ig kappa chain V-III region VH (Fragment) OS=Homo sapiens PE=4 SV=1	12749.4	111641	1.42336e+09	9.15331	15956.9	10637.9
P61970	Nuclear transport factor 2 OS=Homo sapiens GN=NUTF2 PE=1 SV=1	14469	96808	1.40072e+09	9.14635	15703.1	10468.7
P33908	Mannosyl-oligosaccharide 1,2-alpha-mannosidase IA OS=Homo sapiens GN=MAN1A1 PE=1 SV=3	72922.3	19037.1	1.38823e+09	9.14246	15563.1	10375.4
P16444	Dipeptidase 1 OS=Homo sapiens GN=DPEP1 PE=1 SV=3	45645	30373.2	1.38638e+09	9.14188	15542.3	10361.6
P27487	Dipeptidyl peptidase 4 OS=Homo sapiens GN=DPP4 PE=1 SV=2	88222.5	15636.1	1.37946e+09	9.13971	15464.7	10309.8
P08174	Complement decay-accelerating factor OS=Homo sapiens GN=CD55 PE=1 SV=4	41373.6	33160.3	1.37196e+09	9.13734	15380.7	10253.8
O14498	Immunoglobulin superfamily containing leucine-rich repeat protein OS=Homo sapiens GN=ISLR PE=1 SV=1	45968.4	29814.5	1.37052e+09	9.13689	15364.5	10243
Q6UXB8	Peptidase inhibitor 16 OS=Homo sapiens GN=PI16 PE=1 SV=1	49439.5	27610.6	1.36505e+09	9.13515	15303.2	10202.1
Q9BY67	Cell adhesion molecule 1 OS=Homo sapiens GN=CADM1 PE=1 SV=2	48478.4	28156.8	1.365e+09	9.13513	15302.6	10201.7
P06733	Alpha-enolase OS=Homo sapiens GN=ENO1 PE=1 SV=2	47139.3	28857.2	1.36031e+09	9.13364	15250	10166.7
P12273	Prolactin-inducible protein OS=Homo sapiens GN=PIP PE=1 SV=1	16561.8	81576.1	1.35105e+09	9.13067	15146.2	10097.5
Q9NZP8	Complement C1r subcomponent-like protein OS=Homo sapiens GN=C1RL PE=1 SV=2	53464.3	25149.4	1.3446e+09	9.12859	15073.9	10049.2
Q03154	Aminoacylase-1 OS=Homo sapiens GN=ACY1 PE=1 SV=1	45856	29316.9	1.34435e+09	9.12851	15071.2	10047.4
Q96DA0	Zymogen granule protein 16 homolog B OS=Homo sapiens GN=ZG16B PE=1 SV=3	22724.6	58763.8	1.33538e+09	9.12561	14970.6	9980.39
P18065	Insulin-like growth factor-binding protein 2 OS=Homo sapiens GN=IGFBP2 PE=1 SV=2	34791.2	37888.1	1.31817e+09	9.11997	14777.6	9851.76
P01624	Ig kappa chain V-III region POM OS=Homo sapiens PE=1 SV=1	11914.9	110100	1.31183e+09	9.11788	14706.6	9804.38
P08138	Tumor necrosis factor receptor superfamily member 16 OS=Homo sapiens GN=NGFR PE=1 SV=1	45154.3	28767.8	1.29899e+09	9.11361	14562.6	9708.4
Q9H8L6	Multimerin-2 OS=Homo sapiens GN=MMRN2 PE=1 SV=2	104344	12034.8	1.25576e+09	9.09891	14077.9	9385.27
Q13510	Acid ceramidase OS=Homo sapiens GN=ASAH1 PE=1 SV=5	44630.8	28116.7	1.25487e+09	9.0986	14068	9378.69
Q8TDQ0	Hepatitis A virus cellular receptor 2 OS=Homo sapiens GN=HAVCR2 PE=1 SV=3	33372.9	36487.2	1.21769e+09	9.08554	13651.1	9100.75
P09211	Glutathione S-transferase P OS=Homo sapiens GN=GSTP1 PE=1 SV=2	23341	51981	1.21329e+09	9.08396	13601.8	9067.89
P04433	Ig kappa chain V-III region VG (Fragment) OS=Homo sapiens PE=1 SV=1	12567.3	96463.3	1.21228e+09	9.0836	13590.5	9060.36
O96009	Napsin-A OS=Homo sapiens GN=NAPSA PE=1 SV=1	45357.8	26701.7	1.21113e+09	9.08319	13577.6	9051.76
Q92692	Poliovirus receptor-related protein 2 OS=Homo sapiens GN=PVRL2 PE=1 SV=1	57705.9	20979.7	1.21065e+09	9.08302	13572.3	9048.19
Q6UVK1	Chondroitin sulfate proteoglycan 4 OS=Homo sapiens GN=CSPG4 PE=1 SV=2	250382	4818.16	1.20638e+09	9.08149	13524.4	9016.28
P02649	Apolipoprotein E OS=Homo sapiens GN=APOE PE=1 SV=1	36131.7	32755.5	1.18351e+09	9.07317	13268	8845.36
P04792	Heat shock protein beta-1 OS=Homo sapiens GN=HSPB1 PE=1 SV=2	22768.5	51476.9	1.17205e+09	9.06895	13139.5	8759.68
P01621	Ig kappa chain V-III region NG9 (Fragment) OS=Homo sapiens PE=1 SV=1	10722.3	109253	1.17144e+09	9.06872	13132.6	8755.08
Q9UGT4	Sushi domain-containing protein 2 OS=Homo sapiens GN=SUSD2 PE=1 SV=1	90149.7	12989.3	1.17098e+09	9.06855	13127.6	8751.72
P01763	Ig heavy chain V-III region WEA OS=Homo sapiens PE=1 SV=1	12245	95124	1.16479e+09	9.06625	13058.2	8705.44
Q07654	Trefoil factor 3 OS=Homo sapiens GN=TFF3 PE=1 SV=1	8635.07	134626	1.1625e+09	9.06539	13032.5	8688.32
P53634	Dipeptidyl peptidase 1 OS=Homo sapiens GN=CTSC PE=1 SV=2	51820.3	22281.5	1.15463e+09	9.06244	12944.3	8629.52
P22792	Carboxypeptidase N subunit 2 OS=Homo sapiens GN=CPN2 PE=1 SV=3	60518.1	18794.5	1.13741e+09	9.05592	12751.1	8500.75
P05156	Complement factor I OS=Homo sapiens GN=CFI PE=1 SV=2	65706.6	17243.8	1.13303e+09	9.05424	12702.1	8468.04
Q9Y6R7	IgGFc-binding protein OS=Homo sapiens GN=FCGBP PE=1 SV=3	571639	1955.82	1.11802e+09	9.04845	12533.8	8355.87
Q02487	Desmocollin-2 OS=Homo sapiens GN=DSC2 PE=1 SV=1	99898.7	10984.5	1.09734e+09	9.04034	12302	8201.3
Q92820	Gamma-glutamyl hydrolase OS=Homo sapiens GN=GGH PE=1 SV=2	35941.2	30513.8	1.0967e+09	9.04009	12294.8	8196.54
P11117	Lysosomal acid phosphatase OS=Homo sapiens GN=ACP2 PE=1 SV=3	48313.4	22574	1.09063e+09	9.03768	12226.7	8151.15
Q8IUL8	Cartilage intermediate layer protein 2 OS=Homo sapiens GN=CILP2 PE=2 SV=2	126211	8342.51	1.05292e+09	9.0224	11804	7869.32
Q07507	Dermatopontin OS=Homo sapiens GN=DPT PE=2 SV=2	23988.8	43811.1	1.05098e+09	9.02159	11782.2	7854.79
P08637	Low affinity immunoglobulin gamma Fc region receptor III-A OS=Homo sapiens GN=FCGR3A PE=1 SV=2	29070.7	35988.4	1.04621e+09	9.01962	11728.7	7819.16
P98095	Fibulin-2 OS=Homo sapiens GN=FBLN2 PE=1 SV=2	126489	8263.15	1.0452e+09	9.0192	11717.4	7811.61
O95336	6-phosphogluconolactonase OS=Homo sapiens GN=PGLS PE=1 SV=2	27529.5	37900.7	1.04339e+09	9.01845	11697.1	7798.09
Q6V0I7	Protocadherin Fat 4 OS=Homo sapiens GN=FAT4 PE=1 SV=2	542350	1907.08	1.0343e+09	9.01465	11595.3	7730.19
P43251	Biotinidase OS=Homo sapiens GN=BTD PE=1 SV=2	61093.2	16922	1.03382e+09	9.01445	11589.9	7726.59
P07996	Thrombospondin-1 OS=Homo sapiens GN=THBS1 PE=1 SV=2	129300	7841.49	1.0139e+09	9.006	11366.6	7577.7
P39060	Collagen alpha-1(XVIII) chain OS=Homo sapiens GN=COL18A1 PE=1 SV=5	178077	5623.26	1.00137e+09	9.0006	11226.1	7484.07
P14384	Carboxypeptidase M OS=Homo sapiens GN=CPM PE=1 SV=2	50481.5	19616.7	9.90279e+08	8.99576	11101.7	7401.16
P22352	Glutathione peroxidase 3 OS=Homo sapiens GN=GPX3 PE=1 SV=2	25499	38673.9	9.86146e+08	8.99394	11055.4	7370.27
P07858	Cathepsin B OS=Homo sapiens GN=CTSB PE=1 SV=3	37796.8	26080	9.85742e+08	8.99376	11050.9	7367.25
P26992	Ciliary neurotrophic factor receptor subunit alpha OS=Homo sapiens GN=CNTFR PE=1 SV=2	40607.5	23898.2	9.70443e+08	8.98697	10879.4	7252.91
P08185	Corticosteroid-binding globulin OS=Homo sapiens GN=SERPINA6 PE=1 SV=1	45111.9	21511.7	9.70434e+08	8.98697	10879.3	7252.84
Q8NBJ4	Golgi membrane protein 1 OS=Homo sapiens GN=GOLM1 PE=1 SV=1	45305.8	21362.4	9.67842e+08	8.9858	10850.2	7233.46
O00468	Agrin OS=Homo sapiens GN=AGRN PE=1 SV=4	214706	4504.68	9.67183e+08	8.98551	10842.8	7228.54
P09564	T-cell antigen CD7 OS=Homo sapiens GN=CD7 PE=1 SV=1	25392.9	38088.1	9.67168e+08	8.9855	10842.6	7228.43
P62805	Histone H4 OS=Homo sapiens GN=HIST1H4A PE=1 SV=2	11360.4	84828.3	9.63681e+08	8.98393	10803.6	7202.37
Q9Y5Y7	Lymphatic vessel endothelial hyaluronic acid receptor 1 OS=Homo sapiens GN=LYVE1 PE=1 SV=2	35190.9	27138.6	9.55035e+08	8.98002	10706.6	7137.75
P08118	Beta-microseminoprotein OS=Homo sapiens GN=MSMB PE=1 SV=1	12856.1	74087	9.52468e+08	8.97885	10677.8	7118.56
P07478	Trypsin-2 OS=Homo sapiens GN=PRSS2 PE=1 SV=1	26471	35607.4	9.42565e+08	8.97431	10566.8	7044.55
Q02747	Guanylin OS=Homo sapiens GN=GUCA2A PE=1 SV=2	12380.2	75043.6	9.29055e+08	8.96804	10415.4	6943.58
P01767	Ig heavy chain V-III region BUT OS=Homo sapiens PE=1 SV=1	12335.1	74996.1	9.25084e+08	8.96618	10370.9	6913.9
P07195	L-lactate dehydrogenase B chain OS=Homo sapiens GN=LDHB PE=1 SV=2	36615.1	25051.7	9.1727e+08	8.9625	10283.2	6855.5
P00746	Complement factor D OS=Homo sapiens GN=CFD PE=1 SV=5	27015.9	33553.5	9.06477e+08	8.95736	10162.3	6774.83
P35321	Cornifin-A OS=Homo sapiens GN=SPRR1A PE=1 SV=2	9870.87	91689.4	9.05053e+08	8.95667	10146.3	6764.2
P07355	Annexin A2 OS=Homo sapiens GN=ANXA2 PE=1 SV=2	38579.8	23372.3	9.01698e+08	8.95506	10108.7	6739.12
P62979	Ubiquitin-40S ribosomal protein S27a OS=Homo sapiens GN=RPS27A PE=1 SV=2	17953.5	50100.7	8.99481e+08	8.95399	10083.8	6722.55
Q9H299	SH3 domain-binding glutamic acid-rich-like protein 3 OS=Homo sapiens GN=SH3BGRL3 PE=1 SV=1	10431.3	82923.6	8.64997e+08	8.93701	9697.23	6464.82
P15151	Poliovirus receptor OS=Homo sapiens GN=PVR PE=1 SV=2	45273.8	19067.8	8.6327e+08	8.93615	9677.87	6451.91
P04080	Cystatin-B OS=Homo sapiens GN=CSTB PE=1 SV=2	11132.6	77083.8	8.58142e+08	8.93356	9620.38	6413.59
Q01459	Di-N-acetylchitobiase OS=Homo sapiens GN=CTBS PE=1 SV=1	43731.6	19600.5	8.5716e+08	8.93306	9609.38	6406.25
Q9BQE3	Tubulin alpha-1C chain OS=Homo sapiens GN=TUBA1C PE=1 SV=1	49863.5	17115	8.53411e+08	8.93116	9567.34	6378.23
P19320	Vascular cell adhesion protein 1 OS=Homo sapiens GN=VCAM1 PE=1 SV=1	81224.3	10393.2	8.4418e+08	8.92644	9463.87	6309.24
P53990	IST1 homolog OS=Homo sapiens GN=IST1 PE=1 SV=1	39725.4	21116.5	8.38863e+08	8.92369	9404.25	6269.5
O95865	N(G),N(G)-dimethylarginine dimethylaminohydrolase 2 OS=Homo sapiens GN=DDAH2 PE=1 SV=1	29625.4	28289.1	8.38078e+08	8.92328	9395.45	6263.63
P00558	Phosphoglycerate kinase 1 OS=Homo sapiens GN=PGK1 PE=1 SV=3	44586.1	18781.1	8.37374e+08	8.92292	9387.56	6258.37
Q9NZZ3	Charged multivesicular body protein 5 OS=Homo sapiens GN=CHMP5 PE=1 SV=1	24555.3	33870.7	8.31707e+08	8.91997	9324.03	6216.02
P07437	Tubulin beta chain OS=Homo sapiens GN=TUBB PE=1 SV=2	49639	16573.5	8.22694e+08	8.91524	9222.98	6148.66
P12111	Collagen alpha-3(VI) chain OS=Homo sapiens GN=COL6A3 PE=1 SV=5	343457	2369.9	8.13958e+08	8.9106	9125.05	6083.37
Q12860	Contactin-1 OS=Homo sapiens GN=CNTN1 PE=1 SV=1	113249	7044.84	7.97821e+08	8.90191	8944.14	5962.76
Q9NQ84	G-protein coupled receptor family C group 5 member C OS=Homo sapiens GN=GPRC5C PE=1 SV=2	48161.7	16562.6	7.97682e+08	8.90183	8942.58	5961.72
Q02818	Nucleobindin-1 OS=Homo sapiens GN=NUCB1 PE=1 SV=4	53846.3	14754.1	7.94454e+08	8.90007	8906.4	5937.6
P80370	Protein delta homolog 1 OS=Homo sapiens GN=DLK1 PE=1 SV=3	41272.4	19158.4	7.90714e+08	8.89802	8864.47	5909.64
P11142	Heat shock cognate 71 kDa protein OS=Homo sapiens GN=HSPA8 PE=1 SV=1	70854.2	11144.7	7.89649e+08	8.89743	8852.53	5901.69
O43653	Prostate stem cell antigen OS=Homo sapiens GN=PSCA PE=1 SV=1	12903.5	61191.4	7.89582e+08	8.8974	8851.78	5901.18
Q969P0	Immunoglobulin superfamily member 8 OS=Homo sapiens GN=IGSF8 PE=1 SV=1	64993.5	12144	7.89283e+08	8.89723	8848.42	5898.95
Q01469	Fatty acid-binding protein, epidermal OS=Homo sapiens GN=FABP5 PE=1 SV=3	15154.5	50860.7	7.7077e+08	8.88692	8640.88	5760.59
Q7Z7M0	Multiple epidermal growth factor-like domains protein 8 OS=Homo sapiens GN=MEGF8 PE=1 SV=2	302901	2514.86	7.61754e+08	8.88181	8539.8	5693.2
Q96NY8	Poliovirus receptor-related protein 4 OS=Homo sapiens GN=PVRL4 PE=1 SV=1	55419.8	13678.1	7.58039e+08	8.87969	8498.16	5665.44
P00751	Complement factor B OS=Homo sapiens GN=CFB PE=1 SV=2	85478.5	8852.77	7.56721e+08	8.87894	8483.39	5655.59
A8K2U0	Alpha-2-macroglobulin-like protein 1 OS=Homo sapiens GN=A2ML1 PE=1 SV=3	161004	4690.17	7.55136e+08	8.87803	8465.62	5643.74
Q16819	Meprin A subunit alpha OS=Homo sapiens GN=MEP1A PE=1 SV=2	84365.4	8928.53	7.53259e+08	8.87694	8444.57	5629.71
P08697	Alpha-2-antiplasmin OS=Homo sapiens GN=SERPINF2 PE=1 SV=3	54531.1	13802	7.52636e+08	8.87659	8437.59	5625.06
P14618	Pyruvate kinase isozymes M1/M2 OS=Homo sapiens GN=PKM PE=1 SV=4	57900	12936.5	7.49025e+08	8.8745	8397.1	5598.07
P10619	Lysosomal protective protein OS=Homo sapiens GN=CTSA PE=1 SV=2	54431.1	13635.2	7.4218e+08	8.87051	8320.36	5546.91
P30740	Leukocyte elastase inhibitor OS=Homo sapiens GN=SERPINB1 PE=1 SV=1	42714.7	17327.8	7.4015e+08	8.86932	8297.61	5531.74
Q92956	Tumor necrosis factor receptor superfamily member 14 OS=Homo sapiens GN=TNFRSF14 PE=1 SV=3	30371.6	24201.9	7.35049e+08	8.86632	8240.43	5493.62
P19440	Gamma-glutamyltranspeptidase 1 OS=Homo sapiens GN=GGT1 PE=1 SV=2	61371.8	11963.2	7.34201e+08	8.86582	8230.92	5487.28
Q6UXG3	CMRF35-like molecule 9 OS=Homo sapiens GN=CD300LG PE=1 SV=2	36037.2	20229.7	7.29021e+08	8.86274	8172.84	5448.56
Q9Y6W3	Calpain-7 OS=Homo sapiens GN=CAPN7 PE=1 SV=1	92593.8	7841.56	7.2608e+08	8.86098	8139.87	5426.58
P60174	Triosephosphate isomerase OS=Homo sapiens GN=TPI1 PE=1 SV=3	30771.7	23508.2	7.23387e+08	8.85937	8109.69	5406.46
P10643	Complement component C7 OS=Homo sapiens GN=C7 PE=1 SV=2	93457.3	7733.97	7.22796e+08	8.85902	8103.06	5402.04
O60888	Protein CutA OS=Homo sapiens GN=CUTA PE=1 SV=2	19104.1	37781.6	7.21783e+08	8.85841	8091.71	5394.47
Q06830	Peroxiredoxin-1 OS=Homo sapiens GN=PRDX1 PE=1 SV=1	22096.3	32497.2	7.18068e+08	8.85617	8050.05	5366.7
P16870	Carboxypeptidase E OS=Homo sapiens GN=CPE PE=1 SV=1	53117.1	13488.6	7.16478e+08	8.8552	8032.23	5354.82
O60437	Periplakin OS=Homo sapiens GN=PPL PE=1 SV=4	204623	3487.28	7.13578e+08	8.85344	7999.72	5333.15
Q9ULI3	Protein HEG homolog 1 OS=Homo sapiens GN=HEG1 PE=1 SV=3	147369	4841.22	7.13446e+08	8.85336	7998.24	5332.16
Q9BYE9	Cadherin-related family member 2 OS=Homo sapiens GN=CDHR2 PE=1 SV=2	141455	5027.88	7.11219e+08	8.852	7973.27	5315.52
Q96KP4	Cytosolic non-specific dipeptidase OS=Homo sapiens GN=CNDP2 PE=1 SV=2	52844.9	13393.5	7.07777e+08	8.8499	7934.69	5289.79
O43505	N-acetyllactosaminide beta-1,3-N-acetylglucosaminyltransferase OS=Homo sapiens GN=B3GNT1 PE=1 SV=1	47088.9	14966.2	7.04742e+08	8.84803	7900.66	5267.11
Q6UX06	Olfactomedin-4 OS=Homo sapiens GN=OLFM4 PE=1 SV=1	57243.8	12300	7.04096e+08	8.84763	7893.42	5262.28
Q9Y646	Carboxypeptidase Q OS=Homo sapiens GN=CPQ PE=1 SV=1	51854.5	13414.1	6.95583e+08	8.84235	7797.98	5198.65
Q9HCN6	Platelet glycoprotein VI OS=Homo sapiens GN=GP6 PE=1 SV=4	36842.9	18848.5	6.94435e+08	8.84163	7785.11	5190.07
P08582	Melanotransferrin OS=Homo sapiens GN=MFI2 PE=1 SV=2	80163.3	8627.05	6.91573e+08	8.83984	7753.03	5168.68
Q7Z3B1	Neuronal growth regulator 1 OS=Homo sapiens GN=NEGR1 PE=1 SV=3	38694.3	17784.3	6.88151e+08	8.83768	7714.67	5143.11
Q16651	Prostasin OS=Homo sapiens GN=PRSS8 PE=1 SV=1	36408.2	18833.7	6.85702e+08	8.83614	7687.21	5124.81
P00966	Argininosuccinate synthase OS=Homo sapiens GN=ASS1 PE=1 SV=2	46501	14515.3	6.74978e+08	8.82929	7566.98	5044.65
P42785	Lysosomal Pro-X carboxypeptidase OS=Homo sapiens GN=PRCP PE=1 SV=1	55763.9	12092.8	6.74341e+08	8.82888	7559.84	5039.9
Q9UGN4	CMRF35-like molecule 8 OS=Homo sapiens GN=CD300A PE=1 SV=2	33179.9	20229.1	6.712e+08	8.82685	7524.63	5016.42
Q12794	Hyaluronidase-1 OS=Homo sapiens GN=HYAL1 PE=1 SV=2	48337	13880.2	6.70928e+08	8.82668	7521.58	5014.39
P68104	Elongation factor 1-alpha 1 OS=Homo sapiens GN=EEF1A1 PE=1 SV=1	50109.1	13356	6.69256e+08	8.82559	7502.83	5001.89
P50895	Basal cell adhesion molecule OS=Homo sapiens GN=BCAM PE=1 SV=2	67362.6	9911.15	6.6764e+08	8.82454	7484.73	4989.82
P19801	Amiloride-sensitive amine oxidase [copper-containing] OS=Homo sapiens GN=ABP1 PE=1 SV=4	85323.7	7796.61	6.65236e+08	8.82298	7457.77	4971.85
Q15113	Procollagen C-endopeptidase enhancer 1 OS=Homo sapiens GN=PCOLCE PE=1 SV=2	47942	13764.4	6.59892e+08	8.81947	7397.86	4931.9
Q9H3G5	Probable serine carboxypeptidase CPVL OS=Homo sapiens GN=CPVL PE=1 SV=2	54129.1	12171.2	6.58816e+08	8.81876	7385.8	4923.87
Q14982	Opioid-binding protein/cell adhesion molecule OS=Homo sapiens GN=OPCML PE=1 SV=1	37983.3	17234.4	6.5462e+08	8.81599	7338.76	4892.5
Q14515	SPARC-like protein 1 OS=Homo sapiens GN=SPARCL1 PE=1 SV=2	75161.3	8665.26	6.51292e+08	8.81378	7301.45	4867.63
Q8N114	Protein shisa-5 OS=Homo sapiens GN=SHISA5 PE=2 SV=1	25564.4	25472.8	6.51198e+08	8.81371	7300.39	4866.93
P55287	Cadherin-11 OS=Homo sapiens GN=CDH11 PE=1 SV=2	87910.8	7370.14	6.47915e+08	8.81152	7263.59	4842.39
P63104	14-3-3 protein zeta/delta OS=Homo sapiens GN=YWHAZ PE=1 SV=1	27727.7	23331.7	6.46936e+08	8.81086	7252.61	4835.08
P09467	Fructose-1,6-bisphosphatase 1 OS=Homo sapiens GN=FBP1 PE=1 SV=5	36818.8	17569.2	6.46876e+08	8.81082	7251.94	4834.63
P21810	Biglycan OS=Homo sapiens GN=BGN PE=1 SV=2	41627.5	15452.4	6.43246e+08	8.80838	7211.25	4807.5
Q07075	Glutamyl aminopeptidase OS=Homo sapiens GN=ENPEP PE=1 SV=3	109176	5883.44	6.42328e+08	8.80776	7200.95	4800.63
P15924	Desmoplakin OS=Homo sapiens GN=DSP PE=1 SV=3	331569	1928.4	6.39396e+08	8.80577	7168.09	4778.72
P08236	Beta-glucuronidase OS=Homo sapiens GN=GUSB PE=1 SV=2	74684.7	8497.54	6.34636e+08	8.80252	7114.72	4743.15
Q08345	Epithelial discoidin domain-containing receptor 1 OS=Homo sapiens GN=DDR1 PE=1 SV=1	101063	6248.54	6.31497e+08	8.80037	7079.53	4719.69
O95967	EGF-containing fibulin-like extracellular matrix protein 2 OS=Homo sapiens GN=EFEMP2 PE=1 SV=3	49372.3	12784.2	6.31185e+08	8.80016	7076.03	4717.35
P05164	Myeloperoxidase OS=Homo sapiens GN=MPO PE=1 SV=1	83814.8	7496.46	6.28314e+08	8.79818	7043.85	4695.9
P04180	Phosphatidylcholine-sterol acyltransferase OS=Homo sapiens GN=LCAT PE=1 SV=1	49546.1	12633.3	6.25929e+08	8.79652	7017.11	4678.07
Q5SZK8	FRAS1-related extracellular matrix protein 2 OS=Homo sapiens GN=FREM2 PE=1 SV=2	350937	1781.06	6.25041e+08	8.79591	7007.16	4671.44
P62258	14-3-3 protein epsilon OS=Homo sapiens GN=YWHAE PE=1 SV=1	29155.4	21185.5	6.17672e+08	8.79076	6924.54	4616.36
Q86T13	C-type lectin domain family 14 member A OS=Homo sapiens GN=CLEC14A PE=1 SV=1	51602.5	11927.7	6.155e+08	8.78923	6900.19	4600.13
Q9H665	IGF-like family receptor 1 OS=Homo sapiens GN=IGFLR1 PE=1 SV=1	37870.2	16188.6	6.13064e+08	8.78751	6872.88	4581.92
P15311	Ezrin OS=Homo sapiens GN=EZR PE=1 SV=4	69369.7	8825.39	6.12215e+08	8.7869	6863.36	4575.58
P49747	Cartilage oligomeric matrix protein OS=Homo sapiens GN=COMP PE=1 SV=2	82807.6	7316.96	6.059e+08	8.7824	6792.57	4528.38
Q8IYS5	Osteoclast-associated immunoglobulin-like receptor OS=Homo sapiens GN=OSCAR PE=2 SV=3	30461.6	19840.6	6.04376e+08	8.78131	6775.49	4516.99
O43707	Alpha-actinin-4 OS=Homo sapiens GN=ACTN4 PE=1 SV=2	104788	5760.95	6.03681e+08	8.78081	6767.7	4511.8
Q5KU26	Collectin-12 OS=Homo sapiens GN=COLEC12 PE=1 SV=3	81464.7	7401.82	6.02987e+08	8.78031	6759.91	4506.61
Q9HC84	Mucin-5B OS=Homo sapiens GN=MUC5B PE=1 SV=3	595960	1009.07	6.01367e+08	8.77914	6741.76	4494.51
P11021	78 kDa glucose-regulated protein OS=Homo sapiens GN=HSPA5 PE=1 SV=2	72288.4	8316.22	6.01166e+08	8.77899	6739.5	4493
P36955	Pigment epithelium-derived factor OS=Homo sapiens GN=SERPINF1 PE=1 SV=4	46283.3	12971.5	6.00362e+08	8.77841	6730.49	4486.99
Q9NZH0	G-protein coupled receptor family C group 5 member B OS=Homo sapiens GN=GPRC5B PE=2 SV=2	44765.6	13384.8	5.99177e+08	8.77756	6717.2	4478.13
Q12913	Receptor-type tyrosine-protein phosphatase eta OS=Homo sapiens GN=PTPRJ PE=1 SV=3	145851	4106.18	5.98889e+08	8.77735	6713.98	4475.99
P78380	Oxidized low-density lipoprotein receptor 1 OS=Homo sapiens GN=OLR1 PE=1 SV=1	30939.4	19287.8	5.96754e+08	8.7758	6690.04	4460.02
Q9NPF0	CD320 antigen OS=Homo sapiens GN=CD320 PE=1 SV=1	28972.1	20587.1	5.96451e+08	8.77557	6686.64	4457.76
P05067	Amyloid beta A4 protein OS=Homo sapiens GN=APP PE=1 SV=3	86888	6856.61	5.95757e+08	8.77507	6678.86	4452.58
P04156	Major prion protein OS=Homo sapiens GN=PRNP PE=1 SV=1	27643.2	21416.5	5.9202e+08	8.77234	6636.97	4424.65
Q13477	Mucosal addressin cell adhesion molecule 1 OS=Homo sapiens GN=MADCAM1 PE=1 SV=2	40130.5	14653.4	5.88048e+08	8.76941	6592.44	4394.96
Q08174	Protocadherin-1 OS=Homo sapiens GN=PCDH1 PE=1 SV=2	114673	5074.63	5.81924e+08	8.76487	6523.78	4349.19
P11279	Lysosome-associated membrane glycoprotein 1 OS=Homo sapiens GN=LAMP1 PE=1 SV=3	44853.8	12900.8	5.78648e+08	8.76241	6487.06	4324.71
P31947	14-3-3 protein sigma OS=Homo sapiens GN=SFN PE=1 SV=1	27756.7	20693	5.74369e+08	8.75919	6439.08	4292.72
Q9UHL4	Dipeptidyl peptidase 2 OS=Homo sapiens GN=DPP7 PE=1 SV=3	54307.2	10565.1	5.73761e+08	8.75873	6432.27	4288.18
P26842	CD27 antigen OS=Homo sapiens GN=CD27 PE=1 SV=2	29117.9	19651.6	5.72214e+08	8.75756	6414.93	4276.62
P00441	Superoxide dismutase [Cu-Zn] OS=Homo sapiens GN=SOD1 PE=1 SV=2	15925.9	35901.4	5.71761e+08	8.75721	6409.85	4273.24
P56537	Eukaryotic translation initiation factor 6 OS=Homo sapiens GN=EIF6 PE=1 SV=1	26582.2	21499.4	5.71502e+08	8.75702	6406.94	4271.29
P10599	Thioredoxin OS=Homo sapiens GN=TXN PE=1 SV=3	11729.7	48547.4	5.69447e+08	8.75545	6383.91	4255.94
Q13332	Receptor-type tyrosine-protein phosphatase S OS=Homo sapiens GN=PTPRS PE=1 SV=3	216905	2602.33	5.64457e+08	8.75163	6327.96	4218.64
P08107	Heat shock 70 kDa protein 1A/1B OS=Homo sapiens GN=HSPA1A PE=1 SV=5	70009	7994.27	5.59671e+08	8.74793	6274.31	4182.87
P62937	Peptidyl-prolyl cis-trans isomerase A OS=Homo sapiens GN=PPIA PE=1 SV=2	18000.9	31057	5.59053e+08	8.74745	6267.38	4178.25
P01019	Angiotensinogen OS=Homo sapiens GN=AGT PE=1 SV=1	53120.5	10492.4	5.57363e+08	8.74614	6248.44	4165.62
Q8N2S1	Latent-transforming growth factor beta-binding protein 4 OS=Homo sapiens GN=LTBP4 PE=1 SV=2	173320	3188.4	5.52612e+08	8.74242	6195.18	4130.12
P01596	Ig kappa chain V-I region CAR OS=Homo sapiens PE=1 SV=1	11663.7	46592.7	5.43444e+08	8.73515	6092.4	4061.6
Q9H2M3	S-methylmethionine--homocysteine S-methyltransferase BHMT2 OS=Homo sapiens GN=BHMT2 PE=1 SV=1	40328.2	13291.8	5.36035e+08	8.72919	6009.33	4006.22
P04216	Thy-1 membrane glycoprotein OS=Homo sapiens GN=THY1 PE=1 SV=2	17923.3	29844.7	5.34916e+08	8.72829	5996.8	3997.86
O75131	Copine-3 OS=Homo sapiens GN=CPNE3 PE=1 SV=1	60092.1	8884.34	5.33879e+08	8.72744	5985.16	3990.11
Q7KYR7	Butyrophilin subfamily 2 member A1 OS=Homo sapiens GN=BTN2A1 PE=1 SV=3	59594.5	8932.03	5.323e+08	8.72616	5967.46	3978.31
Q99715	Collagen alpha-1(XII) chain OS=Homo sapiens GN=COL12A1 PE=1 SV=2	332941	1594.56	5.30892e+08	8.72501	5951.68	3967.79
Q7Z794	Keratin, type II cytoskeletal 1b OS=Homo sapiens GN=KRT77 PE=1 SV=3	61863.5	8580.97	5.30849e+08	8.72497	5951.19	3967.46
P43121	Cell surface glycoprotein MUC18 OS=Homo sapiens GN=MCAM PE=1 SV=2	71562.6	7380.78	5.28188e+08	8.72279	5921.36	3947.58
O15197	Ephrin type-B receptor 6 OS=Homo sapiens GN=EPHB6 PE=1 SV=4	110630	4747.45	5.25211e+08	8.72033	5887.99	3925.33
P06311	Ig kappa chain V-III region IARC/BL41 OS=Homo sapiens PE=1 SV=1	14061.1	36925.6	5.19214e+08	8.71535	5820.76	3880.51
Q9HBB8	Cadherin-related family member 5 OS=Homo sapiens GN=CDHR5 PE=1 SV=3	88168.7	5754.22	5.07342e+08	8.7053	5687.66	3791.78
P08572	Collagen alpha-2(IV) chain OS=Homo sapiens GN=COL4A2 PE=1 SV=4	167449	3022.66	5.0614e+08	8.70427	5674.19	3782.79
P15291	Beta-1,4-galactosyltransferase 1 OS=Homo sapiens GN=B4GALT1 PE=1 SV=5	43892.3	11521.8	5.05719e+08	8.70391	5669.48	3779.65
Q92817	Envoplakin OS=Homo sapiens GN=EVPL PE=1 SV=3	231463	2183.22	5.05334e+08	8.70358	5665.16	3776.77
P05937	Calbindin OS=Homo sapiens GN=CALB1 PE=1 SV=2	30006	16759.7	5.02893e+08	8.70148	5637.79	3758.52
Q14118	Dystroglycan OS=Homo sapiens GN=DAG1 PE=1 SV=2	97380.6	5157.49	5.0224e+08	8.70091	5630.47	3753.64
P01598	Ig kappa chain V-I region EU OS=Homo sapiens PE=1 SV=1	11780.8	42532.8	5.01068e+08	8.6999	5617.33	3744.89
P08603	Complement factor H OS=Homo sapiens GN=CFH PE=1 SV=4	139005	3603.68	5.00928e+08	8.69978	5615.76	3743.84
P21926	CD9 antigen OS=Homo sapiens GN=CD9 PE=1 SV=4	25399	19699.9	5.00357e+08	8.69928	5609.36	3739.57
P02766	Transthyretin OS=Homo sapiens GN=TTR PE=1 SV=1	15877	31393.5	4.98436e+08	8.69761	5587.82	3725.22
Q8WUM4	Programmed cell death 6-interacting protein OS=Homo sapiens GN=PDCD6IP PE=1 SV=1	95963.1	5174.58	4.96569e+08	8.69598	5566.89	3711.26
P09668	Pro-cathepsin H OS=Homo sapiens GN=CTSH PE=1 SV=4	37369	13161.7	4.91839e+08	8.69182	5513.87	3675.91
P17936	Insulin-like growth factor-binding protein 3 OS=Homo sapiens GN=IGFBP3 PE=1 SV=2	31653.7	15530.6	4.91601e+08	8.69161	5511.2	3674.13
Q9BXP8	Pappalysin-2 OS=Homo sapiens GN=PAPPA2 PE=1 SV=4	198411	2462.47	4.8858e+08	8.68894	5477.33	3651.56
Q13228	Selenium-binding protein 1 OS=Homo sapiens GN=SELENBP1 PE=1 SV=2	52357.6	9195.39	4.81448e+08	8.68255	5397.38	3598.25
P24821	Tenascin OS=Homo sapiens GN=TNC PE=1 SV=3	240700	1993.92	4.79937e+08	8.68118	5380.44	3586.96
P35527	Keratin, type I cytoskeletal 9 OS=Homo sapiens GN=KRT9 PE=1 SV=3	62026.8	7724.82	4.79146e+08	8.68047	5371.57	3581.05
Q09666	Neuroblast differentiation-associated protein AHNAK OS=Homo sapiens GN=AHNAK PE=1 SV=2	628699	761.594	4.78814e+08	8.68017	5367.84	3578.56
P18827	Syndecan-1 OS=Homo sapiens GN=SDC1 PE=1 SV=3	32441.8	14729.7	4.77858e+08	8.6793	5357.13	3571.42
Q8N1N4	Keratin, type II cytoskeletal 78 OS=Homo sapiens GN=KRT78 PE=2 SV=2	56830.5	8363.05	4.75276e+08	8.67695	5328.19	3552.12
Q86UN3	Reticulon-4 receptor-like 2 OS=Homo sapiens GN=RTN4RL2 PE=1 SV=1	46076.5	10293.8	4.74303e+08	8.67606	5317.28	3544.85
P01611	Ig kappa chain V-I region Wes OS=Homo sapiens PE=1 SV=1	11600.7	40811.4	4.73441e+08	8.67527	5307.61	3538.41
Q8N6Q3	CD177 antigen OS=Homo sapiens GN=CD177 PE=1 SV=2	46332.4	10194.1	4.72317e+08	8.67423	5295.01	3530.01
P21802	Fibroblast growth factor receptor 2 OS=Homo sapiens GN=FGFR2 PE=1 SV=1	91965.8	5120.88	4.70946e+08	8.67297	5279.64	3519.76
P01612	Ig kappa chain V-I region Mev OS=Homo sapiens PE=1 SV=1	11862.8	39389.9	4.67273e+08	8.66957	5238.47	3492.31
Q8N307	Mucin-20 OS=Homo sapiens GN=MUC20 PE=1 SV=3	71938.2	6470.43	4.65471e+08	8.66789	5218.26	3478.84
P00352	Retinal dehydrogenase 1 OS=Homo sapiens GN=ALDH1A1 PE=1 SV=2	54826.9	8466.93	4.64216e+08	8.66672	5204.19	3469.46
P61916	Epididymal secretory protein E1 OS=Homo sapiens GN=NPC2 PE=1 SV=1	16559.5	27404.2	4.538e+08	8.65686	5087.42	3391.61
O94910	Latrophilin-1 OS=Homo sapiens GN=LPHN1 PE=1 SV=1	162614	2789.05	4.53537e+08	8.65661	5084.47	3389.65
O75015	Low affinity immunoglobulin gamma Fc region receptor III-B OS=Homo sapiens GN=FCGR3B PE=1 SV=2	26199.2	17207.2	4.50816e+08	8.654	5053.97	3369.31
O00241	Signal-regulatory protein beta-1 OS=Homo sapiens GN=SIRPB1 PE=1 SV=5	43183.9	10421.1	4.50023e+08	8.65323	5045.08	3363.39
P32119	Peroxiredoxin-2 OS=Homo sapiens GN=PRDX2 PE=1 SV=5	21878.2	20523.7	4.49022e+08	8.65227	5033.86	3355.91
P23526	Adenosylhomocysteinase OS=Homo sapiens GN=AHCY PE=1 SV=4	47685.2	9410.66	4.48749e+08	8.652	5030.8	3353.86
P09210	Glutathione S-transferase A2 OS=Homo sapiens GN=GSTA2 PE=1 SV=4	25647.6	17329.2	4.44452e+08	8.64783	4982.63	3321.75
O60635	Tetraspanin-1 OS=Homo sapiens GN=TSPAN1 PE=1 SV=2	26283.1	16862.5	4.432e+08	8.6466	4968.59	3312.39
P14314	Glucosidase 2 subunit beta OS=Homo sapiens GN=PRKCSH PE=1 SV=2	59387.8	7452.82	4.42607e+08	8.64602	4961.94	3307.96
Q15904	V-type proton ATPase subunit S1 OS=Homo sapiens GN=ATP6AP1 PE=1 SV=2	51992.6	8505.72	4.42235e+08	8.64565	4957.76	3305.18
P01764	Ig heavy chain V-III region VH26 OS=Homo sapiens PE=1 SV=1	12574.2	34871.4	4.3848e+08	8.64195	4915.67	3277.11
Q6P531	Gamma-glutamyltransferase 6 OS=Homo sapiens GN=GGT6 PE=2 SV=2	50478	8650.24	4.36647e+08	8.64013	4895.12	3263.41
P08195	4F2 cell-surface antigen heavy chain OS=Homo sapiens GN=SLC3A2 PE=1 SV=3	67951.7	6424.45	4.36552e+08	8.64004	4894.06	3262.71
P31946	14-3-3 protein beta/alpha OS=Homo sapiens GN=YWHAB PE=1 SV=3	28064.8	15538.3	4.36081e+08	8.63957	4888.77	3259.18
O00533	Neural cell adhesion molecule L1-like protein OS=Homo sapiens GN=CHL1 PE=1 SV=4	134987	3227	4.35603e+08	8.63909	4883.42	3255.61
Q96JQ0	Protocadherin-16 OS=Homo sapiens GN=DCHS1 PE=2 SV=1	345971	1254.45	4.34002e+08	8.63749	4865.47	3243.65
Q9HAT2	Sialate O-acetylesterase OS=Homo sapiens GN=SIAE PE=1 SV=1	58277.1	7394.64	4.30939e+08	8.63442	4831.13	3220.75
Q8NDA2	Hemicentin-2 OS=Homo sapiens GN=HMCN2 PE=2 SV=2	542267	790.913	4.28886e+08	8.63234	4808.12	3205.41
O00560	Syntenin-1 OS=Homo sapiens GN=SDCBP PE=1 SV=1	32423.9	13147.7	4.26299e+08	8.62971	4779.12	3186.08
Q8WWA0	Intelectin-1 OS=Homo sapiens GN=ITLN1 PE=1 SV=1	34939.3	12199.5	4.26242e+08	8.62966	4778.48	3185.65
P48745	Protein NOV homolog OS=Homo sapiens GN=NOV PE=1 SV=1	39135.5	10871.6	4.25464e+08	8.62886	4769.76	3179.84
P54760	Ephrin type-B receptor 4 OS=Homo sapiens GN=EPHB4 PE=1 SV=2	108201	3907.77	4.22826e+08	8.62616	4740.18	3160.12
P16112	Aggrecan core protein OS=Homo sapiens GN=ACAN PE=1 SV=2	250040	1686	4.21567e+08	8.62487	4726.07	3150.71
Q68D85	Natural cytotoxicity triggering receptor 3 ligand 1 OS=Homo sapiens GN=NCR3LG1 PE=1 SV=1	50794.6	8254.35	4.19276e+08	8.6225	4700.39	3133.59
P07686	Beta-hexosaminidase subunit beta OS=Homo sapiens GN=HEXB PE=1 SV=3	63071.2	6640.96	4.18853e+08	8.62206	4695.64	3130.43
Q15485	Ficolin-2 OS=Homo sapiens GN=FCN2 PE=1 SV=2	33979.5	12284.1	4.17408e+08	8.62056	4679.44	3119.62
O43278	Kunitz-type protease inhibitor 1 OS=Homo sapiens GN=SPINT1 PE=1 SV=2	58360.2	7149.42	4.17242e+08	8.62039	4677.58	3118.38
P06865	Beta-hexosaminidase subunit alpha OS=Homo sapiens GN=HEXA PE=1 SV=2	60664.3	6858.5	4.16066e+08	8.61916	4664.4	3109.6
P01036	Cystatin-S OS=Homo sapiens GN=CST4 PE=1 SV=3	16204	25630.5	4.15315e+08	8.61838	4655.98	3103.99
Q9HD89	Resistin OS=Homo sapiens GN=RETN PE=2 SV=1	11411.5	36001.1	4.10825e+08	8.61366	4605.64	3070.43
Q9BUP0	EF-hand domain-containing protein D1 OS=Homo sapiens GN=EFHD1 PE=1 SV=1	26910.8	15233.9	4.09957e+08	8.61274	4595.91	3063.94
P08253	72 kDa type IV collagenase OS=Homo sapiens GN=MMP2 PE=1 SV=2	73834.7	5537.56	4.08864e+08	8.61158	4583.66	3055.77
Q9Y3L5	Ras-related protein Rap-2c OS=Homo sapiens GN=RAP2C PE=1 SV=1	20731.4	19604.4	4.06426e+08	8.60898	4556.33	3037.55
P07204	Thrombomodulin OS=Homo sapiens GN=THBD PE=1 SV=2	60289.2	6698.71	4.0386e+08	8.60623	4527.56	3018.37
P27348	14-3-3 protein theta OS=Homo sapiens GN=YWHAQ PE=1 SV=1	27746.8	14522.4	4.02949e+08	8.60525	4517.34	3011.56
Q92896	Golgi apparatus protein 1 OS=Homo sapiens GN=GLG1 PE=1 SV=2	134464	2969.85	3.99336e+08	8.60134	4476.85	2984.56
P00995	Pancreatic secretory trypsin inhibitor OS=Homo sapiens GN=SPINK1 PE=1 SV=2	8501.17	46507.4	3.95367e+08	8.597	4432.34	2954.9
Q9UIB8	SLAM family member 5 OS=Homo sapiens GN=CD84 PE=1 SV=1	38757.6	10184.4	3.94722e+08	8.59629	4425.12	2950.08
Q9GZX9	Twisted gastrulation protein homolog 1 OS=Homo sapiens GN=TWSG1 PE=2 SV=1	24999.3	15736.6	3.93403e+08	8.59484	4410.33	2940.22
P29622	Kallistatin OS=Homo sapiens GN=SERPINA4 PE=1 SV=3	48511.1	8034.84	3.89779e+08	8.59082	4369.7	2913.14
P30041	Peroxiredoxin-6 OS=Homo sapiens GN=PRDX6 PE=1 SV=3	25019.2	15424.3	3.85903e+08	8.58648	4326.25	2884.17
Q9BQ51	Programmed cell death 1 ligand 2 OS=Homo sapiens GN=PDCD1LG2 PE=1 SV=2	30937.2	12456.1	3.85356e+08	8.58586	4320.12	2880.08
P01781	Ig heavy chain V-III region GAL OS=Homo sapiens PE=1 SV=1	12628.1	30489.4	3.85022e+08	8.58549	4316.38	2877.58
P13598	Intercellular adhesion molecule 2 OS=Homo sapiens GN=ICAM2 PE=1 SV=2	30634.6	12568.1	3.85018e+08	8.58548	4316.33	2877.55
P26038	Moesin OS=Homo sapiens GN=MSN PE=1 SV=3	67777.8	5678.36	3.84867e+08	8.58531	4314.63	2876.42
Q9UBX5	Fibulin-5 OS=Homo sapiens GN=FBLN5 PE=1 SV=1	50146.7	7617.08	3.81971e+08	8.58203	4282.17	2854.78
P35858	Insulin-like growth factor-binding protein complex acid labile subunit OS=Homo sapiens GN=IGFALS PE=1 SV=1	65993.8	5719.48	3.7745e+08	8.57686	4231.49	2820.99
P14550	Alcohol dehydrogenase [NADP(+)] OS=Homo sapiens GN=AKR1A1 PE=1 SV=3	36549.8	10326.7	3.77438e+08	8.57685	4231.35	2820.9
Q99519	Sialidase-1 OS=Homo sapiens GN=NEU1 PE=1 SV=1	45438.6	8300.72	3.77173e+08	8.57654	4228.38	2818.92
O00338	Sulfotransferase 1C2 OS=Homo sapiens GN=SULT1C2 PE=1 SV=1	34857.4	10799.7	3.7645e+08	8.57571	4220.27	2813.51
P61981	14-3-3 protein gamma OS=Homo sapiens GN=YWHAG PE=1 SV=2	28284.9	13279.1	3.75598e+08	8.57472	4210.72	2807.15
Q92520	Protein FAM3C OS=Homo sapiens GN=FAM3C PE=1 SV=1	24664.6	15207.2	3.75079e+08	8.57412	4204.9	2803.27
P10645	Chromogranin-A OS=Homo sapiens GN=CHGA PE=1 SV=7	50657.6	7381.52	3.7393e+08	8.57279	4192.03	2794.68
Q2M2I5	Keratin, type I cytoskeletal 24 OS=Homo sapiens GN=KRT24 PE=1 SV=1	55053.4	6785.87	3.73586e+08	8.57239	4188.16	2792.11
Q96AP7	Endothelial cell-selective adhesion molecule OS=Homo sapiens GN=ESAM PE=1 SV=1	41150.6	8924.56	3.67251e+08	8.56496	4117.14	2744.76
Q04917	14-3-3 protein eta OS=Homo sapiens GN=YWHAH PE=1 SV=4	28201	13011.8	3.66946e+08	8.5646	4113.72	2742.48
Q9UN70	Protocadherin gamma-C3 OS=Homo sapiens GN=PCDHGC3 PE=1 SV=1	101015	3597.38	3.63392e+08	8.56037	4073.88	2715.92
P36957	Dihydrolipoyllysine-residue succinyltransferase component of 2-oxoglutarate dehydrogenase complex, mitochondrial OS=Homo sapiens GN=DLST PE=1 SV=4	48724.4	7436.23	3.62326e+08	8.5591	4061.93	2707.96
P51688	N-sulphoglucosamine sulphohydrolase OS=Homo sapiens GN=SGSH PE=1 SV=1	56659.4	6352.5	3.59929e+08	8.55622	4035.06	2690.04
P02675	Fibrinogen beta chain OS=Homo sapiens GN=FGB PE=1 SV=2	55892.2	6419.48	3.58799e+08	8.55485	4022.4	2681.6
P23470	Receptor-type tyrosine-protein phosphatase gamma OS=Homo sapiens GN=PTPRG PE=1 SV=4	161901	2207.35	3.57374e+08	8.55312	4006.41	2670.94
P55285	Cadherin-6 OS=Homo sapiens GN=CDH6 PE=1 SV=1	88254.2	4012.2	3.54094e+08	8.54912	3969.64	2646.43
Q13508	Ecto-ADP-ribosyltransferase 3 OS=Homo sapiens GN=ART3 PE=1 SV=2	43895.2	8023.64	3.522e+08	8.54679	3948.41	2632.27
P51654	Glypican-3 OS=Homo sapiens GN=GPC3 PE=1 SV=1	65519.8	5372.76	3.52022e+08	8.54657	3946.42	2630.94
P35247	Pulmonary surfactant-associated protein D OS=Homo sapiens GN=SFTPD PE=1 SV=3	37704.7	9325.03	3.51598e+08	8.54605	3941.66	2627.78
P13797	Plastin-3 OS=Homo sapiens GN=PLS3 PE=1 SV=4	70766.2	4913.35	3.47699e+08	8.5412	3897.96	2598.64
Q9P121	Neurotrimin OS=Homo sapiens GN=NTM PE=1 SV=1	37947.5	9132.81	3.46567e+08	8.53979	3885.26	2590.18
P21796	Voltage-dependent anion-selective channel protein 1 OS=Homo sapiens GN=VDAC1 PE=1 SV=2	30753.6	11212.1	3.44813e+08	8.53758	3865.6	2577.06
P13796	Plastin-2 OS=Homo sapiens GN=LCP1 PE=1 SV=6	70243.9	4881.82	3.42918e+08	8.53519	3844.36	2562.9
P07711	Cathepsin L1 OS=Homo sapiens GN=CTSL1 PE=1 SV=2	37539.7	9123.46	3.42492e+08	8.53465	3839.58	2559.72
P08519	Apolipoprotein(a) OS=Homo sapiens GN=LPA PE=1 SV=1	500995	681.99	3.41674e+08	8.53361	3830.41	2553.61
O75309	Cadherin-16 OS=Homo sapiens GN=CDH16 PE=1 SV=1	89866.6	3767.26	3.38551e+08	8.52962	3795.4	2530.26
Q92673	Sortilin-related receptor OS=Homo sapiens GN=SORL1 PE=1 SV=2	248267	1356.82	3.36853e+08	8.52744	3776.36	2517.57
Q6KB66	Keratin, type II cytoskeletal 80 OS=Homo sapiens GN=KRT80 PE=1 SV=2	50493.8	6662.02	3.3639e+08	8.52684	3771.18	2514.12
P00918	Carbonic anhydrase 2 OS=Homo sapiens GN=CA2 PE=1 SV=2	29227.9	11425.5	3.33942e+08	8.52367	3743.73	2495.82
Q92859	Neogenin OS=Homo sapiens GN=NEO1 PE=1 SV=2	159917	2073.2	3.31539e+08	8.52053	3716.78	2477.86
P13591	Neural cell adhesion molecule 1 OS=Homo sapiens GN=NCAM1 PE=1 SV=3	94515.1	3502.53	3.31042e+08	8.51988	3711.22	2474.15
P04196	Histidine-rich glycoprotein OS=Homo sapiens GN=HRG PE=1 SV=1	59540.9	5516.71	3.2847e+08	8.5165	3682.38	2454.92
Q9UMR5	Lysosomal thioesterase PPT2 OS=Homo sapiens GN=PPT2 PE=1 SV=4	34203.2	9556.38	3.26859e+08	8.51436	3664.32	2442.88
Q9Y2E5	Epididymis-specific alpha-mannosidase OS=Homo sapiens GN=MAN2B2 PE=1 SV=4	113908	2808.94	3.19959e+08	8.50509	3586.97	2391.31
P07476	Involucrin OS=Homo sapiens GN=IVL PE=1 SV=2	68437.2	4633.16	3.17081e+08	8.50117	3554.7	2369.8
Q99574	Neuroserpin OS=Homo sapiens GN=SERPINI1 PE=1 SV=1	46397.1	6833.91	3.17074e+08	8.50116	3554.62	2369.75
P62873	Guanine nucleotide-binding protein G(I)/G(S)/G(T) subunit beta-1 OS=Homo sapiens GN=GNB1 PE=1 SV=3	37353	8463.06	3.16121e+08	8.49985	3543.94	2362.62
P11684	Uteroglobin OS=Homo sapiens GN=SCGB1A1 PE=1 SV=1	9987.07	31569.3	3.15284e+08	8.4987	3534.56	2356.37
Q99988	Growth/differentiation factor 15 OS=Homo sapiens GN=GDF15 PE=1 SV=3	34118.7	9149.94	3.12184e+08	8.49441	3499.81	2333.21
Q5ZPR3	CD276 antigen OS=Homo sapiens GN=CD276 PE=1 SV=1	57199.5	5448.39	3.11645e+08	8.49366	3493.76	2329.17
P23528	Cofilin-1 OS=Homo sapiens GN=CFL1 PE=1 SV=3	18490.6	16852.3	3.11609e+08	8.49361	3493.36	2328.91
P35241	Radixin OS=Homo sapiens GN=RDX PE=1 SV=1	68521.4	4547.07	3.11572e+08	8.49356	3492.94	2328.63
P01037	Cystatin-SN OS=Homo sapiens GN=CST1 PE=1 SV=3	16377.3	19009.5	3.11325e+08	8.49321	3490.18	2326.79
P01700	Ig lambda chain V-I region HA OS=Homo sapiens PE=1 SV=1	11888.9	26149.7	3.10891e+08	8.49261	3485.31	2323.54
P25940	Collagen alpha-3(V) chain OS=Homo sapiens GN=COL5A3 PE=1 SV=3	172016	1805.52	3.10578e+08	8.49217	3481.8	2321.2
Q9BX67	Junctional adhesion molecule C OS=Homo sapiens GN=JAM3 PE=1 SV=1	34997.8	8761.29	3.06626e+08	8.48661	3437.5	2291.66
Q9UBR2	Cathepsin Z OS=Homo sapiens GN=CTSZ PE=1 SV=1	33846.2	9059.08	3.06615e+08	8.48659	3437.38	2291.58
O00303	Eukaryotic translation initiation factor 3 subunit F OS=Homo sapiens GN=EIF3F PE=1 SV=1	37540.1	8164.86	3.0651e+08	8.48644	3436.2	2290.8
P34059	N-acetylgalactosamine-6-sulfatase OS=Homo sapiens GN=GALNS PE=1 SV=1	57989.1	5277.73	3.0605e+08	8.48579	3431.04	2287.36
Q8NI99	Angiopoietin-related protein 6 OS=Homo sapiens GN=ANGPTL6 PE=1 SV=1	51662.1	5862.2	3.02854e+08	8.48123	3395.2	2263.47
P07737	Profilin-1 OS=Homo sapiens GN=PFN1 PE=1 SV=2	15044.5	20090.9	3.02259e+08	8.48038	3388.54	2259.03
P17050	Alpha-N-acetylgalactosaminidase OS=Homo sapiens GN=NAGA PE=1 SV=2	46533.9	6489.71	3.01991e+08	8.47999	3385.54	2257.03
P34896	Serine hydroxymethyltransferase, cytosolic OS=Homo sapiens GN=SHMT1 PE=1 SV=1	53049	5680.09	3.01323e+08	8.47903	3378.05	2252.03
Q96J84	Kin of IRRE-like protein 1 OS=Homo sapiens GN=KIRREL PE=1 SV=2	83483.8	3593.01	2.99958e+08	8.47706	3362.74	2241.83
P04075	Fructose-bisphosphate aldolase A OS=Homo sapiens GN=ALDOA PE=1 SV=2	39395.3	7606.12	2.99645e+08	8.47661	3359.24	2239.49
Q8TB96	T-cell immunomodulatory protein OS=Homo sapiens GN=ITFG1 PE=1 SV=1	68064.5	4385.98	2.9853e+08	8.47499	3346.73	2231.15
Q9HB40	Retinoid-inducible serine carboxypeptidase OS=Homo sapiens GN=SCPEP1 PE=1 SV=1	50797.7	5875.58	2.98466e+08	8.4749	3346.02	2230.68
O95460	Matrilin-4 OS=Homo sapiens GN=MATN4 PE=1 SV=3	68442.6	4360.45	2.98441e+08	8.47486	3345.73	2230.49
P19256	Lymphocyte function-associated antigen 3 OS=Homo sapiens GN=CD58 PE=1 SV=1	28128.9	10598.5	2.98125e+08	8.4744	3342.19	2228.13
P29972	Aquaporin-1 OS=Homo sapiens GN=AQP1 PE=1 SV=3	28508	10369.1	2.95602e+08	8.47071	3313.91	2209.28
P40925	Malate dehydrogenase, cytoplasmic OS=Homo sapiens GN=MDH1 PE=1 SV=4	36403	8117.47	2.955e+08	8.47056	3312.77	2208.51
O15204	ADAM DEC1 OS=Homo sapiens GN=ADAMDEC1 PE=1 SV=2	52741.5	5521.09	2.91191e+08	8.46418	3264.46	2176.3
P07108	Acyl-CoA-binding protein OS=Homo sapiens GN=DBI PE=1 SV=2	10038	28375	2.84829e+08	8.45458	3193.14	2128.76
Q86UD1	Out at first protein homolog OS=Homo sapiens GN=OAF PE=2 SV=1	30668.6	9204.62	2.82293e+08	8.4507	3164.71	2109.8
P62158	Calmodulin OS=Homo sapiens GN=CALM1 PE=1 SV=2	16826.8	16761	2.82034e+08	8.4503	3161.81	2107.87
O43490	Prominin-1 OS=Homo sapiens GN=PROM1 PE=1 SV=1	97140.1	2903.01	2.81999e+08	8.45025	3161.41	2107.61
Q9NPG4	Protocadherin-12 OS=Homo sapiens GN=PCDH12 PE=2 SV=1	128915	2173.28	2.80168e+08	8.44742	3140.88	2093.92
P02748	Complement component C9 OS=Homo sapiens GN=C9 PE=1 SV=2	63132.7	4423.38	2.7926e+08	8.44601	3130.71	2087.14
O75787	Renin receptor OS=Homo sapiens GN=ATP6AP2 PE=1 SV=2	38983.3	7115.2	2.77374e+08	8.44307	3109.56	2073.04
O75369	Filamin-B OS=Homo sapiens GN=FLNB PE=1 SV=2	277990	993.904	2.76295e+08	8.44137	3097.47	2064.98
P02545	Prelamin-A/C OS=Homo sapiens GN=LMNA PE=1 SV=1	74094.7	3700.28	2.74171e+08	8.43802	3073.65	2049.1
P40189	Interleukin-6 receptor subunit beta OS=Homo sapiens GN=IL6ST PE=1 SV=2	103471	2649.38	2.74135e+08	8.43796	3073.25	2048.83
Q9H0W9	Ester hydrolase C11orf54 OS=Homo sapiens GN=C11orf54 PE=1 SV=1	35094.6	7804.74	2.73904e+08	8.4376	3070.66	2047.11
Q7Z4R8	UPF0669 protein C6orf120 OS=Homo sapiens GN=C6orf120 PE=1 SV=1	20759.4	13142.2	2.72824e+08	8.43588	3058.55	2039.03
P06280	Alpha-galactosidase A OS=Homo sapiens GN=GLA PE=1 SV=1	48734.9	5566.17	2.71267e+08	8.4334	3041.09	2027.4
P31997	Carcinoembryonic antigen-related cell adhesion molecule 8 OS=Homo sapiens GN=CEACAM8 PE=1 SV=2	38130.1	7109.48	2.71085e+08	8.43311	3039.05	2026.04
Q9Y279	V-set and immunoglobulin domain-containing protein 4 OS=Homo sapiens GN=VSIG4 PE=1 SV=1	43959	6161.71	2.70863e+08	8.43275	3036.57	2024.38
P05060	Secretogranin-1 OS=Homo sapiens GN=CHGB PE=1 SV=2	78229.2	3440.68	2.69161e+08	8.43001	3017.49	2011.66
Q04756	Hepatocyte growth factor activator OS=Homo sapiens GN=HGFAC PE=1 SV=1	70636.1	3803.95	2.68696e+08	8.42926	3012.28	2008.18
Q9Y2S2	Lambda-crystallin homolog OS=Homo sapiens GN=CRYL1 PE=1 SV=3	35396	7557.8	2.67516e+08	8.42735	2999.05	1999.37
P17927	Complement receptor type 1 OS=Homo sapiens GN=CR1 PE=1 SV=3	223517	1194.84	2.67066e+08	8.42662	2994	1996
P35326	Small proline-rich protein 2A OS=Homo sapiens GN=SPRR2A PE=2 SV=1	7959.66	33522.4	2.66827e+08	8.42623	2991.32	1994.22
P18669	Phosphoglycerate mutase 1 OS=Homo sapiens GN=PGAM1 PE=1 SV=2	28785.8	9213.78	2.65226e+08	8.42362	2973.37	1982.25
P36896	Activin receptor type-1B OS=Homo sapiens GN=ACVR1B PE=1 SV=1	56769.6	4664.76	2.64816e+08	8.42294	2968.78	1979.19
P17813	Endoglin OS=Homo sapiens GN=ENG PE=1 SV=2	70533.1	3748.61	2.64401e+08	8.42226	2964.12	1976.08
Q96S96	Phosphatidylethanolamine-binding protein 4 OS=Homo sapiens GN=PEBP4 PE=1 SV=3	25716.8	10249.3	2.63578e+08	8.42091	2954.9	1969.93
P54652	Heat shock-related 70 kDa protein 2 OS=Homo sapiens GN=HSPA2 PE=1 SV=1	69977.9	3697.99	2.58777e+08	8.41293	2901.08	1934.05
P20151	Kallikrein-2 OS=Homo sapiens GN=KLK2 PE=2 SV=1	28652.3	8987.84	2.57522e+08	8.41081	2887.01	1924.67
P11597	Cholesteryl ester transfer protein OS=Homo sapiens GN=CETP PE=1 SV=2	54721.2	4686.19	2.56434e+08	8.40898	2874.8	1916.54
P48061	Stromal cell-derived factor 1 OS=Homo sapiens GN=CXCL12 PE=1 SV=1	10658.8	23608.9	2.51643e+08	8.40078	2821.1	1880.73
Q6UXB4	C-type lectin domain family 4 member G OS=Homo sapiens GN=CLEC4G PE=1 SV=1	32541	7698.32	2.50511e+08	8.39883	2808.41	1872.27
Q9NP79	Vacuolar protein sorting-associated protein VTA1 homolog OS=Homo sapiens GN=VTA1 PE=1 SV=1	33857.9	7391.33	2.50255e+08	8.39838	2805.53	1870.36
P09619	Platelet-derived growth factor receptor beta OS=Homo sapiens GN=PDGFRB PE=1 SV=1	123889	2014.12	2.49529e+08	8.39712	2797.39	1864.93
O95630	STAM-binding protein OS=Homo sapiens GN=STAMBP PE=1 SV=1	48046.5	5135.99	2.46766e+08	8.39229	2766.43	1844.29
P61626	Lysozyme C OS=Homo sapiens GN=LYZ PE=1 SV=1	16526.3	14772.6	2.44137e+08	8.38763	2736.95	1824.63
P09466	Glycodelin OS=Homo sapiens GN=PAEP PE=1 SV=2	20610.5	11810.7	2.43424e+08	8.38636	2728.95	1819.3
P02652	Apolipoprotein A-II OS=Homo sapiens GN=APOA2 PE=1 SV=1	11167.9	21661.4	2.41912e+08	8.38366	2712.01	1808.01
P54108	Cysteine-rich secretory protein 3 OS=Homo sapiens GN=CRISP3 PE=1 SV=1	27612	8649.55	2.38831e+08	8.37809	2677.47	1784.98
P08238	Heat shock protein HSP 90-beta OS=Homo sapiens GN=HSP90AB1 PE=1 SV=4	83212.1	2831.57	2.3562e+08	8.37221	2641.47	1760.98
O43291	Kunitz-type protease inhibitor 2 OS=Homo sapiens GN=SPINT2 PE=1 SV=2	28209.8	8318.34	2.34659e+08	8.37044	2630.69	1753.8
O94772	Lymphocyte antigen 6H OS=Homo sapiens GN=LY6H PE=2 SV=1	14659.1	15992.9	2.3444e+08	8.37003	2628.24	1752.16
P43652	Afamin OS=Homo sapiens GN=AFM PE=1 SV=1	69024	3393.7	2.34247e+08	8.36967	2626.07	1750.72
Q16610	Extracellular matrix protein 1 OS=Homo sapiens GN=ECM1 PE=1 SV=2	60635.3	3836.97	2.32656e+08	8.36671	2608.23	1738.82
P03951	Coagulation factor XI OS=Homo sapiens GN=F11 PE=1 SV=1	70063.5	3311.51	2.32016e+08	8.36552	2601.07	1734.05
Q96IU4	Abhydrolase domain-containing protein 14B OS=Homo sapiens GN=ABHD14B PE=1 SV=1	22331.5	10337.3	2.30848e+08	8.36333	2587.97	1725.31
P02743	Serum amyloid P-component OS=Homo sapiens GN=APCS PE=1 SV=2	25371.1	9082.79	2.30441e+08	8.36256	2583.4	1722.27
P12277	Creatine kinase B-type OS=Homo sapiens GN=CKB PE=1 SV=1	42617.3	5404.38	2.3032e+08	8.36233	2582.05	1721.37
P09228	Cystatin-SA OS=Homo sapiens GN=CST2 PE=1 SV=1	16434.2	13914.7	2.28677e+08	8.35922	2563.63	1709.08
P16152	Carbonyl reductase [NADPH] 1 OS=Homo sapiens GN=CBR1 PE=1 SV=3	30355.9	7533.18	2.28676e+08	8.35922	2563.62	1709.08
Q02413	Desmoglein-1 OS=Homo sapiens GN=DSG1 PE=1 SV=2	113676	2002.34	2.27618e+08	8.35721	2551.76	1701.17
P07237	Protein disulfide-isomerase OS=Homo sapiens GN=P4HB PE=1 SV=3	57080.7	3971.58	2.26701e+08	8.35545	2541.48	1694.32
P11717	Cation-independent mannose-6-phosphate receptor OS=Homo sapiens GN=IGF2R PE=1 SV=3	274199	820.017	2.24848e+08	8.35189	2520.7	1680.47
O76076	WNT1-inducible-signaling pathway protein 2 OS=Homo sapiens GN=WISP2 PE=1 SV=1	26806.7	8373.26	2.2446e+08	8.35114	2516.35	1677.57
P14174	Macrophage migration inhibitory factor OS=Homo sapiens GN=MIF PE=1 SV=4	12468.2	17881.8	2.22954e+08	8.34821	2499.47	1666.31
Q14393	Growth arrest-specific protein 6 OS=Homo sapiens GN=GAS6 PE=1 SV=2	79625.2	2797.75	2.22772e+08	8.34786	2497.43	1664.95
P30044	Peroxiredoxin-5, mitochondrial OS=Homo sapiens GN=PRDX5 PE=1 SV=4	22072.5	10079.9	2.22488e+08	8.34731	2494.25	1662.83
Q9Y512	Sorting and assembly machinery component 50 homolog OS=Homo sapiens GN=SAMM50 PE=1 SV=3	51943.3	4262.38	2.21402e+08	8.34518	2482.07	1654.72
Q9Y653	G-protein coupled receptor 56 OS=Homo sapiens GN=GPR56 PE=1 SV=2	77688.1	2841.05	2.20716e+08	8.34383	2474.38	1649.59
P53801	Pituitary tumor-transforming gene 1 protein-interacting protein OS=Homo sapiens GN=PTTG1IP PE=1 SV=1	20310.2	10849.8	2.20361e+08	8.34314	2470.41	1646.94
P21333	Filamin-A OS=Homo sapiens GN=FLNA PE=1 SV=4	280564	783.62	2.19855e+08	8.34214	2464.74	1643.16
Q9BRK5	45 kDa calcium-binding protein OS=Homo sapiens GN=SDF4 PE=1 SV=1	41780.5	5260.18	2.19773e+08	8.34197	2463.81	1642.54
Q9BRT3	Migration and invasion enhancer 1 OS=Homo sapiens GN=MIEN1 PE=1 SV=1	12395.2	17721.8	2.19665e+08	8.34176	2462.6	1641.73
P13727	Bone marrow proteoglycan OS=Homo sapiens GN=PRG2 PE=1 SV=2	25189.2	8706.31	2.19305e+08	8.34105	2458.57	1639.05
P01603	Ig kappa chain V-I region Ka OS=Homo sapiens PE=1 SV=1	11808.8	18497.5	2.18433e+08	8.33932	2448.79	1632.53
Q05707	Collagen alpha-1(XIV) chain OS=Homo sapiens GN=COL14A1 PE=1 SV=3	193394	1123.99	2.17373e+08	8.33721	2436.9	1624.6
O75891	Cytosolic 10-formyltetrahydrofolate dehydrogenase OS=Homo sapiens GN=ALDH1L1 PE=1 SV=2	98766.6	2200.48	2.17334e+08	8.33713	2436.46	1624.31
P13639	Elongation factor 2 OS=Homo sapiens GN=EEF2 PE=1 SV=4	95276.9	2280.46	2.17276e+08	8.33701	2435.82	1623.88
Q8WVQ1	Soluble calcium-activated nucleotidase 1 OS=Homo sapiens GN=CANT1 PE=1 SV=1	44811.7	4845.69	2.17144e+08	8.33675	2434.33	1622.89
P54793	Arylsulfatase F OS=Homo sapiens GN=ARSF PE=1 SV=4	65897	3293.61	2.17039e+08	8.33654	2433.16	1622.11
P41181	Aquaporin-2 OS=Homo sapiens GN=AQP2 PE=1 SV=1	28819.2	7459.52	2.14978e+08	8.33239	2410.05	1606.7
Q14766	Latent-transforming growth factor beta-binding protein 1 OS=Homo sapiens GN=LTBP1 PE=1 SV=4	186673	1149.4	2.14561e+08	8.33155	2405.39	1603.59
P31431	Syndecan-4 OS=Homo sapiens GN=SDC4 PE=1 SV=2	21628	9828.74	2.12576e+08	8.32751	2383.13	1588.75
Q14CN4	Keratin, type II cytoskeletal 72 OS=Homo sapiens GN=KRT72 PE=1 SV=2	55842.4	3797.14	2.12041e+08	8.32642	2377.13	1584.76
P09525	Annexin A4 OS=Homo sapiens GN=ANXA4 PE=1 SV=4	35860.1	5899.84	2.11569e+08	8.32545	2371.84	1581.23
P17174	Aspartate aminotransferase, cytoplasmic OS=Homo sapiens GN=GOT1 PE=1 SV=3	46218.5	4576.98	2.11541e+08	8.3254	2371.53	1581.02
O00592	Podocalyxin OS=Homo sapiens GN=PODXL PE=1 SV=2	58599.1	3607.36	2.11388e+08	8.32508	2369.81	1579.87
O00182	Galectin-9 OS=Homo sapiens GN=LGALS9 PE=1 SV=2	39492.8	5326.32	2.10352e+08	8.32295	2358.19	1572.13
P21281	V-type proton ATPase subunit B, brain isoform OS=Homo sapiens GN=ATP6V1B2 PE=1 SV=3	56464.9	3719.18	2.10003e+08	8.32223	2354.28	1569.52
P25325	3-mercaptopyruvate sulfurtransferase OS=Homo sapiens GN=MPST PE=1 SV=3	33157.6	6325.4	2.09735e+08	8.32167	2351.28	1567.52
O00115	Deoxyribonuclease-2-alpha OS=Homo sapiens GN=DNASE2 PE=1 SV=2	39555.5	5274.33	2.08629e+08	8.31937	2338.88	1559.25
P21399	Cytoplasmic aconitate hydratase OS=Homo sapiens GN=ACO1 PE=1 SV=3	98336.6	2115.29	2.0801e+08	8.31808	2331.94	1554.63
A6NI73	Leukocyte immunoglobulin-like receptor subfamily A member 5 OS=Homo sapiens GN=LILRA5 PE=1 SV=1	32734.5	6338.33	2.07482e+08	8.31698	2326.02	1550.68
Q8IV08	Phospholipase D3 OS=Homo sapiens GN=PLD3 PE=1 SV=1	54670.5	3792.81	2.07355e+08	8.31671	2324.6	1549.73
P06744	Glucose-6-phosphate isomerase OS=Homo sapiens GN=GPI PE=1 SV=4	63107.2	3282.56	2.07153e+08	8.31629	2322.33	1548.22
P52758	Ribonuclease UK114 OS=Homo sapiens GN=HRSP12 PE=1 SV=1	14484.6	14207.4	2.05788e+08	8.31342	2307.03	1538.02
O94760	N(G),N(G)-dimethylarginine dimethylaminohydrolase 1 OS=Homo sapiens GN=DDAH1 PE=1 SV=3	31101.9	6611.17	2.0562e+08	8.31307	2305.15	1536.76
P23284	Peptidyl-prolyl cis-trans isomerase B OS=Homo sapiens GN=PPIB PE=1 SV=2	23727.5	8648.4	2.05205e+08	8.31219	2300.5	1533.66
P98172	Ephrin-B1 OS=Homo sapiens GN=EFNB1 PE=1 SV=1	37982.5	5359.1	2.03552e+08	8.30868	2281.96	1521.31
Q8NFT8	Delta and Notch-like epidermal growth factor-related receptor OS=Homo sapiens GN=DNER PE=1 SV=1	78422.4	2574.78	2.01921e+08	8.30518	2263.68	1509.12
P41217	OX-2 membrane glycoprotein OS=Homo sapiens GN=CD200 PE=1 SV=4	31244.2	6445.39	2.01381e+08	8.30402	2257.63	1505.09
O00462	Beta-mannosidase OS=Homo sapiens GN=MANBA PE=1 SV=3	100831	1974.68	1.99109e+08	8.29909	2232.15	1488.1
P11047	Laminin subunit gamma-1 OS=Homo sapiens GN=LAMC1 PE=1 SV=3	177489	1111	1.9719e+08	8.29488	2210.64	1473.76
Q99969	Retinoic acid receptor responder protein 2 OS=Homo sapiens GN=RARRES2 PE=1 SV=1	18605.7	10583	1.96904e+08	8.29426	2207.44	1471.63
Q8WW52	Protein FAM151A OS=Homo sapiens GN=FAM151A PE=2 SV=2	63987.1	3076.04	1.96826e+08	8.29408	2206.57	1471.04
P21709	Ephrin type-A receptor 1 OS=Homo sapiens GN=EPHA1 PE=1 SV=4	108058	1813.57	1.9597e+08	8.29219	2196.97	1464.65
P27482	Calmodulin-like protein 3 OS=Homo sapiens GN=CALML3 PE=1 SV=2	16879.9	11521.3	1.94479e+08	8.28887	2180.25	1453.5
O75339	Cartilage intermediate layer protein 1 OS=Homo sapiens GN=CILP PE=1 SV=4	132480	1463.8	1.93924e+08	8.28763	2174.03	1449.35
P52209	6-phosphogluconate dehydrogenase, decarboxylating OS=Homo sapiens GN=PGD PE=1 SV=3	53105.9	3614.24	1.91938e+08	8.28316	2151.76	1434.51
Q15223	Poliovirus receptor-related protein 1 OS=Homo sapiens GN=PVRL1 PE=1 SV=3	57122.5	3351.71	1.91458e+08	8.28207	2146.38	1430.92
Q8NCC3	Group XV phospholipase A2 OS=Homo sapiens GN=PLA2G15 PE=1 SV=2	46627.9	4103.61	1.91343e+08	8.28181	2145.09	1430.06
P00915	Carbonic anhydrase 1 OS=Homo sapiens GN=CA1 PE=1 SV=2	28852.4	6620.17	1.91008e+08	8.28105	2141.33	1427.55
O43768	Alpha-endosulfine OS=Homo sapiens GN=ENSA PE=1 SV=1	13380.7	14268.6	1.90925e+08	8.28086	2140.4	1426.94
O75083	WD repeat-containing protein 1 OS=Homo sapiens GN=WDR1 PE=1 SV=4	66151.9	2879.97	1.90516e+08	8.27993	2135.82	1423.88
P15313	V-type proton ATPase subunit B, kidney isoform OS=Homo sapiens GN=ATP6V1B1 PE=1 SV=3	56796.8	3343.99	1.89928e+08	8.27859	2129.23	1419.49
P30039	Phenazine biosynthesis-like domain-containing protein OS=Homo sapiens GN=PBLD PE=1 SV=2	31765.2	5946.54	1.88893e+08	8.27622	2117.63	1411.75
P00491	Purine nucleoside phosphorylase OS=Homo sapiens GN=PNP PE=1 SV=2	32097.1	5865.79	1.88275e+08	8.27479	2110.7	1407.13
Q14247	Src substrate cortactin OS=Homo sapiens GN=CTTN PE=1 SV=2	61548.5	3057.88	1.88208e+08	8.27464	2109.94	1406.63
P05362	Intercellular adhesion molecule 1 OS=Homo sapiens GN=ICAM1 PE=1 SV=2	57788.9	3255.38	1.88125e+08	8.27445	2109.02	1406.01
P04275	von Willebrand factor OS=Homo sapiens GN=VWF PE=1 SV=4	309058	605.976	1.87282e+08	8.2725	2099.56	1399.71
Q02383	Semenogelin-2 OS=Homo sapiens GN=SEMG2 PE=1 SV=1	65405.4	2858.01	1.86929e+08	8.27168	2095.61	1397.07
P02656	Apolipoprotein C-III OS=Homo sapiens GN=APOC3 PE=1 SV=1	10845.5	17073	1.85165e+08	8.26756	2075.83	1383.89
Q6UY11	Protein delta homolog 2 OS=Homo sapiens GN=DLK2 PE=2 SV=1	40519.7	4551.69	1.84433e+08	8.26584	2067.62	1378.42
Q13621	Solute carrier family 12 member 1 OS=Homo sapiens GN=SLC12A1 PE=1 SV=2	121372	1518.94	1.84358e+08	8.26566	2066.78	1377.85
Q969Z4	Tumor necrosis factor receptor superfamily member 19L OS=Homo sapiens GN=RELT PE=1 SV=1	46062.3	3985.57	1.83585e+08	8.26384	2058.12	1372.08
P35579	Myosin-9 OS=Homo sapiens GN=MYH9 PE=1 SV=4	226392	810.466	1.83483e+08	8.2636	2056.97	1371.31
P14923	Junction plakoglobin OS=Homo sapiens GN=JUP PE=1 SV=3	81692.7	2234.53	1.82544e+08	8.26137	2046.45	1364.3
Q08334	Interleukin-10 receptor subunit beta OS=Homo sapiens GN=IL10RB PE=1 SV=2	36970.8	4920.47	1.81914e+08	8.25987	2039.39	1359.59
Q9UN37	Vacuolar protein sorting-associated protein 4A OS=Homo sapiens GN=VPS4A PE=1 SV=1	48867	3718.6	1.81717e+08	8.25939	2037.17	1358.12
P04279	Semenogelin-1 OS=Homo sapiens GN=SEMG1 PE=1 SV=2	52099.9	3484.7	1.81553e+08	8.259	2035.33	1356.89
Q8N0V5	N-acetyllactosaminide beta-1,6-N-acetylglucosaminyl-transferase, isoform A OS=Homo sapiens GN=GCNT2 PE=2 SV=1	45844	3953.77	1.81257e+08	8.25829	2032.02	1354.68
P32926	Desmoglein-3 OS=Homo sapiens GN=DSG3 PE=1 SV=2	107465	1680.67	1.80614e+08	8.25675	2024.81	1349.87
P21266	Glutathione S-transferase Mu 3 OS=Homo sapiens GN=GSTM3 PE=1 SV=3	26542.1	6796.04	1.80381e+08	8.25619	2022.2	1348.14
Q3LXA3	Bifunctional ATP-dependent dihydroxyacetone kinase/FAD-AMP lyase (cyclizing) OS=Homo sapiens GN=DAK PE=1 SV=2	58910	3049.24	1.79631e+08	8.25438	2013.79	1342.53
O43895	Xaa-Pro aminopeptidase 2 OS=Homo sapiens GN=XPNPEP2 PE=1 SV=3	75576.8	2369.32	1.79066e+08	8.25301	2007.45	1338.3
Q8IZF2	Probable G-protein coupled receptor 116 OS=Homo sapiens GN=GPR116 PE=1 SV=3	149361	1178.94	1.76088e+08	8.24573	1974.07	1316.05
P01703	Ig lambda chain V-I region NEWM OS=Homo sapiens PE=1 SV=1	10897.5	16004.9	1.74413e+08	8.24158	1955.3	1303.53
P58499	Protein FAM3B OS=Homo sapiens GN=FAM3B PE=1 SV=2	25965.2	6716.2	1.74387e+08	8.24151	1955.01	1303.34
P01619	Ig kappa chain V-III region B6 OS=Homo sapiens PE=1 SV=1	11525.6	15123.4	1.74306e+08	8.24131	1954.1	1302.73
P04211	Ig lambda chain V region 4A OS=Homo sapiens PE=4 SV=1	12372	14037.6	1.73673e+08	8.23973	1947	1298
P55291	Cadherin-15 OS=Homo sapiens GN=CDH15 PE=1 SV=1	88861.4	1952.92	1.73539e+08	8.2394	1945.49	1297
Q01973	Tyrosine-protein kinase transmembrane receptor ROR1 OS=Homo sapiens GN=ROR1 PE=1 SV=2	104215	1659.84	1.7298e+08	8.238	1939.23	1292.82
P55000	Secreted Ly-6/uPAR-related protein 1 OS=Homo sapiens GN=SLURP1 PE=1 SV=2	11178.1	15294.4	1.70963e+08	8.2329	1916.62	1277.75
Q9Y287	Integral membrane protein 2B OS=Homo sapiens GN=ITM2B PE=1 SV=1	30318.4	5622.1	1.70453e+08	8.2316	1910.9	1273.93
P47929	Galectin-7 OS=Homo sapiens GN=LGALS7 PE=1 SV=2	15065.8	11212.3	1.68921e+08	8.22768	1893.73	1262.49
P38606	V-type proton ATPase catalytic subunit A OS=Homo sapiens GN=ATP6V1A PE=1 SV=2	68260.5	2472.92	1.68803e+08	8.22738	1892.4	1261.6
P54753	Ephrin type-B receptor 3 OS=Homo sapiens GN=EPHB3 PE=1 SV=2	110259	1529.26	1.68615e+08	8.2269	1890.3	1260.2
Q68CJ9	Cyclic AMP-responsive element-binding protein 3-like protein 3 OS=Homo sapiens GN=CREB3L3 PE=1 SV=2	49046.7	3429.7	1.68216e+08	8.22587	1885.82	1257.21
P08758	Annexin A5 OS=Homo sapiens GN=ANXA5 PE=1 SV=2	35914.4	4682.87	1.68182e+08	8.22578	1885.45	1256.96
Q86V85	Integral membrane protein GPR180 OS=Homo sapiens GN=GPR180 PE=2 SV=1	49363.1	3405.39	1.68101e+08	8.22557	1884.53	1256.35
Q8NHJ6	Leukocyte immunoglobulin-like receptor subfamily B member 4 OS=Homo sapiens GN=LILRB4 PE=1 SV=3	49324.7	3406.92	1.68045e+08	8.22543	1883.9	1255.94
Q9NQ38	Serine protease inhibitor Kazal-type 5 OS=Homo sapiens GN=SPINK5 PE=1 SV=2	120637	1389.61	1.67637e+08	8.22437	1879.34	1252.89
P16035	Metalloproteinase inhibitor 2 OS=Homo sapiens GN=TIMP2 PE=1 SV=2	24383.1	6868.69	1.6748e+08	8.22396	1877.57	1251.71
Q99497	Protein DJ-1 OS=Homo sapiens GN=PARK7 PE=1 SV=2	19878.5	8415.99	1.67297e+08	8.22349	1875.52	1250.35
P29323	Ephrin type-B receptor 2 OS=Homo sapiens GN=EPHB2 PE=1 SV=5	117417	1414.47	1.66082e+08	8.22032	1861.9	1241.27
Q9H756	Leucine-rich repeat-containing protein 19 OS=Homo sapiens GN=LRRC19 PE=2 SV=1	42307.5	3922.11	1.65934e+08	8.21994	1860.24	1240.16
Q16706	Alpha-mannosidase 2 OS=Homo sapiens GN=MAN2A1 PE=1 SV=2	131057	1265.98	1.65915e+08	8.21989	1860.03	1240.02
P50395	Rab GDP dissociation inhibitor beta OS=Homo sapiens GN=GDI2 PE=1 SV=2	50630.9	3264.89	1.65304e+08	8.21828	1853.18	1235.45
P01743	Ig heavy chain V-I region HG3 OS=Homo sapiens PE=4 SV=1	12937.2	12762.9	1.65117e+08	8.21779	1851.07	1234.05
P61586	Transforming protein RhoA OS=Homo sapiens GN=RHOA PE=1 SV=1	21754.1	7546.77	1.64173e+08	8.2153	1840.5	1227
P35052	Glypican-1 OS=Homo sapiens GN=GPC1 PE=1 SV=2	61641	2661.9	1.64082e+08	8.21506	1839.48	1226.32
P55072	Transitional endoplasmic reticulum ATPase OS=Homo sapiens GN=VCP PE=1 SV=4	89265.7	1834.35	1.63745e+08	8.21417	1835.7	1223.8
Q06481	Amyloid-like protein 2 OS=Homo sapiens GN=APLP2 PE=1 SV=2	86900.2	1877.81	1.63182e+08	8.21267	1829.39	1219.59
O75487	Glypican-4 OS=Homo sapiens GN=GPC4 PE=1 SV=4	62371.7	2605.86	1.62532e+08	8.21094	1822.09	1214.73
P29279	Connective tissue growth factor OS=Homo sapiens GN=CTGF PE=1 SV=2	38064.8	4254.35	1.61941e+08	8.20936	1815.48	1210.32
Q14126	Desmoglein-2 OS=Homo sapiens GN=DSG2 PE=1 SV=2	122218	1320.86	1.61432e+08	8.20799	1809.77	1206.52
P19021	Peptidyl-glycine alpha-amidating monooxygenase OS=Homo sapiens GN=PAM PE=1 SV=2	108263	1490.02	1.61315e+08	8.20767	1808.45	1205.63
Q9NY97	UDP-GlcNAc:betaGal beta-1,3-N-acetylglucosaminyltransferase 2 OS=Homo sapiens GN=B3GNT2 PE=1 SV=2	45992.5	3500.22	1.60984e+08	8.20678	1804.74	1203.16
Q5JS37	NHL repeat-containing protein 3 OS=Homo sapiens GN=NHLRC3 PE=2 SV=1	38258.5	4168.91	1.59496e+08	8.20275	1788.06	1192.04
Q96P63	Serpin B12 OS=Homo sapiens GN=SERPINB12 PE=1 SV=1	46247.1	3436.41	1.58924e+08	8.20119	1781.65	1187.77
Q13421	Mesothelin OS=Homo sapiens GN=MSLN PE=1 SV=2	68942.2	2303.78	1.58828e+08	8.20093	1780.57	1187.05
O00584	Ribonuclease T2 OS=Homo sapiens GN=RNASET2 PE=1 SV=2	29461.8	5387.36	1.58721e+08	8.20064	1779.38	1186.25
Q6PK18	PKHD domain-containing transmembrane protein C17orf101 OS=Homo sapiens GN=C17orf101 PE=2 SV=2	35623.9	4399.2	1.56717e+08	8.19512	1756.91	1171.27
O43866	CD5 antigen-like OS=Homo sapiens GN=CD5L PE=1 SV=1	38062.9	4115.52	1.56649e+08	8.19493	1756.14	1170.76
P31949	Protein S100-A11 OS=Homo sapiens GN=S100A11 PE=1 SV=2	11732.8	13314	1.56211e+08	8.19371	1751.24	1167.49
P08311	Cathepsin G OS=Homo sapiens GN=CTSG PE=1 SV=2	28819.1	5406.52	1.55811e+08	8.1926	1746.75	1164.5
A1A5D9	Bicaudal D-related protein 2 OS=Homo sapiens GN=CCDC64B PE=2 SV=2	56800.2	2730.26	1.55079e+08	8.19055	1738.55	1159.03
P13489	Ribonuclease inhibitor OS=Homo sapiens GN=RNH1 PE=1 SV=2	49941.1	3077.09	1.53673e+08	8.1866	1722.79	1148.53
P01714	Ig lambda chain V-III region SH OS=Homo sapiens PE=1 SV=1	11385.6	13445.5	1.53085e+08	8.18493	1716.19	1144.13
P23083	Ig heavy chain V-I region V35 OS=Homo sapiens PE=1 SV=1	13000.4	11765.4	1.52955e+08	8.18456	1714.74	1143.16
Q14894	Thiomorpholine-carboxylate dehydrogenase OS=Homo sapiens GN=CRYM PE=1 SV=1	33754.4	4511.52	1.52283e+08	8.18265	1707.21	1138.14
Q8N271	Prominin-2 OS=Homo sapiens GN=PROM2 PE=1 SV=1	91824.7	1643.97	1.50957e+08	8.17885	1692.34	1128.22
P22314	Ubiquitin-like modifier-activating enzyme 1 OS=Homo sapiens GN=UBA1 PE=1 SV=3	117774	1276.28	1.50313e+08	8.177	1685.12	1123.41
P54826	Growth arrest-specific protein 1 OS=Homo sapiens GN=GAS1 PE=1 SV=2	35670	4205.01	1.49993e+08	8.17607	1681.52	1121.02
Q6P9A2	Putative polypeptide N-acetylgalactosaminyltransferase-like protein 4 OS=Homo sapiens GN=GALNTL4 PE=2 SV=2	69516.3	2155.13	1.49817e+08	8.17556	1679.56	1119.7
Q5VW32	BRO1 domain-containing protein BROX OS=Homo sapiens GN=BROX PE=1 SV=1	46446.6	3219.19	1.49521e+08	8.1747	1676.23	1117.49
Q5IJ48	Crumbs homolog 2 OS=Homo sapiens GN=CRB2 PE=1 SV=2	134176	1104.74	1.48229e+08	8.17093	1661.75	1107.83
Q9UKU6	Thyrotropin-releasing hormone-degrading ectoenzyme OS=Homo sapiens GN=TRHDE PE=2 SV=1	116926	1266.75	1.48116e+08	8.1706	1660.49	1106.99
P15121	Aldose reductase OS=Homo sapiens GN=AKR1B1 PE=1 SV=3	35830.5	4129.37	1.47957e+08	8.17014	1658.71	1105.81
P15814	Immunoglobulin lambda-like polypeptide 1 OS=Homo sapiens GN=IGLL1 PE=1 SV=1	22948.6	6423.75	1.47416e+08	8.16855	1652.64	1101.76
Q14019	Coactosin-like protein OS=Homo sapiens GN=COTL1 PE=1 SV=3	15935	9205.69	1.46693e+08	8.16641	1644.53	1096.36
O75874	Isocitrate dehydrogenase [NADP] cytoplasmic OS=Homo sapiens GN=IDH1 PE=1 SV=2	46629.5	3140.96	1.46461e+08	8.16572	1641.94	1094.62
O00299	Chloride intracellular channel protein 1 OS=Homo sapiens GN=CLIC1 PE=1 SV=4	26905.7	5435.99	1.46259e+08	8.16512	1639.67	1093.11
Q9H159	Cadherin-19 OS=Homo sapiens GN=CDH19 PE=2 SV=1	86948.2	1681.96	1.46244e+08	8.16508	1639.49	1093
Q86TH1	ADAMTS-like protein 2 OS=Homo sapiens GN=ADAMTSL2 PE=1 SV=1	104553	1391.75	1.45511e+08	8.1629	1631.29	1087.52
P18510	Interleukin-1 receptor antagonist protein OS=Homo sapiens GN=IL1RN PE=1 SV=1	20041.9	7241.26	1.45129e+08	8.16175	1627	1084.67
P61158	Actin-related protein 3 OS=Homo sapiens GN=ACTR3 PE=1 SV=3	47341	3059.74	1.44851e+08	8.16092	1623.89	1082.59
Q9BXN2	C-type lectin domain family 7 member A OS=Homo sapiens GN=CLEC7A PE=1 SV=1	27609.6	5242.63	1.44747e+08	8.16061	1622.71	1081.81
Q9GZM7	Tubulointerstitial nephritis antigen-like OS=Homo sapiens GN=TINAGL1 PE=1 SV=1	52352.9	2760.77	1.44534e+08	8.15997	1620.33	1080.22
Q8N3J6	Cell adhesion molecule 2 OS=Homo sapiens GN=CADM2 PE=2 SV=1	47524.2	3037.77	1.44367e+08	8.15947	1618.46	1078.97
P40121	Macrophage-capping protein OS=Homo sapiens GN=CAPG PE=1 SV=2	38474.5	3746.48	1.44144e+08	8.1588	1615.96	1077.3
P31151	Protein S100-A7 OS=Homo sapiens GN=S100A7 PE=1 SV=4	11463.6	12454.8	1.42777e+08	8.15466	1600.63	1067.09
P14625	Endoplasmin OS=Homo sapiens GN=HSP90B1 PE=1 SV=1	92411.3	1543.77	1.42662e+08	8.15431	1599.34	1066.23
Q9UNW1	Multiple inositol polyphosphate phosphatase 1 OS=Homo sapiens GN=MINPP1 PE=1 SV=1	55016.1	2584.59	1.42194e+08	8.15288	1594.09	1062.73
P02511	Alpha-crystallin B chain OS=Homo sapiens GN=CRYAB PE=1 SV=2	20146.4	7010.8	1.41242e+08	8.14997	1583.43	1055.62
Q15746	Myosin light chain kinase, smooth muscle OS=Homo sapiens GN=MYLK PE=1 SV=4	210583	665.727	1.40191e+08	8.14672	1571.64	1047.76
Q9NRX4	14 kDa phosphohistidine phosphatase OS=Homo sapiens GN=PHPT1 PE=1 SV=1	13823.7	10140.2	1.40175e+08	8.14667	1571.46	1047.64
Q8NHP8	Putative phospholipase B-like 2 OS=Homo sapiens GN=PLBD2 PE=1 SV=2	65430	2141.06	1.4009e+08	8.14641	1570.5	1047
P12821	Angiotensin-converting enzyme OS=Homo sapiens GN=ACE PE=1 SV=1	149620	935.177	1.39921e+08	8.14588	1568.61	1045.74
Q14914	Prostaglandin reductase 1 OS=Homo sapiens GN=PTGR1 PE=1 SV=2	35846.7	3863.84	1.38506e+08	8.14147	1552.75	1035.17
P48551	Interferon alpha/beta receptor 2 OS=Homo sapiens GN=IFNAR2 PE=1 SV=1	57722.2	2391.94	1.38068e+08	8.14009	1547.84	1031.89
Q9UEF7	Klotho OS=Homo sapiens GN=KL PE=1 SV=2	116107	1185.93	1.37695e+08	8.13892	1543.65	1029.1
Q9NR99	Matrix-remodeling-associated protein 5 OS=Homo sapiens GN=MXRA5 PE=2 SV=3	311955	440.544	1.3743e+08	8.13808	1540.69	1027.13
Q16832	Discoidin domain-containing receptor 2 OS=Homo sapiens GN=DDR2 PE=1 SV=2	96673.8	1420.89	1.37363e+08	8.13787	1539.93	1026.62
O00231	26S proteasome non-ATPase regulatory subunit 11 OS=Homo sapiens GN=PSMD11 PE=1 SV=3	47434	2889.32	1.37052e+08	8.13689	1536.45	1024.3
P01033	Metalloproteinase inhibitor 1 OS=Homo sapiens GN=TIMP1 PE=1 SV=1	23155.5	5908.85	1.36823e+08	8.13616	1533.88	1022.59
O94903	Proline synthase co-transcribed bacterial homolog protein OS=Homo sapiens GN=PROSC PE=1 SV=1	30324.6	4462.56	1.35325e+08	8.13138	1517.09	1011.39
Q8IUK5	Plexin domain-containing protein 1 OS=Homo sapiens GN=PLXDC1 PE=1 SV=2	55725	2419.9	1.34849e+08	8.12985	1511.75	1007.83
O95954	Formimidoyltransferase-cyclodeaminase OS=Homo sapiens GN=FTCD PE=1 SV=2	58889.4	2286.17	1.34631e+08	8.12915	1509.31	1006.21
Q8TF66	Leucine-rich repeat-containing protein 15 OS=Homo sapiens GN=LRRC15 PE=1 SV=2	64325.2	2091.01	1.34504e+08	8.12874	1507.89	1005.26
P54289	Voltage-dependent calcium channel subunit alpha-2/delta-1 OS=Homo sapiens GN=CACNA2D1 PE=1 SV=3	124490	1077.32	1.34116e+08	8.12748	1503.53	1002.35
P17931	Galectin-3 OS=Homo sapiens GN=LGALS3 PE=1 SV=5	26136	5126.61	1.33989e+08	8.12707	1502.12	1001.41
Q5JWF2	Guanine nucleotide-binding protein G(s) subunit alpha isoforms XLas OS=Homo sapiens GN=GNAS PE=1 SV=2	110956	1204.77	1.33676e+08	8.12605	1498.6	999.069
Q9UK41	Vacuolar protein sorting-associated protein 28 homolog OS=Homo sapiens GN=VPS28 PE=1 SV=1	25408.6	5255.93	1.33546e+08	8.12563	1497.15	998.098
Q99816	Tumor susceptibility gene 101 protein OS=Homo sapiens GN=TSG101 PE=1 SV=2	43916.4	3025.19	1.32856e+08	8.12338	1489.41	992.937
O43155	Leucine-rich repeat transmembrane protein FLRT2 OS=Homo sapiens GN=FLRT2 PE=1 SV=1	74001.8	1786.4	1.32197e+08	8.12122	1482.02	988.013
O43175	D-3-phosphoglycerate dehydrogenase OS=Homo sapiens GN=PHGDH PE=1 SV=4	56614.4	2315.59	1.31096e+08	8.11759	1469.68	979.786
P06576	ATP synthase subunit beta, mitochondrial OS=Homo sapiens GN=ATP5B PE=1 SV=3	56524.6	2316.42	1.30935e+08	8.11706	1467.87	978.583
P08123	Collagen alpha-2(I) chain OS=Homo sapiens GN=COL1A2 PE=1 SV=7	129235	1012.39	1.30836e+08	8.11673	1466.77	977.845
P07384	Calpain-1 catalytic subunit OS=Homo sapiens GN=CAPN1 PE=1 SV=1	81838.2	1597.03	1.30698e+08	8.11627	1465.22	976.812
O14594	Neurocan core protein OS=Homo sapiens GN=NCAN PE=2 SV=3	143003	913.103	1.30577e+08	8.11587	1463.86	975.904
P36980	Complement factor H-related protein 2 OS=Homo sapiens GN=CFHR2 PE=1 SV=1	30630.6	4262.2	1.30554e+08	8.11579	1463.6	975.736
Q12929	Epidermal growth factor receptor kinase substrate 8 OS=Homo sapiens GN=EPS8 PE=1 SV=1	91824.4	1415.48	1.29976e+08	8.11386	1457.12	971.412
Q13822	Ectonucleotide pyrophosphatase/phosphodiesterase family member 2 OS=Homo sapiens GN=ENPP2 PE=1 SV=3	98929.5	1311.88	1.29783e+08	8.11322	1454.96	969.975
P55017	Solute carrier family 12 member 3 OS=Homo sapiens GN=SLC12A3 PE=1 SV=3	113066	1146.38	1.29617e+08	8.11266	1453.1	968.736
P12259	Coagulation factor V OS=Homo sapiens GN=F5 PE=1 SV=4	251546	507.614	1.27688e+08	8.10615	1431.47	954.315
Q03405	Urokinase plasminogen activator surface receptor OS=Homo sapiens GN=PLAUR PE=1 SV=1	36953.2	3449.57	1.27473e+08	8.10542	1429.06	952.707
Q12841	Follistatin-related protein 1 OS=Homo sapiens GN=FSTL1 PE=1 SV=1	34962.8	3640.87	1.27295e+08	8.10481	1427.07	951.38
Q9Y281	Cofilin-2 OS=Homo sapiens GN=CFL2 PE=1 SV=1	18724.8	6744.43	1.26288e+08	8.10136	1415.78	943.856
Q16849	Receptor-type tyrosine-protein phosphatase-like N OS=Homo sapiens GN=PTPRN PE=1 SV=1	105781	1189	1.25774e+08	8.09959	1410.02	940.014
P22732	Solute carrier family 2, facilitated glucose transporter member 5 OS=Homo sapiens GN=SLC2A5 PE=1 SV=1	54938.3	2278.64	1.25185e+08	8.09755	1403.41	935.605
P36897	TGF-beta receptor type-1 OS=Homo sapiens GN=TGFBR1 PE=1 SV=1	55923.4	2236.8	1.25089e+08	8.09722	1402.34	934.893
P25815	Protein S100-P OS=Homo sapiens GN=S100P PE=1 SV=2	10393.2	12020.1	1.24928e+08	8.09666	1400.53	933.688
P69892	Hemoglobin subunit gamma-2 OS=Homo sapiens GN=HBG2 PE=1 SV=2	16116.3	7740.99	1.24756e+08	8.09606	1398.6	932.402
Q9UKR3	Kallikrein-13 OS=Homo sapiens GN=KLK13 PE=1 SV=1	30550.5	4058.77	1.23998e+08	8.09341	1390.1	926.734
P04066	Tissue alpha-L-fucosidase OS=Homo sapiens GN=FUCA1 PE=1 SV=4	53654.7	2307.5	1.23809e+08	8.09275	1387.98	925.321
P09237	Matrilysin OS=Homo sapiens GN=MMP7 PE=1 SV=1	29657.9	4169.08	1.23646e+08	8.09218	1386.16	924.106
Q15375	Ephrin type-A receptor 7 OS=Homo sapiens GN=EPHA7 PE=1 SV=3	112024	1099.02	1.23117e+08	8.09032	1380.23	920.155
P49908	Selenoprotein P OS=Homo sapiens GN=SEPP1 PE=1 SV=3	42777.6	2873.16	1.22907e+08	8.08958	1377.87	918.582
Q6UXD5	Seizure 6-like protein 2 OS=Homo sapiens GN=SEZ6L2 PE=1 SV=2	97498.2	1257.98	1.22651e+08	8.08867	1375	916.667
P24593	Insulin-like growth factor-binding protein 5 OS=Homo sapiens GN=IGFBP5 PE=1 SV=1	30550	4010.17	1.22511e+08	8.08817	1373.43	915.622
P80748	Ig lambda chain V-III region LOI OS=Homo sapiens PE=1 SV=1	11927.8	10260.9	1.2239e+08	8.08775	1372.08	914.718
P50897	Palmitoyl-protein thioesterase 1 OS=Homo sapiens GN=PPT1 PE=1 SV=1	34171.2	3574.99	1.22162e+08	8.08694	1369.52	913.014
P15104	Glutamine synthetase OS=Homo sapiens GN=GLUL PE=1 SV=4	42037.3	2899.57	1.2189e+08	8.08597	1366.47	910.983
P35558	Phosphoenolpyruvate carboxykinase, cytosolic [GTP] OS=Homo sapiens GN=PCK1 PE=1 SV=3	69149.7	1762.26	1.2186e+08	8.08586	1366.13	910.756
P30101	Protein disulfide-isomerase A3 OS=Homo sapiens GN=PDIA3 PE=1 SV=4	56746.7	2137.44	1.21293e+08	8.08384	1359.78	906.52
P78417	Glutathione S-transferase omega-1 OS=Homo sapiens GN=GSTO1 PE=1 SV=2	27548	4383.95	1.20769e+08	8.08196	1353.91	902.606
Q8NFJ5	Retinoic acid-induced protein 3 OS=Homo sapiens GN=GPRC5A PE=1 SV=2	40224.9	2990.51	1.20293e+08	8.08024	1348.57	899.046
P11766	Alcohol dehydrogenase class-3 OS=Homo sapiens GN=ADH5 PE=1 SV=4	39698.4	3016.03	1.19732e+08	8.07821	1342.28	894.85
Q6ZVX7	Non-specific cytotoxic cell receptor protein 1 homolog OS=Homo sapiens GN=NCCRP1 PE=1 SV=1	30827.9	3881.35	1.19654e+08	8.07793	1341.4	894.269
P60953	Cell division control protein 42 homolog OS=Homo sapiens GN=CDC42 PE=1 SV=2	21245	5614.92	1.19289e+08	8.0766	1337.32	891.544
P55786	Puromycin-sensitive aminopeptidase OS=Homo sapiens GN=NPEPPS PE=1 SV=2	103211	1151.67	1.18865e+08	8.07505	1332.56	888.372
Q96C23	Aldose 1-epimerase OS=Homo sapiens GN=GALM PE=1 SV=1	37742.1	3148.93	1.18847e+08	8.07499	1332.36	888.241
P32004	Neural cell adhesion molecule L1 OS=Homo sapiens GN=L1CAM PE=1 SV=2	139915	847.269	1.18546e+08	8.07389	1328.98	885.989
Q9HBJ8	Collectrin OS=Homo sapiens GN=TMEM27 PE=1 SV=1	25219	4681.03	1.18051e+08	8.07207	1323.43	882.29
P46940	Ras GTPase-activating-like protein IQGAP1 OS=Homo sapiens GN=IQGAP1 PE=1 SV=1	189134	622.481	1.17732e+08	8.0709	1319.86	879.908
Q86Y38	Xylosyltransferase 1 OS=Homo sapiens GN=XYLT1 PE=1 SV=1	107501	1093.12	1.17512e+08	8.07008	1317.39	878.263
P08133	Annexin A6 OS=Homo sapiens GN=ANXA6 PE=1 SV=3	75825.6	1547.44	1.17335e+08	8.06943	1315.41	876.942
P20711	Aromatic-L-amino-acid decarboxylase OS=Homo sapiens GN=DDC PE=1 SV=2	53891.3	2173.33	1.17123e+08	8.06864	1313.04	875.358
Q8TDL5	BPI fold-containing family B member 1 OS=Homo sapiens GN=BPIFB1 PE=2 SV=1	52408.5	2234.54	1.17109e+08	8.06859	1312.88	875.25
P05546	Heparin cofactor 2 OS=Homo sapiens GN=SERPIND1 PE=1 SV=3	57034.2	2053.13	1.17099e+08	8.06855	1312.76	875.173
P01040	Cystatin-A OS=Homo sapiens GN=CSTA PE=1 SV=1	10999.7	10620.7	1.16824e+08	8.06753	1309.68	873.117
O43567	E3 ubiquitin-protein ligase RNF13 OS=Homo sapiens GN=RNF13 PE=1 SV=1	42786.5	2728.03	1.16723e+08	8.06716	1308.55	872.363
O43570	Carbonic anhydrase 12 OS=Homo sapiens GN=CA12 PE=1 SV=1	39426	2938.37	1.15848e+08	8.06389	1298.74	865.827
P35443	Thrombospondin-4 OS=Homo sapiens GN=THBS4 PE=1 SV=2	105802	1088.03	1.15115e+08	8.06113	1290.52	860.35
O75503	Ceroid-lipofuscinosis neuronal protein 5 OS=Homo sapiens GN=CLN5 PE=1 SV=2	41469.6	2763.85	1.14616e+08	8.05924	1284.92	856.615
O95497	Pantetheinase OS=Homo sapiens GN=VNN1 PE=1 SV=2	56975.1	2009.78	1.14507e+08	8.05883	1283.71	855.806
Q04760	Lactoylglutathione lyase OS=Homo sapiens GN=GLO1 PE=1 SV=4	20764.2	5434.27	1.12838e+08	8.05246	1265	843.333
Q8IZA0	Dyslexia-associated protein KIAA0319-like protein OS=Homo sapiens GN=KIAA0319L PE=1 SV=2	115586	973.547	1.12528e+08	8.05126	1261.52	841.013
P04040	Catalase OS=Homo sapiens GN=CAT PE=1 SV=3	59718.7	1871.77	1.1178e+08	8.04836	1253.13	835.421
P13798	Acylamino-acid-releasing enzyme OS=Homo sapiens GN=APEH PE=1 SV=4	81172.6	1359.8	1.10378e+08	8.04288	1237.42	824.946
P26927	Hepatocyte growth factor-like protein OS=Homo sapiens GN=MST1 PE=1 SV=2	80267.5	1368.42	1.09839e+08	8.04076	1231.38	820.919
P10768	S-formylglutathione hydrolase OS=Homo sapiens GN=ESD PE=1 SV=2	31442.4	3493.25	1.09836e+08	8.04075	1231.34	820.897
P02452	Collagen alpha-1(I) chain OS=Homo sapiens GN=COL1A1 PE=1 SV=5	138857	790.253	1.09732e+08	8.04033	1230.17	820.115
Q496F6	CMRF35-like molecule 2 OS=Homo sapiens GN=CD300E PE=1 SV=2	22903.6	4773.16	1.09323e+08	8.03871	1225.59	817.058
P05026	Sodium/potassium-transporting ATPase subunit beta-1 OS=Homo sapiens GN=ATP1B1 PE=1 SV=1	35038.9	3110.93	1.09003e+08	8.03744	1222	814.67
P09871	Complement C1s subcomponent OS=Homo sapiens GN=C1S PE=1 SV=1	76634.8	1422.12	1.08984e+08	8.03736	1221.79	814.524
P31944	Caspase-14 OS=Homo sapiens GN=CASP14 PE=1 SV=2	27661.9	3937.87	1.08929e+08	8.03714	1221.17	814.115
Q9UBV8	Peflin OS=Homo sapiens GN=PEF1 PE=1 SV=1	30361.3	3579	1.08663e+08	8.03608	1218.19	812.126
P18428	Lipopolysaccharide-binding protein OS=Homo sapiens GN=LBP PE=1 SV=3	53349.9	2036.06	1.08624e+08	8.03592	1217.75	811.833
Q08257	Quinone oxidoreductase OS=Homo sapiens GN=CRYZ PE=1 SV=1	35184.5	3075.55	1.08212e+08	8.03427	1213.13	808.755
Q13145	BMP and activin membrane-bound inhibitor homolog OS=Homo sapiens GN=BAMBI PE=1 SV=1	29088.3	3718.47	1.08164e+08	8.03408	1212.6	808.397
P49189	4-trimethylaminobutyraldehyde dehydrogenase OS=Homo sapiens GN=ALDH9A1 PE=1 SV=3	53767	1981.53	1.06541e+08	8.02752	1194.4	796.264
P21695	Glycerol-3-phosphate dehydrogenase [NAD(+)], cytoplasmic OS=Homo sapiens GN=GPD1 PE=1 SV=4	37543.3	2830.57	1.06269e+08	8.02641	1191.35	794.235
Q13835	Plakophilin-1 OS=Homo sapiens GN=PKP1 PE=1 SV=2	82807.8	1280.08	1.06001e+08	8.02531	1188.34	792.229
P20138	Myeloid cell surface antigen CD33 OS=Homo sapiens GN=CD33 PE=1 SV=2	39800.1	2648.82	1.05423e+08	8.02294	1181.87	787.913
Q53RD9	Fibulin-7 OS=Homo sapiens GN=FBLN7 PE=2 SV=1	47344.7	2225.24	1.05353e+08	8.02265	1181.08	787.389
O15230	Laminin subunit alpha-5 OS=Homo sapiens GN=LAMA5 PE=1 SV=8	399479	263.502	1.05263e+08	8.02228	1180.08	786.719
O95154	Aflatoxin B1 aldehyde reductase member 3 OS=Homo sapiens GN=AKR7A3 PE=1 SV=2	37182.5	2826.87	1.0511e+08	8.02164	1178.36	785.573
P60660	Myosin light polypeptide 6 OS=Homo sapiens GN=MYL6 PE=1 SV=2	16919.1	6205.02	1.04983e+08	8.02112	1176.94	784.627
Q8TCZ2	CD99 antigen-like protein 2 OS=Homo sapiens GN=CD99L2 PE=2 SV=1	27968.7	3737.19	1.04524e+08	8.01922	1171.79	781.195
P27797	Calreticulin OS=Homo sapiens GN=CALR PE=1 SV=1	48111.8	2170.94	1.04448e+08	8.0189	1170.93	780.622
Q10588	ADP-ribosyl cyclase 2 OS=Homo sapiens GN=BST1 PE=1 SV=2	35701.1	2924.57	1.0441e+08	8.01874	1170.51	780.342
Q6UX71	Plexin domain-containing protein 2 OS=Homo sapiens GN=PLXDC2 PE=1 SV=1	59545.5	1747.8	1.04074e+08	8.01734	1166.74	777.826
P35613	Basigin OS=Homo sapiens GN=BSG PE=1 SV=2	42174	2466.42	1.04019e+08	8.01711	1166.13	777.419
O75340	Programmed cell death protein 6 OS=Homo sapiens GN=PDCD6 PE=1 SV=1	21854.8	4738.57	1.0356e+08	8.01519	1160.99	773.99
Q14315	Filamin-C OS=Homo sapiens GN=FLNC PE=1 SV=3	290841	354.327	1.03053e+08	8.01306	1155.3	770.197
Q9BTY2	Plasma alpha-L-fucosidase OS=Homo sapiens GN=FUCA2 PE=1 SV=2	54032.1	1902.55	1.02799e+08	8.01199	1152.45	768.298
P61106	Ras-related protein Rab-14 OS=Homo sapiens GN=RAB14 PE=1 SV=4	23881.9	4268.79	1.01947e+08	8.00837	1142.9	761.932
O95274	Ly6/PLAUR domain-containing protein 3 OS=Homo sapiens GN=LYPD3 PE=1 SV=2	35947.6	2835.74	1.01938e+08	8.00834	1142.8	761.864
Q96DG6	Carboxymethylenebutenolidase homolog OS=Homo sapiens GN=CMBL PE=1 SV=1	28030.2	3634.33	1.01871e+08	8.00805	1142.05	761.364
Q96EY5	Multivesicular body subunit 12A OS=Homo sapiens GN=FAM125A PE=1 SV=1	28764.7	3536.22	1.01718e+08	8.0074	1140.33	760.222
Q9NQS3	Poliovirus receptor-related protein 3 OS=Homo sapiens GN=PVRL3 PE=1 SV=1	60964.2	1668.16	1.01698e+08	8.00731	1140.11	760.072
O95171	Sciellin OS=Homo sapiens GN=SCEL PE=1 SV=2	77504.4	1310.66	1.01582e+08	8.00682	1138.81	759.206
P06331	Ig heavy chain V-II region ARH-77 OS=Homo sapiens PE=4 SV=1	16218.1	6251.54	1.01388e+08	8.00599	1136.63	757.755
Q6UX73	UPF0764 protein C16orf89 OS=Homo sapiens GN=C16orf89 PE=1 SV=2	45362	2230.54	1.01182e+08	8.0051	1134.32	756.212
Q14764	Major vault protein OS=Homo sapiens GN=MVP PE=1 SV=4	99265.9	1011.12	1.00369e+08	8.0016	1125.21	750.141
Q9NZV1	Cysteine-rich motor neuron 1 protein OS=Homo sapiens GN=CRIM1 PE=1 SV=1	113660	878.938	9.99001e+07	7.99957	1119.95	746.634
P20073	Annexin A7 OS=Homo sapiens GN=ANXA7 PE=1 SV=3	52705.7	1884.32	9.93144e+07	7.99701	1113.38	742.256
P21964	Catechol O-methyltransferase OS=Homo sapiens GN=COMT PE=1 SV=2	30017.6	3304.27	9.91864e+07	7.99645	1111.95	741.301
Q9NQR4	Omega-amidase NIT2 OS=Homo sapiens GN=NIT2 PE=1 SV=1	30588.5	3231.06	9.88333e+07	7.9949	1107.99	738.662
P60903	Protein S100-A10 OS=Homo sapiens GN=S100A10 PE=1 SV=2	11195.5	8779.6	9.8292e+07	7.99252	1101.92	734.616
Q14847	LIM and SH3 domain protein 1 OS=Homo sapiens GN=LASP1 PE=1 SV=2	29698.2	3299.65	9.79938e+07	7.9912	1098.58	732.387
P17342	Atrial natriuretic peptide receptor 3 OS=Homo sapiens GN=NPR3 PE=1 SV=2	59770.1	1639.16	9.79725e+07	7.9911	1098.34	732.228
P47755	F-actin-capping protein subunit alpha-2 OS=Homo sapiens GN=CAPZA2 PE=1 SV=3	32928.6	2954.86	9.72994e+07	7.98811	1090.8	727.197
P30613	Pyruvate kinase isozymes R/L OS=Homo sapiens GN=PKLR PE=1 SV=2	61791.5	1574.15	9.72691e+07	7.98797	1090.46	726.97
Q13873	Bone morphogenetic protein receptor type-2 OS=Homo sapiens GN=BMPR2 PE=1 SV=2	115129	841.356	9.68643e+07	7.98616	1085.92	723.945
Q9UIV8	Serpin B13 OS=Homo sapiens GN=SERPINB13 PE=2 SV=2	44248.1	2187.38	9.67874e+07	7.98582	1085.06	723.371
P37802	Transgelin-2 OS=Homo sapiens GN=TAGLN2 PE=1 SV=3	22377.2	4321.89	9.67117e+07	7.98548	1084.21	722.805
Q13790	Apolipoprotein F OS=Homo sapiens GN=APOF PE=1 SV=2	35377	2733.09	9.66886e+07	7.98538	1083.95	722.632
P45877	Peptidyl-prolyl cis-trans isomerase C OS=Homo sapiens GN=PPIC PE=1 SV=1	22748.8	4248.03	9.66377e+07	7.98515	1083.38	722.252
O95490	Latrophilin-2 OS=Homo sapiens GN=LPHN2 PE=1 SV=2	163244	591.076	9.64898e+07	7.98448	1081.72	721.146
Q93099	Homogentisate 1,2-dioxygenase OS=Homo sapiens GN=HGD PE=1 SV=2	49931.6	1925.33	9.61346e+07	7.98288	1077.74	718.491
P52565	Rho GDP-dissociation inhibitor 1 OS=Homo sapiens GN=ARHGDIA PE=1 SV=3	23192.7	4116.15	9.54647e+07	7.97984	1070.23	713.485
P62745	Rho-related GTP-binding protein RhoB OS=Homo sapiens GN=RHOB PE=1 SV=1	22109.1	4282.29	9.46777e+07	7.97625	1061.4	707.603
Q09328	Alpha-1,6-mannosylglycoprotein 6-beta-N-acetylglucosaminyltransferase A OS=Homo sapiens GN=MGAT5 PE=1 SV=1	84487.9	1112.63	9.40038e+07	7.97315	1053.85	702.566
Q6UY14	ADAMTS-like protein 4 OS=Homo sapiens GN=ADAMTSL4 PE=1 SV=2	116471	805.212	9.37835e+07	7.97213	1051.38	700.92
P12429	Annexin A3 OS=Homo sapiens GN=ANXA3 PE=1 SV=3	36352.6	2579.27	9.37631e+07	7.97203	1051.15	700.768
P55268	Laminin subunit beta-2 OS=Homo sapiens GN=LAMB2 PE=1 SV=2	195854	478.004	9.36191e+07	7.97136	1049.54	699.692
P52907	F-actin-capping protein subunit alpha-1 OS=Homo sapiens GN=CAPZA1 PE=1 SV=3	32902.3	2836.15	9.33159e+07	7.96996	1046.14	697.425
O00754	Lysosomal alpha-mannosidase OS=Homo sapiens GN=MAN2B1 PE=1 SV=3	113672	820.401	9.32569e+07	7.96968	1045.48	696.984
P06858	Lipoprotein lipase OS=Homo sapiens GN=LPL PE=1 SV=1	53128.9	1755.04	9.32433e+07	7.96962	1045.32	696.882
P13671	Complement component C6 OS=Homo sapiens GN=C6 PE=1 SV=3	104718	889.453	9.31418e+07	7.96914	1044.19	696.124
P02655	Apolipoprotein C-II OS=Homo sapiens GN=APOC2 PE=1 SV=1	11276.7	8222.35	9.27213e+07	7.96718	1039.47	692.981
P55286	Cadherin-8 OS=Homo sapiens GN=CDH8 PE=1 SV=2	88198.5	1040.51	9.17716e+07	7.96271	1028.82	685.883
Q9H444	Charged multivesicular body protein 4b OS=Homo sapiens GN=CHMP4B PE=1 SV=1	24934.6	3676.4	9.16693e+07	7.96222	1027.68	685.119
P04899	Guanine nucleotide-binding protein G(i) subunit alpha-2 OS=Homo sapiens GN=GNAI2 PE=1 SV=3	40425	2263.16	9.14885e+07	7.96137	1025.65	683.767
P02654	Apolipoprotein C-I OS=Homo sapiens GN=APOC1 PE=1 SV=1	9326.08	9807.29	9.14636e+07	7.96125	1025.37	683.581
Q9BUT1	3-hydroxybutyrate dehydrogenase type 2 OS=Homo sapiens GN=BDH2 PE=1 SV=2	26706.7	3375.05	9.01364e+07	7.9549	1010.49	673.662
P42330	Aldo-keto reductase family 1 member C3 OS=Homo sapiens GN=AKR1C3 PE=1 SV=4	36829.8	2422.52	8.92211e+07	7.95047	1000.23	666.822
P07942	Laminin subunit beta-1 OS=Homo sapiens GN=LAMB1 PE=1 SV=2	197909	450.7	8.91974e+07	7.95035	999.967	666.645
P13611	Versican core protein OS=Homo sapiens GN=VCAN PE=1 SV=3	372590	238.805	8.89764e+07	7.94927	997.488	664.992
Q9BYF1	Angiotensin-converting enzyme 2 OS=Homo sapiens GN=ACE2 PE=1 SV=2	92403.9	961.373	8.88346e+07	7.94858	995.899	663.933
Q9NPH3	Interleukin-1 receptor accessory protein OS=Homo sapiens GN=IL1RAP PE=1 SV=2	65376.7	1357.25	8.87326e+07	7.94808	994.756	663.171
Q9NU53	Glycoprotein integral membrane protein 1 OS=Homo sapiens GN=GINM1 PE=2 SV=1	36817.2	2408.79	8.86849e+07	7.94785	994.221	662.814
P51148	Ras-related protein Rab-5C OS=Homo sapiens GN=RAB5C PE=1 SV=2	23467.8	3749.84	8.80003e+07	7.94448	986.546	657.697
P06734	Low affinity immunoglobulin epsilon Fc receptor OS=Homo sapiens GN=FCER2 PE=1 SV=1	36445.7	2410.83	8.78644e+07	7.94381	985.023	656.682
P09417	Dihydropteridine reductase OS=Homo sapiens GN=QDPR PE=1 SV=2	25773	3406.31	8.77909e+07	7.94345	984.198	656.132
Q9H4M9	EH domain-containing protein 1 OS=Homo sapiens GN=EHD1 PE=1 SV=2	60588.7	1416.36	8.58155e+07	7.93357	962.053	641.368
P14151	L-selectin OS=Homo sapiens GN=SELL PE=1 SV=2	42158.9	2022.97	8.52863e+07	7.93088	956.12	637.413
Q9Y624	Junctional adhesion molecule A OS=Homo sapiens GN=F11R PE=1 SV=1	32562.5	2611.66	8.5042e+07	7.92963	953.382	635.588
Q14697	Neutral alpha-glucosidase AB OS=Homo sapiens GN=GANAB PE=1 SV=3	106807	795.617	8.49772e+07	7.9293	952.655	635.103
P14780	Matrix metalloproteinase-9 OS=Homo sapiens GN=MMP9 PE=1 SV=3	78408.3	1078.84	8.45901e+07	7.92732	948.315	632.21
Q9H6X2	Anthrax toxin receptor 1 OS=Homo sapiens GN=ANTXR1 PE=1 SV=2	62749	1347.87	8.45772e+07	7.92725	948.171	632.114
P09936	Ubiquitin carboxyl-terminal hydrolase isozyme L1 OS=Homo sapiens GN=UCHL1 PE=1 SV=2	24808.4	3398.18	8.43036e+07	7.92585	945.104	630.069
Q5JRA6	Melanoma inhibitory activity protein 3 OS=Homo sapiens GN=MIA3 PE=1 SV=1	213570	393.961	8.41385e+07	7.92499	943.252	628.835
Q07954	Prolow-density lipoprotein receptor-related protein 1 OS=Homo sapiens GN=LRP1 PE=1 SV=2	504276	166.307	8.38647e+07	7.92358	940.183	626.789
Q8TCD5	5'(3')-deoxyribonucleotidase, cytosolic type OS=Homo sapiens GN=NT5C PE=1 SV=2	23368.1	3585.95	8.37966e+07	7.92323	939.42	626.28
P31025	Lipocalin-1 OS=Homo sapiens GN=LCN1 PE=1 SV=1	19237.8	4334.63	8.33888e+07	7.92111	934.848	623.232
O75936	Gamma-butyrobetaine dioxygenase OS=Homo sapiens GN=BBOX1 PE=1 SV=1	44686.5	1856.46	8.29586e+07	7.91886	930.026	620.017
Q99784	Noelin OS=Homo sapiens GN=OLFM1 PE=1 SV=4	55307.4	1496.7	8.27785e+07	7.91792	928.005	618.67
P06753	Tropomyosin alpha-3 chain OS=Homo sapiens GN=TPM3 PE=1 SV=1	32798.7	2519.16	8.26252e+07	7.91711	926.287	617.525
P36952	Serpin B5 OS=Homo sapiens GN=SERPINB5 PE=1 SV=2	42073.4	1958.52	8.24016e+07	7.91594	923.781	615.854
P15848	Arylsulfatase B OS=Homo sapiens GN=ARSB PE=1 SV=1	59649.4	1379.04	8.22587e+07	7.91518	922.179	614.786
P07148	Fatty acid-binding protein, liver OS=Homo sapiens GN=FABP1 PE=1 SV=1	14199.4	5781.02	8.2087e+07	7.91427	920.253	613.502
P20933	N(4)-(beta-N-acetylglucosaminyl)-L-asparaginase OS=Homo sapiens GN=AGA PE=1 SV=2	37184.3	2206.65	8.20526e+07	7.91409	919.868	613.246
P06731	Carcinoembryonic antigen-related cell adhesion molecule 5 OS=Homo sapiens GN=CEACAM5 PE=1 SV=3	76747.2	1062.36	8.15332e+07	7.91133	914.046	609.364
P34913	Bifunctional epoxide hydrolase 2 OS=Homo sapiens GN=EPHX2 PE=1 SV=2	62574.7	1301.1	8.14156e+07	7.91071	912.727	608.485
Q92765	Secreted frizzled-related protein 3 OS=Homo sapiens GN=FRZB PE=1 SV=2	36230.3	2243.29	8.1275e+07	7.90996	911.15	607.434
P19957	Elafin OS=Homo sapiens GN=PI3 PE=1 SV=3	12261.4	6614.74	8.11058e+07	7.90905	909.254	606.169
P19823	Inter-alpha-trypsin inhibitor heavy chain H2 OS=Homo sapiens GN=ITIH2 PE=1 SV=2	106397	760.835	8.09503e+07	7.90822	907.51	605.007
O00757	Fructose-1,6-bisphosphatase isozyme 2 OS=Homo sapiens GN=FBP2 PE=1 SV=2	36719.9	2202.33	8.08694e+07	7.90778	906.603	604.402
Q14651	Plastin-1 OS=Homo sapiens GN=PLS1 PE=1 SV=2	70209.2	1147.95	8.05969e+07	7.90632	903.548	602.365
P30047	GTP cyclohydrolase 1 feedback regulatory protein OS=Homo sapiens GN=GCHFR PE=1 SV=3	9691.88	8309.49	8.05346e+07	7.90598	902.85	601.9
Q96EV8	Dysbindin OS=Homo sapiens GN=DTNBP1 PE=1 SV=1	39468.2	2039.64	8.0501e+07	7.9058	902.474	601.649
P09960	Leukotriene A-4 hydrolase OS=Homo sapiens GN=LTA4H PE=1 SV=2	69241.2	1161.55	8.04271e+07	7.9054	901.645	601.097
Q969E1	Liver-expressed antimicrobial peptide 2 OS=Homo sapiens GN=LEAP2 PE=1 SV=1	8807.63	9106.58	8.02074e+07	7.90421	899.182	599.455
P09758	Tumor-associated calcium signal transducer 2 OS=Homo sapiens GN=TACSTD2 PE=1 SV=3	35686.6	2240.98	7.99728e+07	7.90294	896.553	597.702
Q9NZT1	Calmodulin-like protein 5 OS=Homo sapiens GN=CALML5 PE=1 SV=2	15882.8	5024.3	7.97998e+07	7.902	894.612	596.408
P98088	Mucin-5AC (Fragments) OS=Homo sapiens GN=MUC5AC PE=1 SV=3	526271	150.718	7.93185e+07	7.89937	889.217	592.812
Q9HCY8	Protein S100-A14 OS=Homo sapiens GN=S100A14 PE=1 SV=1	11654.7	6775.5	7.89668e+07	7.89744	885.274	590.183
Q9Y5K6	CD2-associated protein OS=Homo sapiens GN=CD2AP PE=1 SV=1	71407.3	1105.65	7.89513e+07	7.89736	885.1	590.067
Q14956	Transmembrane glycoprotein NMB OS=Homo sapiens GN=GPNMB PE=1 SV=2	63881.9	1224.33	7.82127e+07	7.89328	876.82	584.547
Q9UHI8	A disintegrin and metalloproteinase with thrombospondin motifs 1 OS=Homo sapiens GN=ADAMTS1 PE=1 SV=4	105290	742.754	7.82045e+07	7.89323	876.728	584.486
P04233	HLA class II histocompatibility antigen gamma chain OS=Homo sapiens GN=CD74 PE=1 SV=3	33493.7	2334.39	7.81871e+07	7.89314	876.534	584.356
P67936	Tropomyosin alpha-4 chain OS=Homo sapiens GN=TPM4 PE=1 SV=3	28504.5	2741.98	7.81586e+07	7.89298	876.214	584.142
P07307	Asialoglycoprotein receptor 2 OS=Homo sapiens GN=ASGR2 PE=1 SV=2	35070	2226.59	7.80863e+07	7.89258	875.404	583.602
P00736	Complement C1r subcomponent OS=Homo sapiens GN=C1R PE=1 SV=2	80066.8	973.313	7.793e+07	7.8917	873.651	582.434
Q9H6S3	Epidermal growth factor receptor kinase substrate 8-like protein 2 OS=Homo sapiens GN=EPS8L2 PE=1 SV=2	80570.1	965.004	7.77505e+07	7.8907	871.638	581.092
O60235	Transmembrane protease serine 11D OS=Homo sapiens GN=TMPRSS11D PE=1 SV=1	46234.4	1680.42	7.76933e+07	7.89038	870.997	580.665
P10912	Growth hormone receptor OS=Homo sapiens GN=GHR PE=1 SV=1	71454	1085.54	7.75664e+07	7.88967	869.575	579.717
P01615	Ig kappa chain V-II region FR OS=Homo sapiens PE=1 SV=1	12590.1	6149.23	7.74197e+07	7.88885	867.93	578.62
Q9H223	EH domain-containing protein 4 OS=Homo sapiens GN=EHD4 PE=1 SV=1	61136.5	1266.22	7.74121e+07	7.88881	867.845	578.563
P49419	Alpha-aminoadipic semialdehyde dehydrogenase OS=Homo sapiens GN=ALDH7A1 PE=1 SV=5	58450.1	1324	7.73881e+07	7.88867	867.576	578.384
P30043	Flavin reductase (NADPH) OS=Homo sapiens GN=BLVRB PE=1 SV=3	22105.4	3496.68	7.72955e+07	7.88815	866.538	577.692
P13688	Carcinoembryonic antigen-related cell adhesion molecule 1 OS=Homo sapiens GN=CEACAM1 PE=1 SV=2	57524.7	1343.59	7.72896e+07	7.88812	866.472	577.648
Q6FHJ7	Secreted frizzled-related protein 4 OS=Homo sapiens GN=SFRP4 PE=1 SV=2	39800.3	1940.36	7.72269e+07	7.88777	865.769	577.179
P60033	CD81 antigen OS=Homo sapiens GN=CD81 PE=1 SV=1	25792.1	2978.79	7.68293e+07	7.88553	861.311	574.207
Q99536	Synaptic vesicle membrane protein VAT-1 homolog OS=Homo sapiens GN=VAT1 PE=1 SV=2	41893.4	1833.75	7.68219e+07	7.88549	861.228	574.152
P22223	Cadherin-3 OS=Homo sapiens GN=CDH3 PE=1 SV=2	91361.6	836.26	7.64021e+07	7.88311	856.522	571.014
P05556	Integrin beta-1 OS=Homo sapiens GN=ITGB1 PE=1 SV=2	88357	863.249	7.62741e+07	7.88238	855.087	570.058
Q9HC38	Glyoxalase domain-containing protein 4 OS=Homo sapiens GN=GLOD4 PE=1 SV=1	34771.2	2184.2	7.59475e+07	7.88051	851.425	567.617
Q14703	Membrane-bound transcription factor site-1 protease OS=Homo sapiens GN=MBTPS1 PE=1 SV=1	117674	644.817	7.58781e+07	7.88012	850.647	567.098
Q8NC42	E3 ubiquitin-protein ligase RNF149 OS=Homo sapiens GN=RNF149 PE=2 SV=2	43137	1756.24	7.57588e+07	7.87943	849.31	566.206
Q9BXR6	Complement factor H-related protein 5 OS=Homo sapiens GN=CFHR5 PE=1 SV=1	64377	1176.52	7.57406e+07	7.87933	849.107	566.071
Q01518	Adenylyl cyclase-associated protein 1 OS=Homo sapiens GN=CAP1 PE=1 SV=5	51868.7	1451.14	7.52687e+07	7.87661	843.816	562.544
P20333	Tumor necrosis factor receptor superfamily member 1B OS=Homo sapiens GN=TNFRSF1B PE=1 SV=3	48260	1549.43	7.47753e+07	7.87376	838.285	558.857
Q9H461	Frizzled-8 OS=Homo sapiens GN=FZD8 PE=1 SV=1	73252.4	1019.54	7.46837e+07	7.87323	837.257	558.172
Q9H6B4	CXADR-like membrane protein OS=Homo sapiens GN=CLMP PE=1 SV=1	41255.2	1807.99	7.4589e+07	7.87267	836.196	557.464
Q15274	Nicotinate-nucleotide pyrophosphorylase [carboxylating] OS=Homo sapiens GN=QPRT PE=1 SV=3	30826.1	2416.55	7.44929e+07	7.87211	835.118	556.745
P29373	Cellular retinoic acid-binding protein 2 OS=Homo sapiens GN=CRABP2 PE=1 SV=2	15683	4737.82	7.43033e+07	7.87101	832.992	555.328
P31150	Rab GDP dissociation inhibitor alpha OS=Homo sapiens GN=GDI1 PE=1 SV=2	50550.1	1466.91	7.41523e+07	7.87012	831.3	554.2
P19438	Tumor necrosis factor receptor superfamily member 1A OS=Homo sapiens GN=TNFRSF1A PE=1 SV=1	50461.8	1467.85	7.40706e+07	7.86965	830.384	553.589
Q6PCB0	von Willebrand factor A domain-containing protein 1 OS=Homo sapiens GN=VWA1 PE=2 SV=1	46775.3	1580.74	7.39397e+07	7.86888	828.917	552.611
Q7Z4W1	L-xylulose reductase OS=Homo sapiens GN=DCXR PE=1 SV=2	25896.5	2826.29	7.31911e+07	7.86446	820.524	547.016
O43633	Charged multivesicular body protein 2a OS=Homo sapiens GN=CHMP2A PE=1 SV=1	25087.8	2903.57	7.28442e+07	7.8624	816.636	544.424
Q8TDQ1	CMRF35-like molecule 1 OS=Homo sapiens GN=CD300LF PE=1 SV=3	32314.4	2249.99	7.27071e+07	7.86158	815.099	543.399
P12955	Xaa-Pro dipeptidase OS=Homo sapiens GN=PEPD PE=1 SV=3	54512.9	1332.89	7.26598e+07	7.86129	814.569	543.046
Q969H8	UPF0556 protein C19orf10 OS=Homo sapiens GN=C19orf10 PE=1 SV=1	18783.3	3860.2	7.25073e+07	7.86038	812.859	541.906
Q9UHG2	ProSAAS OS=Homo sapiens GN=PCSK1N PE=1 SV=1	27355.8	2649.12	7.24688e+07	7.86015	812.427	541.618
Q8IWA5	Choline transporter-like protein 2 OS=Homo sapiens GN=SLC44A2 PE=1 SV=3	80070.5	901.019	7.21451e+07	7.85821	808.798	539.199
O00322	Uroplakin-1a OS=Homo sapiens GN=UPK1A PE=2 SV=1	28859.1	2474.25	7.14046e+07	7.85373	800.496	533.664
P19827	Inter-alpha-trypsin inhibitor heavy chain H1 OS=Homo sapiens GN=ITIH1 PE=1 SV=3	101326	700.329	7.09612e+07	7.85102	795.526	530.351
Q04721	Neurogenic locus notch homolog protein 2 OS=Homo sapiens GN=NOTCH2 PE=1 SV=3	265226	267.271	7.08873e+07	7.85057	794.697	529.798
Q9H1U4	Multiple epidermal growth factor-like domains protein 9 OS=Homo sapiens GN=MEGF9 PE=2 SV=3	62942.7	1125.47	7.08399e+07	7.85028	794.166	529.444
Q96HE7	ERO1-like protein alpha OS=Homo sapiens GN=ERO1L PE=1 SV=2	54358	1295.38	7.04142e+07	7.84766	789.394	526.263
Q495M3	Proton-coupled amino acid transporter 2 OS=Homo sapiens GN=SLC36A2 PE=1 SV=1	53181.3	1319.95	7.01965e+07	7.84632	786.952	524.635
Q13308	Inactive tyrosine-protein kinase 7 OS=Homo sapiens GN=PTK7 PE=1 SV=2	118317	593.04	7.01666e+07	7.84613	786.618	524.412
O00526	Uroplakin-2 OS=Homo sapiens GN=UPK2 PE=2 SV=2	19425.7	3599.62	6.99251e+07	7.84463	783.91	522.607
Q14CN2	Calcium-activated chloride channel regulator 4 OS=Homo sapiens GN=CLCA4 PE=1 SV=2	101219	687.927	6.96313e+07	7.8428	780.617	520.411
P35606	Coatomer subunit beta' OS=Homo sapiens GN=COPB2 PE=1 SV=2	102422	679.539	6.96001e+07	7.84261	780.266	520.178
P45880	Voltage-dependent anion-selective channel protein 2 OS=Homo sapiens GN=VDAC2 PE=1 SV=2	31546.5	2185.36	6.89407e+07	7.83848	772.874	515.249
P27105	Erythrocyte band 7 integral membrane protein OS=Homo sapiens GN=STOM PE=1 SV=3	31710.7	2173.59	6.89262e+07	7.83838	772.712	515.142
P50053	Ketohexokinase OS=Homo sapiens GN=KHK PE=1 SV=1	32709.7	2105.53	6.88713e+07	7.83804	772.096	514.731
Q9BVM4	Gamma-glutamylaminecyclotransferase OS=Homo sapiens GN=A2LD1 PE=1 SV=2	17317.7	3976.7	6.88675e+07	7.83801	772.053	514.702
Q8N474	Secreted frizzled-related protein 1 OS=Homo sapiens GN=SFRP1 PE=1 SV=1	35362	1944.69	6.87682e+07	7.83739	770.94	513.96
Q96TA1	Niban-like protein 1 OS=Homo sapiens GN=FAM129B PE=1 SV=3	84084.7	813.806	6.84287e+07	7.83524	767.134	511.423
P07333	Macrophage colony-stimulating factor 1 receptor OS=Homo sapiens GN=CSF1R PE=1 SV=2	107915	633.862	6.84033e+07	7.83508	766.85	511.233
O15393	Transmembrane protease serine 2 OS=Homo sapiens GN=TMPRSS2 PE=1 SV=3	53824.1	1267.92	6.82448e+07	7.83407	765.073	510.049
Q6XQN6	Nicotinate phosphoribosyltransferase OS=Homo sapiens GN=NAPRT1 PE=1 SV=2	57542	1184.25	6.81441e+07	7.83343	763.944	509.296
P55259	Pancreatic secretory granule membrane major glycoprotein GP2 OS=Homo sapiens GN=GP2 PE=2 SV=3	59441.6	1144.51	6.80317e+07	7.83271	762.683	508.456
Q53FA7	Quinone oxidoreductase PIG3 OS=Homo sapiens GN=TP53I3 PE=1 SV=2	35513.6	1914.27	6.79826e+07	7.8324	762.133	508.089
P25942	Tumor necrosis factor receptor superfamily member 5 OS=Homo sapiens GN=CD40 PE=1 SV=1	30598.8	2218.45	6.7882e+07	7.83175	761.005	507.337
O60218	Aldo-keto reductase family 1 member B10 OS=Homo sapiens GN=AKR1B10 PE=1 SV=2	35996.8	1882.92	6.77793e+07	7.8311	759.854	506.569
Q8N4F0	BPI fold-containing family B member 2 OS=Homo sapiens GN=BPIFB2 PE=1 SV=2	49141.7	1366.32	6.71433e+07	7.827	752.724	501.816
Q7Z7G0	Target of Nesh-SH3 OS=Homo sapiens GN=ABI3BP PE=1 SV=1	118569	565.335	6.70311e+07	7.82628	751.466	500.978
P09493	Tropomyosin alpha-1 chain OS=Homo sapiens GN=TPM1 PE=1 SV=2	32688.7	2048.26	6.69548e+07	7.82578	750.611	500.407
P60981	Destrin OS=Homo sapiens GN=DSTN PE=1 SV=3	18493.5	3615.86	6.68697e+07	7.82523	749.657	499.772
Q9Y5F6	Protocadherin gamma-C5 OS=Homo sapiens GN=PCDHGC5 PE=2 SV=1	101858	654.963	6.67131e+07	7.82421	747.901	498.601
P35237	Serpin B6 OS=Homo sapiens GN=SERPINB6 PE=1 SV=3	42594	1560.98	6.64884e+07	7.82275	745.382	496.921
Q8N126	Cell adhesion molecule 3 OS=Homo sapiens GN=CADM3 PE=1 SV=1	43272.7	1535.01	6.64239e+07	7.82232	744.659	496.439
Q9UBG0	C-type mannose receptor 2 OS=Homo sapiens GN=MRC2 PE=1 SV=2	166568	397.659	6.62372e+07	7.8211	742.567	495.044
Q9BZR6	Reticulon-4 receptor OS=Homo sapiens GN=RTN4R PE=1 SV=1	50676.1	1305.54	6.61598e+07	7.82059	741.699	494.466
Q15907	Ras-related protein Rab-11B OS=Homo sapiens GN=RAB11B PE=1 SV=4	24473.5	2698.62	6.60447e+07	7.81984	740.408	493.606
Q15847	Adipose most abundant gene transcript 2 protein OS=Homo sapiens GN=APM2 PE=1 SV=1	7849.96	8407.13	6.59956e+07	7.81952	739.858	493.239
Q01974	Tyrosine-protein kinase transmembrane receptor ROR2 OS=Homo sapiens GN=ROR2 PE=1 SV=2	104690	627.761	6.57201e+07	7.8177	736.769	491.179
Q7Z5N4	Protein sidekick-1 OS=Homo sapiens GN=SDK1 PE=1 SV=3	241962	271.224	6.56258e+07	7.81707	735.712	490.475
Q9NQ36	Signal peptide, CUB and EGF-like domain-containing protein 2 OS=Homo sapiens GN=SCUBE2 PE=2 SV=2	109893	597.149	6.56226e+07	7.81705	735.676	490.451
P35754	Glutaredoxin-1 OS=Homo sapiens GN=GLRX PE=1 SV=2	11768.2	5550.32	6.53171e+07	7.81503	732.252	488.168
P78371	T-complex protein 1 subunit beta OS=Homo sapiens GN=CCT2 PE=1 SV=4	57452.1	1136.14	6.52739e+07	7.81474	731.767	487.844
Q9UBQ7	Glyoxylate reductase/hydroxypyruvate reductase OS=Homo sapiens GN=GRHPR PE=1 SV=1	35645.7	1829.92	6.52288e+07	7.81444	731.261	487.507
O60279	Sushi domain-containing protein 5 OS=Homo sapiens GN=SUSD5 PE=1 SV=3	67978.4	955.016	6.49205e+07	7.81238	727.805	485.204
Q86UX2	Inter-alpha-trypsin inhibitor heavy chain H5 OS=Homo sapiens GN=ITIH5 PE=2 SV=2	104511	620.719	6.48723e+07	7.81206	727.264	484.843
Q7Z406	Myosin-14 OS=Homo sapiens GN=MYH14 PE=1 SV=2	227732	283.831	6.46374e+07	7.81048	724.631	483.087
O00244	Copper transport protein ATOX1 OS=Homo sapiens GN=ATOX1 PE=1 SV=1	7396.72	8664.67	6.40901e+07	7.80679	718.496	478.997
Q00796	Sorbitol dehydrogenase OS=Homo sapiens GN=SORD PE=1 SV=4	38299.8	1663.65	6.37176e+07	7.80426	714.32	476.214
Q86VB7	Scavenger receptor cysteine-rich type 1 protein M130 OS=Homo sapiens GN=CD163 PE=1 SV=2	125369	504.591	6.32602e+07	7.80113	709.192	472.795
P61224	Ras-related protein Rap-1b OS=Homo sapiens GN=RAP1B PE=1 SV=1	20811.6	3037.53	6.32158e+07	7.80083	708.695	472.463
Q08188	Protein-glutamine gamma-glutamyltransferase E OS=Homo sapiens GN=TGM3 PE=1 SV=4	76583.6	825.114	6.31902e+07	7.80065	708.407	472.271
Q9BZZ2	Sialoadhesin OS=Homo sapiens GN=SIGLEC1 PE=1 SV=2	182510	341.807	6.23831e+07	7.79507	699.359	466.239
P34932	Heat shock 70 kDa protein 4 OS=Homo sapiens GN=HSPA4 PE=1 SV=4	94271.2	661.192	6.23314e+07	7.79471	698.779	465.853
P16930	Fumarylacetoacetase OS=Homo sapiens GN=FAH PE=1 SV=2	46344.2	1337.51	6.19856e+07	7.79229	694.903	463.269
P36871	Phosphoglucomutase-1 OS=Homo sapiens GN=PGM1 PE=1 SV=3	61410.5	1005.31	6.17363e+07	7.79054	692.108	461.406
P32320	Cytidine deaminase OS=Homo sapiens GN=CDA PE=1 SV=2	16173.8	3770.58	6.09847e+07	7.78522	683.683	455.788
P10646	Tissue factor pathway inhibitor OS=Homo sapiens GN=TFPI PE=1 SV=1	34992	1735.82	6.07398e+07	7.78347	680.936	453.958
Q13443	Disintegrin and metalloproteinase domain-containing protein 9 OS=Homo sapiens GN=ADAM9 PE=1 SV=1	90497.1	669.587	6.05956e+07	7.78244	679.32	452.88
P13284	Gamma-interferon-inducible lysosomal thiol reductase OS=Homo sapiens GN=IFI30 PE=1 SV=3	27945	2151.76	6.0131e+07	7.7791	674.112	449.408
P40227	T-complex protein 1 subunit zeta OS=Homo sapiens GN=CCT6A PE=1 SV=3	57987.6	1030.43	5.97522e+07	7.77635	669.865	446.576
Q9Y5C1	Angiopoietin-related protein 3 OS=Homo sapiens GN=ANGPTL3 PE=1 SV=1	53604.2	1112.39	5.9629e+07	7.77546	668.484	445.656
Q99538	Legumain OS=Homo sapiens GN=LGMN PE=1 SV=1	49379.4	1207.16	5.9609e+07	7.77531	668.26	445.506
O75074	Low-density lipoprotein receptor-related protein 3 OS=Homo sapiens GN=LRP3 PE=2 SV=2	82830.7	717.704	5.9448e+07	7.77414	666.454	444.303
P05783	Keratin, type I cytoskeletal 18 OS=Homo sapiens GN=KRT18 PE=1 SV=2	48028.5	1224.9	5.883e+07	7.7696	659.526	439.684
O95971	CD160 antigen OS=Homo sapiens GN=CD160 PE=2 SV=1	19797	2971.43	5.88255e+07	7.76957	659.476	439.651
Q9Y6Q6	Tumor necrosis factor receptor superfamily member 11A OS=Homo sapiens GN=TNFRSF11A PE=1 SV=1	65991.1	889.529	5.8701e+07	7.76865	658.08	438.72
Q9NQ79	Cartilage acidic protein 1 OS=Homo sapiens GN=CRTAC1 PE=1 SV=2	71375.8	821.02	5.8601e+07	7.7679	656.959	437.973
P04062	Glucosylceramidase OS=Homo sapiens GN=GBA PE=1 SV=3	59678.2	979.513	5.84556e+07	7.76683	655.329	436.886
P28827	Receptor-type tyrosine-protein phosphatase mu OS=Homo sapiens GN=PTPRM PE=1 SV=2	163578	355.352	5.81279e+07	7.76438	651.656	434.437
P60842	Eukaryotic initiation factor 4A-I OS=Homo sapiens GN=EIF4A1 PE=1 SV=1	46124.5	1255.34	5.7902e+07	7.76269	649.123	432.749
P24158	Myeloblastin OS=Homo sapiens GN=PRTN3 PE=1 SV=3	27789.3	2083.6	5.79018e+07	7.76269	649.12	432.747
Q16563	Synaptophysin-like protein 1 OS=Homo sapiens GN=SYPL1 PE=1 SV=1	28546.7	2016.68	5.75696e+07	7.76019	645.397	430.265
O14732	Inositol monophosphatase 2 OS=Homo sapiens GN=IMPA2 PE=1 SV=1	31301	1838.83	5.75572e+07	7.7601	645.258	430.172
P20160	Azurocidin OS=Homo sapiens GN=AZU1 PE=1 SV=3	26868.6	2139.93	5.74969e+07	7.75964	644.581	429.721
P07585	Decorin OS=Homo sapiens GN=DCN PE=1 SV=1	39721.8	1435	5.70006e+07	7.75588	639.018	426.012
P82980	Retinol-binding protein 5 OS=Homo sapiens GN=RBP5 PE=1 SV=3	15921.1	3579.51	5.69895e+07	7.75579	638.893	425.929
P10586	Receptor-type tyrosine-protein phosphatase F OS=Homo sapiens GN=PTPRF PE=1 SV=2	212744	267.627	5.69362e+07	7.75539	638.296	425.531
P18206	Vinculin OS=Homo sapiens GN=VCL PE=1 SV=4	123722	458.545	5.6732e+07	7.75383	636.006	424.004
P30046	D-dopachrome decarboxylase OS=Homo sapiens GN=DDT PE=1 SV=3	12703.7	4452.87	5.65677e+07	7.75257	634.164	422.776
P16401	Histone H1.5 OS=Homo sapiens GN=HIST1H1B PE=1 SV=3	22566.5	2503.33	5.64913e+07	7.75198	633.308	422.205
Q9HBR0	Putative sodium-coupled neutral amino acid transporter 10 OS=Homo sapiens GN=SLC38A10 PE=1 SV=2	119687	467.205	5.59185e+07	7.74756	626.886	417.924
P22304	Iduronate 2-sulfatase OS=Homo sapiens GN=IDS PE=1 SV=1	61833.9	904.247	5.59131e+07	7.74751	626.826	417.884
P25705	ATP synthase subunit alpha, mitochondrial OS=Homo sapiens GN=ATP5A1 PE=1 SV=1	59713.6	935.727	5.58756e+07	7.74722	626.405	417.604
Q9Y6U3	Adseverin OS=Homo sapiens GN=SCIN PE=1 SV=4	80438.4	688.886	5.54129e+07	7.74361	621.218	414.145
P36639	7,8-dihydro-8-oxoguanine triphosphatase OS=Homo sapiens GN=NUDT1 PE=1 SV=3	22505.1	2453.21	5.52097e+07	7.74202	618.94	412.627
Q15181	Inorganic pyrophosphatase OS=Homo sapiens GN=PPA1 PE=1 SV=2	32639.1	1689.5	5.51438e+07	7.7415	618.202	412.134
P09486	SPARC OS=Homo sapiens GN=SPARC PE=1 SV=1	34609.7	1591.91	5.50954e+07	7.74112	617.659	411.773
P40197	Platelet glycoprotein V OS=Homo sapiens GN=GP5 PE=1 SV=1	60920.7	904.053	5.50755e+07	7.74096	617.436	411.624
P68036	Ubiquitin-conjugating enzyme E2 L3 OS=Homo sapiens GN=UBE2L3 PE=1 SV=1	17850.2	3082.24	5.50188e+07	7.74051	616.8	411.2
P35268	60S ribosomal protein L22 OS=Homo sapiens GN=RPL22 PE=1 SV=2	14777.8	3715.26	5.49033e+07	7.7396	615.506	410.337
Q9NY25	C-type lectin domain family 5 member A OS=Homo sapiens GN=CLEC5A PE=1 SV=1	21507.6	2540.12	5.46319e+07	7.73745	612.463	408.309
P16422	Epithelial cell adhesion molecule OS=Homo sapiens GN=EPCAM PE=1 SV=2	34909.7	1559.98	5.44584e+07	7.73607	610.518	407.012
O14745	Na(+)/H(+) exchange regulatory cofactor NHE-RF1 OS=Homo sapiens GN=SLC9A3R1 PE=1 SV=4	38844.6	1395.92	5.42239e+07	7.73419	607.889	405.259
O15031	Plexin-B2 OS=Homo sapiens GN=PLXNB2 PE=1 SV=3	204997	263.89	5.40968e+07	7.73317	606.464	404.309
Q6NUS6	Tectonic-3 OS=Homo sapiens GN=TCTN3 PE=2 SV=2	66114.3	816.701	5.39956e+07	7.73236	605.329	403.553
Q9UQB8	Brain-specific angiogenesis inhibitor 1-associated protein 2 OS=Homo sapiens GN=BAIAP2 PE=1 SV=1	60829.6	887.185	5.39671e+07	7.73213	605.01	403.34
Q99972	Myocilin OS=Homo sapiens GN=MYOC PE=1 SV=2	56936.5	943.828	5.37383e+07	7.73028	602.445	401.63
Q14112	Nidogen-2 OS=Homo sapiens GN=NID2 PE=1 SV=3	151158	354.416	5.35729e+07	7.72894	600.59	400.393
Q96FQ6	Protein S100-A16 OS=Homo sapiens GN=S100A16 PE=1 SV=1	11794	4539.38	5.35373e+07	7.72866	600.191	400.127
P13716	Delta-aminolevulinic acid dehydratase OS=Homo sapiens GN=ALAD PE=1 SV=1	36271.4	1474.26	5.34736e+07	7.72814	599.477	399.651
O14917	Protocadherin-17 OS=Homo sapiens GN=PCDH17 PE=2 SV=2	126151	422.383	5.3284e+07	7.7266	597.352	398.234
P37837	Transaldolase OS=Homo sapiens GN=TALDO1 PE=1 SV=2	37516.5	1418.25	5.32076e+07	7.72597	596.495	397.664
Q9H9P2	Chondrolectin OS=Homo sapiens GN=CHODL PE=2 SV=2	30410.8	1743.75	5.30289e+07	7.72451	594.492	396.328
Q99523	Sortilin OS=Homo sapiens GN=SORT1 PE=1 SV=3	92009.5	575.866	5.29851e+07	7.72415	594.001	396
P61978	Heterogeneous nuclear ribonucleoprotein K OS=Homo sapiens GN=HNRNPK PE=1 SV=1	50944.4	1037.34	5.28468e+07	7.72302	592.45	394.967
Q96DR8	Mucin-like protein 1 OS=Homo sapiens GN=MUCL1 PE=1 SV=1	9033.62	5844.27	5.27949e+07	7.72259	591.868	394.579
O75071	EF-hand domain-containing protein KIAA0494 OS=Homo sapiens GN=KIAA0494 PE=1 SV=1	54997.2	957.332	5.26506e+07	7.7214	590.251	393.5
Q9Y4L1	Hypoxia up-regulated protein 1 OS=Homo sapiens GN=HYOU1 PE=1 SV=1	111266	471.334	5.24435e+07	7.71969	587.93	391.953
P62942	Peptidyl-prolyl cis-trans isomerase FKBP1A OS=Homo sapiens GN=FKBP1A PE=1 SV=2	11943.1	4384.72	5.2367e+07	7.71906	587.071	391.381
P23468	Receptor-type tyrosine-protein phosphatase delta OS=Homo sapiens GN=PTPRD PE=1 SV=2	214625	242.882	5.21286e+07	7.71708	584.399	389.599
P16402	Histone H1.3 OS=Homo sapiens GN=HIST1H1D PE=1 SV=2	22336.3	2332.25	5.20938e+07	7.71679	584.008	389.339
P43490	Nicotinamide phosphoribosyltransferase OS=Homo sapiens GN=NAMPT PE=1 SV=1	55486.6	937.597	5.2024e+07	7.7162	583.227	388.818
P01770	Ig heavy chain V-III region NIE OS=Homo sapiens PE=1 SV=1	13223.5	3917.55	5.18038e+07	7.71436	580.757	387.171
P22392	Nucleoside diphosphate kinase B OS=Homo sapiens GN=NME2 PE=1 SV=1	17286.9	2990.39	5.16946e+07	7.71345	579.533	386.355
P51170	Amiloride-sensitive sodium channel subunit gamma OS=Homo sapiens GN=SCNN1G PE=1 SV=4	74222.1	695.745	5.16397e+07	7.71298	578.917	385.945
O43405	Cochlin OS=Homo sapiens GN=COCH PE=1 SV=1	59445.2	863.652	5.134e+07	7.71046	575.558	383.705
Q9H9H4	Vacuolar protein sorting-associated protein 37B OS=Homo sapiens GN=VPS37B PE=1 SV=1	31287.5	1639.2	5.12866e+07	7.71	574.959	383.306
P05413	Fatty acid-binding protein, heart OS=Homo sapiens GN=FABP3 PE=1 SV=4	14848.7	3439.34	5.10698e+07	7.70816	572.529	381.686
Q9Y3B3	Transmembrane emp24 domain-containing protein 7 OS=Homo sapiens GN=TMED7 PE=1 SV=2	25155.6	2026.59	5.09799e+07	7.7074	571.521	381.014
P01602	Ig kappa chain V-I region HK102 (Fragment) OS=Homo sapiens GN=IGKV1-5 PE=4 SV=1	12760.3	3994.59	5.0972e+07	7.70733	571.433	380.955
P09958	Furin OS=Homo sapiens GN=FURIN PE=1 SV=2	86623.7	586.84	5.08342e+07	7.70616	569.888	379.925
Q8NBS9	Thioredoxin domain-containing protein 5 OS=Homo sapiens GN=TXNDC5 PE=1 SV=2	47598.6	1067.57	5.08148e+07	7.70599	569.67	379.78
Q13162	Peroxiredoxin-4 OS=Homo sapiens GN=PRDX4 PE=1 SV=1	30520.8	1660.07	5.06668e+07	7.70472	568.01	378.674
Q99983	Osteomodulin OS=Homo sapiens GN=OMD PE=1 SV=1	49460.2	1018.3	5.03655e+07	7.70213	564.633	376.422
P04118	Colipase OS=Homo sapiens GN=CLPS PE=1 SV=2	11945.8	4205.56	5.02386e+07	7.70104	563.211	375.474
Q13445	Transmembrane emp24 domain-containing protein 1 OS=Homo sapiens GN=TMED1 PE=1 SV=1	25189.7	1981.61	4.99161e+07	7.69824	559.595	373.063
Q15435	Protein phosphatase 1 regulatory subunit 7 OS=Homo sapiens GN=PPP1R7 PE=1 SV=1	41538.5	1201.15	4.98942e+07	7.69805	559.349	372.9
P00748	Coagulation factor XII OS=Homo sapiens GN=F12 PE=1 SV=3	67747.9	730.923	4.95185e+07	7.69477	555.137	370.091
P35222	Catenin beta-1 OS=Homo sapiens GN=CTNNB1 PE=1 SV=1	85442.2	578.064	4.9391e+07	7.69365	553.709	369.139
O43240	Kallikrein-10 OS=Homo sapiens GN=KLK10 PE=1 SV=3	30150.3	1637.78	4.93796e+07	7.69355	553.581	369.054
P17858	6-phosphofructokinase, liver type OS=Homo sapiens GN=PFKL PE=1 SV=6	84964.1	580.746	4.93426e+07	7.69322	553.166	368.777
Q9UBI6	Guanine nucleotide-binding protein G(I)/G(S)/G(O) subunit gamma-12 OS=Homo sapiens GN=GNG12 PE=1 SV=3	8001.16	6133.2	4.90727e+07	7.69084	550.14	366.76
Q24JP5	Transmembrane protein 132A OS=Homo sapiens GN=TMEM132A PE=2 SV=1	110041	443.908	4.88483e+07	7.68885	547.624	365.083
P07305	Histone H1.0 OS=Homo sapiens GN=H1F0 PE=1 SV=3	20850.2	2342.4	4.88394e+07	7.68877	547.525	365.017
P17655	Calpain-2 catalytic subunit OS=Homo sapiens GN=CAPN2 PE=1 SV=6	79944.8	610.693	4.88217e+07	7.68861	547.327	364.884
Q8WZ42	Titin OS=Homo sapiens GN=TTN PE=1 SV=4	3.81365e+06	12.7842	4.87543e+07	7.68801	546.571	364.38
Q9Y277	Voltage-dependent anion-selective channel protein 3 OS=Homo sapiens GN=VDAC3 PE=1 SV=1	30639.3	1591.2	4.87533e+07	7.688	546.559	364.373
Q99832	T-complex protein 1 subunit eta OS=Homo sapiens GN=CCT7 PE=1 SV=2	59328.9	821.006	4.87094e+07	7.68761	546.067	364.045
O75592	Probable E3 ubiquitin-protein ligase MYCBP2 OS=Homo sapiens GN=MYCBP2 PE=1 SV=3	509759	94.7845	4.83173e+07	7.6841	541.671	361.114
Q16378	Proline-rich protein 4 OS=Homo sapiens GN=PRR4 PE=1 SV=3	15087.6	3187.65	4.80939e+07	7.68209	539.167	359.445
O95833	Chloride intracellular channel protein 3 OS=Homo sapiens GN=CLIC3 PE=1 SV=2	26631.7	1805.41	4.80813e+07	7.68198	539.025	359.35
P28676	Grancalcin OS=Homo sapiens GN=GCA PE=1 SV=2	23994.5	1999.11	4.79676e+07	7.68095	537.751	358.501
Q7LBR1	Charged multivesicular body protein 1b OS=Homo sapiens GN=CHMP1B PE=1 SV=1	22095.2	2167.98	4.7902e+07	7.68035	537.015	358.01
Q15365	Poly(rC)-binding protein 1 OS=Homo sapiens GN=PCBP1 PE=1 SV=2	37473.9	1276.69	4.78426e+07	7.67981	536.349	357.566
Q14574	Desmocollin-3 OS=Homo sapiens GN=DSC3 PE=1 SV=3	99906.2	477.996	4.77547e+07	7.67902	535.365	356.91
P51149	Ras-related protein Rab-7a OS=Homo sapiens GN=RAB7A PE=1 SV=1	23474.8	2034.23	4.77532e+07	7.679	535.347	356.898
P01589	Interleukin-2 receptor subunit alpha OS=Homo sapiens GN=IL2RA PE=1 SV=1	30798.7	1547.52	4.76615e+07	7.67817	534.32	356.213
O75223	Gamma-glutamylcyclotransferase OS=Homo sapiens GN=GGCT PE=1 SV=1	20994.3	2258.86	4.74233e+07	7.67599	531.648	354.432
Q9NY15	Stabilin-1 OS=Homo sapiens GN=STAB1 PE=1 SV=3	275300	172.256	4.74221e+07	7.67598	531.635	354.424
O43488	Aflatoxin B1 aldehyde reductase member 2 OS=Homo sapiens GN=AKR7A2 PE=1 SV=3	39563.7	1194.77	4.72694e+07	7.67458	529.924	353.283
O15162	Phospholipid scramblase 1 OS=Homo sapiens GN=PLSCR1 PE=1 SV=1	35025.8	1347.12	4.7184e+07	7.67379	528.966	352.644
O14786	Neuropilin-1 OS=Homo sapiens GN=NRP1 PE=1 SV=3	103069	454.841	4.68798e+07	7.67099	525.556	350.371
P09543	2',3'-cyclic-nucleotide 3'-phosphodiesterase OS=Homo sapiens GN=CNP PE=1 SV=2	47548.7	983.467	4.67626e+07	7.6699	524.242	349.494
P12036	Neurofilament heavy polypeptide OS=Homo sapiens GN=NEFH PE=1 SV=4	112411	414.712	4.66183e+07	7.66856	522.624	348.416
P11586	C-1-tetrahydrofolate synthase, cytoplasmic OS=Homo sapiens GN=MTHFD1 PE=1 SV=3	101495	458.614	4.65472e+07	7.66789	521.827	347.885
P15428	15-hydroxyprostaglandin dehydrogenase [NAD(+)] OS=Homo sapiens GN=HPGD PE=1 SV=1	28958.8	1599.31	4.63143e+07	7.66571	519.216	346.144
Q9UJU6	Drebrin-like protein OS=Homo sapiens GN=DBNL PE=1 SV=1	48177.6	960.983	4.62978e+07	7.66556	519.032	346.021
P09972	Fructose-bisphosphate aldolase C OS=Homo sapiens GN=ALDOC PE=1 SV=2	39431.2	1167.94	4.60532e+07	7.66326	516.289	344.193
Q16851	UTP--glucose-1-phosphate uridylyltransferase OS=Homo sapiens GN=UGP2 PE=1 SV=5	56904.7	808.833	4.60264e+07	7.66301	515.989	343.993
P49368	T-complex protein 1 subunit gamma OS=Homo sapiens GN=CCT3 PE=1 SV=4	60495.3	760.629	4.60145e+07	7.66289	515.855	343.904
P00390	Glutathione reductase, mitochondrial OS=Homo sapiens GN=GSR PE=1 SV=2	56220.9	815.6	4.58538e+07	7.66138	514.054	342.703
P30085	UMP-CMP kinase OS=Homo sapiens GN=CMPK1 PE=1 SV=3	22208.3	2062.54	4.58054e+07	7.66092	513.512	342.341
P16083	Ribosyldihydronicotinamide dehydrogenase [quinone] OS=Homo sapiens GN=NQO2 PE=1 SV=5	25902	1767.44	4.57802e+07	7.66068	513.228	342.152
Q16661	Guanylate cyclase activator 2B OS=Homo sapiens GN=GUCA2B PE=1 SV=1	12061.1	3792.01	4.57358e+07	7.66026	512.731	341.821
P07357	Complement component C8 alpha chain OS=Homo sapiens GN=C8A PE=1 SV=2	65121	701.313	4.56702e+07	7.65963	511.996	341.331
Q8NC54	Keratinocyte-associated transmembrane protein 2 OS=Homo sapiens GN=KCT2 PE=2 SV=2	29216.6	1559.83	4.55729e+07	7.65871	510.905	340.603
P30626	Sorcin OS=Homo sapiens GN=SRI PE=1 SV=1	21662.3	2103.36	4.55638e+07	7.65862	510.803	340.535
P35998	26S protease regulatory subunit 7 OS=Homo sapiens GN=PSMC2 PE=1 SV=3	48603.1	933.639	4.53778e+07	7.65684	508.717	339.145
Q96MM7	Heparan-sulfate 6-O-sulfotransferase 2 OS=Homo sapiens GN=HS6ST2 PE=2 SV=2	69086.1	655.208	4.52658e+07	7.65577	507.462	338.308
Q13449	Limbic system-associated membrane protein OS=Homo sapiens GN=LSAMP PE=1 SV=2	37370.2	1207.97	4.51419e+07	7.65458	506.073	337.382
P07741	Adenine phosphoribosyltransferase OS=Homo sapiens GN=APRT PE=1 SV=2	19595.4	2301.07	4.50905e+07	7.65408	505.496	336.998
Q92752	Tenascin-R OS=Homo sapiens GN=TNR PE=1 SV=3	149467	300.384	4.48976e+07	7.65222	503.334	335.556
Q06418	Tyrosine-protein kinase receptor TYRO3 OS=Homo sapiens GN=TYRO3 PE=1 SV=1	96843.4	463.258	4.48635e+07	7.65189	502.952	335.301
P05023	Sodium/potassium-transporting ATPase subunit alpha-1 OS=Homo sapiens GN=ATP1A1 PE=1 SV=1	112824	397.38	4.48339e+07	7.65161	502.62	335.08
O15144	Actin-related protein 2/3 complex subunit 2 OS=Homo sapiens GN=ARPC2 PE=1 SV=1	34311.5	1306.45	4.48261e+07	7.65153	502.532	335.022
Q5D862	Filaggrin-2 OS=Homo sapiens GN=FLG2 PE=1 SV=1	247928	180.625	4.47821e+07	7.6511	502.039	334.693
Q5JZY3	Ephrin type-A receptor 10 OS=Homo sapiens GN=EPHA10 PE=2 SV=1	109558	407.281	4.46208e+07	7.64954	500.231	333.487
Q00610	Clathrin heavy chain 1 OS=Homo sapiens GN=CLTC PE=1 SV=5	191493	232.764	4.45726e+07	7.64907	499.691	333.127
P05387	60S acidic ribosomal protein P2 OS=Homo sapiens GN=RPLP2 PE=1 SV=1	11657.8	3815.97	4.4486e+07	7.64822	498.719	332.48
P07359	Platelet glycoprotein Ib alpha chain OS=Homo sapiens GN=GP1BA PE=1 SV=1	68912	645.483	4.44815e+07	7.64818	498.67	332.447
O95297	Myelin protein zero-like protein 1 OS=Homo sapiens GN=MPZL1 PE=1 SV=1	29064	1521.39	4.42178e+07	7.6456	495.714	330.476
P29400	Collagen alpha-5(IV) chain OS=Homo sapiens GN=COL4A5 PE=1 SV=2	160943	274.369	4.41577e+07	7.64501	495.04	330.027
Q9Y625	Glypican-6 OS=Homo sapiens GN=GPC6 PE=1 SV=1	62694.9	702.915	4.40692e+07	7.64413	494.047	329.365
Q92597	Protein NDRG1 OS=Homo sapiens GN=NDRG1 PE=1 SV=1	42807.7	1029.35	4.4064e+07	7.64408	493.989	329.326
Q5T2W1	Na(+)/H(+) exchange regulatory cofactor NHE-RF3 OS=Homo sapiens GN=PDZK1 PE=1 SV=2	57093.9	770.09	4.39674e+07	7.64313	492.906	328.604
O75629	Protein CREG1 OS=Homo sapiens GN=CREG1 PE=1 SV=1	24059.3	1819.5	4.3776e+07	7.64124	490.76	327.173
P04632	Calpain small subunit 1 OS=Homo sapiens GN=CAPNS1 PE=1 SV=1	28297.7	1542.72	4.36555e+07	7.64004	489.409	326.273
Q96FN5	Kinesin-like protein KIF12 OS=Homo sapiens GN=KIF12 PE=2 SV=3	70615.2	616.949	4.3566e+07	7.63915	488.406	325.604
O14818	Proteasome subunit alpha type-7 OS=Homo sapiens GN=PSMA7 PE=1 SV=1	27869.6	1562.18	4.35374e+07	7.63886	488.085	325.39
Q9NZ53	Podocalyxin-like protein 2 OS=Homo sapiens GN=PODXL2 PE=1 SV=1	65035.6	669.312	4.35291e+07	7.63878	487.992	325.328
Q95604	HLA class I histocompatibility antigen, Cw-17 alpha chain OS=Homo sapiens GN=HLA-C PE=1 SV=1	41212.6	1054.95	4.34772e+07	7.63826	487.411	324.941
P47756	F-actin-capping protein subunit beta OS=Homo sapiens GN=CAPZB PE=1 SV=4	31330.8	1382.68	4.33206e+07	7.63669	485.654	323.77
Q10471	Polypeptide N-acetylgalactosaminyltransferase 2 OS=Homo sapiens GN=GALNT2 PE=1 SV=1	64691.5	669.302	4.32981e+07	7.63647	485.403	323.602
P49327	Fatty acid synthase OS=Homo sapiens GN=FASN PE=1 SV=3	273254	158.297	4.32552e+07	7.63604	484.922	323.281
P50990	T-complex protein 1 subunit theta OS=Homo sapiens GN=CCT8 PE=1 SV=4	59582.5	723.932	4.31337e+07	7.63482	483.559	322.373
Q9NY72	Sodium channel subunit beta-3 OS=Homo sapiens GN=SCN3B PE=1 SV=1	24686.3	1745.06	4.30789e+07	7.63426	482.946	321.964
P25789	Proteasome subunit alpha type-4 OS=Homo sapiens GN=PSMA4 PE=1 SV=1	29465.2	1461.28	4.30569e+07	7.63404	482.699	321.799
P05386	60S acidic ribosomal protein P1 OS=Homo sapiens GN=RPLP1 PE=1 SV=1	11506.7	3739.79	4.30326e+07	7.6338	482.426	321.617
Q9BS26	Endoplasmic reticulum resident protein 44 OS=Homo sapiens GN=ERP44 PE=1 SV=1	46941.4	913.032	4.2859e+07	7.63204	480.48	320.32
O75828	Carbonyl reductase [NADPH] 3 OS=Homo sapiens GN=CBR3 PE=1 SV=3	30830.7	1381.23	4.25843e+07	7.62925	477.4	318.267
Q9Y4C0	Neurexin-3-alpha OS=Homo sapiens GN=NRXN3 PE=1 SV=4	180484	235.14	4.24391e+07	7.62777	475.772	317.181
O95445	Apolipoprotein M OS=Homo sapiens GN=APOM PE=1 SV=2	21239.4	1995.77	4.23889e+07	7.62725	475.21	316.807
Q9UBP4	Dickkopf-related protein 3 OS=Homo sapiens GN=DKK3 PE=1 SV=2	38365.1	1104.46	4.23729e+07	7.62709	475.03	316.687
Q9UHG3	Prenylcysteine oxidase 1 OS=Homo sapiens GN=PCYOX1 PE=1 SV=3	56603.7	747.012	4.22837e+07	7.62617	474.03	316.02
O95980	Reversion-inducing cysteine-rich protein with Kazal motifs OS=Homo sapiens GN=RECK PE=1 SV=1	106386	395.752	4.21023e+07	7.62431	471.997	314.664
P36543	V-type proton ATPase subunit E 1 OS=Homo sapiens GN=ATP6V1E1 PE=1 SV=1	26128.7	1607.84	4.20109e+07	7.62336	470.972	313.982
P08183	Multidrug resistance protein 1 OS=Homo sapiens GN=ABCB1 PE=1 SV=3	141389	295.881	4.18344e+07	7.62153	468.993	312.662
Q96FV2	Secernin-2 OS=Homo sapiens GN=SCRN2 PE=2 SV=3	46567.1	896.139	4.17306e+07	7.62045	467.83	311.887
P40199	Carcinoembryonic antigen-related cell adhesion molecule 6 OS=Homo sapiens GN=CEACAM6 PE=1 SV=3	37171.7	1122.39	4.17212e+07	7.62036	467.724	311.816
Q8TE68	Epidermal growth factor receptor kinase substrate 8-like protein 1 OS=Homo sapiens GN=EPS8L1 PE=1 SV=3	80202	519.842	4.16923e+07	7.62006	467.401	311.6
Q9UKY0	Prion-like protein doppel OS=Homo sapiens GN=PRND PE=1 SV=2	20280.4	2055.2	4.16803e+07	7.61993	467.266	311.51
P20827	Ephrin-A1 OS=Homo sapiens GN=EFNA1 PE=1 SV=2	23771.9	1752.9	4.16699e+07	7.61982	467.149	311.433
Q13404	Ubiquitin-conjugating enzyme E2 variant 1 OS=Homo sapiens GN=UBE2V1 PE=1 SV=2	16484.3	2509.04	4.13598e+07	7.61658	463.673	309.115
P33151	Cadherin-5 OS=Homo sapiens GN=CDH5 PE=1 SV=5	87474	471.524	4.12461e+07	7.61538	462.398	308.265
Q13591	Semaphorin-5A OS=Homo sapiens GN=SEMA5A PE=1 SV=3	120537	340.52	4.10452e+07	7.61326	460.146	306.764
P22626	Heterogeneous nuclear ribonucleoproteins A2/B1 OS=Homo sapiens GN=HNRNPA2B1 PE=1 SV=2	37406.7	1097.01	4.10355e+07	7.61316	460.037	306.691
P24298	Alanine aminotransferase 1 OS=Homo sapiens GN=GPT PE=1 SV=3	54602.1	750.368	4.09717e+07	7.61248	459.322	306.215
Q14117	Dihydropyrimidinase OS=Homo sapiens GN=DPYS PE=1 SV=1	56593.7	722.183	4.0871e+07	7.61142	458.193	305.462
P27930	Interleukin-1 receptor type 2 OS=Homo sapiens GN=IL1R2 PE=1 SV=1	45392.2	900.248	4.08642e+07	7.61134	458.117	305.411
P46952	3-hydroxyanthranilate 3,4-dioxygenase OS=Homo sapiens GN=HAAO PE=1 SV=2	32535.5	1253.65	4.07882e+07	7.61053	457.265	304.843
P22735	Protein-glutamine gamma-glutamyltransferase K OS=Homo sapiens GN=TGM1 PE=1 SV=4	89730.3	453.453	4.06884e+07	7.60947	456.146	304.098
O43813	LanC-like protein 1 OS=Homo sapiens GN=LANCL1 PE=1 SV=1	45253.6	898.995	4.06827e+07	7.60941	456.082	304.055
P55103	Inhibin beta C chain OS=Homo sapiens GN=INHBC PE=1 SV=1	38213.4	1061.5	4.05637e+07	7.60814	454.748	303.165
Q14314	Fibroleukin OS=Homo sapiens GN=FGL2 PE=1 SV=1	50196.8	803.327	4.03245e+07	7.60557	452.066	301.377
Q15043	Zinc transporter ZIP14 OS=Homo sapiens GN=SLC39A14 PE=1 SV=3	54177.2	741.603	4.0178e+07	7.60399	450.424	300.283
P20774	Mimecan OS=Homo sapiens GN=OGN PE=1 SV=1	33900.9	1184.27	4.01477e+07	7.60366	450.084	300.056
P30153	Serine/threonine-protein phosphatase 2A 65 kDa regulatory subunit A alpha isoform OS=Homo sapiens GN=PPP2R1A PE=1 SV=4	65266.9	614.183	4.00858e+07	7.60299	449.391	299.594
Q02985	Complement factor H-related protein 3 OS=Homo sapiens GN=CFHR3 PE=1 SV=2	37298.7	1068.7	3.98613e+07	7.60055	446.874	297.916
P27824	Calnexin OS=Homo sapiens GN=CANX PE=1 SV=2	67525.8	590.285	3.98595e+07	7.60053	446.854	297.902
P34096	Ribonuclease 4 OS=Homo sapiens GN=RNASE4 PE=1 SV=3	16829.4	2345.61	3.94751e+07	7.59632	442.544	295.029
P61160	Actin-related protein 2 OS=Homo sapiens GN=ACTR2 PE=1 SV=1	44732.2	882.345	3.94693e+07	7.59626	442.479	294.986
Q15517	Corneodesmosin OS=Homo sapiens GN=CDSN PE=1 SV=3	51490.2	764.199	3.93488e+07	7.59493	441.128	294.085
O43598	Deoxyribonucleoside 5'-monophosphate N-glycosidase OS=Homo sapiens GN=RCL PE=1 SV=1	19096.6	2059.23	3.93242e+07	7.59466	440.852	293.902
P48735	Isocitrate dehydrogenase [NADP], mitochondrial OS=Homo sapiens GN=IDH2 PE=1 SV=2	50876.9	772.452	3.92999e+07	7.59439	440.58	293.72
P50440	Glycine amidinotransferase, mitochondrial OS=Homo sapiens GN=GATM PE=1 SV=1	48424.3	808.155	3.91344e+07	7.59256	438.724	292.483
Q14344	Guanine nucleotide-binding protein subunit alpha-13 OS=Homo sapiens GN=GNA13 PE=1 SV=2	44021.7	882.694	3.88577e+07	7.58948	435.622	290.415
O43852	Calumenin OS=Homo sapiens GN=CALU PE=1 SV=2	37083.5	1044.63	3.87386e+07	7.58814	434.287	289.525
P03950	Angiogenin OS=Homo sapiens GN=ANG PE=1 SV=1	16539.4	2338.92	3.86843e+07	7.58754	433.679	289.119
Q06278	Aldehyde oxidase OS=Homo sapiens GN=AOX1 PE=2 SV=2	147822	260.901	3.85669e+07	7.58621	432.362	288.241
P42702	Leukemia inhibitory factor receptor OS=Homo sapiens GN=LIFR PE=1 SV=1	123665	311.492	3.85206e+07	7.58569	431.844	287.896
Q9H0X4	Protein ITFG3 OS=Homo sapiens GN=ITFG3 PE=1 SV=1	59622.1	640.262	3.81738e+07	7.58177	427.955	285.304
Q9Y490	Talin-1 OS=Homo sapiens GN=TLN1 PE=1 SV=3	269599	141.433	3.81301e+07	7.58127	427.465	284.977
P50991	T-complex protein 1 subunit delta OS=Homo sapiens GN=CCT4 PE=1 SV=4	57887.7	658.158	3.80993e+07	7.58092	427.12	284.747
P28838	Cytosol aminopeptidase OS=Homo sapiens GN=LAP3 PE=1 SV=3	56130.8	676.513	3.79732e+07	7.57948	425.707	283.804
P31939	Bifunctional purine biosynthesis protein PURH OS=Homo sapiens GN=ATIC PE=1 SV=3	64575.3	587.223	3.79201e+07	7.57887	425.111	283.408
Q15848	Adiponectin OS=Homo sapiens GN=ADIPOQ PE=1 SV=1	26397	1430.31	3.7756e+07	7.57699	423.271	282.181
P04424	Argininosuccinate lyase OS=Homo sapiens GN=ASL PE=1 SV=4	51625.3	724.186	3.73863e+07	7.57271	419.127	279.418
Q9NZU0	Leucine-rich repeat transmembrane protein FLRT3 OS=Homo sapiens GN=FLRT3 PE=1 SV=1	72957.5	511.935	3.73495e+07	7.57228	418.714	279.143
P24592	Insulin-like growth factor-binding protein 6 OS=Homo sapiens GN=IGFBP6 PE=1 SV=1	25306.2	1475.44	3.73377e+07	7.57215	418.582	279.055
Q14210	Lymphocyte antigen 6D OS=Homo sapiens GN=LY6D PE=1 SV=1	13277.7	2794.87	3.71095e+07	7.56948	416.023	277.349
P61088	Ubiquitin-conjugating enzyme E2 N OS=Homo sapiens GN=UBE2N PE=1 SV=1	17127	2159.73	3.69896e+07	7.56808	414.68	276.453
P48637	Glutathione synthetase OS=Homo sapiens GN=GSS PE=1 SV=1	52352.2	705.996	3.69605e+07	7.56774	414.353	276.235
P55083	Microfibril-associated glycoprotein 4 OS=Homo sapiens GN=MFAP4 PE=1 SV=2	28629.9	1279.08	3.66198e+07	7.56372	410.535	273.69
Q8WV92	MIT domain-containing protein 1 OS=Homo sapiens GN=MITD1 PE=1 SV=1	29295.9	1249.52	3.66059e+07	7.56355	410.378	273.585
P20340	Ras-related protein Rab-6A OS=Homo sapiens GN=RAB6A PE=1 SV=3	23577.9	1546.33	3.64592e+07	7.56181	408.733	272.489
Q13813	Spectrin alpha chain, non-erythrocytic 1 OS=Homo sapiens GN=SPTAN1 PE=1 SV=3	284364	127.72	3.63191e+07	7.56013	407.162	271.442
P02462	Collagen alpha-1(IV) chain OS=Homo sapiens GN=COL4A1 PE=1 SV=3	160514	225.951	3.62683e+07	7.55953	406.594	271.062
Q9BRA2	Thioredoxin domain-containing protein 17 OS=Homo sapiens GN=TXNDC17 PE=1 SV=1	13931.8	2598.31	3.61991e+07	7.5587	405.817	270.545
Q9NUM4	Transmembrane protein 106B OS=Homo sapiens GN=TMEM106B PE=1 SV=2	31107.6	1162.79	3.61715e+07	7.55837	405.508	270.339
Q9NNX6	CD209 antigen OS=Homo sapiens GN=CD209 PE=1 SV=1	45746.3	786.852	3.59955e+07	7.55625	403.536	269.024
O95841	Angiopoietin-related protein 1 OS=Homo sapiens GN=ANGPTL1 PE=2 SV=1	56683.4	632.943	3.58773e+07	7.55482	402.211	268.14
Q6UWI4	Protein shisa-2 homolog OS=Homo sapiens GN=SHISA2 PE=1 SV=1	31354.9	1142.94	3.58368e+07	7.55433	401.756	267.837
P35580	Myosin-10 OS=Homo sapiens GN=MYH10 PE=1 SV=3	228858	156.207	3.57491e+07	7.55327	400.773	267.182
P28161	Glutathione S-transferase Mu 2 OS=Homo sapiens GN=GSTM2 PE=1 SV=2	25728	1388.69	3.57281e+07	7.55301	400.538	267.025
O60701	UDP-glucose 6-dehydrogenase OS=Homo sapiens GN=UGDH PE=1 SV=1	54989.2	646.242	3.55363e+07	7.55067	398.388	265.592
P20810	Calpastatin OS=Homo sapiens GN=CAST PE=1 SV=4	76526.3	462.761	3.54134e+07	7.54917	397.009	264.673
Q96MU8	Kremen protein 1 OS=Homo sapiens GN=KREMEN1 PE=2 SV=3	51711.2	684.758	3.54097e+07	7.54912	396.968	264.645
Q8TER0	Sushi, nidogen and EGF-like domain-containing protein 1 OS=Homo sapiens GN=SNED1 PE=1 SV=2	152104	230.21	3.50159e+07	7.54427	392.553	261.702
Q5R3I4	Tetratricopeptide repeat protein 38 OS=Homo sapiens GN=TTC38 PE=1 SV=1	52753.4	662.487	3.49485e+07	7.54343	391.797	261.198
P32754	4-hydroxyphenylpyruvate dioxygenase OS=Homo sapiens GN=HPD PE=1 SV=2	44905.8	778.007	3.49371e+07	7.54329	391.669	261.113
O00764	Pyridoxal kinase OS=Homo sapiens GN=PDXK PE=1 SV=1	35079.9	994.427	3.48844e+07	7.54263	391.079	260.719
P03973	Antileukoproteinase OS=Homo sapiens GN=SLPI PE=1 SV=2	14315.9	2430.79	3.4799e+07	7.54157	390.121	260.081
P0C7U0	Protein phosphatase 1 regulatory subunit 28 OS=Homo sapiens GN=ELFN1 PE=1 SV=1	88001.9	394.651	3.473e+07	7.54071	389.348	259.566
P11216	Glycogen phosphorylase, brain form OS=Homo sapiens GN=PYGB PE=1 SV=5	96634.5	358	3.45951e+07	7.53901	387.836	258.557
O43921	Ephrin-A2 OS=Homo sapiens GN=EFNA2 PE=1 SV=1	23862.8	1444.09	3.446e+07	7.53732	386.321	257.548
Q9BYH1	Seizure 6-like protein OS=Homo sapiens GN=SEZ6L PE=1 SV=1	111711	306.443	3.4233e+07	7.53444	383.776	255.851
Q8IX04	Ubiquitin-conjugating enzyme E2 variant 3 OS=Homo sapiens GN=UEVLD PE=1 SV=2	52231	653.848	3.41512e+07	7.53341	382.859	255.239
Q9UBX7	Kallikrein-11 OS=Homo sapiens GN=KLK11 PE=1 SV=2	31038.8	1099.42	3.41245e+07	7.53307	382.56	255.04
Q5UCC4	ER membrane protein complex subunit 10 OS=Homo sapiens GN=EMC10 PE=1 SV=1	27329.7	1247.99	3.41073e+07	7.53285	382.367	254.911
Q9NP85	Podocin OS=Homo sapiens GN=NPHS2 PE=1 SV=1	42174.2	805.05	3.39523e+07	7.53087	380.63	253.753
P40926	Malate dehydrogenase, mitochondrial OS=Homo sapiens GN=MDH2 PE=1 SV=3	35480.7	951.275	3.37519e+07	7.5283	378.383	252.255
Q13291	Signaling lymphocytic activation molecule OS=Homo sapiens GN=SLAMF1 PE=1 SV=1	37207.2	904.568	3.36564e+07	7.52707	377.313	251.542
P78552	Interleukin-13 receptor subunit alpha-1 OS=Homo sapiens GN=IL13RA1 PE=1 SV=1	48728.3	688.791	3.35636e+07	7.52587	376.272	250.848
Q9UN74	Protocadherin alpha-4 OS=Homo sapiens GN=PCDHA4 PE=2 SV=1	102231	327.12	3.34417e+07	7.52429	374.905	249.937
P08246	Neutrophil elastase OS=Homo sapiens GN=ELANE PE=1 SV=1	28499.8	1172.09	3.34043e+07	7.5238	374.486	249.657
Q9HD42	Charged multivesicular body protein 1a OS=Homo sapiens GN=CHMP1A PE=1 SV=1	21689.2	1530.04	3.31854e+07	7.52095	372.032	248.021
P54727	UV excision repair protein RAD23 homolog B OS=Homo sapiens GN=RAD23B PE=1 SV=1	43144.6	765.675	3.30348e+07	7.51897	370.343	246.896
Q9Y274	Type 2 lactosamine alpha-2,3-sialyltransferase OS=Homo sapiens GN=ST3GAL6 PE=1 SV=1	38188.9	863.617	3.29806e+07	7.51826	369.736	246.49
P12724	Eosinophil cationic protein OS=Homo sapiens GN=RNASE3 PE=1 SV=2	18373.3	1785.73	3.28098e+07	7.516	367.822	245.214
Q9UJ99	Cadherin-22 OS=Homo sapiens GN=CDH22 PE=2 SV=2	89036.4	367.762	3.27442e+07	7.51513	367.085	244.724
P46531	Neurogenic locus notch homolog protein 1 OS=Homo sapiens GN=NOTCH1 PE=1 SV=4	272323	120.11	3.27088e+07	7.51467	366.689	244.46
Q08629	Testican-1 OS=Homo sapiens GN=SPOCK1 PE=1 SV=1	49092.5	665.035	3.26482e+07	7.51386	366.01	244.006
P30455	HLA class I histocompatibility antigen, A-36 alpha chain OS=Homo sapiens GN=HLA-A PE=2 SV=1	40908.2	797.698	3.26324e+07	7.51365	365.832	243.888
Q9H0E2	Toll-interacting protein OS=Homo sapiens GN=TOLLIP PE=1 SV=1	30262.2	1070.93	3.24086e+07	7.51066	363.324	242.216
Q8WUT4	Leucine-rich repeat neuronal protein 4 OS=Homo sapiens GN=LRRN4 PE=1 SV=3	78793.8	410.177	3.23194e+07	7.50946	362.323	241.549
P04431	Ig kappa chain V-I region Walker OS=Homo sapiens PE=1 SV=1	14060.1	2280.97	3.20705e+07	7.50611	359.534	239.689
P32189	Glycerol kinase OS=Homo sapiens GN=GK PE=1 SV=3	61205.1	523.963	3.20692e+07	7.50609	359.519	239.679
Q9NPY3	Complement component C1q receptor OS=Homo sapiens GN=CD93 PE=1 SV=3	68515.4	466.686	3.19751e+07	7.50481	358.464	238.976
Q7L266	L-asparaginase OS=Homo sapiens GN=ASRGL1 PE=1 SV=2	32034.2	993.413	3.18232e+07	7.50274	356.761	237.841
P43234	Cathepsin O OS=Homo sapiens GN=CTSO PE=2 SV=1	35934.6	885.566	3.18225e+07	7.50273	356.752	237.835
Q9BR76	Coronin-1B OS=Homo sapiens GN=CORO1B PE=1 SV=1	54200.2	584.425	3.1676e+07	7.50073	355.11	236.74
P08887	Interleukin-6 receptor subunit alpha OS=Homo sapiens GN=IL6R PE=1 SV=1	51514.9	612.53	3.15544e+07	7.49906	353.747	235.832
P62136	Serine/threonine-protein phosphatase PP1-alpha catalytic subunit OS=Homo sapiens GN=PPP1CA PE=1 SV=1	37487.8	838.415	3.14303e+07	7.49735	352.357	234.904
O60568	Procollagen-lysine,2-oxoglutarate 5-dioxygenase 3 OS=Homo sapiens GN=PLOD3 PE=1 SV=1	84731.5	370.801	3.14185e+07	7.49719	352.224	234.816
Q06828	Fibromodulin OS=Homo sapiens GN=FMOD PE=1 SV=2	43151.5	725.011	3.12853e+07	7.49534	350.731	233.821
Q96BW5	Phosphotriesterase-related protein OS=Homo sapiens GN=PTER PE=1 SV=1	38993	802.091	3.12759e+07	7.49521	350.625	233.75
P09327	Villin-1 OS=Homo sapiens GN=VIL1 PE=1 SV=4	92636.7	337.168	3.12341e+07	7.49463	350.157	233.438
Q9Y5Y6	Suppressor of tumorigenicity 14 protein OS=Homo sapiens GN=ST14 PE=1 SV=2	94708.8	328.88	3.11479e+07	7.49343	349.19	232.793
P63241	Eukaryotic translation initiation factor 5A-1 OS=Homo sapiens GN=EIF5A PE=1 SV=2	16821.4	1846.65	3.10632e+07	7.49225	348.24	232.16
Q2UY09	Collagen alpha-1(XXVIII) chain OS=Homo sapiens GN=COL28A1 PE=2 SV=2	116585	266.32	3.10489e+07	7.49205	348.081	232.054
Q86SQ4	G-protein coupled receptor 126 OS=Homo sapiens GN=GPR126 PE=1 SV=3	136607	226.27	3.09101e+07	7.4901	346.524	231.016
Q6ZN66	Guanylate-binding protein 6 OS=Homo sapiens GN=GBP6 PE=2 SV=1	72380.8	427.042	3.09097e+07	7.49009	346.519	231.013
Q08722	Leukocyte surface antigen CD47 OS=Homo sapiens GN=CD47 PE=1 SV=1	35190.7	877.48	3.08792e+07	7.48967	346.178	230.785
P15907	Beta-galactoside alpha-2,6-sialyltransferase 1 OS=Homo sapiens GN=ST6GAL1 PE=1 SV=1	46574.6	660.637	3.07689e+07	7.48811	344.941	229.961
Q9Y5Z4	Heme-binding protein 2 OS=Homo sapiens GN=HEBP2 PE=1 SV=1	22861.2	1343.52	3.07145e+07	7.48734	344.332	229.554
Q96HD9	Aspartoacylase-2 OS=Homo sapiens GN=ACY3 PE=1 SV=1	35218.5	871.89	3.07067e+07	7.48723	344.244	229.496
O75608	Acyl-protein thioesterase 1 OS=Homo sapiens GN=LYPLA1 PE=1 SV=1	24653.5	1242.05	3.06209e+07	7.48602	343.283	228.855
Q9H4A4	Aminopeptidase B OS=Homo sapiens GN=RNPEP PE=1 SV=2	72549.4	421.909	3.06093e+07	7.48585	343.152	228.768
P18054	Arachidonate 12-lipoxygenase, 12S-type OS=Homo sapiens GN=ALOX12 PE=1 SV=4	75645.3	403.643	3.05337e+07	7.48478	342.305	228.203
P20062	Transcobalamin-2 OS=Homo sapiens GN=TCN2 PE=1 SV=3	47504.5	641.192	3.04595e+07	7.48372	341.473	227.649
P16109	P-selectin OS=Homo sapiens GN=SELP PE=1 SV=3	90773.2	334.859	3.03962e+07	7.48282	340.763	227.176
Q9Y696	Chloride intracellular channel protein 4 OS=Homo sapiens GN=CLIC4 PE=1 SV=4	28753.7	1055.46	3.03485e+07	7.48214	340.228	226.819
P22061	Protein-L-isoaspartate(D-aspartate) O-methyltransferase OS=Homo sapiens GN=PCMT1 PE=1 SV=4	24620.6	1228.37	3.02431e+07	7.48063	339.046	226.031
P27169	Serum paraoxonase/arylesterase 1 OS=Homo sapiens GN=PON1 PE=1 SV=3	39706.2	752.547	2.98808e+07	7.47539	334.985	223.323
P12318	Low affinity immunoglobulin gamma Fc region receptor II-a OS=Homo sapiens GN=FCGR2A PE=1 SV=4	34978.5	852.428	2.98166e+07	7.47446	334.266	222.844
P02458	Collagen alpha-1(II) chain OS=Homo sapiens GN=COL2A1 PE=1 SV=3	141698	209.282	2.96549e+07	7.4721	332.453	221.635
P46926	Glucosamine-6-phosphate isomerase 1 OS=Homo sapiens GN=GNPDA1 PE=1 SV=1	32647.6	905.939	2.95767e+07	7.47095	331.576	221.051
O94985	Calsyntenin-1 OS=Homo sapiens GN=CLSTN1 PE=1 SV=1	109724	269.398	2.95594e+07	7.4707	331.382	220.921
Q9Y376	Calcium-binding protein 39 OS=Homo sapiens GN=CAB39 PE=1 SV=1	39843.7	737.968	2.94034e+07	7.4684	329.633	219.755
O60271	C-Jun-amino-terminal kinase-interacting protein 4 OS=Homo sapiens GN=SPAG9 PE=1 SV=4	146115	200.996	2.93685e+07	7.46788	329.242	219.495
Q6DN03	Putative histone H2B type 2-C OS=Homo sapiens GN=HIST2H2BC PE=5 SV=3	21458.2	1365.9	2.93096e+07	7.46701	328.582	219.054
Q16363	Laminin subunit alpha-4 OS=Homo sapiens GN=LAMA4 PE=1 SV=4	202397	144.79	2.93049e+07	7.46694	328.529	219.019
P01031	Complement C5 OS=Homo sapiens GN=C5 PE=1 SV=4	188186	155.375	2.92394e+07	7.46597	327.794	218.529
Q9Y446	Plakophilin-3 OS=Homo sapiens GN=PKP3 PE=1 SV=1	87029	335.33	2.91834e+07	7.46514	327.167	218.112
O00499	Myc box-dependent-interacting protein 1 OS=Homo sapiens GN=BIN1 PE=1 SV=1	64659.4	450.745	2.91449e+07	7.46456	326.735	217.823
P54803	Galactocerebrosidase OS=Homo sapiens GN=GALC PE=1 SV=2	76984.7	378.419	2.91325e+07	7.46438	326.596	217.731
O15240	Neurosecretory protein VGF OS=Homo sapiens GN=VGF PE=1 SV=2	67217.6	431.423	2.89992e+07	7.46239	325.102	216.735
P28332	Alcohol dehydrogenase 6 OS=Homo sapiens GN=ADH6 PE=2 SV=2	39063.1	739.999	2.89067e+07	7.461	324.064	216.043
Q8NFY4	Semaphorin-6D OS=Homo sapiens GN=SEMA6D PE=1 SV=1	119796	240.943	2.88639e+07	7.46036	323.585	215.724
Q8WU39	Plasma cell-induced resident endoplasmic reticulum protein OS=Homo sapiens GN=PACAP PE=1 SV=1	20681.2	1394.56	2.88413e+07	7.46001	323.331	215.554
P29375	Lysine-specific demethylase 5A OS=Homo sapiens GN=KDM5A PE=1 SV=3	191972	149.399	2.86804e+07	7.45758	321.527	214.352
O75326	Semaphorin-7A OS=Homo sapiens GN=SEMA7A PE=1 SV=1	74776.2	383.281	2.86603e+07	7.45728	321.303	214.202
Q13740	CD166 antigen OS=Homo sapiens GN=ALCAM PE=1 SV=2	65061.1	435.038	2.83041e+07	7.45185	317.309	211.539
P52788	Spermine synthase OS=Homo sapiens GN=SMS PE=1 SV=2	41241.8	684.332	2.82231e+07	7.4506	316.401	210.934
Q9UBQ6	Exostosin-like 2 OS=Homo sapiens GN=EXTL2 PE=1 SV=1	37441.3	751.808	2.81487e+07	7.44946	315.566	210.378
Q9Y6E0	Serine/threonine-protein kinase 24 OS=Homo sapiens GN=STK24 PE=1 SV=1	49277.3	567.762	2.79778e+07	7.44681	313.651	209.101
Q5T0N5	Formin-binding protein 1-like OS=Homo sapiens GN=FNBP1L PE=1 SV=2	69933.5	397.441	2.77944e+07	7.44396	311.595	207.73
P52823	Stanniocalcin-1 OS=Homo sapiens GN=STC1 PE=1 SV=1	27603.8	1002.53	2.76735e+07	7.44206	310.24	206.826
Q8N436	Inactive carboxypeptidase-like protein X2 OS=Homo sapiens GN=CPXM2 PE=2 SV=3	85815.9	322.097	2.76411e+07	7.44155	309.876	206.584
P17987	T-complex protein 1 subunit alpha OS=Homo sapiens GN=TCP1 PE=1 SV=1	60305.6	456.461	2.75271e+07	7.43976	308.599	205.733
O60613	15 kDa selenoprotein OS=Homo sapiens GN=SEP15 PE=1 SV=3	17742.1	1551.4	2.7525e+07	7.43973	308.575	205.716
Q9UM22	Mammalian ependymin-related protein 1 OS=Homo sapiens GN=EPDR1 PE=1 SV=2	25420.6	1071.88	2.72479e+07	7.43533	305.468	203.645
Q86YT9	Junctional adhesion molecule-like OS=Homo sapiens GN=AMICA1 PE=1 SV=1	44310.9	614.496	2.72289e+07	7.43503	305.255	203.503
Q5VY43	Platelet endothelial aggregation receptor 1 OS=Homo sapiens GN=PEAR1 PE=1 SV=1	110591	245.447	2.71441e+07	7.43368	304.305	202.87
P26572	Alpha-1,3-mannosyl-glycoprotein 2-beta-N-acetylglucosaminyltransferase OS=Homo sapiens GN=MGAT1 PE=2 SV=2	50846.4	533.199	2.71113e+07	7.43315	303.937	202.624
P12110	Collagen alpha-2(VI) chain OS=Homo sapiens GN=COL6A2 PE=1 SV=4	108512	249.31	2.70531e+07	7.43222	303.284	202.19
Q9C0H2	Protein tweety homolog 3 OS=Homo sapiens GN=TTYH3 PE=1 SV=3	57507.9	469.438	2.69964e+07	7.43131	302.649	201.766
P61457	Pterin-4-alpha-carbinolamine dehydratase OS=Homo sapiens GN=PCBD1 PE=1 SV=2	11992	2245.2	2.69245e+07	7.43015	301.843	201.228
P49641	Alpha-mannosidase 2x OS=Homo sapiens GN=MAN2A2 PE=2 SV=3	130457	205.646	2.68278e+07	7.42859	300.759	200.506
Q96KN2	Beta-Ala-His dipeptidase OS=Homo sapiens GN=CNDP1 PE=1 SV=4	56670.1	471.926	2.67441e+07	7.42723	299.82	199.88
Q96PX8	SLIT and NTRK-like protein 1 OS=Homo sapiens GN=SLITRK1 PE=1 SV=2	77685.6	343.259	2.66663e+07	7.42596	298.948	199.299
Q5JPE7	Nodal modulator 2 OS=Homo sapiens GN=NOMO2 PE=1 SV=1	139351	190.711	2.65757e+07	7.42449	297.933	198.622
P48643	T-complex protein 1 subunit epsilon OS=Homo sapiens GN=CCT5 PE=1 SV=1	59632.8	444.744	2.65213e+07	7.42359	297.323	198.215
Q14108	Lysosome membrane protein 2 OS=Homo sapiens GN=SCARB2 PE=1 SV=2	54255.4	486.741	2.64084e+07	7.42174	296.057	197.371
Q9BXJ7	Protein amnionless OS=Homo sapiens GN=AMN PE=1 SV=2	47724.3	551.983	2.6343e+07	7.42067	295.324	196.883
O75084	Frizzled-7 OS=Homo sapiens GN=FZD7 PE=2 SV=2	63577.9	414.317	2.63414e+07	7.42064	295.306	196.871
Q86YD5	Low-density lipoprotein receptor class A domain-containing protein 3 OS=Homo sapiens GN=LDLRAD3 PE=2 SV=3	37394.5	702.929	2.62857e+07	7.41972	294.681	196.454
Q53GD3	Choline transporter-like protein 4 OS=Homo sapiens GN=SLC44A4 PE=2 SV=2	79201.4	331.138	2.62266e+07	7.41874	294.018	196.012
Q9Y5E4	Protocadherin beta-5 OS=Homo sapiens GN=PCDHB5 PE=1 SV=1	86369.1	303.549	2.62173e+07	7.41859	293.914	195.943
Q92563	Testican-2 OS=Homo sapiens GN=SPOCK2 PE=1 SV=1	46748.9	552.459	2.58269e+07	7.41207	289.537	193.025
P13693	Translationally-controlled tumor protein OS=Homo sapiens GN=TPT1 PE=1 SV=1	19582.6	1318.1	2.58118e+07	7.41182	289.369	192.913
P17181	Interferon alpha/beta receptor 1 OS=Homo sapiens GN=IFNAR1 PE=1 SV=3	63485.2	401.333	2.54787e+07	7.40618	285.635	190.423
Q06323	Proteasome activator complex subunit 1 OS=Homo sapiens GN=PSME1 PE=1 SV=1	28705	885.541	2.54195e+07	7.40517	284.97	189.98
P20618	Proteasome subunit beta type-1 OS=Homo sapiens GN=PSMB1 PE=1 SV=2	26472.4	957.919	2.53584e+07	7.40412	284.286	189.524
Q6H9L7	Isthmin-2 OS=Homo sapiens GN=ISM2 PE=2 SV=1	63866.1	395.779	2.52769e+07	7.40272	283.372	188.915
P02792	Ferritin light chain OS=Homo sapiens GN=FTL PE=1 SV=2	20007.1	1246.4	2.49368e+07	7.39684	279.56	186.373
P04278	Sex hormone-binding globulin OS=Homo sapiens GN=SHBG PE=1 SV=2	43751.8	568.496	2.48727e+07	7.39572	278.841	185.894
P01701	Ig lambda chain V-I region NEW OS=Homo sapiens PE=1 SV=1	11445.7	2151.85	2.46295e+07	7.39146	276.115	184.076
Q5JXA9	Signal-regulatory protein beta-2 OS=Homo sapiens GN=SIRPB2 PE=2 SV=1	36944.4	666.584	2.46265e+07	7.3914	276.081	184.054
Q16620	BDNF/NT-3 growth factors receptor OS=Homo sapiens GN=NTRK2 PE=1 SV=1	91939.8	267.514	2.45952e+07	7.39085	275.729	183.82
Q9NVS9	Pyridoxine-5'-phosphate oxidase OS=Homo sapiens GN=PNPO PE=1 SV=1	29968.8	817.461	2.44983e+07	7.38914	274.644	183.096
Q92876	Kallikrein-6 OS=Homo sapiens GN=KLK6 PE=1 SV=1	26838.3	906.157	2.43197e+07	7.38596	272.642	181.761
Q96FW1	Ubiquitin thioesterase OTUB1 OS=Homo sapiens GN=OTUB1 PE=1 SV=2	31264.4	775.559	2.42474e+07	7.38466	271.831	181.22
P31948	Stress-induced-phosphoprotein 1 OS=Homo sapiens GN=STIP1 PE=1 SV=1	62599.4	387.148	2.42352e+07	7.38445	271.694	181.129
P29966	Myristoylated alanine-rich C-kinase substrate OS=Homo sapiens GN=MARCKS PE=1 SV=4	31535.9	764.431	2.4107e+07	7.38214	270.256	180.171
O60704	Protein-tyrosine sulfotransferase 2 OS=Homo sapiens GN=TPST2 PE=1 SV=1	41884.8	572.291	2.39703e+07	7.37967	268.725	179.15
P81605	Dermcidin OS=Homo sapiens GN=DCD PE=1 SV=2	11276.8	2106.53	2.37549e+07	7.37575	266.309	177.54
P26718	NKG2-D type II integral membrane protein OS=Homo sapiens GN=KLRK1 PE=1 SV=1	25257.1	939.954	2.37405e+07	7.37549	266.148	177.432
P06737	Glycogen phosphorylase, liver form OS=Homo sapiens GN=PYGL PE=1 SV=4	97087	243.61	2.36514e+07	7.37386	265.149	176.766
P60900	Proteasome subunit alpha type-6 OS=Homo sapiens GN=PSMA6 PE=1 SV=1	27381.8	862.971	2.36297e+07	7.37346	264.906	176.604
O00159	Unconventional myosin-Ic OS=Homo sapiens GN=MYO1C PE=1 SV=4	121606	194.286	2.36263e+07	7.3734	264.868	176.579
Q92747	Actin-related protein 2/3 complex subunit 1A OS=Homo sapiens GN=ARPC1A PE=1 SV=2	41542.7	568.17	2.36033e+07	7.37297	264.61	176.407
Q86XT2	Vacuolar protein sorting-associated protein 37D OS=Homo sapiens GN=VPS37D PE=1 SV=2	27712.6	851.482	2.35967e+07	7.37285	264.536	176.357
Q8IZP2	Putative protein FAM10A4 OS=Homo sapiens GN=ST13P4 PE=5 SV=1	27389.7	857.386	2.34835e+07	7.37076	263.267	175.511
P34897	Serine hydroxymethyltransferase, mitochondrial OS=Homo sapiens GN=SHMT2 PE=1 SV=3	55957.7	418.741	2.34318e+07	7.36981	262.687	175.125
Q13867	Bleomycin hydrolase OS=Homo sapiens GN=BLMH PE=1 SV=1	52528	445.562	2.34045e+07	7.3693	262.381	174.921
P01266	Thyroglobulin OS=Homo sapiens GN=TG PE=1 SV=5	304594	76.6115	2.33354e+07	7.36802	261.607	174.404
Q9BXJ0	Complement C1q tumor necrosis factor-related protein 5 OS=Homo sapiens GN=C1QTNF5 PE=1 SV=1	25282.6	921.729	2.33037e+07	7.36743	261.251	174.168
P16284	Platelet endothelial cell adhesion molecule OS=Homo sapiens GN=PECAM1 PE=1 SV=1	82483.8	282.319	2.32867e+07	7.36711	261.061	174.041
Q8N5I2	Arrestin domain-containing protein 1 OS=Homo sapiens GN=ARRDC1 PE=2 SV=1	45952.7	504.771	2.31956e+07	7.36541	260.039	173.359
P45974	Ubiquitin carboxyl-terminal hydrolase 5 OS=Homo sapiens GN=USP5 PE=1 SV=2	95725.3	242.215	2.31861e+07	7.36523	259.933	173.289
Q9H479	Fructosamine-3-kinase OS=Homo sapiens GN=FN3K PE=1 SV=1	35148.9	659.632	2.31853e+07	7.36521	259.924	173.282
Q96G03	Phosphoglucomutase-2 OS=Homo sapiens GN=PGM2 PE=1 SV=4	68240.4	338.863	2.31241e+07	7.36407	259.238	172.825
O60784	Target of Myb protein 1 OS=Homo sapiens GN=TOM1 PE=1 SV=2	53784.9	429.789	2.31161e+07	7.36391	259.148	172.765
Q9H008	Phospholysine phosphohistidine inorganic pyrophosphate phosphatase OS=Homo sapiens GN=LHPP PE=1 SV=2	29146.9	791.403	2.30669e+07	7.36299	258.597	172.398
Q9NPR2	Semaphorin-4B OS=Homo sapiens GN=SEMA4B PE=1 SV=3	92134.7	250.081	2.30411e+07	7.3625	258.308	172.205
Q7Z7D3	V-set domain-containing T-cell activation inhibitor 1 OS=Homo sapiens GN=VTCN1 PE=1 SV=1	30858.8	743.932	2.29568e+07	7.36091	257.363	171.575
Q02246	Contactin-2 OS=Homo sapiens GN=CNTN2 PE=1 SV=1	113322	201.483	2.28325e+07	7.35855	255.969	170.646
Q9NY33	Dipeptidyl peptidase 3 OS=Homo sapiens GN=DPP3 PE=1 SV=2	82537.8	276.532	2.28244e+07	7.3584	255.877	170.585
Q9Y5I3	Protocadherin alpha-1 OS=Homo sapiens GN=PCDHA1 PE=2 SV=1	102889	221.764	2.28171e+07	7.35826	255.796	170.531
Q6UX15	Layilin OS=Homo sapiens GN=LAYN PE=2 SV=1	43081.1	528.323	2.27607e+07	7.35719	255.164	170.109
P80419	Ig heavy chain V-III region GAR OS=Homo sapiens PE=1 SV=1	13079.2	1740.02	2.27582e+07	7.35714	255.135	170.09
P28066	Proteasome subunit alpha type-5 OS=Homo sapiens GN=PSMA5 PE=1 SV=3	26394.2	861.003	2.27255e+07	7.35651	254.769	169.846
Q695T7	Sodium-dependent neutral amino acid transporter B(0)AT1 OS=Homo sapiens GN=SLC6A19 PE=1 SV=1	71063.1	319.628	2.27138e+07	7.35629	254.638	169.759
Q04771	Activin receptor type-1 OS=Homo sapiens GN=ACVR1 PE=1 SV=1	57115.7	396.245	2.26318e+07	7.35472	253.718	169.146
Q9UNZ2	NSFL1 cofactor p47 OS=Homo sapiens GN=NSFL1C PE=1 SV=2	40548.3	556.722	2.25741e+07	7.35361	253.072	168.715
Q16581	C3a anaphylatoxin chemotactic receptor OS=Homo sapiens GN=C3AR1 PE=1 SV=2	53829.3	419.144	2.25622e+07	7.35338	252.939	168.626
P80303	Nucleobindin-2 OS=Homo sapiens GN=NUCB2 PE=1 SV=2	50164.3	448.849	2.25162e+07	7.3525	252.423	168.282
P01604	Ig kappa chain V-I region Kue OS=Homo sapiens PE=1 SV=1	12119	1856.73	2.25017e+07	7.35222	252.26	168.174
Q9Y617	Phosphoserine aminotransferase OS=Homo sapiens GN=PSAT1 PE=1 SV=2	40396.8	556.353	2.24749e+07	7.3517	251.96	167.973
P01210	Proenkephalin-A OS=Homo sapiens GN=PENK PE=1 SV=1	30767	729.701	2.24507e+07	7.35123	251.688	167.792
P17405	Sphingomyelin phosphodiesterase OS=Homo sapiens GN=SMPD1 PE=1 SV=4	69707.2	320.675	2.23533e+07	7.34934	250.597	167.065
P40939	Trifunctional enzyme subunit alpha, mitochondrial OS=Homo sapiens GN=HADHA PE=1 SV=2	82946.9	269.319	2.23392e+07	7.34907	250.438	166.959
Q99941	Cyclic AMP-dependent transcription factor ATF-6 beta OS=Homo sapiens GN=ATF6B PE=1 SV=2	76661.2	290.838	2.2296e+07	7.34823	249.954	166.636
P23381	Tryptophan--tRNA ligase, cytoplasmic OS=Homo sapiens GN=WARS PE=1 SV=2	53131.6	418.797	2.22514e+07	7.34736	249.454	166.303
P29992	Guanine nucleotide-binding protein subunit alpha-11 OS=Homo sapiens GN=GNA11 PE=1 SV=2	42096.5	527.128	2.21902e+07	7.34616	248.768	165.846
Q9UPZ6	Thrombospondin type-1 domain-containing protein 7A OS=Homo sapiens GN=THSD7A PE=1 SV=4	185241	119.58	2.21511e+07	7.3454	248.33	165.553
Q5FWE3	Proline-rich transmembrane protein 3 OS=Homo sapiens GN=PRRT3 PE=1 SV=3	102134	216.173	2.20786e+07	7.34397	247.517	165.011
Q12864	Cadherin-17 OS=Homo sapiens GN=CDH17 PE=1 SV=3	92161.9	238.783	2.20067e+07	7.34256	246.711	164.474
P05186	Alkaline phosphatase, tissue-nonspecific isozyme OS=Homo sapiens GN=ALPL PE=1 SV=4	57268.6	384.244	2.20051e+07	7.34252	246.693	164.462
P05981	Serine protease hepsin OS=Homo sapiens GN=HPN PE=1 SV=1	44982.5	488.639	2.19802e+07	7.34203	246.413	164.276
P62753	40S ribosomal protein S6 OS=Homo sapiens GN=RPS6 PE=1 SV=1	28663	766.541	2.19713e+07	7.34186	246.314	164.21
Q14165	Malectin OS=Homo sapiens GN=MLEC PE=1 SV=1	32213.6	681.561	2.19555e+07	7.34154	246.137	164.091
Q9NR34	Mannosyl-oligosaccharide 1,2-alpha-mannosidase IC OS=Homo sapiens GN=MAN1C1 PE=1 SV=1	70866	308.638	2.18719e+07	7.33989	245.2	163.467
A6NL88	Protein shisa-7 OS=Homo sapiens GN=SHISA7 PE=2 SV=3	56178.6	388.392	2.18193e+07	7.33884	244.61	163.073
O75955	Flotillin-1 OS=Homo sapiens GN=FLOT1 PE=1 SV=3	47325.6	458.615	2.17042e+07	7.33654	243.32	162.213
P28070	Proteasome subunit beta type-4 OS=Homo sapiens GN=PSMB4 PE=1 SV=4	29185.5	741.313	2.16356e+07	7.33517	242.55	161.7
Q92890	Ubiquitin fusion degradation protein 1 homolog OS=Homo sapiens GN=UFD1L PE=1 SV=3	34478.3	627.227	2.16257e+07	7.33497	242.44	161.626
Q8WVV4	Protein POF1B OS=Homo sapiens GN=POF1B PE=1 SV=3	68022.4	317.809	2.16181e+07	7.33482	242.355	161.57
O95633	Follistatin-related protein 3 OS=Homo sapiens GN=FSTL3 PE=1 SV=1	27644.8	781.933	2.16164e+07	7.33478	242.335	161.556
P42685	Tyrosine-protein kinase FRK OS=Homo sapiens GN=FRK PE=1 SV=1	58217.2	371.289	2.16154e+07	7.33476	242.324	161.549
Q9NTX5	Ethylmalonyl-CoA decarboxylase OS=Homo sapiens GN=ECHDC1 PE=1 SV=2	33676.5	639.886	2.15491e+07	7.33343	241.581	161.054
P51580	Thiopurine S-methyltransferase OS=Homo sapiens GN=TPMT PE=1 SV=1	28162.1	764.722	2.15362e+07	7.33317	241.436	160.958
Q08431	Lactadherin OS=Homo sapiens GN=MFGE8 PE=1 SV=2	43095.4	499.459	2.15244e+07	7.33293	241.304	160.869
Q6ZWJ8	Kielin/chordin-like protein OS=Homo sapiens GN=KCP PE=2 SV=2	159828	134.641	2.15194e+07	7.33283	241.248	160.832
P01344	Insulin-like growth factor II OS=Homo sapiens GN=IGF2 PE=1 SV=1	20127.3	1068.55	2.1507e+07	7.33258	241.109	160.739
Q9Y639	Neuroplastin OS=Homo sapiens GN=NPTN PE=1 SV=2	44359.5	484.066	2.14729e+07	7.33189	240.727	160.484
O95388	WNT1-inducible-signaling pathway protein 1 OS=Homo sapiens GN=WISP1 PE=1 SV=1	40303.8	532.324	2.14547e+07	7.33152	240.522	160.348
P52895	Aldo-keto reductase family 1 member C2 OS=Homo sapiens GN=AKR1C2 PE=1 SV=3	36711.9	584.256	2.14492e+07	7.33141	240.461	160.307
P22748	Carbonic anhydrase 4 OS=Homo sapiens GN=CA4 PE=1 SV=2	35009.9	611.241	2.13995e+07	7.3304	239.903	159.936
Q14376	UDP-glucose 4-epimerase OS=Homo sapiens GN=GALE PE=1 SV=2	38257.2	559.268	2.13961e+07	7.33033	239.865	159.91
Q13113	PDZK1-interacting protein 1 OS=Homo sapiens GN=PDZK1IP1 PE=1 SV=1	12219.1	1747.46	2.13523e+07	7.32945	239.375	159.583
Q9BRF8	Calcineurin-like phosphoesterase domain-containing protein 1 OS=Homo sapiens GN=CPPED1 PE=1 SV=3	35525.9	597.225	2.12169e+07	7.32668	237.857	158.571
O14672	Disintegrin and metalloproteinase domain-containing protein 10 OS=Homo sapiens GN=ADAM10 PE=1 SV=1	84087.7	251.257	2.11276e+07	7.32485	236.856	157.904
Q92743	Serine protease HTRA1 OS=Homo sapiens GN=HTRA1 PE=1 SV=1	51254.6	412.048	2.11194e+07	7.32468	236.763	157.842
Q9UKM7	Endoplasmic reticulum mannosyl-oligosaccharide 1,2-alpha-mannosidase OS=Homo sapiens GN=MAN1B1 PE=1 SV=2	79529.8	264.321	2.10214e+07	7.32266	235.664	157.11
P99999	Cytochrome c OS=Homo sapiens GN=CYCS PE=1 SV=2	11741.1	1786.22	2.09722e+07	7.32164	235.113	156.742
Q13938	Calcyphosin OS=Homo sapiens GN=CAPS PE=1 SV=1	20954.3	998.387	2.09205e+07	7.32057	234.533	156.356
Q7Z7H5	Transmembrane emp24 domain-containing protein 4 OS=Homo sapiens GN=TMED4 PE=1 SV=1	25926.3	805.834	2.08923e+07	7.31999	234.218	156.145
Q9UBH0	Interleukin-36 receptor antagonist protein OS=Homo sapiens GN=IL36RN PE=1 SV=1	16951.4	1230.83	2.08643e+07	7.3194	233.903	155.936
O15118	Niemann-Pick C1 protein OS=Homo sapiens GN=NPC1 PE=1 SV=2	142074	146.659	2.08364e+07	7.31882	233.591	155.727
Q86X29	Lipolysis-stimulated lipoprotein receptor OS=Homo sapiens GN=LSR PE=1 SV=4	71393.9	291.517	2.08126e+07	7.31833	233.324	155.549
Q6W4X9	Mucin-6 OS=Homo sapiens GN=MUC6 PE=1 SV=3	256887	80.926	2.07888e+07	7.31783	233.058	155.372
Q96HD1	Cysteine-rich with EGF-like domain protein 1 OS=Homo sapiens GN=CRELD1 PE=1 SV=3	45408.8	456.887	2.07467e+07	7.31695	232.585	155.057
Q8N386	Leucine-rich repeat-containing protein 25 OS=Homo sapiens GN=LRRC25 PE=2 SV=2	33157.4	622.641	2.06451e+07	7.31482	231.447	154.298
Q8TAB3	Protocadherin-19 OS=Homo sapiens GN=PCDH19 PE=1 SV=3	126174	163.497	2.06291e+07	7.31448	231.267	154.178
O60749	Sorting nexin-2 OS=Homo sapiens GN=SNX2 PE=1 SV=2	58434.6	351.857	2.05606e+07	7.31304	230.499	153.666
O00401	Neural Wiskott-Aldrich syndrome protein OS=Homo sapiens GN=WASL PE=1 SV=2	54792.7	375.137	2.05548e+07	7.31291	230.434	153.623
O75368	SH3 domain-binding glutamic acid-rich-like protein OS=Homo sapiens GN=SH3BGRL PE=1 SV=1	12766.4	1608.92	2.05401e+07	7.3126	230.269	153.513
O75976	Carboxypeptidase D OS=Homo sapiens GN=CPD PE=1 SV=2	152835	134.104	2.04957e+07	7.31166	229.772	153.181
P62241	40S ribosomal protein S8 OS=Homo sapiens GN=RPS8 PE=1 SV=2	24190.2	845.55	2.0454e+07	7.31078	229.304	152.869
Q92598	Heat shock protein 105 kDa OS=Homo sapiens GN=HSPH1 PE=1 SV=1	96803.6	209.297	2.02607e+07	7.30665	227.137	151.425
P25774	Cathepsin S OS=Homo sapiens GN=CTSS PE=1 SV=3	37471.3	539.952	2.02327e+07	7.30605	226.823	151.215
Q96EE4	Coiled-coil domain-containing protein 126 OS=Homo sapiens GN=CCDC126 PE=2 SV=2	15658.4	1292.05	2.02314e+07	7.30603	226.809	151.206
Q8WZA1	Protein O-linked-mannose beta-1,2-N-acetylglucosaminyltransferase 1 OS=Homo sapiens GN=POMGNT1 PE=1 SV=2	75204.2	268.109	2.01629e+07	7.30455	226.041	150.694
Q15084	Protein disulfide-isomerase A6 OS=Homo sapiens GN=PDIA6 PE=1 SV=1	48091.3	418.91	2.01459e+07	7.30419	225.85	150.567
P38571	Lysosomal acid lipase/cholesteryl ester hydrolase OS=Homo sapiens GN=LIPA PE=1 SV=2	45389.7	443.769	2.01425e+07	7.30411	225.812	150.541
P10809	60 kDa heat shock protein, mitochondrial OS=Homo sapiens GN=HSPD1 PE=1 SV=2	61016.4	329.954	2.01326e+07	7.3039	225.701	150.467
Q8WWZ8	Oncoprotein-induced transcript 3 protein OS=Homo sapiens GN=OIT3 PE=1 SV=2	59982.5	335.181	2.0105e+07	7.3033	225.391	150.261
P61019	Ras-related protein Rab-2A OS=Homo sapiens GN=RAB2A PE=1 SV=1	23530.8	854.134	2.00984e+07	7.30316	225.318	150.212
P31146	Coronin-1A OS=Homo sapiens GN=CORO1A PE=1 SV=4	50993.8	391.74	1.99763e+07	7.30052	223.949	149.299
P30084	Enoyl-CoA hydratase, mitochondrial OS=Homo sapiens GN=ECHS1 PE=1 SV=4	31367.1	634.737	1.99099e+07	7.29907	223.204	148.803
Q9ULC0	Endomucin OS=Homo sapiens GN=EMCN PE=1 SV=2	27435.3	725.327	1.98996e+07	7.29884	223.088	148.726
P14784	Interleukin-2 receptor subunit beta OS=Homo sapiens GN=IL2RB PE=1 SV=1	61078.6	325.21	1.98634e+07	7.29805	222.683	148.455
Q15149	Plectin OS=Homo sapiens GN=PLEC PE=1 SV=3	531466	37.1124	1.9724e+07	7.29499	221.12	147.413
Q9UMX5	Neudesin OS=Homo sapiens GN=NENF PE=1 SV=1	18844.8	1039.22	1.9584e+07	7.2919	219.55	146.367
Q8NCW5	NAD(P)H-hydrate epimerase OS=Homo sapiens GN=APOA1BP PE=1 SV=2	31654.2	617.554	1.95482e+07	7.29111	219.149	146.1
A4D1P6	WD repeat-containing protein 91 OS=Homo sapiens GN=WDR91 PE=1 SV=2	83291.7	234.533	1.95346e+07	7.29081	218.997	145.998
Q5VUB5	Protein FAM171A1 OS=Homo sapiens GN=FAM171A1 PE=1 SV=1	97793.1	199.485	1.95083e+07	7.29022	218.702	145.801
P98161	Polycystin-1 OS=Homo sapiens GN=PKD1 PE=1 SV=3	462239	42.1051	1.94626e+07	7.2892	218.19	145.46
P78423	Fractalkine OS=Homo sapiens GN=CX3CL1 PE=1 SV=1	42176	460.707	1.94308e+07	7.28849	217.833	145.222
P14778	Interleukin-1 receptor type 1 OS=Homo sapiens GN=IL1R1 PE=1 SV=1	65360.6	297.267	1.94296e+07	7.28846	217.819	145.213
Q86YD3	Transmembrane protein 25 OS=Homo sapiens GN=TMEM25 PE=1 SV=1	39260.5	494.393	1.94101e+07	7.28803	217.602	145.068
Q96RF0	Sorting nexin-18 OS=Homo sapiens GN=SNX18 PE=1 SV=2	68851.2	280.944	1.93433e+07	7.28653	216.852	144.568
O00204	Sulfotransferase family cytosolic 2B member 1 OS=Homo sapiens GN=SULT2B1 PE=1 SV=2	41281.5	468.245	1.93298e+07	7.28623	216.701	144.468
Q96HN2	Putative adenosylhomocysteinase 3 OS=Homo sapiens GN=AHCYL2 PE=1 SV=1	66678.5	289.379	1.92953e+07	7.28545	216.315	144.21
Q14974	Importin subunit beta-1 OS=Homo sapiens GN=KPNB1 PE=1 SV=2	97108	198.295	1.9256e+07	7.28457	215.874	143.916
Q66K79	Carboxypeptidase Z OS=Homo sapiens GN=CPZ PE=1 SV=2	73608.1	261.455	1.92452e+07	7.28432	215.752	143.835
P16066	Atrial natriuretic peptide receptor 1 OS=Homo sapiens GN=NPR1 PE=1 SV=1	118844	161.735	1.92213e+07	7.28378	215.484	143.656
Q9P2B2	Prostaglandin F2 receptor negative regulator OS=Homo sapiens GN=PTGFRN PE=1 SV=2	98494.6	194.906	1.91971e+07	7.28324	215.214	143.476
Q9HCE6	Rho guanine nucleotide exchange factor 10-like protein OS=Homo sapiens GN=ARHGEF10L PE=1 SV=3	140321	136.474	1.91501e+07	7.28217	214.686	143.124
Q15833	Syntaxin-binding protein 2 OS=Homo sapiens GN=STXBP2 PE=1 SV=2	66410.5	287.755	1.91099e+07	7.28126	214.236	142.824
P21754	Zona pellucida sperm-binding protein 3 OS=Homo sapiens GN=ZP3 PE=1 SV=2	46988.3	405.501	1.90538e+07	7.27998	213.607	142.404
Q07837	Neutral and basic amino acid transport protein rBAT OS=Homo sapiens GN=SLC3A1 PE=1 SV=2	78801.8	241.513	1.90317e+07	7.27948	213.358	142.239
P05388	60S acidic ribosomal protein P0 OS=Homo sapiens GN=RPLP0 PE=1 SV=1	34251.8	555.472	1.90259e+07	7.27935	213.294	142.196
Q96GW7	Brevican core protein OS=Homo sapiens GN=BCAN PE=1 SV=2	99056	191.78	1.8997e+07	7.27868	212.97	141.98
Q9Y2T3	Guanine deaminase OS=Homo sapiens GN=GDA PE=1 SV=1	50970.6	372.679	1.89957e+07	7.27865	212.955	141.97
Q16827	Receptor-type tyrosine-protein phosphatase O OS=Homo sapiens GN=PTPRO PE=1 SV=2	138255	137.376	1.89929e+07	7.27859	212.924	141.949
P47972	Neuronal pentraxin-2 OS=Homo sapiens GN=NPTX2 PE=1 SV=2	47012.2	401.836	1.88912e+07	7.27626	211.784	141.189
Q8IZP9	G-protein coupled receptor 64 OS=Homo sapiens GN=GPR64 PE=1 SV=2	111521	169.299	1.88803e+07	7.27601	211.662	141.108
Q92823	Neuronal cell adhesion molecule OS=Homo sapiens GN=NRCAM PE=1 SV=3	143800	131.122	1.88553e+07	7.27543	211.381	140.921
P36405	ADP-ribosylation factor-like protein 3 OS=Homo sapiens GN=ARL3 PE=1 SV=2	20442.7	917.005	1.87461e+07	7.27291	210.157	140.105
P06681	Complement C2 OS=Homo sapiens GN=C2 PE=1 SV=2	83214.3	224.727	1.87005e+07	7.27185	209.646	139.764
P30038	Delta-1-pyrroline-5-carboxylate dehydrogenase, mitochondrial OS=Homo sapiens GN=ALDH4A1 PE=1 SV=3	61680.6	301.912	1.86221e+07	7.27003	208.767	139.178
Q92954	Proteoglycan 4 OS=Homo sapiens GN=PRG4 PE=1 SV=2	150984	123.329	1.86206e+07	7.26999	208.75	139.167
Q12866	Tyrosine-protein kinase Mer OS=Homo sapiens GN=MERTK PE=1 SV=2	110179	168.774	1.85954e+07	7.2694	208.467	138.978
Q8TDY8	Immunoglobulin superfamily DCC subclass member 4 OS=Homo sapiens GN=IGDCC4 PE=2 SV=1	134126	138.57	1.85858e+07	7.26918	208.36	138.907
P54920	Alpha-soluble NSF attachment protein OS=Homo sapiens GN=NAPA PE=1 SV=3	33211.3	557.076	1.85012e+07	7.2672	207.412	138.274
Q03167	Transforming growth factor beta receptor type 3 OS=Homo sapiens GN=TGFBR3 PE=1 SV=3	93439.8	197.781	1.84806e+07	7.26672	207.181	138.121
Q9BSG0	Protease-associated domain-containing protein 1 OS=Homo sapiens GN=PRADC1 PE=1 SV=1	21028.6	878.702	1.84778e+07	7.26665	207.15	138.1
O95757	Heat shock 70 kDa protein 4L OS=Homo sapiens GN=HSPA4L PE=1 SV=3	94452.5	195.598	1.84747e+07	7.26658	207.115	138.076
Q96PD2	Discoidin, CUB and LCCL domain-containing protein 2 OS=Homo sapiens GN=DCBLD2 PE=1 SV=1	84980.8	217.288	1.84653e+07	7.26636	207.009	138.006
Q9Y2G1	Myelin gene regulatory factor OS=Homo sapiens GN=MRF PE=1 SV=3	124319	147.806	1.83751e+07	7.26423	205.998	137.332
P24752	Acetyl-CoA acetyltransferase, mitochondrial OS=Homo sapiens GN=ACAT1 PE=1 SV=1	45170.6	406.496	1.83617e+07	7.26391	205.847	137.232
Q9UHY7	Enolase-phosphatase E1 OS=Homo sapiens GN=ENOPH1 PE=1 SV=1	28914.5	633.768	1.83251e+07	7.26305	205.437	136.958
Q15262	Receptor-type tyrosine-protein phosphatase kappa OS=Homo sapiens GN=PTPRK PE=1 SV=2	161998	113.004	1.83064e+07	7.2626	205.228	136.819
P35221	Catenin alpha-1 OS=Homo sapiens GN=CTNNA1 PE=1 SV=1	100009	182.347	1.82363e+07	7.26094	204.441	136.294
Q8NE01	Metal transporter CNNM3 OS=Homo sapiens GN=CNNM3 PE=1 SV=1	76072	239.48	1.82178e+07	7.26049	204.234	136.156
P62826	GTP-binding nuclear protein Ran OS=Homo sapiens GN=RAN PE=1 SV=3	24407.6	743.35	1.81434e+07	7.25872	203.4	135.6
Q02388	Collagen alpha-1(VII) chain OS=Homo sapiens GN=COL7A1 PE=1 SV=2	295041	61.3649	1.81052e+07	7.2578	202.972	135.314
P29692	Elongation factor 1-delta OS=Homo sapiens GN=EEF1D PE=1 SV=5	31102.8	581.822	1.80963e+07	7.25759	202.872	135.248
O95084	Serine protease 23 OS=Homo sapiens GN=PRSS23 PE=1 SV=1	42973.8	420.955	1.809e+07	7.25744	202.802	135.201
P09651	Heterogeneous nuclear ribonucleoprotein A1 OS=Homo sapiens GN=HNRNPA1 PE=1 SV=5	38723	466.368	1.80592e+07	7.2567	202.456	134.971
Q9H8J5	MANSC domain-containing protein 1 OS=Homo sapiens GN=MANSC1 PE=2 SV=1	46780.6	384.908	1.80062e+07	7.25542	201.863	134.575
P50135	Histamine N-methyltransferase OS=Homo sapiens GN=HNMT PE=1 SV=1	33273.6	539.639	1.79557e+07	7.2542	201.296	134.198
Q9UI12	V-type proton ATPase subunit H OS=Homo sapiens GN=ATP6V1H PE=1 SV=1	55847.1	321.469	1.79531e+07	7.25414	201.267	134.178
P20916	Myelin-associated glycoprotein OS=Homo sapiens GN=MAG PE=1 SV=1	69024.7	259.298	1.7898e+07	7.2528	200.649	133.766
Q9UBX1	Cathepsin F OS=Homo sapiens GN=CTSF PE=1 SV=1	53331.8	332.89	1.77536e+07	7.24929	199.031	132.687
P01229	Lutropin subunit beta OS=Homo sapiens GN=LHB PE=1 SV=3	15334.7	1155.18	1.77143e+07	7.24832	198.59	132.393
P29317	Ephrin type-A receptor 2 OS=Homo sapiens GN=EPHA2 PE=1 SV=2	108197	163.013	1.76375e+07	7.24644	197.729	131.819
Q92484	Acid sphingomyelinase-like phosphodiesterase 3a OS=Homo sapiens GN=SMPDL3A PE=1 SV=2	51227.7	343.501	1.75967e+07	7.24543	197.272	131.515
P49913	Cathelicidin antimicrobial peptide OS=Homo sapiens GN=CAMP PE=1 SV=1	19289.1	912.055	1.75928e+07	7.24533	197.228	131.485
O43399	Tumor protein D54 OS=Homo sapiens GN=TPD52L2 PE=1 SV=2	22224.3	791.22	1.75843e+07	7.24512	197.132	131.422
Q9UKS6	Protein kinase C and casein kinase substrate in neurons protein 3 OS=Homo sapiens GN=PACSIN3 PE=1 SV=2	48456.8	362.315	1.75566e+07	7.24444	196.822	131.215
Q07960	Rho GTPase-activating protein 1 OS=Homo sapiens GN=ARHGAP1 PE=1 SV=1	50404.2	348.075	1.75444e+07	7.24414	196.686	131.124
P83593	Ig kappa chain V-IV region STH (Fragment) OS=Homo sapiens PE=1 SV=1	12052.9	1452.71	1.75093e+07	7.24327	196.292	130.861
A6NL28	Putative tropomyosin alpha-3 chain-like protein OS=Homo sapiens PE=5 SV=2	26252.9	665.327	1.74668e+07	7.24221	195.815	130.543
P23471	Receptor-type tyrosine-protein phosphatase zeta OS=Homo sapiens GN=PTPRZ1 PE=1 SV=4	254429	68.2549	1.7366e+07	7.2397	194.686	129.79
Q96CX2	BTB/POZ domain-containing protein KCTD12 OS=Homo sapiens GN=KCTD12 PE=1 SV=1	35678.7	485.71	1.73295e+07	7.23879	194.276	129.517
P04085	Platelet-derived growth factor subunit A OS=Homo sapiens GN=PDGFA PE=1 SV=1	24027.8	720.538	1.73129e+07	7.23837	194.09	129.393
Q86UN2	Reticulon-4 receptor-like 1 OS=Homo sapiens GN=RTN4RL1 PE=2 SV=1	49034.2	352.821	1.73003e+07	7.23805	193.949	129.299
P20061	Transcobalamin-1 OS=Homo sapiens GN=TCN1 PE=1 SV=2	48176	357.56	1.72258e+07	7.23618	193.114	128.742
O15394	Neural cell adhesion molecule 2 OS=Homo sapiens GN=NCAM2 PE=1 SV=2	92988.2	185.235	1.72247e+07	7.23615	193.101	128.734
O15400	Syntaxin-7 OS=Homo sapiens GN=STX7 PE=1 SV=4	29797.3	570.613	1.70027e+07	7.23052	190.613	127.075
P01773	Ig heavy chain V-III region BUR OS=Homo sapiens PE=1 SV=1	12907.5	1315.95	1.69856e+07	7.23008	190.421	126.947
Q96B86	Repulsive guidance molecule A OS=Homo sapiens GN=RGMA PE=1 SV=3	49315.5	343.718	1.69506e+07	7.22919	190.029	126.686
P63244	Guanine nucleotide-binding protein subunit beta-2-like 1 OS=Homo sapiens GN=GNB2L1 PE=1 SV=3	35054.5	483.476	1.6948e+07	7.22912	190	126.666
P62714	Serine/threonine-protein phosphatase 2A catalytic subunit beta isoform OS=Homo sapiens GN=PPP2CB PE=1 SV=1	35552.3	476.586	1.69437e+07	7.22901	189.951	126.634
P54764	Ephrin type-A receptor 4 OS=Homo sapiens GN=EPHA4 PE=1 SV=1	109790	154.31	1.69417e+07	7.22896	189.928	126.619
O75367	Core histone macro-H2A.1 OS=Homo sapiens GN=H2AFY PE=1 SV=4	39592.5	424.003	1.67873e+07	7.22498	188.198	125.465
P62263	40S ribosomal protein S14 OS=Homo sapiens GN=RPS14 PE=1 SV=3	16262.5	1030.22	1.6754e+07	7.22412	187.824	125.216
P62993	Growth factor receptor-bound protein 2 OS=Homo sapiens GN=GRB2 PE=1 SV=1	25190.4	664.828	1.67473e+07	7.22394	187.749	125.166
O15145	Actin-related protein 2/3 complex subunit 3 OS=Homo sapiens GN=ARPC3 PE=1 SV=3	20533.4	812.595	1.66853e+07	7.22233	187.054	124.703
O76070	Gamma-synuclein OS=Homo sapiens GN=SNCG PE=1 SV=2	13322.8	1248.68	1.66358e+07	7.22104	186.5	124.333
O60911	Cathepsin L2 OS=Homo sapiens GN=CTSL2 PE=1 SV=2	37305.1	445.855	1.66327e+07	7.22096	186.464	124.309
P78504	Protein jagged-1 OS=Homo sapiens GN=JAG1 PE=1 SV=3	133709	124.304	1.66205e+07	7.22064	186.328	124.218
Q15293	Reticulocalbin-1 OS=Homo sapiens GN=RCN1 PE=1 SV=1	38866.2	427.566	1.66178e+07	7.22057	186.298	124.199
Q14134	Tripartite motif-containing protein 29 OS=Homo sapiens GN=TRIM29 PE=1 SV=2	65793.3	250.237	1.64639e+07	7.21653	184.572	123.048
O75354	Ectonucleoside triphosphate diphosphohydrolase 6 OS=Homo sapiens GN=ENTPD6 PE=1 SV=3	53212.5	306.023	1.62843e+07	7.21177	182.558	121.705
Q92542	Nicastrin OS=Homo sapiens GN=NCSTN PE=1 SV=2	78361.5	207.798	1.62834e+07	7.21174	182.548	121.699
Q9H1E1	Ribonuclease 7 OS=Homo sapiens GN=RNASE7 PE=1 SV=2	17407.9	931.805	1.62208e+07	7.21007	181.846	121.231
Q02252	Methylmalonate-semialdehyde dehydrogenase [acylating], mitochondrial OS=Homo sapiens GN=ALDH6A1 PE=1 SV=2	57802.6	280.199	1.61962e+07	7.20941	181.571	121.048
Q5H8C1	FRAS1-related extracellular matrix protein 1 OS=Homo sapiens GN=FREM1 PE=1 SV=3	244000	66.157	1.61423e+07	7.20797	180.967	120.645
P07358	Complement component C8 beta chain OS=Homo sapiens GN=C8B PE=1 SV=3	67003.5	238.971	1.60119e+07	7.20444	179.504	119.67
Q6UWV6	Ectonucleotide pyrophosphatase/phosphodiesterase family member 7 OS=Homo sapiens GN=ENPP7 PE=1 SV=3	51461.1	309.056	1.59043e+07	7.20152	178.299	118.866
P62333	26S protease regulatory subunit 10B OS=Homo sapiens GN=PSMC6 PE=1 SV=1	44145.1	360.263	1.59038e+07	7.2015	178.293	118.862
P48960	CD97 antigen OS=Homo sapiens GN=CD97 PE=1 SV=4	91809.1	173.166	1.58982e+07	7.20135	178.231	118.82
P51153	Ras-related protein Rab-13 OS=Homo sapiens GN=RAB13 PE=1 SV=1	22759.7	697.155	1.58671e+07	7.2005	177.881	118.587
Q9HCM3	UPF0606 protein KIAA1549 OS=Homo sapiens GN=KIAA1549 PE=1 SV=4	210625	74.9326	1.57827e+07	7.19818	176.935	117.957
P11234	Ras-related protein Ral-B OS=Homo sapiens GN=RALB PE=1 SV=1	23393.9	673.016	1.57445e+07	7.19713	176.507	117.671
P01707	Ig lambda chain V-II region TRO OS=Homo sapiens PE=1 SV=1	11553.6	1361.53	1.57306e+07	7.19675	176.352	117.568
Q9UIQ6	Leucyl-cystinyl aminopeptidase OS=Homo sapiens GN=LNPEP PE=1 SV=3	117274	134.027	1.57179e+07	7.19639	176.209	117.472
Q16822	Phosphoenolpyruvate carboxykinase [GTP], mitochondrial OS=Homo sapiens GN=PCK2 PE=1 SV=3	70684.6	221.913	1.56859e+07	7.19551	175.85	117.233
P36969	Phospholipid hydroperoxide glutathione peroxidase, mitochondrial OS=Homo sapiens GN=GPX4 PE=1 SV=3	22123.1	706.09	1.56209e+07	7.19371	175.121	116.748
O14618	Copper chaperone for superoxide dismutase OS=Homo sapiens GN=CCS PE=1 SV=1	29022.4	538.124	1.56176e+07	7.19361	175.085	116.723
O00161	Synaptosomal-associated protein 23 OS=Homo sapiens GN=SNAP23 PE=1 SV=1	23339.5	668.628	1.56055e+07	7.19328	174.948	116.632
Q6UWR7	Ectonucleotide pyrophosphatase/phosphodiesterase family member 6 OS=Homo sapiens GN=ENPP6 PE=1 SV=2	50208.4	310.519	1.55907e+07	7.19286	174.783	116.522
A6NGN9	IgLON family member 5 OS=Homo sapiens GN=IGLON5 PE=2 SV=4	36771.8	423.562	1.55751e+07	7.19243	174.608	116.406
Q9BZM4	NKG2D ligand 3 OS=Homo sapiens GN=ULBP3 PE=1 SV=1	27931.1	555.642	1.55197e+07	7.19088	173.987	115.991
P51178	1-phosphatidylinositol 4,5-bisphosphate phosphodiesterase delta-1 OS=Homo sapiens GN=PLCD1 PE=1 SV=2	85611	180.72	1.54717e+07	7.18954	173.448	115.632
Q9NZ08	Endoplasmic reticulum aminopeptidase 1 OS=Homo sapiens GN=ERAP1 PE=1 SV=3	107166	143.913	1.54226e+07	7.18816	172.898	115.265
P36222	Chitinase-3-like protein 1 OS=Homo sapiens GN=CHI3L1 PE=1 SV=2	42598.4	361.546	1.54013e+07	7.18756	172.659	115.106
P55957	BH3-interacting domain death agonist OS=Homo sapiens GN=BID PE=1 SV=1	21981	699.481	1.53753e+07	7.18682	172.368	114.912
Q9P2T1	GMP reductase 2 OS=Homo sapiens GN=GMPR2 PE=1 SV=1	37850	405.442	1.5346e+07	7.186	172.04	114.693
P61163	Alpha-centractin OS=Homo sapiens GN=ACTR1A PE=1 SV=1	42586.9	360.336	1.53456e+07	7.18598	172.035	114.69
Q15762	CD226 antigen OS=Homo sapiens GN=CD226 PE=1 SV=2	38589.3	397.384	1.53348e+07	7.18568	171.914	114.609
Q16836	Hydroxyacyl-coenzyme A dehydrogenase, mitochondrial OS=Homo sapiens GN=HADH PE=1 SV=3	34271.9	446.105	1.52889e+07	7.18438	171.399	114.266
P22692	Insulin-like growth factor-binding protein 4 OS=Homo sapiens GN=IGFBP4 PE=1 SV=2	27915.5	546.976	1.52691e+07	7.18381	171.177	114.118
P15374	Ubiquitin carboxyl-terminal hydrolase isozyme L3 OS=Homo sapiens GN=UCHL3 PE=1 SV=1	26166	583.282	1.52621e+07	7.18362	171.1	114.066
Q9UM54	Unconventional myosin-VI OS=Homo sapiens GN=MYO6 PE=1 SV=4	149596	101.354	1.51621e+07	7.18076	169.978	113.319
O15231	Zinc finger protein 185 OS=Homo sapiens GN=ZNF185 PE=1 SV=3	73480.2	205.81	1.51229e+07	7.17964	169.539	113.026
P00568	Adenylate kinase isoenzyme 1 OS=Homo sapiens GN=AK1 PE=1 SV=3	21621.3	697.801	1.50874e+07	7.17861	169.14	112.76
Q96IQ7	V-set and immunoglobulin domain-containing protein 2 OS=Homo sapiens GN=VSIG2 PE=1 SV=1	34326.5	437.958	1.50336e+07	7.17706	168.537	112.358
O00144	Frizzled-9 OS=Homo sapiens GN=FZD9 PE=2 SV=1	64423.5	233.223	1.5025e+07	7.17682	168.441	112.294
A1L4H1	Soluble scavenger receptor cysteine-rich domain-containing protein SSC5D OS=Homo sapiens GN=SSC5D PE=2 SV=3	165639	90.6211	1.50104e+07	7.17639	168.277	112.185
O60664	Perilipin-3 OS=Homo sapiens GN=PLIN3 PE=1 SV=3	47045.9	317.527	1.49383e+07	7.1743	167.469	111.646
Q96FZ7	Charged multivesicular body protein 6 OS=Homo sapiens GN=CHMP6 PE=1 SV=3	23470.3	636.089	1.49292e+07	7.17404	167.367	111.578
O75348	V-type proton ATPase subunit G 1 OS=Homo sapiens GN=ATP6V1G1 PE=1 SV=3	13749.1	1077.07	1.48087e+07	7.17052	166.016	110.678
Q96PC5	Melanoma inhibitory activity protein 2 OS=Homo sapiens GN=MIA2 PE=2 SV=3	61732.7	239.721	1.47986e+07	7.17022	165.903	110.602
P26447	Protein S100-A4 OS=Homo sapiens GN=S100A4 PE=1 SV=1	11720.7	1258.55	1.47511e+07	7.16882	165.37	110.247
Q96D15	Reticulocalbin-3 OS=Homo sapiens GN=RCN3 PE=1 SV=1	37470	391.428	1.46668e+07	7.16634	164.425	109.617
Q9HBT6	Cadherin-20 OS=Homo sapiens GN=CDH20 PE=2 SV=2	88936.8	164.824	1.46589e+07	7.1661	164.337	109.558
O94979	Protein transport protein Sec31A OS=Homo sapiens GN=SEC31A PE=1 SV=3	132931	109.805	1.45964e+07	7.16425	163.636	109.091
Q9NYL9	Tropomodulin-3 OS=Homo sapiens GN=TMOD3 PE=1 SV=1	39570.3	367.434	1.45395e+07	7.16255	162.998	108.665
Q8WWQ8	Stabilin-2 OS=Homo sapiens GN=STAB2 PE=1 SV=3	276805	52.5236	1.45388e+07	7.16253	162.99	108.66
Q8IYT4	Katanin p60 ATPase-containing subunit A-like 2 OS=Homo sapiens GN=KATNAL2 PE=2 SV=3	61214.5	236.297	1.44648e+07	7.16031	162.161	108.107
Q92734	Protein TFG OS=Homo sapiens GN=TFG PE=1 SV=2	43421.2	332.743	1.44481e+07	7.15981	161.973	107.982
Q14002	Carcinoembryonic antigen-related cell adhesion molecule 7 OS=Homo sapiens GN=CEACAM7 PE=1 SV=1	29360.9	491.362	1.44268e+07	7.15917	161.735	107.823
Q01105	Protein SET OS=Homo sapiens GN=SET PE=1 SV=3	33468.7	428.894	1.43545e+07	7.15699	160.924	107.283
Q9UGM3	Deleted in malignant brain tumors 1 protein OS=Homo sapiens GN=DMBT1 PE=1 SV=2	260569	54.9283	1.43126e+07	7.15572	160.454	106.97
Q4G0I0	Protein CCSMST1 OS=Homo sapiens GN=CCSMST1 PE=2 SV=1	14994.5	954.438	1.43113e+07	7.15568	160.44	106.96
Q96BY9	Store-operated calcium entry-associated regulatory factor OS=Homo sapiens GN=TMEM66 PE=1 SV=1	36951.7	386.684	1.42886e+07	7.15499	160.186	106.79
O75674	TOM1-like protein 1 OS=Homo sapiens GN=TOM1L1 PE=1 SV=2	52955.7	269.072	1.42489e+07	7.15378	159.74	106.493
Q9Y5G0	Protocadherin gamma-B5 OS=Homo sapiens GN=PCDHGB5 PE=2 SV=1	99813.3	142.486	1.4222e+07	7.15296	159.439	106.292
P20930	Filaggrin OS=Homo sapiens GN=FLG PE=1 SV=3	434922	32.6581	1.42037e+07	7.1524	159.234	106.156
Q9UP38	Frizzled-1 OS=Homo sapiens GN=FZD1 PE=1 SV=2	71111.8	199.406	1.41801e+07	7.15168	158.97	105.98
Q9Y5K8	V-type proton ATPase subunit D OS=Homo sapiens GN=ATP6V1D PE=1 SV=1	28245.3	500.48	1.41362e+07	7.15033	158.477	105.651
Q9UHR4	Brain-specific angiogenesis inhibitor 1-associated protein 2-like protein 1 OS=Homo sapiens GN=BAIAP2L1 PE=1 SV=2	56847.1	247.724	1.40824e+07	7.14868	157.873	105.249
P51693	Amyloid-like protein 1 OS=Homo sapiens GN=APLP1 PE=1 SV=3	72131.2	194.775	1.40493e+07	7.14766	157.503	105.002
P26641	Elongation factor 1-gamma OS=Homo sapiens GN=EEF1G PE=1 SV=3	50087.1	279.83	1.40159e+07	7.14662	157.128	104.752
Q86TD4	Sarcalumenin OS=Homo sapiens GN=SRL PE=2 SV=2	100727	138.862	1.39871e+07	7.14573	156.805	104.537
Q9NS68	Tumor necrosis factor receptor superfamily member 19 OS=Homo sapiens GN=TNFRSF19 PE=1 SV=1	45984.7	303.646	1.39631e+07	7.14498	156.536	104.357
Q6UX27	V-set and transmembrane domain-containing protein 1 OS=Homo sapiens GN=VSTM1 PE=1 SV=2	26092.7	535.068	1.39614e+07	7.14493	156.517	104.345
Q8IWY4	Signal peptide, CUB and EGF-like domain-containing protein 1 OS=Homo sapiens GN=SCUBE1 PE=1 SV=3	107839	128.978	1.39089e+07	7.14329	155.928	103.952
Q99798	Aconitate hydratase, mitochondrial OS=Homo sapiens GN=ACO2 PE=1 SV=2	85371.9	162.856	1.39033e+07	7.14312	155.866	103.911
Q9Y334	von Willebrand factor A domain-containing protein 7 OS=Homo sapiens GN=VWA7 PE=2 SV=4	96000.5	144.681	1.38894e+07	7.14268	155.711	103.807
Q1EHB4	Sodium-coupled monocarboxylate transporter 2 OS=Homo sapiens GN=SLC5A12 PE=2 SV=2	67602.5	205.1	1.38653e+07	7.14193	155.44	103.627
Q9UHF0	Tachykinin-3 OS=Homo sapiens GN=TAC3 PE=1 SV=1	13429.9	1030.72	1.38424e+07	7.14121	155.183	103.456
P08709	Coagulation factor VII OS=Homo sapiens GN=F7 PE=1 SV=1	51560.4	268.059	1.38212e+07	7.14055	154.946	103.297
O75752	UDP-GalNAc:beta-1,3-N-acetylgalactosaminyltransferase 1 OS=Homo sapiens GN=B3GALNT1 PE=1 SV=1	39486	349.793	1.38119e+07	7.14025	154.842	103.228
Q8WWI1	LIM domain only protein 7 OS=Homo sapiens GN=LMO7 PE=1 SV=3	192576	71.6525	1.37986e+07	7.13983	154.692	103.128
Q14353	Guanidinoacetate N-methyltransferase OS=Homo sapiens GN=GAMT PE=1 SV=1	26301.1	524.107	1.37846e+07	7.13939	154.535	103.023
P27216	Annexin A13 OS=Homo sapiens GN=ANXA13 PE=1 SV=3	35393.2	388.544	1.37518e+07	7.13836	154.167	102.778
P50570	Dynamin-2 OS=Homo sapiens GN=DNM2 PE=1 SV=2	98003.2	140.135	1.37337e+07	7.13779	153.964	102.643
Q86SF2	N-acetylgalactosaminyltransferase 7 OS=Homo sapiens GN=GALNT7 PE=1 SV=1	75341	180.943	1.36324e+07	7.13457	152.829	101.886
P55010	Eukaryotic translation initiation factor 5 OS=Homo sapiens GN=EIF5 PE=1 SV=2	49191.8	276.255	1.35895e+07	7.1332	152.348	101.565
P59998	Actin-related protein 2/3 complex subunit 4 OS=Homo sapiens GN=ARPC4 PE=1 SV=3	19654.3	690.436	1.357e+07	7.13258	152.13	101.42
Q9ULX7	Carbonic anhydrase 14 OS=Homo sapiens GN=CA14 PE=1 SV=1	37644.1	360.003	1.3552e+07	7.132	151.927	101.285
O95185	Netrin receptor UNC5C OS=Homo sapiens GN=UNC5C PE=1 SV=2	103080	131.24	1.35282e+07	7.13124	151.661	101.107
Q9UGM5	Fetuin-B OS=Homo sapiens GN=FETUB PE=1 SV=2	42028	319.62	1.3433e+07	7.12817	150.593	100.395
Q9BUH6	Uncharacterized protein C9orf142 OS=Homo sapiens GN=C9orf142 PE=1 SV=2	21626	616.987	1.33429e+07	7.12525	149.584	99.7226
Q9H6Y7	E3 ubiquitin-protein ligase RNF167 OS=Homo sapiens GN=RNF167 PE=1 SV=1	38274.4	348.056	1.33216e+07	7.12456	149.345	99.5632
Q9UM47	Neurogenic locus notch homolog protein 3 OS=Homo sapiens GN=NOTCH3 PE=1 SV=2	243468	54.6953	1.33166e+07	7.12439	149.288	99.5254
P01111	GTPase NRas OS=Homo sapiens GN=NRAS PE=1 SV=1	21215.5	623.488	1.32276e+07	7.12148	148.291	98.8606
Q13217	DnaJ homolog subfamily C member 3 OS=Homo sapiens GN=DNAJC3 PE=1 SV=1	57544.2	229.036	1.31797e+07	7.11991	147.754	98.5026
Q9HAR2	Latrophilin-3 OS=Homo sapiens GN=LPHN3 PE=1 SV=2	161709	81.4696	1.31744e+07	7.11973	147.695	98.463
O94856	Neurofascin OS=Homo sapiens GN=NFASC PE=1 SV=4	149933	87.4899	1.31176e+07	7.11786	147.058	98.0388
P09382	Galectin-1 OS=Homo sapiens GN=LGALS1 PE=1 SV=2	14706.2	888.832	1.30713e+07	7.11632	146.539	97.6927
Q9BW04	Specifically androgen-regulated gene protein OS=Homo sapiens GN=SARG PE=1 SV=2	63925.4	203.937	1.30368e+07	7.11517	146.151	97.4343
Q96GP6	Scavenger receptor class F member 2 OS=Homo sapiens GN=SCARF2 PE=1 SV=4	92418	141.024	1.30332e+07	7.11505	146.111	97.4074
P19971	Thymidine phosphorylase OS=Homo sapiens GN=TYMP PE=1 SV=2	49924.2	260.762	1.30183e+07	7.11455	145.945	97.2964
Q9H741	UPF0454 protein C12orf49 OS=Homo sapiens GN=C12orf49 PE=2 SV=1	23578.5	549.716	1.29615e+07	7.11266	145.308	96.8717
P07203	Glutathione peroxidase 1 OS=Homo sapiens GN=GPX1 PE=1 SV=4	22037.2	588.037	1.29587e+07	7.11256	145.276	96.8508
Q16762	Thiosulfate sulfurtransferase OS=Homo sapiens GN=TST PE=1 SV=4	33407.8	387.011	1.29292e+07	7.11157	144.946	96.6305
Q7L5Y1	Mitochondrial enolase superfamily member 1 OS=Homo sapiens GN=ENOSF1 PE=1 SV=1	49754.3	259.818	1.29271e+07	7.1115	144.922	96.6145
O14908	PDZ domain-containing protein GIPC1 OS=Homo sapiens GN=GIPC1 PE=1 SV=2	36026.7	358.658	1.29213e+07	7.11131	144.857	96.5711
Q92841	Probable ATP-dependent RNA helicase DDX17 OS=Homo sapiens GN=DDX17 PE=1 SV=2	80222	161.012	1.29167e+07	7.11115	144.806	96.537
Q9UJJ9	N-acetylglucosamine-1-phosphotransferase subunit gamma OS=Homo sapiens GN=GNPTG PE=1 SV=1	33952.2	380.244	1.29101e+07	7.11093	144.732	96.4877
Q9GZP0	Platelet-derived growth factor D OS=Homo sapiens GN=PDGFD PE=1 SV=1	42821.2	300.062	1.2849e+07	7.10887	144.047	96.0311
Q12792	Twinfilin-1 OS=Homo sapiens GN=TWF1 PE=1 SV=3	40257.7	319.15	1.28482e+07	7.10884	144.038	96.0252
Q92882	Osteoclast-stimulating factor 1 OS=Homo sapiens GN=OSTF1 PE=1 SV=2	23771.9	538.932	1.28114e+07	7.1076	143.625	95.7503
Q6YHK3	CD109 antigen OS=Homo sapiens GN=CD109 PE=1 SV=2	161587	79.2544	1.28065e+07	7.10743	143.57	95.7133
P17661	Desmin OS=Homo sapiens GN=DES PE=1 SV=3	53503.1	238.562	1.27638e+07	7.10598	143.092	95.3944
P35442	Thrombospondin-2 OS=Homo sapiens GN=THBS2 PE=1 SV=2	129908	98.2206	1.27596e+07	7.10584	143.044	95.3629
Q15642	Cdc42-interacting protein 4 OS=Homo sapiens GN=TRIP10 PE=1 SV=3	68310.2	185.584	1.26773e+07	7.10303	142.121	94.7475
P48740	Mannan-binding lectin serine protease 1 OS=Homo sapiens GN=MASP1 PE=1 SV=3	79195.2	159.658	1.26441e+07	7.10189	141.75	94.4999
P62081	40S ribosomal protein S7 OS=Homo sapiens GN=RPS7 PE=1 SV=1	22113.2	566.465	1.25264e+07	7.09783	140.43	93.6198
Q15846	Clusterin-like protein 1 OS=Homo sapiens GN=CLUL1 PE=1 SV=1	54179.7	231.136	1.25228e+07	7.0977	140.39	93.5934
Q16787	Laminin subunit alpha-3 OS=Homo sapiens GN=LAMA3 PE=1 SV=2	366414	34.1035	1.2496e+07	7.09677	140.089	93.3926
P25786	Proteasome subunit alpha type-1 OS=Homo sapiens GN=PSMA1 PE=1 SV=1	29536.8	421.901	1.24616e+07	7.09558	139.704	93.1359
Q9BXS4	Transmembrane protein 59 OS=Homo sapiens GN=TMEM59 PE=1 SV=1	36199.7	341.954	1.23786e+07	7.09267	138.773	92.5156
Q9UBR1	Beta-ureidopropionase OS=Homo sapiens GN=UPB1 PE=1 SV=1	43138.6	286.826	1.23733e+07	7.09248	138.713	92.4754
P00740	Coagulation factor IX OS=Homo sapiens GN=F9 PE=1 SV=2	51745	238.734	1.23533e+07	7.09178	138.489	92.3262
Q9HC56	Protocadherin-9 OS=Homo sapiens GN=PCDH9 PE=1 SV=2	135981	89.964	1.22334e+07	7.08755	137.145	91.4298
P36941	Tumor necrosis factor receptor superfamily member 3 OS=Homo sapiens GN=LTBR PE=1 SV=1	46678.5	260.802	1.21738e+07	7.08543	136.477	90.9849
P51888	Prolargin OS=Homo sapiens GN=PRELP PE=1 SV=1	43782.1	277.969	1.21701e+07	7.08529	136.435	90.9568
P58062	Serine protease inhibitor Kazal-type 7 OS=Homo sapiens GN=SPINK7 PE=1 SV=1	9225.49	1316.29	1.21434e+07	7.08434	136.136	90.7574
Q16775	Hydroxyacylglutathione hydrolase, mitochondrial OS=Homo sapiens GN=HAGH PE=1 SV=2	33784.3	356.415	1.20412e+07	7.08067	134.991	89.9938
Q9UL52	Transmembrane protease serine 11E OS=Homo sapiens GN=TMPRSS11E PE=1 SV=2	47665.1	251.401	1.19831e+07	7.07857	134.339	89.559
Q96FJ2	Dynein light chain 2, cytoplasmic OS=Homo sapiens GN=DYNLL2 PE=1 SV=1	10343.1	1158.05	1.19778e+07	7.07838	134.279	89.5194
Q96A22	Uncharacterized protein C11orf52 OS=Homo sapiens GN=C11orf52 PE=1 SV=2	13911.9	857.469	1.1929e+07	7.0766	133.732	89.1549
P00505	Aspartate aminotransferase, mitochondrial OS=Homo sapiens GN=GOT2 PE=1 SV=3	47487.3	250.349	1.18884e+07	7.07512	133.278	88.8518
P01903	HLA class II histocompatibility antigen, DR alpha chain OS=Homo sapiens GN=HLA-DRA PE=1 SV=1	28588.7	414.93	1.18623e+07	7.07417	132.985	88.6566
Q99835	Smoothened homolog OS=Homo sapiens GN=SMO PE=1 SV=1	86341	136.652	1.17987e+07	7.07183	132.271	88.1809
P42025	Beta-centractin OS=Homo sapiens GN=ACTR1B PE=1 SV=1	42266.7	278.768	1.17826e+07	7.07124	132.091	88.0609
Q8NFQ8	Torsin-1A-interacting protein 2 OS=Homo sapiens GN=TOR1AIP2 PE=1 SV=1	51232.1	229.727	1.17694e+07	7.07075	131.943	87.9623
Q96H20	Vacuolar-sorting protein SNF8 OS=Homo sapiens GN=SNF8 PE=1 SV=1	28846.1	406.808	1.17348e+07	7.06948	131.556	87.7038
Q9BRG1	Vacuolar protein-sorting-associated protein 25 OS=Homo sapiens GN=VPS25 PE=1 SV=1	20734.5	565.583	1.17271e+07	7.06919	131.469	87.646
P30711	Glutathione S-transferase theta-1 OS=Homo sapiens GN=GSTT1 PE=1 SV=4	27317.5	428.796	1.17137e+07	7.06869	131.318	87.5456
Q96NZ9	Proline-rich acidic protein 1 OS=Homo sapiens GN=PRAP1 PE=1 SV=2	17196.9	680.801	1.17077e+07	7.06847	131.251	87.5007
P55795	Heterogeneous nuclear ribonucleoprotein H2 OS=Homo sapiens GN=HNRNPH2 PE=1 SV=1	49232.3	237.462	1.16908e+07	7.06784	131.062	87.3749
P23396	40S ribosomal protein S3 OS=Homo sapiens GN=RPS3 PE=1 SV=2	26671.4	436.363	1.16384e+07	7.06589	130.475	86.9834
P00533	Epidermal growth factor receptor OS=Homo sapiens GN=EGFR PE=1 SV=2	134190	86.267	1.15762e+07	7.06357	129.777	86.5183
O60939	Sodium channel subunit beta-2 OS=Homo sapiens GN=SCN2B PE=1 SV=1	24310.1	474.88	1.15444e+07	7.06237	129.421	86.2806
Q9BVK6	Transmembrane emp24 domain-containing protein 9 OS=Homo sapiens GN=TMED9 PE=1 SV=2	27260.2	422.849	1.15269e+07	7.06171	129.225	86.1502
Q9NR45	Sialic acid synthase OS=Homo sapiens GN=NANS PE=1 SV=2	40281.4	282.382	1.13748e+07	7.05594	127.519	85.0128
P17693	HLA class I histocompatibility antigen, alpha chain G OS=Homo sapiens GN=HLA-G PE=1 SV=1	38199.8	297.547	1.13662e+07	7.05562	127.424	84.9491
P32241	Vasoactive intestinal polypeptide receptor 1 OS=Homo sapiens GN=VIPR1 PE=1 SV=1	51513.3	220.276	1.13471e+07	7.05489	127.21	84.8064
P49720	Proteasome subunit beta type-3 OS=Homo sapiens GN=PSMB3 PE=1 SV=2	22933.4	491.563	1.12732e+07	7.05205	126.381	84.2539
O94766	Galactosylgalactosylxylosylprotein 3-beta-glucuronosyltransferase 3 OS=Homo sapiens GN=B3GAT3 PE=1 SV=2	37098.6	303.745	1.12685e+07	7.05187	126.328	84.2187
P09497	Clathrin light chain B OS=Homo sapiens GN=CLTB PE=1 SV=1	25175.1	447.326	1.12615e+07	7.0516	126.249	84.1661
O43681	ATPase ASNA1 OS=Homo sapiens GN=ASNA1 PE=1 SV=2	38767.4	289.79	1.12344e+07	7.05055	125.946	83.9637
P11413	Glucose-6-phosphate 1-dehydrogenase OS=Homo sapiens GN=G6PD PE=1 SV=4	59219	188.535	1.11649e+07	7.04785	125.166	83.4441
Q15417	Calponin-3 OS=Homo sapiens GN=CNN3 PE=1 SV=1	36390.8	306.585	1.11569e+07	7.04754	125.077	83.3844
P17213	Bactericidal permeability-increasing protein OS=Homo sapiens GN=BPI PE=1 SV=4	53865.1	206.889	1.11441e+07	7.04704	124.933	83.2887
P24534	Elongation factor 1-beta OS=Homo sapiens GN=EEF1B2 PE=1 SV=3	24748.3	447.082	1.10645e+07	7.04393	124.041	82.6939
P07360	Complement component C8 gamma chain OS=Homo sapiens GN=C8G PE=1 SV=3	22263.5	496.434	1.10524e+07	7.04346	123.905	82.6034
P62701	40S ribosomal protein S4, X isoform OS=Homo sapiens GN=RPS4X PE=1 SV=2	29579	373.548	1.10492e+07	7.04333	123.869	82.5795
P13073	Cytochrome c oxidase subunit 4 isoform 1, mitochondrial OS=Homo sapiens GN=COX4I1 PE=1 SV=1	19564	564.751	1.10488e+07	7.04332	123.865	82.5767
Q9H9S4	Calcium-binding protein 39-like OS=Homo sapiens GN=CAB39L PE=1 SV=3	39062.8	282.506	1.10355e+07	7.04279	123.715	82.4769
P62495	Eukaryotic peptide chain release factor subunit 1 OS=Homo sapiens GN=ETF1 PE=1 SV=3	49000.1	224.808	1.10156e+07	7.04201	123.493	82.3287
Q8N2G4	Ly6/PLAUR domain-containing protein 1 OS=Homo sapiens GN=LYPD1 PE=1 SV=2	15229.3	720.3	1.09697e+07	7.04019	122.978	81.9852
Q8IZJ3	C3 and PZP-like alpha-2-macroglobulin domain-containing protein 8 OS=Homo sapiens GN=CPAMD8 PE=1 SV=2	206571	52.8384	1.09149e+07	7.03802	122.364	81.5759
Q5T013	Putative hydroxypyruvate isomerase OS=Homo sapiens GN=HYI PE=2 SV=2	30386.6	359.194	1.09147e+07	7.03801	122.361	81.5741
Q13126	S-methyl-5'-thioadenosine phosphorylase OS=Homo sapiens GN=MTAP PE=1 SV=2	31215.8	346.591	1.08191e+07	7.03419	121.29	80.8602
P53396	ATP-citrate synthase OS=Homo sapiens GN=ACLY PE=1 SV=3	120762	89.4337	1.08002e+07	7.03343	121.078	80.7185
Q9NRV9	Heme-binding protein 1 OS=Homo sapiens GN=HEBP1 PE=1 SV=1	21083.5	511.573	1.07858e+07	7.03285	120.916	80.6107
P68402	Platelet-activating factor acetylhydrolase IB subunit beta OS=Homo sapiens GN=PAFAH1B2 PE=1 SV=1	25553.1	421.775	1.07777e+07	7.03252	120.825	80.5502
Q14166	Tubulin--tyrosine ligase-like protein 12 OS=Homo sapiens GN=TTLL12 PE=1 SV=2	74356	144.644	1.07552e+07	7.03162	120.573	80.3822
P61421	V-type proton ATPase subunit d 1 OS=Homo sapiens GN=ATP6V0D1 PE=1 SV=1	40303.2	265.385	1.06959e+07	7.02922	119.908	79.9388
P35475	Alpha-L-iduronidase OS=Homo sapiens GN=IDUA PE=1 SV=2	72624.5	146.736	1.06566e+07	7.02762	119.469	79.6457
Q9Y3E7	Charged multivesicular body protein 3 OS=Homo sapiens GN=CHMP3 PE=1 SV=3	25056.8	425.003	1.06492e+07	7.02732	119.385	79.5901
Q02809	Procollagen-lysine,2-oxoglutarate 5-dioxygenase 1 OS=Homo sapiens GN=PLOD1 PE=1 SV=2	83497.4	126.951	1.06e+07	7.02531	118.834	79.2227
Q11206	CMP-N-acetylneuraminate-beta-galactosamide-alpha-2,3-sialyltransferase 4 OS=Homo sapiens GN=ST3GAL4 PE=2 SV=1	38021	278.377	1.05842e+07	7.02466	118.656	79.1042
P05120	Plasminogen activator inhibitor 2 OS=Homo sapiens GN=SERPINB2 PE=1 SV=2	46566.1	227.267	1.05829e+07	7.02461	118.642	79.0947
P49788	Retinoic acid receptor responder protein 1 OS=Homo sapiens GN=RARRES1 PE=2 SV=2	33264.2	317.803	1.05715e+07	7.02414	118.514	79.0092
Q10567	AP-1 complex subunit beta-1 OS=Homo sapiens GN=AP1B1 PE=1 SV=2	104570	100.648	1.05248e+07	7.02221	117.99	78.6603
Q9UKK9	ADP-sugar pyrophosphatase OS=Homo sapiens GN=NUDT5 PE=1 SV=1	24312.2	432.407	1.05128e+07	7.02172	117.856	78.5705
P61604	10 kDa heat shock protein, mitochondrial OS=Homo sapiens GN=HSPE1 PE=1 SV=2	10924.9	961.838	1.05079e+07	7.02152	117.802	78.5344
Q15121	Astrocytic phosphoprotein PEA-15 OS=Homo sapiens GN=PEA15 PE=1 SV=2	15030.8	698.528	1.04994e+07	7.02117	117.706	78.4706
Q9UJ70	N-acetyl-D-glucosamine kinase OS=Homo sapiens GN=NAGK PE=1 SV=4	37351.9	280.424	1.04744e+07	7.02013	117.425	78.2836
Q9Y2V2	Calcium-regulated heat stable protein 1 OS=Homo sapiens GN=CARHSP1 PE=1 SV=2	15882	655.283	1.04072e+07	7.01733	116.672	77.7815
P09923	Intestinal-type alkaline phosphatase OS=Homo sapiens GN=ALPI PE=1 SV=2	56776.4	182.766	1.03768e+07	7.01606	116.331	77.5543
P63208	S-phase kinase-associated protein 1 OS=Homo sapiens GN=SKP1 PE=1 SV=2	18646.2	554.469	1.03388e+07	7.01447	115.905	77.2699
Q9HBG4	V-type proton ATPase 116 kDa subunit a isoform 4 OS=Homo sapiens GN=ATP6V0A4 PE=1 SV=2	96323	107.248	1.03304e+07	7.01412	115.811	77.2074
Q13705	Activin receptor type-2B OS=Homo sapiens GN=ACVR2B PE=1 SV=3	57686.7	178.667	1.03067e+07	7.01312	115.546	77.0306
Q8TCC7	Solute carrier family 22 member 8 OS=Homo sapiens GN=SLC22A8 PE=1 SV=1	59817.4	172.003	1.02888e+07	7.01236	115.344	76.8962
Q16543	Hsp90 co-chaperone Cdc37 OS=Homo sapiens GN=CDC37 PE=1 SV=1	44440	231.091	1.02697e+07	7.01156	115.131	76.7537
Q9UBD6	Ammonium transporter Rh type C OS=Homo sapiens GN=RHCG PE=1 SV=1	53143.9	192.106	1.02093e+07	7.009	114.453	76.3022
Q9BUJ0	Abhydrolase domain-containing protein 14A OS=Homo sapiens GN=ABHD14A PE=2 SV=2	29745.7	342.826	1.01976e+07	7.0085	114.322	76.215
Q15019	Septin-2 OS=Homo sapiens GN=SEPT2 PE=1 SV=1	41461.2	244.903	1.0154e+07	7.00664	113.833	75.8889
Q4LDE5	Sushi, von Willebrand factor type A, EGF and pentraxin domain-containing protein 1 OS=Homo sapiens GN=SVEP1 PE=1 SV=3	389912	25.7011	1.00212e+07	7.00092	112.344	74.8963
P83110	Serine protease HTRA3 OS=Homo sapiens GN=HTRA3 PE=1 SV=2	48577	205.366	9.97606e+06	6.99896	111.839	74.5591
O00461	Golgi integral membrane protein 4 OS=Homo sapiens GN=GOLIM4 PE=1 SV=1	81831.3	121.538	9.94565e+06	6.99763	111.498	74.3319
P55058	Phospholipid transfer protein OS=Homo sapiens GN=PLTP PE=1 SV=1	54704.5	181.599	9.93428e+06	6.99714	111.37	74.2469
Q14031	Collagen alpha-6(IV) chain OS=Homo sapiens GN=COL4A6 PE=2 SV=3	163704	60.4496	9.89586e+06	6.99545	110.94	73.9598
Q14103	Heterogeneous nuclear ribonucleoprotein D0 OS=Homo sapiens GN=HNRNPD PE=1 SV=1	38410.3	257.405	9.88702e+06	6.99507	110.841	73.8937
P15529	Membrane cofactor protein OS=Homo sapiens GN=CD46 PE=1 SV=3	43718.7	225.861	9.87436e+06	6.99451	110.699	73.7991
P61225	Ras-related protein Rap-2b OS=Homo sapiens GN=RAP2B PE=1 SV=1	20491.2	476.252	9.75898e+06	6.9894	109.405	72.9367
Q6UXE8	Butyrophilin-like protein 3 OS=Homo sapiens GN=BTNL3 PE=2 SV=2	52217.3	186.034	9.71418e+06	6.98741	108.903	72.6019
C9JH25	Proline-rich transmembrane protein 4 OS=Homo sapiens GN=PRRT4 PE=2 SV=1	92653.7	104.66	9.69718e+06	6.98665	108.712	72.4749
Q86T26	Transmembrane protease serine 11B OS=Homo sapiens GN=TMPRSS11B PE=2 SV=3	46307.2	208.761	9.66714e+06	6.9853	108.376	72.2503
O43396	Thioredoxin-like protein 1 OS=Homo sapiens GN=TXNL1 PE=1 SV=3	32230.7	298.773	9.62966e+06	6.98361	107.955	71.9703
P22894	Neutrophil collagenase OS=Homo sapiens GN=MMP8 PE=1 SV=1	53378.5	180.09	9.61295e+06	6.98286	107.768	71.8453
Q16653	Myelin-oligodendrocyte glycoprotein OS=Homo sapiens GN=MOG PE=1 SV=2	28174.9	341.071	9.60965e+06	6.98271	107.731	71.8207
O96033	Molybdopterin synthase sulfur carrier subunit OS=Homo sapiens GN=MOCS2 PE=1 SV=1	9749.19	982.526	9.57884e+06	6.98131	107.386	71.5904
P55283	Cadherin-4 OS=Homo sapiens GN=CDH4 PE=2 SV=2	100218	95.2089	9.54162e+06	6.97962	106.968	71.3122
O60603	Toll-like receptor 2 OS=Homo sapiens GN=TLR2 PE=1 SV=1	89780.1	106.204	9.53502e+06	6.97932	106.894	71.2629
Q9BQI0	Allograft inflammatory factor 1-like OS=Homo sapiens GN=AIF1L PE=1 SV=1	17056.6	556.299	9.48857e+06	6.9772	106.374	70.9158
P31153	S-adenosylmethionine synthase isoform type-2 OS=Homo sapiens GN=MAT2A PE=1 SV=1	43633.3	216.129	9.43043e+06	6.97453	105.722	70.4812
Q15116	Programmed cell death protein 1 OS=Homo sapiens GN=PDCD1 PE=1 SV=3	31627	296.725	9.38452e+06	6.97241	105.207	70.1381
Q96C19	EF-hand domain-containing protein D2 OS=Homo sapiens GN=EFHD2 PE=1 SV=1	26680.5	351.275	9.37216e+06	6.97184	105.069	70.0457
Q02790	Peptidyl-prolyl cis-trans isomerase FKBP4 OS=Homo sapiens GN=FKBP4 PE=1 SV=3	51772.1	180.922	9.3667e+06	6.97159	105.007	70.0049
P52790	Hexokinase-3 OS=Homo sapiens GN=HK3 PE=1 SV=2	98962.1	94.3981	9.34184e+06	6.97043	104.729	69.8191
Q9Y4D7	Plexin-D1 OS=Homo sapiens GN=PLXND1 PE=1 SV=3	211871	43.8944	9.29997e+06	6.96848	104.259	69.5062
Q9ULK6	RING finger protein 150 OS=Homo sapiens GN=RNF150 PE=2 SV=2	48040.9	193.541	9.29788e+06	6.96838	104.236	69.4906
P28068	HLA class II histocompatibility antigen, DM beta chain OS=Homo sapiens GN=HLA-DMB PE=1 SV=1	28924.4	321.448	9.29769e+06	6.96838	104.234	69.4892
Q15029	116 kDa U5 small nuclear ribonucleoprotein component OS=Homo sapiens GN=EFTUD2 PE=1 SV=1	109366	84.5036	9.24185e+06	6.96576	103.608	69.0718
P07910	Heterogeneous nuclear ribonucleoproteins C1/C2 OS=Homo sapiens GN=HNRNPC PE=1 SV=4	33649.5	274.116	9.22387e+06	6.96491	103.406	68.9375
P07225	Vitamin K-dependent protein S OS=Homo sapiens GN=PROS1 PE=1 SV=1	75073.9	122.358	9.18591e+06	6.96312	102.981	68.6537
Q00325	Phosphate carrier protein, mitochondrial OS=Homo sapiens GN=SLC25A3 PE=1 SV=2	40068.7	229.186	9.18318e+06	6.96299	102.95	68.6333
P51991	Heterogeneous nuclear ribonucleoprotein A3 OS=Homo sapiens GN=HNRNPA3 PE=1 SV=2	39570.6	231.922	9.17727e+06	6.96271	102.884	68.5891
A6ND91	Putative L-aspartate dehydrogenase OS=Homo sapiens GN=ASPDH PE=2 SV=2	29927.4	306.333	9.16777e+06	6.96226	102.777	68.5182
Q8N3R9	MAGUK p55 subfamily member 5 OS=Homo sapiens GN=MPP5 PE=1 SV=3	77245.5	118.662	9.16614e+06	6.96219	102.759	68.506
O00264	Membrane-associated progesterone receptor component 1 OS=Homo sapiens GN=PGRMC1 PE=1 SV=3	21657.7	422.474	9.14983e+06	6.96141	102.576	68.3841
O43776	Asparagine--tRNA ligase, cytoplasmic OS=Homo sapiens GN=NARS PE=1 SV=1	62902.5	145.235	9.13562e+06	6.96074	102.417	68.2779
Q15185	Prostaglandin E synthase 3 OS=Homo sapiens GN=PTGES3 PE=1 SV=1	18685.4	488.54	9.12858e+06	6.9604	102.338	68.2252
Q16663	C-C motif chemokine 15 OS=Homo sapiens GN=CCL15 PE=1 SV=2	12240.1	745.721	9.12768e+06	6.96036	102.328	68.2185
P32942	Intercellular adhesion molecule 3 OS=Homo sapiens GN=ICAM3 PE=1 SV=2	59502.8	152.292	9.06182e+06	6.95722	101.589	67.7263
P55327	Tumor protein D52 OS=Homo sapiens GN=TPD52 PE=1 SV=2	24312.2	372.078	9.04604e+06	6.95646	101.413	67.6084
Q9Y547	Heat shock protein beta-11 OS=Homo sapiens GN=HSPB11 PE=1 SV=1	16287.1	555.146	9.04172e+06	6.95625	101.364	67.5761
P01880	Ig delta chain C region OS=Homo sapiens GN=IGHD PE=1 SV=2	42227.2	213.364	9.00977e+06	6.95471	101.006	67.3373
Q9NP55	BPI fold-containing family A member 1 OS=Homo sapiens GN=BPIFA1 PE=1 SV=1	26695.9	335.298	8.9511e+06	6.95188	100.348	66.8988
O75347	Tubulin-specific chaperone A OS=Homo sapiens GN=TBCA PE=1 SV=3	12846.7	696.292	8.94506e+06	6.95158	100.28	66.8536
Q07812	Apoptosis regulator BAX OS=Homo sapiens GN=BAX PE=1 SV=1	21170.8	420.142	8.89472e+06	6.94913	99.7161	66.4774
Q92485	Acid sphingomyelinase-like phosphodiesterase 3b OS=Homo sapiens GN=SMPDL3B PE=2 SV=2	50781.2	175.075	8.89053e+06	6.94893	99.6692	66.4461
P08865	40S ribosomal protein SA OS=Homo sapiens GN=RPSA PE=1 SV=4	32833.4	269.4	8.84533e+06	6.94671	99.1625	66.1083
Q8N4A0	Polypeptide N-acetylgalactosaminyltransferase 4 OS=Homo sapiens GN=GALNT4 PE=1 SV=2	66623.5	132.374	8.81924e+06	6.94543	98.8699	65.9133
O75094	Slit homolog 3 protein OS=Homo sapiens GN=SLIT3 PE=2 SV=3	167604	52.3263	8.77009e+06	6.943	98.3189	65.546
O75191	Xylulose kinase OS=Homo sapiens GN=XYLB PE=1 SV=3	58344.9	150.315	8.77008e+06	6.943	98.3189	65.5459
Q9NQW7	Xaa-Pro aminopeptidase 1 OS=Homo sapiens GN=XPNPEP1 PE=1 SV=3	69873.2	125.407	8.76256e+06	6.94263	98.2346	65.4897
O94813	Slit homolog 2 protein OS=Homo sapiens GN=SLIT2 PE=1 SV=1	169759	51.492	8.74124e+06	6.94157	97.9955	65.3303
P01258	Calcitonin OS=Homo sapiens GN=CALCA PE=1 SV=2	15456.7	562.125	8.68858e+06	6.93895	97.4051	64.9368
Q9BYJ0	Fibroblast growth factor-binding protein 2 OS=Homo sapiens GN=FGFBP2 PE=1 SV=1	24565.1	353.631	8.687e+06	6.93887	97.3874	64.9249
Q8WWV6	High affinity immunoglobulin alpha and immunoglobulin mu Fc receptor OS=Homo sapiens GN=FCAMR PE=1 SV=1	57107.9	150.446	8.59168e+06	6.93408	96.3188	64.2126
Q8IXL6	Extracellular serine/threonine protein kinase Fam20C OS=Homo sapiens GN=FAM20C PE=1 SV=2	66192.5	127.968	8.47054e+06	6.92791	94.9608	63.3072
Q96CN7	Isochorismatase domain-containing protein 1 OS=Homo sapiens GN=ISOC1 PE=1 SV=3	32216.1	262.293	8.45005e+06	6.92686	94.7311	63.1541
P22234	Multifunctional protein ADE2 OS=Homo sapiens GN=PAICS PE=1 SV=3	47049.1	179.519	8.44619e+06	6.92666	94.6878	63.1252
Q9UQ80	Proliferation-associated protein 2G4 OS=Homo sapiens GN=PA2G4 PE=1 SV=3	43759.2	192.684	8.4317e+06	6.92591	94.5253	63.0169
O00253	Agouti-related protein OS=Homo sapiens GN=AGRP PE=1 SV=1	14430.2	582.201	8.40125e+06	6.92434	94.184	62.7894
P53597	Succinyl-CoA ligase [ADP/GDP-forming] subunit alpha, mitochondrial OS=Homo sapiens GN=SUCLG1 PE=1 SV=4	36226.8	231.822	8.39818e+06	6.92419	94.1496	62.7664
P62070	Ras-related protein R-Ras2 OS=Homo sapiens GN=RRAS2 PE=1 SV=1	23384.7	358.173	8.37577e+06	6.92302	93.8983	62.5989
Q99674	Cell growth regulator with EF hand domain protein 1 OS=Homo sapiens GN=CGREF1 PE=2 SV=2	31886.1	261.044	8.32367e+06	6.92031	93.3143	62.2095
Q7LGC8	Carbohydrate sulfotransferase 3 OS=Homo sapiens GN=CHST3 PE=1 SV=3	54671.3	151.854	8.30208e+06	6.91919	93.0722	62.0481
O43493	Trans-Golgi network integral membrane protein 2 OS=Homo sapiens GN=TGOLN2 PE=1 SV=2	51082.4	162.312	8.29126e+06	6.91862	92.951	61.9673
P15880	40S ribosomal protein S2 OS=Homo sapiens GN=RPS2 PE=1 SV=2	31304.6	264.145	8.26895e+06	6.91745	92.7008	61.8005
P60983	Glia maturation factor beta OS=Homo sapiens GN=GMFB PE=1 SV=2	16702.5	493.486	8.24243e+06	6.91606	92.4036	61.6024
P30050	60S ribosomal protein L12 OS=Homo sapiens GN=RPL12 PE=1 SV=1	17807.5	461.533	8.21876e+06	6.91481	92.1381	61.4254
O95747	Serine/threonine-protein kinase OSR1 OS=Homo sapiens GN=OXSR1 PE=1 SV=1	57986	141.554	8.20816e+06	6.91425	92.0193	61.3462
P12532	Creatine kinase U-type, mitochondrial OS=Homo sapiens GN=CKMT1A PE=1 SV=1	47007.2	174.454	8.20058e+06	6.91384	91.9343	61.2895
Q8TBP5	Membrane protein FAM174A OS=Homo sapiens GN=FAM174A PE=2 SV=1	19941.2	410.036	8.17661e+06	6.91257	91.6656	61.1104
P01225	Follitropin subunit beta OS=Homo sapiens GN=FSHB PE=1 SV=2	14689.7	555.414	8.15888e+06	6.91163	91.4669	60.9779
Q13277	Syntaxin-3 OS=Homo sapiens GN=STX3 PE=1 SV=3	33134.4	246.218	8.15829e+06	6.9116	91.4603	60.9735
O75841	Uroplakin-1b OS=Homo sapiens GN=UPK1B PE=2 SV=5	29623.3	273.723	8.10857e+06	6.90894	90.9028	60.6019
Q02083	N-acylethanolamine-hydrolyzing acid amidase OS=Homo sapiens GN=NAAA PE=1 SV=3	40040.9	202.474	8.10723e+06	6.90887	90.8878	60.5919
Q6ZVM7	TOM1-like protein 2 OS=Homo sapiens GN=TOM1L2 PE=1 SV=1	55521.7	145.527	8.07994e+06	6.90741	90.5819	60.3879
Q9BWV1	Brother of CDO OS=Homo sapiens GN=BOC PE=1 SV=1	120983	66.3359	8.0255e+06	6.90447	89.9715	59.981
Q8IZP0	Abl interactor 1 OS=Homo sapiens GN=ABI1 PE=1 SV=4	55046.7	145.656	8.01787e+06	6.90406	89.886	59.924
Q13561	Dynactin subunit 2 OS=Homo sapiens GN=DCTN2 PE=1 SV=4	44203.8	180.068	7.95968e+06	6.9009	89.2337	59.4891
O43157	Plexin-B1 OS=Homo sapiens GN=PLXNB1 PE=1 SV=3	232151	34.2759	7.95717e+06	6.90076	89.2055	59.4704
Q99571	P2X purinoceptor 4 OS=Homo sapiens GN=P2RX4 PE=1 SV=2	43340.9	183.54	7.95478e+06	6.90063	89.1787	59.4525
Q9BWD1	Acetyl-CoA acetyltransferase, cytosolic OS=Homo sapiens GN=ACAT2 PE=1 SV=2	41324.4	192.345	7.94855e+06	6.90029	89.1089	59.4059
Q9H2G2	STE20-like serine/threonine-protein kinase OS=Homo sapiens GN=SLK PE=1 SV=1	142607	55.7358	7.94833e+06	6.90028	89.1064	59.4043
P42766	60S ribosomal protein L35 OS=Homo sapiens GN=RPL35 PE=1 SV=2	14542.5	546.245	7.94379e+06	6.90003	89.0555	59.3704
Q99584	Protein S100-A13 OS=Homo sapiens GN=S100A13 PE=1 SV=1	11464.1	690.327	7.91397e+06	6.89839	88.7212	59.1475
Q9BQR3	Serine protease 27 OS=Homo sapiens GN=PRSS27 PE=1 SV=1	31919.1	247.59	7.90286e+06	6.89778	88.5967	59.0644
O95834	Echinoderm microtubule-associated protein-like 2 OS=Homo sapiens GN=EML2 PE=2 SV=1	70634.1	111.757	7.89382e+06	6.89729	88.4954	58.9969
P00367	Glutamate dehydrogenase 1, mitochondrial OS=Homo sapiens GN=GLUD1 PE=1 SV=2	61359.2	128.529	7.88644e+06	6.89688	88.4127	58.9418
O15143	Actin-related protein 2/3 complex subunit 1B OS=Homo sapiens GN=ARPC1B PE=1 SV=3	40923.4	192.179	7.8646e+06	6.89568	88.1678	58.7785
P09622	Dihydrolipoyl dehydrogenase, mitochondrial OS=Homo sapiens GN=DLD PE=1 SV=2	54143	144.797	7.83974e+06	6.8943	87.8891	58.5927
P09488	Glutathione S-transferase Mu 1 OS=Homo sapiens GN=GSTM1 PE=1 SV=3	25695	304.426	7.82225e+06	6.89333	87.693	58.462
Q9BUD6	Spondin-2 OS=Homo sapiens GN=SPON2 PE=1 SV=3	35823.7	217.934	7.8072e+06	6.8925	87.5243	58.3495
Q86VZ4	Low-density lipoprotein receptor-related protein 11 OS=Homo sapiens GN=LRP11 PE=2 SV=2	53277.6	146.461	7.80308e+06	6.89227	87.4781	58.3187
P50914	60S ribosomal protein L14 OS=Homo sapiens GN=RPL14 PE=1 SV=4	23417	333.094	7.80006e+06	6.8921	87.4442	58.2961
P03952	Plasma kallikrein OS=Homo sapiens GN=KLKB1 PE=1 SV=1	71322.8	108.732	7.7551e+06	6.88959	86.9402	57.9601
P00492	Hypoxanthine-guanine phosphoribosyltransferase OS=Homo sapiens GN=HPRT1 PE=1 SV=2	24563.6	315.47	7.74909e+06	6.88925	86.8728	57.9152
P41218	Myeloid cell nuclear differentiation antigen OS=Homo sapiens GN=MNDA PE=1 SV=1	45807.2	168.808	7.73262e+06	6.88833	86.6881	57.7921
Q9NRA1	Platelet-derived growth factor C OS=Homo sapiens GN=PDGFC PE=1 SV=2	39004.5	197.839	7.71661e+06	6.88743	86.5087	57.6724
Q9NQC3	Reticulon-4 OS=Homo sapiens GN=RTN4 PE=1 SV=2	129851	59.3966	7.71272e+06	6.88721	86.4651	57.6434
P82987	ADAMTS-like protein 3 OS=Homo sapiens GN=ADAMTSL3 PE=2 SV=4	188569	40.6981	7.67438e+06	6.88504	86.0353	57.3569
P17980	26S protease regulatory subunit 6A OS=Homo sapiens GN=PSMC3 PE=1 SV=3	49172.4	155.994	7.67061e+06	6.88483	85.993	57.3287
P57735	Ras-related protein Rab-25 OS=Homo sapiens GN=RAB25 PE=1 SV=2	23481	325.632	7.64616e+06	6.88344	85.7189	57.1459
Q8NHG7	Small VCP/p97-interacting protein OS=Homo sapiens GN=SVIP PE=2 SV=1	8437.41	901.89	7.60962e+06	6.88136	85.3093	56.8728
Q9Y3Q3	Transmembrane emp24 domain-containing protein 3 OS=Homo sapiens GN=TMED3 PE=1 SV=1	24761.3	306.034	7.5778e+06	6.87954	84.9526	56.635
P55209	Nucleosome assembly protein 1-like 1 OS=Homo sapiens GN=NAP1L1 PE=1 SV=1	45345.9	166.743	7.56111e+06	6.87859	84.7655	56.5103
Q96L46	Calpain small subunit 2 OS=Homo sapiens GN=CAPNS2 PE=2 SV=2	27642.7	273.275	7.55407e+06	6.87818	84.6865	56.4577
Q9BPY8	Homeodomain-only protein OS=Homo sapiens GN=HOPX PE=1 SV=1	8254.98	914.229	7.54695e+06	6.87777	84.6067	56.4044
P04114	Apolipoprotein B-100 OS=Homo sapiens GN=APOB PE=1 SV=2	515283	14.5948	7.52044e+06	6.87624	84.3094	56.2063
P58546	Myotrophin OS=Homo sapiens GN=MTPN PE=1 SV=2	12886.6	582.956	7.51232e+06	6.87577	84.2185	56.1457
Q9NPG1	Frizzled-3 OS=Homo sapiens GN=FZD3 PE=1 SV=1	76212.1	98.1604	7.48101e+06	6.87396	83.8675	55.9117
P10114	Ras-related protein Rap-2a OS=Homo sapiens GN=RAP2A PE=1 SV=1	20602.2	362.428	7.46684e+06	6.87314	83.7086	55.8057
Q99426	Tubulin-folding cofactor B OS=Homo sapiens GN=TBCB PE=1 SV=2	27308.5	273.27	7.46259e+06	6.87289	83.6609	55.7739
P05107	Integrin beta-2 OS=Homo sapiens GN=ITGB2 PE=1 SV=2	84726.1	87.8499	7.44318e+06	6.87176	83.4434	55.6289
P52798	Ephrin-A4 OS=Homo sapiens GN=EFNA4 PE=1 SV=1	22371.4	332.283	7.43365e+06	6.8712	83.3365	55.5577
Q15126	Phosphomevalonate kinase OS=Homo sapiens GN=PMVK PE=1 SV=3	21981.2	337.391	7.41626e+06	6.87019	83.1416	55.4277
Q9UF11	Pleckstrin homology domain-containing family B member 1 OS=Homo sapiens GN=PLEKHB1 PE=1 SV=1	27168.5	271.059	7.36427e+06	6.86713	82.5587	55.0391
Q9P0V8	SLAM family member 8 OS=Homo sapiens GN=SLAMF8 PE=1 SV=1	31649.2	231.855	7.33803e+06	6.86558	82.2645	54.843
P25391	Laminin subunit alpha-1 OS=Homo sapiens GN=LAMA1 PE=1 SV=2	336867	21.7478	7.32612e+06	6.86487	82.1311	54.754
Q16698	2,4-dienoyl-CoA reductase, mitochondrial OS=Homo sapiens GN=DECR1 PE=1 SV=1	36044.8	202.833	7.31107e+06	6.86398	81.9623	54.6415
Q9Y6X5	Ectonucleotide pyrophosphatase/phosphodiesterase family member 4 OS=Homo sapiens GN=ENPP4 PE=1 SV=3	51607.9	141.603	7.30786e+06	6.86379	81.9264	54.6176
Q15257	Serine/threonine-protein phosphatase 2A activator OS=Homo sapiens GN=PPP2R4 PE=1 SV=3	40641.4	179.11	7.27928e+06	6.86209	81.6059	54.404
P28072	Proteasome subunit beta type-6 OS=Homo sapiens GN=PSMB6 PE=1 SV=4	25341.4	287.217	7.2785e+06	6.86204	81.5972	54.3981
Q5T601	Probable G-protein coupled receptor 110 OS=Homo sapiens GN=GPR110 PE=2 SV=2	101300	71.76	7.26926e+06	6.86149	81.4936	54.3291
Q96JP9	Cadherin-related family member 1 OS=Homo sapiens GN=CDHR1 PE=1 SV=2	93536.8	77.4859	7.24778e+06	6.86021	81.2528	54.1685
P62269	40S ribosomal protein S18 OS=Homo sapiens GN=RPS18 PE=1 SV=3	17707.8	409.145	7.24508e+06	6.86004	81.2225	54.1483
P10301	Ras-related protein R-Ras OS=Homo sapiens GN=RRAS PE=1 SV=1	23465.9	308.517	7.23963e+06	6.85972	81.1614	54.1076
P00439	Phenylalanine-4-hydroxylase OS=Homo sapiens GN=PAH PE=1 SV=1	51829.4	139.363	7.22313e+06	6.85873	80.9764	53.9843
P22897	Macrophage mannose receptor 1 OS=Homo sapiens GN=MRC1 PE=1 SV=1	165905	43.4767	7.213e+06	6.85812	80.8628	53.9086
O95502	Neuronal pentraxin receptor OS=Homo sapiens GN=NPTXR PE=2 SV=2	52813.2	136.352	7.20118e+06	6.8574	80.7304	53.8203
Q16864	V-type proton ATPase subunit F OS=Homo sapiens GN=ATP6V1F PE=1 SV=2	13361.9	537.443	7.18128e+06	6.8562	80.5073	53.6715
P25788	Proteasome subunit alpha type-3 OS=Homo sapiens GN=PSMA3 PE=1 SV=2	28415.1	252.484	7.17435e+06	6.85578	80.4296	53.6197
Q96CF2	Charged multivesicular body protein 4c OS=Homo sapiens GN=CHMP4C PE=1 SV=1	26394.3	271.041	7.15394e+06	6.85455	80.2008	53.4672
O60449	Lymphocyte antigen 75 OS=Homo sapiens GN=LY75 PE=1 SV=3	198184	35.8619	7.10723e+06	6.8517	79.6771	53.1181
Q99733	Nucleosome assembly protein 1-like 4 OS=Homo sapiens GN=NAP1L4 PE=1 SV=1	42796.9	165.995	7.10405e+06	6.85151	79.6415	53.0943
Q96LA6	Fc receptor-like protein 1 OS=Homo sapiens GN=FCRL1 PE=1 SV=1	46906.5	151.034	7.08448e+06	6.85031	79.4221	52.948
Q5SGD2	Protein phosphatase 1L OS=Homo sapiens GN=PPM1L PE=1 SV=1	41027	171.882	7.0518e+06	6.8483	79.0557	52.7038
Q9UK55	Protein Z-dependent protease inhibitor OS=Homo sapiens GN=SERPINA10 PE=1 SV=1	50674.2	139.135	7.05058e+06	6.84822	79.042	52.6947
O60241	Brain-specific angiogenesis inhibitor 2 OS=Homo sapiens GN=BAI2 PE=2 SV=2	172544	40.8531	7.04896e+06	6.84813	79.0239	52.6826
P07954	Fumarate hydratase, mitochondrial OS=Homo sapiens GN=FH PE=1 SV=3	54602.2	128.727	7.02878e+06	6.84688	78.7976	52.5317
P31371	Fibroblast growth factor 9 OS=Homo sapiens GN=FGF9 PE=1 SV=3	23426	299.56	7.01748e+06	6.84618	78.671	52.4473
Q5VT79	Annexin A8-like protein 2 OS=Homo sapiens GN=ANXA8L2 PE=2 SV=1	36841.6	190.39	7.01427e+06	6.84598	78.6349	52.4233
P00167	Cytochrome b5 OS=Homo sapiens GN=CYB5A PE=1 SV=2	15320.5	456.97	7.00101e+06	6.84516	78.4863	52.3242
P04179	Superoxide dismutase [Mn], mitochondrial OS=Homo sapiens GN=SOD2 PE=1 SV=2	24706.5	283.017	6.99236e+06	6.84462	78.3894	52.2596
P36578	60S ribosomal protein L4 OS=Homo sapiens GN=RPL4 PE=1 SV=5	47667.4	145.884	6.95393e+06	6.84223	77.9585	51.9724
Q9UJ72	Annexin A10 OS=Homo sapiens GN=ANXA10 PE=1 SV=3	37252.9	186.2	6.9365e+06	6.84114	77.7631	51.8421
P48729	Casein kinase I isoform alpha OS=Homo sapiens GN=CSNK1A1 PE=1 SV=2	38889.9	177.794	6.91437e+06	6.83975	77.515	51.6767
Q86VI3	Ras GTPase-activating-like protein IQGAP3 OS=Homo sapiens GN=IQGAP3 PE=1 SV=2	184584	37.4151	6.90622e+06	6.83924	77.4237	51.6158
P20472	Parvalbumin alpha OS=Homo sapiens GN=PVALB PE=1 SV=2	12051	573.069	6.90605e+06	6.83923	77.4217	51.6145
P01116	GTPase KRas OS=Homo sapiens GN=KRAS PE=1 SV=1	21642	317.612	6.87376e+06	6.83719	77.0598	51.3732
Q9NVJ2	ADP-ribosylation factor-like protein 8B OS=Homo sapiens GN=ARL8B PE=1 SV=1	21525.1	318.661	6.85923e+06	6.83628	76.8968	51.2646
P62249	40S ribosomal protein S16 OS=Homo sapiens GN=RPS16 PE=1 SV=2	16435	415.569	6.82989e+06	6.83441	76.5679	51.0453
Q5VT99	Leucine-rich repeat-containing protein 38 OS=Homo sapiens GN=LRRC38 PE=1 SV=1	32061.2	212.959	6.82772e+06	6.83428	76.5436	51.029
P58107	Epiplakin OS=Homo sapiens GN=EPPK1 PE=1 SV=2	555279	12.2482	6.80115e+06	6.83258	76.2457	50.8305
Q9NZJ9	Diphosphoinositol polyphosphate phosphohydrolase 2 OS=Homo sapiens GN=NUDT4 PE=1 SV=2	20293.2	334.4	6.78606e+06	6.83162	76.0766	50.7177
Q9NYQ8	Protocadherin Fat 2 OS=Homo sapiens GN=FAT2 PE=1 SV=2	479018	14.1642	6.78492e+06	6.83154	76.0638	50.7092
P10515	Dihydrolipoyllysine-residue acetyltransferase component of pyruvate dehydrogenase complex, mitochondrial OS=Homo sapiens GN=DLAT PE=1 SV=3	68953.1	98.3206	6.77951e+06	6.8312	76.0031	50.6687
P52566	Rho GDP-dissociation inhibitor 2 OS=Homo sapiens GN=ARHGDIB PE=1 SV=3	22973.6	294.488	6.76546e+06	6.8303	75.8456	50.5637
O43657	Tetraspanin-6 OS=Homo sapiens GN=TSPAN6 PE=1 SV=1	27545.1	245.479	6.76173e+06	6.83006	75.8038	50.5358
P46776	60S ribosomal protein L27a OS=Homo sapiens GN=RPL27A PE=1 SV=2	16551	408.304	6.75785e+06	6.82981	75.7603	50.5069
Q9NP72	Ras-related protein Rab-18 OS=Homo sapiens GN=RAB18 PE=1 SV=1	22962.6	294.291	6.7577e+06	6.8298	75.7586	50.5057
P61960	Ubiquitin-fold modifier 1 OS=Homo sapiens GN=UFM1 PE=1 SV=1	9111.86	739.703	6.74007e+06	6.82866	75.561	50.374
P51570	Galactokinase OS=Homo sapiens GN=GALK1 PE=1 SV=1	42245.6	159.53	6.73943e+06	6.82862	75.5539	50.3692
Q96S16	JmjC domain-containing protein 8 OS=Homo sapiens GN=JMJD8 PE=2 SV=1	36846.7	182.197	6.71334e+06	6.82694	75.2614	50.1742
Q86VP6	Cullin-associated NEDD8-dissociated protein 1 OS=Homo sapiens GN=CAND1 PE=1 SV=2	136289	49.1832	6.70311e+06	6.82628	75.1466	50.0978
P55735	Protein SEC13 homolog OS=Homo sapiens GN=SEC13 PE=1 SV=3	35518.1	187.235	6.65023e+06	6.82284	74.5538	49.7026
Q495W5	Alpha-(1,3)-fucosyltransferase 11 OS=Homo sapiens GN=FUT11 PE=1 SV=1	55780.6	118.692	6.62074e+06	6.82091	74.2232	49.4822
P26885	Peptidyl-prolyl cis-trans isomerase FKBP2 OS=Homo sapiens GN=FKBP2 PE=1 SV=2	15639.3	421.53	6.59243e+06	6.81905	73.9059	49.2706
P51606	N-acylglucosamine 2-epimerase OS=Homo sapiens GN=RENBP PE=1 SV=2	48799	134.994	6.58757e+06	6.81873	73.8513	49.2342
P43034	Platelet-activating factor acetylhydrolase IB subunit alpha OS=Homo sapiens GN=PAFAH1B1 PE=1 SV=2	46608.1	140.179	6.53348e+06	6.81514	73.245	48.83
Q07020	60S ribosomal protein L18 OS=Homo sapiens GN=RPL18 PE=1 SV=2	21621.1	301.528	6.51934e+06	6.8142	73.0865	48.7243
Q9NS15	Latent-transforming growth factor beta-binding protein 3 OS=Homo sapiens GN=LTBP3 PE=1 SV=4	139267	46.2364	6.4392e+06	6.80883	72.188	48.1253
P98082	Disabled homolog 2 OS=Homo sapiens GN=DAB2 PE=1 SV=3	82397	77.8251	6.41256e+06	6.80703	71.8893	47.9262
Q6P4A8	Phospholipase B-like 1 OS=Homo sapiens GN=PLBD1 PE=1 SV=2	63214.2	100.577	6.35792e+06	6.80332	71.2768	47.5179
P49588	Alanine--tRNA ligase, cytoplasmic OS=Homo sapiens GN=AARS PE=1 SV=2	106743	59.4408	6.3449e+06	6.80242	71.1309	47.4206
Q9NTK5	Obg-like ATPase 1 OS=Homo sapiens GN=OLA1 PE=1 SV=2	44715.3	141.48	6.32634e+06	6.80115	70.9227	47.2818
Q9UJ68	Mitochondrial peptide methionine sulfoxide reductase OS=Homo sapiens GN=MSRA PE=1 SV=1	26115.7	242.154	6.32403e+06	6.80099	70.8969	47.2646
Q07021	Complement component 1 Q subcomponent-binding protein, mitochondrial OS=Homo sapiens GN=C1QBP PE=1 SV=1	31342.6	201.171	6.30522e+06	6.7997	70.6861	47.124
P24666	Low molecular weight phosphotyrosine protein phosphatase OS=Homo sapiens GN=ACP1 PE=1 SV=3	18030.8	347.251	6.2612e+06	6.79666	70.1925	46.795
Q7Z7M8	UDP-GlcNAc:betaGal beta-1,3-N-acetylglucosaminyltransferase 8 OS=Homo sapiens GN=B3GNT8 PE=1 SV=1	43368.4	144.354	6.2604e+06	6.7966	70.1836	46.789
Q9NWV4	UPF0587 protein C1orf123 OS=Homo sapiens GN=C1orf123 PE=1 SV=1	18036.8	346.004	6.24081e+06	6.79524	69.964	46.6426
Q9NX62	Inositol monophosphatase 3 OS=Homo sapiens GN=IMPAD1 PE=1 SV=1	38656.9	161.069	6.22645e+06	6.79424	69.8029	46.5353
Q6P1N0	Coiled-coil and C2 domain-containing protein 1A OS=Homo sapiens GN=CC2D1A PE=1 SV=1	103998	59.8148	6.22063e+06	6.79383	69.7377	46.4918
Q9UI42	Carboxypeptidase A4 OS=Homo sapiens GN=CPA4 PE=1 SV=2	47321.7	131.251	6.21102e+06	6.79316	69.63	46.42
P24387	Corticotropin-releasing factor-binding protein OS=Homo sapiens GN=CRHBP PE=1 SV=2	36121	171.653	6.20029e+06	6.79241	69.5097	46.3398
Q8N335	Glycerol-3-phosphate dehydrogenase 1-like protein OS=Homo sapiens GN=GPD1L PE=1 SV=1	38393.9	160.947	6.17939e+06	6.79095	69.2753	46.1836
P32418	Sodium/calcium exchanger 1 OS=Homo sapiens GN=SLC8A1 PE=1 SV=3	108478	56.0973	6.08533e+06	6.78428	68.2208	45.4806
Q14204	Cytoplasmic dynein 1 heavy chain 1 OS=Homo sapiens GN=DYNC1H1 PE=1 SV=5	532072	11.4302	6.0817e+06	6.78402	68.1801	45.4534
P31639	Sodium/glucose cotransporter 2 OS=Homo sapiens GN=SLC5A2 PE=1 SV=1	72848.5	83.1256	6.05558e+06	6.78216	67.8874	45.2582
Q6UWL2	Sushi domain-containing protein 1 OS=Homo sapiens GN=SUSD1 PE=1 SV=1	82656.5	73.1155	6.04347e+06	6.78129	67.7516	45.1677
Q02878	60S ribosomal protein L6 OS=Homo sapiens GN=RPL6 PE=1 SV=3	32707.6	181.397	5.93307e+06	6.77328	66.514	44.3426
Q9H9K5	HERV-MER_4q12 provirus ancestral Env polyprotein OS=Homo sapiens GN=ERVMER34-1 PE=2 SV=1	63506.4	93.1719	5.91701e+06	6.7721	66.3339	44.2226
Q9Y644	Beta-1,3-N-acetylglucosaminyltransferase radical fringe OS=Homo sapiens GN=RFNG PE=2 SV=3	36400.7	162.293	5.90757e+06	6.77141	66.2281	44.1521
P49411	Elongation factor Tu, mitochondrial OS=Homo sapiens GN=TUFM PE=1 SV=2	49510.2	119.273	5.90523e+06	6.77124	66.2018	44.1345
P57087	Junctional adhesion molecule B OS=Homo sapiens GN=JAM2 PE=1 SV=1	33185.9	177.504	5.89063e+06	6.77016	66.0382	44.0254
P09110	3-ketoacyl-CoA thiolase, peroxisomal OS=Homo sapiens GN=ACAA1 PE=1 SV=2	44263.8	133.057	5.88961e+06	6.77009	66.0268	44.0179
O15511	Actin-related protein 2/3 complex subunit 5 OS=Homo sapiens GN=ARPC5 PE=1 SV=3	16310.3	360.598	5.88146e+06	6.76949	65.9354	43.9569
P30838	Aldehyde dehydrogenase, dimeric NADP-preferring OS=Homo sapiens GN=ALDH3A1 PE=1 SV=3	50362.8	116.737	5.87923e+06	6.76932	65.9103	43.9402
Q9UPR5	Sodium/calcium exchanger 2 OS=Homo sapiens GN=SLC8A2 PE=2 SV=2	100304	58.0837	5.82604e+06	6.76537	65.3141	43.5427
Q13596	Sorting nexin-1 OS=Homo sapiens GN=SNX1 PE=1 SV=3	59033.1	98.28	5.80177e+06	6.76356	65.042	43.3613
P18124	60S ribosomal protein L7 OS=Homo sapiens GN=RPL7 PE=1 SV=1	29207.2	197.436	5.76654e+06	6.76092	64.6471	43.098
Q7L9L4	MOB kinase activator 1B OS=Homo sapiens GN=MOB1B PE=1 SV=3	25074.6	229.361	5.75113e+06	6.75975	64.4743	42.9829
P40313	Chymotrypsin-like protease CTRL-1 OS=Homo sapiens GN=CTRL PE=2 SV=1	27984	205.49	5.75044e+06	6.7597	64.4665	42.9777
P06756	Integrin alpha-V OS=Homo sapiens GN=ITGAV PE=1 SV=2	115964	49.1541	5.70013e+06	6.75588	63.9025	42.6017
Q9Y2A9	UDP-GlcNAc:betaGal beta-1,3-N-acetylglucosaminyltransferase 3 OS=Homo sapiens GN=B3GNT3 PE=1 SV=2	42506.9	134.078	5.69923e+06	6.75582	63.8924	42.595
Q9P0T7	Transmembrane protein 9 OS=Homo sapiens GN=TMEM9 PE=1 SV=1	20560.4	276.337	5.68159e+06	6.75447	63.6947	42.4631
Q99999	Galactosylceramide sulfotransferase OS=Homo sapiens GN=GAL3ST1 PE=1 SV=1	48733	116.565	5.68056e+06	6.75439	63.6831	42.4554
P51452	Dual specificity protein phosphatase 3 OS=Homo sapiens GN=DUSP3 PE=1 SV=1	20465.3	276.961	5.66808e+06	6.75344	63.5433	42.3622
Q15493	Regucalcin OS=Homo sapiens GN=RGN PE=1 SV=1	33231.4	170.26	5.65797e+06	6.75266	63.4299	42.2866
P39019	40S ribosomal protein S19 OS=Homo sapiens GN=RPS19 PE=1 SV=2	16050.5	352.225	5.65339e+06	6.75231	63.3785	42.2524
P41250	Glycine--tRNA ligase OS=Homo sapiens GN=GARS PE=1 SV=3	83112.6	68.0159	5.65298e+06	6.75228	63.3739	42.2493
Q96QK1	Vacuolar protein sorting-associated protein 35 OS=Homo sapiens GN=VPS35 PE=1 SV=2	91648.9	61.6447	5.64967e+06	6.75202	63.3368	42.2246
P62424	60S ribosomal protein L7a OS=Homo sapiens GN=RPL7A PE=1 SV=2	29977	188.436	5.64874e+06	6.75195	63.3264	42.2176
P32929	Cystathionine gamma-lyase OS=Homo sapiens GN=CTH PE=1 SV=3	44479.5	126.739	5.63729e+06	6.75107	63.198	42.132
P10109	Adrenodoxin, mitochondrial OS=Homo sapiens GN=FDX1 PE=1 SV=1	19380.6	290.537	5.63079e+06	6.75057	63.1251	42.0834
Q9Y5X3	Sorting nexin-5 OS=Homo sapiens GN=SNX5 PE=1 SV=1	46787.1	120.218	5.62463e+06	6.75009	63.0562	42.0374
Q96GD0	Pyridoxal phosphate phosphatase OS=Homo sapiens GN=PDXP PE=1 SV=2	31678.3	177.116	5.61072e+06	6.74902	62.9002	41.9335
P42765	3-ketoacyl-CoA thiolase, mitochondrial OS=Homo sapiens GN=ACAA2 PE=1 SV=2	41897.6	133.888	5.60958e+06	6.74893	62.8874	41.925
P55084	Trifunctional enzyme subunit beta, mitochondrial OS=Homo sapiens GN=HADHB PE=1 SV=3	51261.5	109.177	5.59655e+06	6.74792	62.7414	41.8276
Q6UWL6	Kin of IRRE-like protein 2 OS=Homo sapiens GN=KIRREL2 PE=1 SV=2	75045.2	74.5163	5.59209e+06	6.74757	62.6914	41.7942
Q00169	Phosphatidylinositol transfer protein alpha isoform OS=Homo sapiens GN=PITPNA PE=1 SV=2	31786	175.789	5.58764e+06	6.74723	62.6415	41.761
O14638	Ectonucleotide pyrophosphatase/phosphodiesterase family member 3 OS=Homo sapiens GN=ENPP3 PE=1 SV=2	100059	55.6946	5.57274e+06	6.74607	62.4744	41.6496
P33176	Kinesin-1 heavy chain OS=Homo sapiens GN=KIF5B PE=1 SV=1	109617	50.5824	5.54469e+06	6.74388	62.1599	41.44
P53004	Biliverdin reductase A OS=Homo sapiens GN=BLVRA PE=1 SV=2	33407.3	164.546	5.49703e+06	6.74013	61.6257	41.0838
P25787	Proteasome subunit alpha type-2 OS=Homo sapiens GN=PSMA2 PE=1 SV=2	25882.3	211.736	5.4802e+06	6.7388	61.4369	40.958
P28067	HLA class II histocompatibility antigen, DM alpha chain OS=Homo sapiens GN=HLA-DMA PE=1 SV=1	29175.5	187.807	5.47936e+06	6.73873	61.4276	40.9517
Q8NCL4	Polypeptide N-acetylgalactosaminyltransferase 6 OS=Homo sapiens GN=GALNT6 PE=2 SV=2	71113.1	76.9692	5.47352e+06	6.73827	61.3621	40.908
O75884	Putative hydrolase RBBP9 OS=Homo sapiens GN=RBBP9 PE=1 SV=2	20986.5	260.333	5.46347e+06	6.73747	61.2494	40.8329
Q15303	Receptor tyrosine-protein kinase erbB-4 OS=Homo sapiens GN=ERBB4 PE=1 SV=1	146713	37.2033	5.4582e+06	6.73705	61.1903	40.7935
Q9BUL8	Programmed cell death protein 10 OS=Homo sapiens GN=PDCD10 PE=1 SV=1	24685.8	219.78	5.42545e+06	6.73444	60.8232	40.5488
P26639	Threonine--tRNA ligase, cytoplasmic OS=Homo sapiens GN=TARS PE=1 SV=3	83381.9	65.0019	5.41998e+06	6.734	60.7618	40.5079
Q99795	Cell surface A33 antigen OS=Homo sapiens GN=GPA33 PE=1 SV=1	35609.5	150.495	5.35906e+06	6.72909	60.0789	40.0526
Q9Y5X1	Sorting nexin-9 OS=Homo sapiens GN=SNX9 PE=1 SV=1	66549.6	80.1802	5.33596e+06	6.72721	59.8199	39.8799
P63151	Serine/threonine-protein phosphatase 2A 55 kDa regulatory subunit B alpha isoform OS=Homo sapiens GN=PPP2R2A PE=1 SV=1	51659.5	103.029	5.32245e+06	6.72611	59.6684	39.779
P28908	Tumor necrosis factor receptor superfamily member 8 OS=Homo sapiens GN=TNFRSF8 PE=1 SV=1	63705.6	83.403	5.31323e+06	6.72536	59.5651	39.7101
Q9H477	Ribokinase OS=Homo sapiens GN=RBKS PE=1 SV=1	34121.3	155.13	5.29322e+06	6.72372	59.3407	39.5605
O15484	Calpain-5 OS=Homo sapiens GN=CAPN5 PE=1 SV=2	73122.6	71.8539	5.25414e+06	6.7205	58.9027	39.2685
P62195	26S protease regulatory subunit 8 OS=Homo sapiens GN=PSMC5 PE=1 SV=1	45597	114.714	5.23064e+06	6.71855	58.6392	39.0928
Q8NHL6	Leukocyte immunoglobulin-like receptor subfamily B member 1 OS=Homo sapiens GN=LILRB1 PE=1 SV=1	70775.3	73.7606	5.22043e+06	6.71771	58.5248	39.0165
O95861	3'(2'),5'-bisphosphate nucleotidase 1 OS=Homo sapiens GN=BPNT1 PE=1 SV=1	33371.2	155.212	5.17961e+06	6.7143	58.0671	38.7114
O60487	Myelin protein zero-like protein 2 OS=Homo sapiens GN=MPZL2 PE=1 SV=1	24468.7	211.42	5.17317e+06	6.71376	57.9949	38.6633
P09429	High mobility group protein B1 OS=Homo sapiens GN=HMGB1 PE=1 SV=3	24878.2	207.744	5.16829e+06	6.71335	57.9403	38.6268
P04070	Vitamin K-dependent protein C OS=Homo sapiens GN=PROC PE=1 SV=1	52037.5	99.1019	5.15701e+06	6.7124	57.8138	38.5425
Q8WUN7	Ubiquitin domain-containing protein 2 OS=Homo sapiens GN=UBTD2 PE=1 SV=2	26173.1	194.16	5.08176e+06	6.70601	56.9701	37.9801
Q9NZU1	Leucine-rich repeat transmembrane protein FLRT1 OS=Homo sapiens GN=FLRT1 PE=1 SV=3	71313.5	71.1674	5.07519e+06	6.70545	56.8965	37.931
P62330	ADP-ribosylation factor 6 OS=Homo sapiens GN=ARF6 PE=1 SV=2	20069.4	252.332	5.06415e+06	6.70451	56.7727	37.8485
O75631	Uroplakin-3a OS=Homo sapiens GN=UPK3A PE=1 SV=3	30650.4	164.583	5.04454e+06	6.70282	56.5529	37.7019
Q9UGB7	Inositol oxygenase OS=Homo sapiens GN=MIOX PE=1 SV=1	32988	152.561	5.03267e+06	6.7018	56.4198	37.6132
O94905	Erlin-2 OS=Homo sapiens GN=ERLIN2 PE=1 SV=1	37815.4	132.433	5.008e+06	6.69966	56.1433	37.4289
P61081	NEDD8-conjugating enzyme Ubc12 OS=Homo sapiens GN=UBE2M PE=1 SV=1	20886.6	238.772	4.98715e+06	6.69785	55.9096	37.273
P52597	Heterogeneous nuclear ribonucleoprotein F OS=Homo sapiens GN=HNRNPF PE=1 SV=3	45642.8	109.156	4.98218e+06	6.69742	55.8538	37.2359
P62854	40S ribosomal protein S26 OS=Homo sapiens GN=RPS26 PE=1 SV=3	13007.1	382.774	4.97878e+06	6.69712	55.8156	37.2104
Q8NC51	Plasminogen activator inhibitor 1 RNA-binding protein OS=Homo sapiens GN=SERBP1 PE=1 SV=2	44938.4	110.644	4.97215e+06	6.69654	55.7414	37.1609
P06317	Ig lambda chain V-VI region SUT OS=Homo sapiens PE=1 SV=1	12239.8	404.02	4.94513e+06	6.69418	55.4385	36.959
Q9NQX7	Integral membrane protein 2C OS=Homo sapiens GN=ITM2C PE=1 SV=1	30204.4	163.551	4.93996e+06	6.69372	55.3804	36.9203
P48047	ATP synthase subunit O, mitochondrial OS=Homo sapiens GN=ATP5O PE=1 SV=1	23262.6	211.903	4.92943e+06	6.6928	55.2624	36.8416
P25685	DnaJ homolog subfamily B member 1 OS=Homo sapiens GN=DNAJB1 PE=1 SV=4	38020.4	129.563	4.92604e+06	6.6925	55.2244	36.8163
Q6PHR2	Serine/threonine-protein kinase ULK3 OS=Homo sapiens GN=ULK3 PE=1 SV=2	53410.8	92.002	4.9139e+06	6.69143	55.0883	36.7256
Q9UKR0	Kallikrein-12 OS=Homo sapiens GN=KLK12 PE=1 SV=1	26716.2	182.039	4.8634e+06	6.68694	54.5221	36.3481
Q96NY7	Chloride intracellular channel protein 6 OS=Homo sapiens GN=CLIC6 PE=2 SV=3	72967.7	66.3593	4.84208e+06	6.68503	54.2832	36.1888
Q9BPX5	Actin-related protein 2/3 complex subunit 5-like protein OS=Homo sapiens GN=ARPC5L PE=1 SV=1	16930.8	284.53	4.81732e+06	6.68281	54.0056	36.0037
Q00839	Heterogeneous nuclear ribonucleoprotein U OS=Homo sapiens GN=HNRNPU PE=1 SV=6	90528	53.0457	4.80212e+06	6.68143	53.8352	35.8901
P02794	Ferritin heavy chain OS=Homo sapiens GN=FTH1 PE=1 SV=2	21212.3	226.183	4.79786e+06	6.68105	53.7874	35.8583
Q9GZN4	Brain-specific serine protease 4 OS=Homo sapiens GN=PRSS22 PE=1 SV=1	33710.1	142.194	4.79337e+06	6.68064	53.7371	35.8248
P14207	Folate receptor beta OS=Homo sapiens GN=FOLR2 PE=1 SV=4	29259.8	163.089	4.77196e+06	6.6787	53.497	35.6647
Q6WKZ4	Rab11 family-interacting protein 1 OS=Homo sapiens GN=RAB11FIP1 PE=1 SV=2	137111	34.798	4.77119e+06	6.67863	53.4885	35.659
Q8IY42	Uncharacterized protein C4orf19 OS=Homo sapiens GN=C4orf19 PE=2 SV=1	33720.6	141.404	4.76825e+06	6.67836	53.4555	35.637
Q8TE77	Protein phosphatase Slingshot homolog 3 OS=Homo sapiens GN=SSH3 PE=1 SV=2	72950.5	65.3486	4.76722e+06	6.67826	53.4439	35.6293
Q9UNE0	Tumor necrosis factor receptor superfamily member EDAR OS=Homo sapiens GN=EDAR PE=1 SV=1	48550.4	97.9972	4.7578e+06	6.67741	53.3384	35.5589
Q9NS93	Transmembrane 7 superfamily member 3 OS=Homo sapiens GN=TM7SF3 PE=2 SV=1	64125.1	74.0787	4.75031e+06	6.67672	53.2543	35.5029
Q9BQT9	Calsyntenin-3 OS=Homo sapiens GN=CLSTN3 PE=1 SV=1	106031	44.7218	4.74187e+06	6.67595	53.1598	35.4399
P35542	Serum amyloid A-4 protein OS=Homo sapiens GN=SAA4 PE=1 SV=2	14737.3	321.723	4.74131e+06	6.6759	53.1534	35.4356
Q7L5L3	Glycerophosphodiester phosphodiesterase domain-containing protein 3 OS=Homo sapiens GN=GDPD3 PE=2 SV=3	36572.7	129.346	4.73052e+06	6.67491	53.0325	35.355
Q15599	Na(+)/H(+) exchange regulatory cofactor NHE-RF2 OS=Homo sapiens GN=SLC9A3R2 PE=1 SV=2	37391	126.442	4.7278e+06	6.67466	53.002	35.3347
O95372	Acyl-protein thioesterase 2 OS=Homo sapiens GN=LYPLA2 PE=1 SV=1	24720.7	190.88	4.71869e+06	6.67382	52.8999	35.2666
P62829	60S ribosomal protein L23 OS=Homo sapiens GN=RPL23 PE=1 SV=1	14856.1	316.428	4.70087e+06	6.67218	52.7001	35.1334
Q6XPR3	Repetin OS=Homo sapiens GN=RPTN PE=1 SV=1	90677.1	51.7416	4.69178e+06	6.67134	52.5982	35.0655
P24043	Laminin subunit alpha-2 OS=Homo sapiens GN=LAMA2 PE=1 SV=4	343684	13.5945	4.67219e+06	6.66952	52.3786	34.9191
P46976	Glycogenin-1 OS=Homo sapiens GN=GYG1 PE=1 SV=4	39358.6	118.395	4.65988e+06	6.66837	52.2406	34.8271
O60462	Neuropilin-2 OS=Homo sapiens GN=NRP2 PE=1 SV=2	104792	44.3395	4.64643e+06	6.66712	52.0897	34.7265
P13667	Protein disulfide-isomerase A4 OS=Homo sapiens GN=PDIA4 PE=1 SV=2	72887	63.6027	4.63581e+06	6.66613	51.9707	34.6471
P62847	40S ribosomal protein S24 OS=Homo sapiens GN=RPS24 PE=1 SV=1	15413.4	300.518	4.63202e+06	6.66577	51.9282	34.6188
P52272	Heterogeneous nuclear ribonucleoprotein M OS=Homo sapiens GN=HNRNPM PE=1 SV=3	77464.3	59.731	4.62702e+06	6.6653	51.8722	34.5814
P54819	Adenylate kinase 2, mitochondrial OS=Homo sapiens GN=AK2 PE=1 SV=2	26460.8	174.595	4.61993e+06	6.66464	51.7927	34.5285
O43237	Cytoplasmic dynein 1 light intermediate chain 2 OS=Homo sapiens GN=DYNC1LI2 PE=1 SV=1	54065.5	84.9515	4.59295e+06	6.66209	51.4902	34.3268
Q96I82	Kazal-type serine protease inhibitor domain-containing protein 1 OS=Homo sapiens GN=KAZALD1 PE=1 SV=1	32923.8	139.375	4.58876e+06	6.6617	51.4433	34.2955
P46782	40S ribosomal protein S5 OS=Homo sapiens GN=RPS5 PE=1 SV=4	22862	199.892	4.56995e+06	6.65991	51.2324	34.1549
O60512	Beta-1,4-galactosyltransferase 3 OS=Homo sapiens GN=B4GALT3 PE=1 SV=2	43900.3	103.793	4.55655e+06	6.65864	51.0822	34.0548
Q8WXI7	Mucin-16 OS=Homo sapiens GN=MUC16 PE=1 SV=2	2.35309e+06	1.93564	4.55473e+06	6.65846	51.0617	34.0412
Q99961	Endophilin-A2 OS=Homo sapiens GN=SH3GL1 PE=1 SV=1	41464	109.486	4.53972e+06	6.65703	50.8935	33.929
P38646	Stress-70 protein, mitochondrial OS=Homo sapiens GN=HSPA9 PE=1 SV=2	73634.8	61.5005	4.52858e+06	6.65596	50.7686	33.8457
P05089	Arginase-1 OS=Homo sapiens GN=ARG1 PE=1 SV=2	34713.3	130.038	4.51404e+06	6.65457	50.6056	33.7371
P62277	40S ribosomal protein S13 OS=Homo sapiens GN=RPS13 PE=1 SV=2	17211.7	262.123	4.51158e+06	6.65433	50.578	33.7187
O75390	Citrate synthase, mitochondrial OS=Homo sapiens GN=CS PE=1 SV=2	51679.5	87.2716	4.51015e+06	6.65419	50.562	33.708
P39023	60S ribosomal protein L3 OS=Homo sapiens GN=RPL3 PE=1 SV=2	46079.7	96.7443	4.45795e+06	6.64914	49.9768	33.3179
Q13268	Dehydrogenase/reductase SDR family member 2 OS=Homo sapiens GN=DHRS2 PE=1 SV=3	27421.4	162.468	4.45511e+06	6.64886	49.9449	33.2966
P46108	Adapter molecule crk OS=Homo sapiens GN=CRK PE=1 SV=2	33810	130.606	4.41579e+06	6.64501	49.5042	33.0028
Q9H251	Cadherin-23 OS=Homo sapiens GN=CDH23 PE=1 SV=2	369266	11.9457	4.41113e+06	6.64455	49.4519	32.9679
P12236	ADP/ATP translocase 3 OS=Homo sapiens GN=SLC25A6 PE=1 SV=4	32845.2	134.016	4.40178e+06	6.64363	49.3471	32.8981
P80511	Protein S100-A12 OS=Homo sapiens GN=S100A12 PE=1 SV=2	10568.5	411.47	4.34863e+06	6.63835	48.7512	32.5008
O14639	Actin-binding LIM protein 1 OS=Homo sapiens GN=ABLIM1 PE=1 SV=3	87631.1	49.347	4.32433e+06	6.63592	48.4789	32.3193
P61247	40S ribosomal protein S3a OS=Homo sapiens GN=RPS3A PE=1 SV=2	29925.7	143.862	4.30516e+06	6.63399	48.264	32.176
O95206	Protocadherin-8 OS=Homo sapiens GN=PCDH8 PE=2 SV=2	112949	37.9131	4.28225e+06	6.63167	48.0071	32.0047
Q9P0L0	Vesicle-associated membrane protein-associated protein A OS=Homo sapiens GN=VAPA PE=1 SV=3	27875.2	153.434	4.27699e+06	6.63114	47.9481	31.9654
P10606	Cytochrome c oxidase subunit 5B, mitochondrial OS=Homo sapiens GN=COX5B PE=1 SV=2	13686.9	311.925	4.26929e+06	6.63036	47.8618	31.9079
Q07065	Cytoskeleton-associated protein 4 OS=Homo sapiens GN=CKAP4 PE=1 SV=2	65982.7	64.5563	4.2596e+06	6.62937	47.7531	31.8354
Q01813	6-phosphofructokinase type C OS=Homo sapiens GN=PFKP PE=1 SV=2	85541.5	49.6455	4.24675e+06	6.62806	47.6091	31.7394
Q99102	Mucin-4 OS=Homo sapiens GN=MUC4 PE=1 SV=4	231373	18.2966	4.23335e+06	6.62668	47.4588	31.6392
Q9NY47	Voltage-dependent calcium channel subunit alpha-2/delta-2 OS=Homo sapiens GN=CACNA2D2 PE=1 SV=2	129735	32.5378	4.22131e+06	6.62545	47.3238	31.5492
Q96CS7	Pleckstrin homology domain-containing family B member 2 OS=Homo sapiens GN=PLEKHB2 PE=1 SV=1	24719.9	170.353	4.21109e+06	6.62439	47.2093	31.4729
Q4KMQ2	Anoctamin-6 OS=Homo sapiens GN=ANO6 PE=1 SV=2	106096	39.5801	4.1993e+06	6.62318	47.0771	31.3847
P18627	Lymphocyte activation gene 3 protein OS=Homo sapiens GN=LAG3 PE=1 SV=5	57412.7	73.134	4.19882e+06	6.62313	47.0717	31.3812
A6NDG6	Phosphoglycolate phosphatase OS=Homo sapiens GN=PGP PE=1 SV=1	33984.5	123.052	4.18186e+06	6.62137	46.8817	31.2544
P18850	Cyclic AMP-dependent transcription factor ATF-6 alpha OS=Homo sapiens GN=ATF6 PE=1 SV=3	74538.1	56.0095	4.17484e+06	6.62064	46.8029	31.202
Q13557	Calcium/calmodulin-dependent protein kinase type II subunit delta OS=Homo sapiens GN=CAMK2D PE=1 SV=3	56333.5	74.0812	4.17326e+06	6.62047	46.7852	31.1901
Q9Y219	Protein jagged-2 OS=Homo sapiens GN=JAG2 PE=1 SV=3	133277	31.2158	4.16035e+06	6.61913	46.6405	31.0937
Q99650	Oncostatin-M-specific receptor subunit beta OS=Homo sapiens GN=OSMR PE=1 SV=1	110438	37.6696	4.16014e+06	6.61911	46.6382	31.0921
O75095	Multiple epidermal growth factor-like domains protein 6 OS=Homo sapiens GN=MEGF6 PE=1 SV=4	161072	25.6204	4.12674e+06	6.61561	46.2637	30.8424
Q96HC4	PDZ and LIM domain protein 5 OS=Homo sapiens GN=PDLIM5 PE=1 SV=5	63904.5	64.2911	4.10849e+06	6.61368	46.0591	30.706
Q16531	DNA damage-binding protein 1 OS=Homo sapiens GN=DDB1 PE=1 SV=1	126887	32.3408	4.10364e+06	6.61317	46.0048	30.6698
P49221	Protein-glutamine gamma-glutamyltransferase 4 OS=Homo sapiens GN=TGM4 PE=1 SV=2	77096	52.7515	4.06693e+06	6.60927	45.5932	30.3955
P05160	Coagulation factor XIII B chain OS=Homo sapiens GN=F13B PE=1 SV=3	75461.2	53.7844	4.05864e+06	6.60838	45.5002	30.3335
Q8WWB7	Lysosomal protein NCU-G1 OS=Homo sapiens GN=C1orf85 PE=1 SV=1	43836.2	92.5017	4.05492e+06	6.60798	45.4586	30.3057
Q9UQN3	Charged multivesicular body protein 2b OS=Homo sapiens GN=CHMP2B PE=1 SV=1	23891.2	168.956	4.03656e+06	6.60601	45.2527	30.1685
P13686	Tartrate-resistant acid phosphatase type 5 OS=Homo sapiens GN=ACP5 PE=1 SV=3	36575.7	110.304	4.03446e+06	6.60579	45.2292	30.1528
Q7Z304	MAM domain-containing protein 2 OS=Homo sapiens GN=MAMDC2 PE=2 SV=3	77505.8	51.8414	4.01801e+06	6.60401	45.0448	30.0298
P30040	Endoplasmic reticulum resident protein 29 OS=Homo sapiens GN=ERP29 PE=1 SV=4	28975.1	138.271	4.00643e+06	6.60276	44.9149	29.9433
P48723	Heat shock 70 kDa protein 13 OS=Homo sapiens GN=HSPA13 PE=1 SV=1	51895.1	76.6442	3.97746e+06	6.59961	44.5901	29.7267
P42892	Endothelin-converting enzyme 1 OS=Homo sapiens GN=ECE1 PE=1 SV=2	87108.2	45.5587	3.96854e+06	6.59863	44.4901	29.6601
Q3SXY8	ADP-ribosylation factor-like protein 13B OS=Homo sapiens GN=ARL13B PE=1 SV=1	48612.7	81.0396	3.93956e+06	6.59545	44.1652	29.4435
P98173	Protein FAM3A OS=Homo sapiens GN=FAM3A PE=1 SV=2	25136	156.432	3.93209e+06	6.59462	44.0815	29.3877
P07306	Asialoglycoprotein receptor 1 OS=Homo sapiens GN=ASGR1 PE=1 SV=2	33165	118.203	3.9202e+06	6.59331	43.9483	29.2989
P26583	High mobility group protein B2 OS=Homo sapiens GN=HMGB2 PE=1 SV=2	24018.7	162.812	3.91053e+06	6.59224	43.8399	29.2266
Q9UM07	Protein-arginine deiminase type-4 OS=Homo sapiens GN=PADI4 PE=1 SV=2	74031.4	52.8131	3.90983e+06	6.59216	43.832	29.2213
Q9UBN7	Histone deacetylase 6 OS=Homo sapiens GN=HDAC6 PE=1 SV=2	131336	29.7597	3.90851e+06	6.59201	43.8171	29.2114
P80723	Brain acid soluble protein 1 OS=Homo sapiens GN=BASP1 PE=1 SV=2	22680	171.906	3.89884e+06	6.59093	43.7087	29.1392
P30049	ATP synthase subunit delta, mitochondrial OS=Homo sapiens GN=ATP5D PE=1 SV=2	17479.2	222.3	3.88562e+06	6.58946	43.5606	29.0404
Q8N9N7	Leucine-rich repeat-containing protein 57 OS=Homo sapiens GN=LRRC57 PE=1 SV=1	26737.3	145.13	3.88038e+06	6.58887	43.5018	29.0012
P31942	Heterogeneous nuclear ribonucleoprotein H3 OS=Homo sapiens GN=HNRNPH3 PE=1 SV=2	36903.1	105.121	3.87931e+06	6.58875	43.4898	28.9932
[truncated: 572 more rows]
