# Supplementary material for: A comprehensive analysis and annotation of human normal urinary proteome
Source: Sci Rep. 2017 Jun 8;7:3024. doi: 10.1038/s41598-017-03226-6 (PMC5465101; doi:10.1038/s41598-017-03226-6)
Supplement: Supplementary file 5 — Supplemental Table 4 [file 41598_2017_3226_MOESM5_ESM.xls]

## Sheet: Sheet2
Uniprot	Immunoassy concentration (pg/mL)	Mean Estimated Concentration (pg/mL)
P22894	3361	89.8067
P05937	165461	4698.15
P29508	686617	21752.6
O43240	8228	461.317
P35542	776.8	44.2945
P05164	64982	5869.88
P08833	203.36	20.3358
P03950	2694	361.399
P17936	31860	4592.67
P04626	151.5	21.9954
P20333	3973	698.571
P07911	14930000	2.71992e+06
P05413	2248	477.108
P06731	3265	761.705
P78380	23734	5575.03
P43490	1882	486.022
P07204	14476	3772.96
P02652	7870	2260.01
P07288	68879	19988.4
P07996	28632	9472.13
P16035	4604	1564.64
P14780	2259	790.263
P02768	7359630	2750000
P00533	272.8	108.148
P01009	115073	47167.9
P22692	339.6	142.648
P04085	371.6	161.742
P08887	656.2	294.789
P19438	1527	691.986
P02766	9514	4656.52
P09237	2334	1155.13
Q15848	12836	6559.09
P01034	58673	31672.9
P61769	41833	25086.7
P05362	2900	1757.51
P09211	18006	11334.9
P10451	651139	426548
Q07654	16223	10860.4
Q29983	29.09	19.6816
Q8NC51	65.64	46.4511
Q07812	100.8	83.0968
P10909	129116	116787
P54108	2415	2231.23
P09210	3974	4152.19
Q16270	74392	79320.1
P07476	2450	2962.25
P01589	340.1	445.266
P01023	10649	15023.7
P02649	7548	11056.7
Q16663	56.87	85.2732
O00253	50.86	78.4867
P08603	2571	4679.8
P07339	12791	24484.6
P24592	175.8	348.818
Q14508	71647	142858
P10809	90.77	188.084
P01033	515.7	1278.23
Q9Y5C1	222.7	557.07
P50591	9.52	24.8856
P14174	787.3	2082.89
P24593	405	1144.53
P13591	1062	3092.69
P27930	111.1	381.764
P02647	11824	41305.3
P19320	2086	7886.55
P07148	189.3	766.878
P34932	139.96	582.316
P02656	396.1	1729.86
P01133	66777	294192
P78423	40.38	181.528
Q8WXI7	9.39	42.5514
P01225	15.27	76.2224
P01024	3295	17504
O15173	5.28	34.6397
P39060	1296	9355.09
P28908	6.62	49.6376
P08253	453.9	3819.72
P0C0L5	1806	18234.7
P36955	534.4	5608.74
P02751	4393	47016.9
Q8NI99	249.2	2829.34
P01229	7.94	165.492
P08727	1354	33503.9
P48061	81.83	2350.91
P18065	418.4	12314.7
P16422	7.26	508.765
P17813	8.24	2470.1
P24821	9.25	4483.7
P15941	15.99	25743.2
