# Supplementary material for: A comprehensive analysis and annotation of human normal urinary proteome
Source: Sci Rep. 2017 Jun 8;7:3024. doi: 10.1038/s41598-017-03226-6 (PMC5465101; doi:10.1038/s41598-017-03226-6)
Supplement: Supplementary file 6 — Supplemental Table 5 [file 41598_2017_3226_MOESM6_ESM.xls]

## Sheet: Group 1D Pathway
Ingenuity Canonical Pathways	-log(p-value)	Ratio	z-score	Molecules
LXR/RXR Activation	2.66E01	3.31E-01	NaN	KNG1,APOE,LPA,APOA4,APOH,APOA2,VTN,AMBP,C9,CETP,C4A/C4B,LYZ,LCAT,ITIH4,NGFR,SERPINA1,S100A8,LBP,GC,AGT,TTR,HPX,APOM,C3,AHSG,SERPINF1,A1BG,SERPINF2,ALB,APOA1,ORM1,TF,IL1RN,ORM2,CD14,FGA,CLU,RBP4,APOD,APOC3
Acute Phase Response Signaling	2.05E01	2.37E-01	NaN	IL6ST,SERPING1,FN1,APOH,APOA2,AMBP,C9,CP,SERPINA3,F2,SERPIND1,C4A/C4B,ITIH4,APCS,NGFR,CFB,FGB,SERPINA1,LBP,AGT,TTR,HPX,C3,AHSG,SERPINF1,VWF,SERPINF2,PLG,ALB,HP,APOA1,ORM1,TF,IL1RN,ORM2,HRG,FGA,RBP5,A2M,RBP4
FXR/RXR Activation	2.04E01	2.76E-01	NaN	KNG1,APOE,APOA4,APOH,APOA2,VTN,AMBP,C9,CETP,C4A/C4B,LCAT,ITIH4,SERPINA1,GC,AGT,HPX,TTR,APOM,C3,AHSG,SERPINF1,SERPINF2,A1BG,ALB,APOA1,ORM1,TF,IL1RN,FBP1,ORM2,FGA,CLU,RBP4,APOD,APOC3
Atherosclerosis Signaling	1.49E01	2.34E-01	NaN	APOE,LPA,ICAM1,APOA4,APOA2,CXCL12,PRDX6,COL1A2,LYZ,LCAT,S100A8,SERPINA1,COL18A1,VCAM1,APOM,TNFRSF14,GLG1,COL1A1,ALB,COL5A3,APOA1,ORM1,CSF1,IL1RN,ORM2,CLU,APOD,RBP4,APOC3
Coagulation System	1.36E01	4.57E-01	NaN	KNG1,VWF,PLAUR,THBD,F2,SERPINF2,SERPIND1,PLG,F11,SERPINC1,SERPINA5,FGB,SERPINA1,PLAU,FGA,A2M
Glycolysis I	1.21E01	5.2E-01	NaN	PGK1,PKM,ENO2,FBP2,ENO1,GPI,ALDOB,TPI1,PGAM1,GAPDH,FBP1,ALDOA,ALDOC
Hepatic Fibrosis / Hepatic Stellate Cell Activation	1.18E01	1.69E-01	NaN	IGFBP4,VCAM1,COL4A1,MYH9,FN1,ICAM1,CTGF,TGFBR1,MYL6,COL12A1,EGF,IGFBP5,MYH11,COL4A2,COL15A1,COL28A1,COL1A2,COL1A1,COL5A3,COL6A1,COL6A3,CSF1,NGFR,IGFBP3,CD14,LBP,COL18A1,A2M,PDGFRB,AGT,TIMP2
Intrinsic Prothrombin Activation Pathway	1.1E01	4.48E-01	NaN	F11,KNG1,COL1A2,COL1A1,SERPINC1,COL5A3,KLK3,FGB,KLK1,THBD,COL18A1,FGA,F2
Gluconeogenesis I	1.07E01	4.8E-01	NaN	PGK1,ENO1,GPI,ALDOB,PGAM1,ENO2,FBP1,ALDOA,GAPDH,MDH1,ALDOC,FBP2
Complement System	8.29E00	3.24E-01	NaN	C4A/C4B,CFD,SERPING1,CD55,CD59,C3,MASP2,C9,CFB,CFI,C7,CFH
phagosome maturation	7.01E00	1.58E-01	NaN	B2M,TUBA1B,CALR,VPS28,PRDX5,PRDX1,TUBB4B,TUBA4A,ATP6V1A,TSG101,ATP6AP1,PRDX6,ATP6V1E1,LAMP2,MPO,LAMP1,ATP6V1B2,ATP6V1B1,PRDX2
Clathrin-mediated Endocytosis Signaling	6.97E00	1.3E-01	NaN	APOE,APOM,APOA4,LPA,EPHB2,APOA2,EGF,TSG101,F2,HSPA8,ALB,LYZ,APOA1,ORM1,TF,ORM2,S100A8,SERPINA1,CTTN,ACTG1,CLU,RBP4,APOD,APOC3
RhoGDI Signaling	5.7E00	1.21E-01	NaN	MYL6,CFL1,GDI2,CDH6,RDX,CDH15,CDH11,GNB1,GNAI2,GNAI3,CDH2,CDH1,EZR,RHOA,GNB2,CD44,ARHGDIA,CDH16,CDH13,ACTG1,MSN
Epithelial Adherens Junction Signaling	5.67E00	1.3E-01	NaN	TUBA1B,MYH9,TGFBR1,MYL6,TUBB4B,TUBA4A,EGF,MYH11,RAP1A,ACVR1B,CDH2,CDH1,RHOA,PVRL1,JUP,ACTN4,ACTG1,ACTN1,PVRL2
Ephrin B Signaling	5.58E00	1.78E-01	NaN	EPHB4,CFL1,EPHB2,CXCL12,GNAI2,EPHB6,GNB1,GNAI3,EFNB1,RHOA,GNB2,CAP1,EPHB3
IGF-1 Signaling	5.54E00	1.55E-01	NaN	IGFBP6,IGFBP4,YWHAG,CTGF,YWHAH,YWHAE,YWHAB,YWHAZ,IGFBP5,IGFBP7,IGFBP2,YWHAQ,NOV,IGFBP3,SFN
Production of Nitric Oxide and Reactive Oxygen Species in Macrophages	5.42E00	1.17E-01	NaN	APOE,APOM,APOA4,LPA,APOA2,RAP1A,ALB,LYZ,MPO,APOA1,ORM1,NGFR,RHOA,ORM2,S100A8,SERPINA1,CLU,SIRPA,RBP4,APOD,APOC3
Sucrose Degradation V (Mammalian)	5.1E00	5.56E-01	NaN	ALDOB,TPI1,ALDOA,TKFC,ALDOC
Chondroitin Sulfate Degradation (Metazoa)	5.01E00	4E-01	NaN	GM2A,HYAL1,CD44,HEXB,HEXA,GALNS
IL-12 Signaling and Production in Macrophages	4.99E00	1.27E-01	NaN	APOE,APOM,APOA4,LPA,APOA2,MST1,ALB,LYZ,APOA1,ORM1,ORM2,S100A8,SERPINA1,CLU,RBP4,APOD,APOC3
Dermatan Sulfate Degradation (Metazoa)	4.82E00	3.75E-01	NaN	IDS,GM2A,HYAL1,CD44,HEXB,HEXA
Agranulocyte Adhesion and Diapedesis	4.06E00	1.01E-01	NaN	VCAM1,MMP7,MYH9,ICAM1,FN1,MYL6,MADCAM1,CXCL12,RDX,MYH11,GLG1,GNAI2,GNAI3,ICAM2,IL1RN,EZR,PODXL,ACTG1,MSN
Ephrin Receptor Signaling	4.04E00	1.03E-01	NaN	EPHA7,EPHB4,CFL1,EPHB2,EPHA1,CXCL12,EGF,RAP1A,EFNA1,GNAI2,EPHB6,GNB1,GNAI3,SDCBP,EFNB1,RHOA,GNB2,EPHB3
Leukocyte Extravasation Signaling	3.79E00	9.6E-02	NaN	VCAM1,MMP7,ICAM1,MYL6,CXCL12,RDX,THY1,RAP1A,GNAI2,GNAI3,RHOA,EZR,CD44,ACTN4,CTTN,ACTG1,ACTN1,MSN,TIMP2
Actin Cytoskeleton Signaling	3.72E00	9.22E-02	NaN	KNG1,MYH9,FN1,PFN1,MYL6,CFL1,RDX,EGF,MYH11,GSN,F2,FLNA,EZR,RHOA,CD14,LBP,ACTN4,ACTG1,ACTN1,MSN
Extrinsic Prothrombin Activation Pathway	3.66E00	3.12E-01	NaN	SERPINC1,FGB,THBD,FGA,F2
p70S6K Signaling	3.3E00	1.09E-01	NaN	GNAI2,YWHAQ,GNAI3,YWHAG,YWHAH,YWHAE,YWHAB,PDIA3,EEF2,YWHAZ,SFN,F2,AGT
ERK5 Signaling	3.29E00	1.43E-01	NaN	YWHAQ,IL6ST,YWHAG,YWHAE,YWHAH,YWHAB,YWHAZ,EGF,SFN
Glutathione-mediated Detoxification	3.22E00	2.07E-01	NaN	GSTA2,GSTM3,GGH,ANPEP,GSTP1,GSTO1
Neuroprotective Role of THOP1 in Alzheimer's Disease	3.21E00	1.75E-01	NaN	KNG1,MME,PLG,YWHAE,SERPINA3,AGT,APP
Germ Cell-Sertoli Cell Junction Signaling	3.01E00	9.38E-02	NaN	TUBA1B,TGFBR1,CFL1,TUBB4B,TUBA4A,GSN,CDH2,CDH1,RHOA,ACTN4,JUP,A2M,ACTG1,ACTN1,PVRL2
Myc Mediated Apoptosis Signaling	2.88E00	1.38E-01	NaN	YWHAQ,YWHAG,YWHAE,YWHAH,YWHAB,YWHAZ,BID,SFN
HIPPO signaling	2.87E00	1.16E-01	NaN	YWHAQ,YWHAG,YWHAE,YWHAH,YWHAB,FAT4,CD44,YWHAZ,MST1,SFN
L-cysteine Degradation III	2.86E00	1E00	NaN	MPST,GOT1
14-3-3-mediated Signaling	2.85E00	1.03E-01	NaN	YWHAQ,TUBA1B,YWHAG,YWHAE,YWHAH,TUBB4B,PDIA3,YWHAB,YWHAZ,TUBA4A,PDCD6IP,SFN
Hematopoiesis from Pluripotent Stem Cells	2.78E00	1.49E-01	NaN	IGHG3,CSF1,IGHG4,IGHM,IGHG1,IGHA1,IGHG2
Axonal Guidance Signaling	2.73E00	6.68E-02	NaN	PAPPA2,ENPEP,TUBA1B,MMP7,PFN1,MYL6,PDIA3,EPHB2,CXCL12,EGF,GNB1,EPHB6,NGFR,EFNB1,RTN4R,EPHA7,EPHB4,CFL1,TUBB4B,EPHA1,TUBA4A,RAP1A,EFNA1,GNAI2,GNAI3,SDCBP,RHOA,GNB2,EPHB3
γ-glutamyl Cycle	2.73E00	2.67E-01	NaN	GGT6,GGCT,GGT1,ANPEP
Cell Cycle: G2/M DNA Damage Checkpoint Regulation	2.67E00	1.43E-01	NaN	YWHAQ,YWHAG,YWHAE,YWHAH,YWHAB,YWHAZ,SFN
VDR/RXR Activation	2.62E00	1.15E-01	NaN	SERPINB1,IGFBP6,SPP1,IGFBP3,CD14,IGFBP5,THBD,CST6,CALB1
Methylglyoxal Degradation III	2.61E00	2.5E-01	NaN	AKR7A2,AKR7A3,AKR1A1,AKR1B1
phagosome formation	2.6E00	1.01E-01	NaN	MARCKS,FN1,IGHG3,PDIA3,VTN,RHOA,IGHG4,IGHG1,FCGR3A/FCGR3B,IGHG2,FCER2
Dendritic Cell Maturation	2.58E00	8.47E-02	NaN	B2M,ICAM1,PDIA3,IGHG1,DDR1,COL1A2,COL1A1,COL5A3,IGHG3,IL1RN,NGFR,IGHG4,COL18A1,IGHG2,FCGR3A/FCGR3B
Granulocyte Adhesion and Diapedesis	2.58E00	8.47E-02	NaN	VCAM1,MMP7,ICAM1,CXCL12,RDX,THY1,GLG1,GNAI2,GNAI3,ICAM2,IL1RN,NGFR,EZR,MSN,HSPB1
Protein Kinase A Signaling	2.55E00	6.74E-02	NaN	FLNB,TGFBR1,YWHAH,MYL6,PDIA3,GNB1,YWHAQ,PTPRJ,FLNA,NGFR,HIST3H3,PTPRG,YWHAG,PTPRD,YWHAE,YWHAB,YWHAZ,RAP1A,GNAI2,GNAI3,RHOA,GNB2,PTPRS,HIST1H1D,SFN,SIRPA
Signaling by Rho Family GTPases	2.52E00	7.69E-02	NaN	MYL6,CFL1,RDX,CDH6,CDH15,CDH11,GNB1,GNAI2,GNAI3,CDH2,CDH1,EZR,RHOA,GNB2,CDH16,CDH13,ACTG1,MSN
NRF2-mediated Oxidative Stress Response	2.51E00	8.33E-02	NaN	AKR7A2,AKR7A3,GSTA2,PPIB,PRDX1,GSTM3,SOD1,SOD3,GSTO1,AKR1A1,VCP,TXN,ACTG1,CBR1,GSTP1
Mechanisms of Viral Exit from Host Cells	2.41E00	1.46E-01	NaN	VPS28,CHMP4B,PDCD6IP,TSG101,ACTG1,VPS4A
D-glucuronate Degradation I	2.39E00	6.67E-01	NaN	AKR1A1,CRYL1
Methionine Salvage II (Mammalian)	2.39E00	6.67E-01	NaN	BHMT,BHMT2
ILK Signaling	2.38E00	8.06E-02	NaN	FLNB,MYH9,FN1,CFL1,MYL6,MUC1,MYH11,CDH1,FLNA,RHOA,KRT18,ACTN4,ACTG1,DSP,ACTN1
Glioma Invasiveness Signaling	2.29E00	1.23E-01	NaN	PLG,VTN,RHOA,CD44,PLAUR,PLAU,TIMP2
Glycine Betaine Degradation	2.29E00	3E-01	NaN	BHMT,SHMT1,BHMT2
Aryl Hydrocarbon Receptor Signaling	2.21E00	8.57E-02	NaN	CTSD,GSTA2,HSP90B1,ALDH1L1,ALDH1A1,HSP90AB1,GSTM3,TFF1,HSP90AA1,GSTP1,GSTO1,HSPB1
PI3K/AKT Signaling	2.2E00	8.94E-02	NaN	YWHAQ,HSP90B1,YWHAG,YWHAE,YWHAH,HSP90AB1,YWHAB,GDF15,YWHAZ,HSP90AA1,SFN
Pentose Phosphate Pathway	2.17E00	2.73E-01	NaN	PGD,TKT,PGLS
MSP-RON Signaling Pathway	2.16E00	1.3E-01	NaN	F11,KLK3,CSF1,MST1,KLK1,ACTG1
Arsenate Detoxification I (Glutaredoxin)	2.1E00	5E-01	NaN	PNP,GSTO1
Primary Immunodeficiency Signaling	2.07E00	1.25E-01	NaN	IGHG3,IGHG4,IGHM,IGHG1,IGHA1,IGHG2
Ephrin A Signaling	2.07E00	1.25E-01	NaN	EPHA7,CFL1,NGFR,EPHA1,RHOA,EFNA1
Glycogen Degradation III	2.06E00	2.5E-01	NaN	GAA,PGM1,MGAM
IL-8 Signaling	2.04E00	7.61E-02	NaN	VCAM1,ICAM1,PLD3,EGF,CSTB,AZU1,GNAI2,GNB1,GNAI3,CDH1,MPO,RHOA,GNB2,LASP1
Role of IL-17A in Psoriasis	1.95E00	2.31E-01	NaN	S100A7,S100A9,S100A8
Guanosine Nucleotides Degradation III	1.95E00	2.31E-01	NaN	PNP,NT5C,ACPP
Gα12/13 Signaling	1.92E00	8.55E-02	NaN	CDH2,CDH1,MYL6,RHOA,CDH6,CDH15,CDH16,CDH13,CDH11,F2
Pentose Phosphate Pathway (Oxidative Branch)	1.89E00	4E-01	NaN	PGD,PGLS
Remodeling of Epithelial Adherens Junctions	1.88E00	1.03E-01	NaN	TUBA1B,CDH1,TUBB4B,TUBA4A,ACTN4,ACTG1,ACTN1
Urate Biosynthesis/Inosine 5'-phosphate Degradation	1.86E00	2.14E-01	NaN	PNP,NT5C,ACPP
Inhibition of Matrix Metalloproteases	1.84E00	1.28E-01	NaN	HSPG2,MMP7,A2M,LRP1,TIMP2
Unfolded protein response	1.83E00	1.11E-01	NaN	HSPA8,CALR,P4HB,HSP90B1,VCP,HSPA5
Lipid Antigen Presentation by CD1	1.83E00	1.54E-01	NaN	B2M,CALR,PDIA3,PSAP
Glucocorticoid Receptor Signaling	1.82E00	6.55E-02	NaN	VCAM1,ICAM1,TGFBR1,YWHAH,SLPI,PCK1,HSPA5,TSG101,HSPA8,SCGB1A1,HSP90B1,HSP90AB1,IL1RN,ANXA1,HSP90AA1,PLAU,A2M,AGT
Caveolar-mediated Endocytosis Signaling	1.79E00	9.86E-02	NaN	B2M,FLNB,ALB,CD55,FLNA,EGF,ACTG1
Leukotriene Biosynthesis	1.78E00	2E-01	NaN	DPEP1,GGT6,GGT1
Pyruvate Fermentation to Lactate	1.73E00	3.33E-01	NaN	LDHA,LDHB
Adenosine Nucleotides Degradation II	1.62E00	1.76E-01	NaN	PNP,NT5C,ACPP
Aspartate Degradation II	1.59E00	2.86E-01	NaN	GOT1,MDH1
Role of Macrophages, Fibroblasts and Endothelial Cells in Rheumatoid Arthritis	1.53E00	6.08E-02	NaN	IL6ST,SFRP4,MIF,VCAM1,ICAM1,FN1,PDIA3,CXCL12,IGHG1,IGHG3,CSF1,IL1RN,NGFR,RHOA,IGHG4,IGHG2,FCGR3A/FCGR3B,LRP1
Autoimmune Thyroid Disease Signaling	1.52E00	1.06E-01	NaN	IGHG3,IGHG4,IGHG1,CGA,IGHG2
Superpathway of Methionine Degradation	1.52E00	1.25E-01	NaN	BHMT,GOT1,BHMT2,AHCY
Superoxide Radicals Degradation	1.48E00	2.5E-01	NaN	SOD1,SOD3
LPS/IL-1 Mediated Inhibition of RXR Function	1.45E00	6.39E-02	NaN	GSTA2,APOE,GSTM3,GSTO1,SOD3,CETP,ALDH1L1,ALDH1A1,IL1RN,NGFR,CD14,FABP5,LBP,GSTP1
Purine Nucleotides Degradation II (Aerobic)	1.44E00	1.5E-01	NaN	PNP,NT5C,ACPP
Melatonin Degradation III	1.43E00	1E00	NaN	MPO
Glutamate Removal from Folates	1.43E00	1E00	NaN	GGH
Xanthine and Xanthosine Salvage	1.43E00	1E00	NaN	PNP
Sorbitol Degradation I	1.43E00	1E00	NaN	SORD
RhoA Signaling	1.41E00	7.38E-02	NaN	PFN1,CFL1,MYL6,EZR,EPHA1,RHOA,RDX,ACTG1,MSN
Endoplasmic Reticulum Stress Pathway	1.38E00	1.43E-01	NaN	CALR,HSP90B1,HSPA5
Tryptophan Degradation X (Mammalian, via Tryptamine)	1.33E00	1.36E-01	NaN	AKR1A1,ALDH1A1,DDC
Communication between Innate and Adaptive Immune Cells	1.32E00	7.87E-02	NaN	B2M,IGHG3,IL1RN,IGHG4,IGHG1,IGHA1,IGHG2
TCA Cycle II (Eukaryotic)	1.28E00	1.3E-01	NaN	DLST,MDH1,ACO1
Role of Tissue Factor in Cancer	1.27E00	7.27E-02	NaN	P4HB,CTGF,CFL1,CSF1,PLAUR,FGB,FGA,F2
Tumoricidal Function of Hepatic Natural Killer Cells	1.23E00	1.25E-01	NaN	ICAM1,BID,LYVE1
Phospholipase C Signaling	1.22E00	5.91E-02	NaN	PEBP1,GNB1,MARCKS,PLD3,IGHG3,AHNAK,MYL6,RHOA,RALB,IGHG4,GNB2,IGHG1,RAP1A,IGHG2
IL-6 Signaling	1.17E00	6.9E-02	NaN	IL6ST,COL1A1,IL1RN,NGFR,CD14,LBP,A2M,HSPB1
Sertoli Cell-Sertoli Cell Junction Signaling	1.16E00	6.18E-02	NaN	TUBA1B,CDH1,TUBB4B,TUBA4A,PVRL1,JUP,ACTN4,A2M,ACTG1,ACTN1,PVRL2
NAD Salvage Pathway II	1.15E00	1.15E-01	NaN	ACP2,NT5C,ACPP
Guanine and Guanosine Salvage I	1.14E00	5E-01	NaN	PNP
Adenine and Adenosine Salvage I	1.14E00	5E-01	NaN	PNP
Formaldehyde Oxidation II (Glutathione-dependent)	1.14E00	5E-01	NaN	ADH5
Glycine Biosynthesis I	1.14E00	5E-01	NaN	SHMT1
Antioxidant Action of Vitamin C	1.12E00	7.07E-02	NaN	SLC2A5,PLD3,LCAT,PDIA3,TXN,GSTO1,PRDX6
NAD Phosphorylation and Dephosphorylation	1.08E00	1.54E-01	NaN	ACP2,ACPP
Eicosanoid Signaling	1.05E00	7.81E-02	NaN	DPEP1,LCAT,PTGDS,GGT1,PRDX6
Hypoxia Signaling in the Cardiovascular System	1.02E00	7.69E-02	NaN	P4HB,HSP90B1,HSP90AB1,HSP90AA1,LDHA
Vitamin-C Transport	9.76E-01	1.33E-01	NaN	TXN,GSTO1
L-carnitine Biosynthesis	9.68E-01	3.33E-01	NaN	BBOX1
Diphthamide Biosynthesis	9.68E-01	3.33E-01	NaN	EEF2
NADH Repair	9.68E-01	3.33E-01	NaN	GAPDH
Methylglyoxal Degradation I	9.68E-01	3.33E-01	NaN	GLO1
Thiosulfate Disproportionation III (Rhodanese)	9.68E-01	3.33E-01	NaN	MPST
Thyroid Hormone Biosynthesis	9.68E-01	3.33E-01	NaN	CTSD
Glycerol-3-phosphate Shuttle	9.68E-01	3.33E-01	NaN	GPD1
Glutamate Degradation II	9.68E-01	3.33E-01	NaN	GOT1
Aspartate Biosynthesis	9.68E-01	3.33E-01	NaN	GOT1
IL-10 Signaling	9.62E-01	7.35E-02	NaN	IL1RN,IL10RB,BLVRB,CD14,LBP
Macropinocytosis Signaling	9.62E-01	7.35E-02	NaN	CSF1,RHOA,CD14,EGF,ACTN4
Sphingosine-1-phosphate Signaling	9.48E-01	6.42E-02	NaN	GNAI2,GNAI3,PDIA3,RHOA,ASAH1,CASP14,PDGFRB
Agrin Interactions at Neuromuscular Junction	9.42E-01	7.25E-02	NaN	LAMC1,DAG1,AGRN,CTTN,ACTG1
Virus Entry via Endocytic Pathways	9.4E-01	6.74E-02	NaN	B2M,FLNB,CD55,FLNA,ACTG1,FOLR1
Aldosterone Signaling in Epithelial Cells	9.39E-01	5.92E-02	NaN	HSPA8,HSP90B1,CRYAB,HSP90AB1,PDIA3,HSP90AA1,HSPA5,HSPB1,AHCY
Histamine Degradation	9.28E-01	1.25E-01	NaN	ALDH1A1,AOC1
Regulation of Actin-based Motility by Rho	9.07E-01	6.59E-02	NaN	PFN1,CFL1,MYL6,RHOA,ARHGDIA,GSN
T Helper Cell Differentiation	9.03E-01	7.04E-02	NaN	IL6ST,TGFBR1,NGFR,IL10RB,ICOSLG/LOC102723996
Chemokine Signaling	9.03E-01	7.04E-02	NaN	GNAI2,GNAI3,CFL1,RHOA,CXCL12
Gap Junction Signaling	9.01E-01	5.81E-02	NaN	GNAI2,GNAI3,TUBA1B,NOV,TUBB4B,PDIA3,TUBA4A,EGF,ACTG1
Inhibition of Angiogenesis by TSP1	8.8E-01	8.82E-02	NaN	HSPG2,TGFBR1,THBS1
PPAR Signaling	8.59E-01	6.38E-02	NaN	HSP90B1,HSP90AB1,IL1RN,NGFR,HSP90AA1,PDGFRB
Ethanol Degradation II	8.52E-01	8.57E-02	NaN	ADH5,AKR1A1,ALDH1A1
Retinoate Biosynthesis II	8.51E-01	2.5E-01	NaN	RBP5
2-ketoglutarate Dehydrogenase Complex	8.51E-01	2.5E-01	NaN	DLST
Heme Degradation	8.51E-01	2.5E-01	NaN	BLVRB
Catecholamine Biosynthesis	8.51E-01	2.5E-01	NaN	DDC
Ascorbate Recycling (Cytosolic)	8.51E-01	2.5E-01	NaN	GSTO1
Glutathione Redox Reactions II	8.51E-01	2.5E-01	NaN	PDIA3
L-cysteine Degradation I	8.51E-01	2.5E-01	NaN	GOT1
Glutathione Redox Reactions I	8.05E-01	1.05E-01	NaN	GPX3,PRDX6
Antigen Presentation Pathway	8E-01	8.11E-02	NaN	B2M,CALR,PDIA3
Gαi Signaling	7.93E-01	5.83E-02	NaN	GNAI2,GNB1,GNAI3,NPR3,RALB,GNB2,RAP1A
Regulation of Cellular Mechanics by Calpain Protease	7.89E-01	7.02E-02	NaN	EZR,EGF,ACTN4,ACTN1
Noradrenaline and Adrenaline Degradation	7.76E-01	7.89E-02	NaN	ADH5,AKR1A1,ALDH1A1
Phospholipases	7.7E-01	6.9E-02	NaN	PLD3,LCAT,PDIA3,PRDX6
Tight Junction Signaling	7.65E-01	5.39E-02	NaN	TGFBR1,MYH9,MYL6,NGFR,RHOA,PVRL1,MYH11,ACTG1,PVRL2
Creatine-phosphate Biosynthesis	7.62E-01	2E-01	NaN	CKB
Eumelanin Biosynthesis	7.62E-01	2E-01	NaN	MIF
Citrulline-Nitric Oxide Cycle	7.62E-01	2E-01	NaN	ASS1
Lactose Degradation III	7.62E-01	2E-01	NaN	GLB1
dTMP De Novo Biosynthesis	7.62E-01	2E-01	NaN	SHMT1
Tyrosine Degradation I	7.62E-01	2E-01	NaN	HGD
Folate Polyglutamylation	7.62E-01	2E-01	NaN	SHMT1
Docosahexaenoic Acid (DHA) Signaling	7.53E-01	7.69E-02	NaN	SERPINF1,BID,APP
Systemic Lupus Erythematosus Signaling	7.44E-01	5.12E-02	NaN	KNG1,IGHG3,IL1RN,C9,IGHG4,C7,IGHM,IGHG1,KLK1,FCGR3A/FCGR3B,IGHG2
Wnt/β-catenin Signaling	7.44E-01	5.33E-02	NaN	SFRP4,CDH2,CDH1,MMP7,TGFBR1,CD44,KREMEN1,ACVR1B,LRP1
Prostate Cancer Signaling	7.2E-01	6.1E-02	NaN	HSP90B1,KLK3,HSP90AB1,HSP90AA1,GSTP1
Maturity Onset Diabetes of Young (MODY) Signaling	7.06E-01	9.09E-02	NaN	ALDOB,GAPDH
Allograft Rejection Signaling	6.91E-01	5.95E-02	NaN	B2M,IGHG3,IGHG4,IGHG1,IGHG2
Arginine Biosynthesis IV	6.91E-01	1.67E-01	NaN	ASS1
Urea Cycle	6.91E-01	1.67E-01	NaN	ASS1
Serotonin and Melatonin Biosynthesis	6.91E-01	1.67E-01	NaN	DDC
Thioredoxin Pathway	6.91E-01	1.67E-01	NaN	TXN
Pentose Phosphate Pathway (Non-oxidative Branch)	6.91E-01	1.67E-01	NaN	TKT
Glycerol Degradation I	6.91E-01	1.67E-01	NaN	GPD1
Ceramide Degradation	6.91E-01	1.67E-01	NaN	ASAH1
Rapoport-Luebering Glycolytic Shunt	6.91E-01	1.67E-01	NaN	PGAM1
GDP-mannose Biosynthesis	6.91E-01	1.67E-01	NaN	GPI
PCP pathway	6.83E-01	6.35E-02	NaN	PFN1,EFNB1,RHOA,HSPB1
TR/RXR Activation	6.77E-01	5.88E-02	NaN	ENO1,HP,COL6A3,PCK1,FGA
Triacylglycerol Degradation	6.49E-01	8.33E-02	NaN	CEL,PRDX6
PPARα/RXRα Activation	6.48E-01	5.03E-02	NaN	HSP90B1,GPD1,TGFBR1,APOA1,HSP90AB1,PDIA3,APOA2,HSP90AA1,ACVR1B
Neuregulin Signaling	6.37E-01	5.68E-02	NaN	HSP90B1,HSP90AB1,DCN,HSP90AA1,EGF
Androgen Signaling	6.32E-01	5.41E-02	NaN	GNAI2,GNB1,GNAI3,CALR,GNB2,HSP90AA1
Superpathway of Serine and Glycine Biosynthesis I	6.32E-01	1.43E-01	NaN	SHMT1
Adenine and Adenosine Salvage III	6.32E-01	1.43E-01	NaN	PNP
Glycoaminoglycan-protein Linkage Region Biosynthesis	6.32E-01	1.43E-01	NaN	XYLT1
GDP-glucose Biosynthesis	6.32E-01	1.43E-01	NaN	PGM1
Serotonin Degradation	6.21E-01	5.97E-02	NaN	ADH5,AKR1A1,ALDH1A1,B4GAT1
Antiproliferative Role of TOB in T Cell Signaling	5.98E-01	7.69E-02	NaN	TGFBR1,TWSG1
CCR5 Signaling in Macrophages	5.92E-01	5.8E-02	NaN	GNAI2,GNB1,GNAI3,GNB2
VEGF Signaling	5.87E-01	5.43E-02	NaN	YWHAE,ACTN4,SFN,ACTG1,ACTN1
Sphingosine and Sphingosine-1-phosphate Metabolism	5.82E-01	1.25E-01	NaN	ASAH1
Glucose and Glucose-1-phosphate Degradation	5.82E-01	1.25E-01	NaN	PGM1
Histidine Degradation III	5.82E-01	1.25E-01	NaN	FTCD
Purine Ribonucleosides Degradation to Ribose-1-phosphate	5.82E-01	1.25E-01	NaN	PNP
CCR3 Signaling in Eosinophils	5.67E-01	5.13E-02	NaN	GNAI2,GNB1,GNAI3,CFL1,RHOA,GNB2
Thrombin Signaling	5.48E-01	4.71E-02	NaN	GNAI2,GNB1,GNAI3,MYL6,PDIA3,RHOA,GNB2,EGF,F2
Breast Cancer Regulation by Stathmin1	5.48E-01	4.71E-02	NaN	GNAI2,GNB1,GNAI3,TUBA1B,TUBB4B,RHOA,GNB2,TUBA4A,TSG101
STAT3 Pathway	5.39E-01	5.48E-02	NaN	TGFBR1,NGFR,DDR1,PDGFRB
Prostanoid Biosynthesis	5.38E-01	1.11E-01	NaN	PTGDS
UDP-N-acetyl-D-galactosamine Biosynthesis II	5.38E-01	1.11E-01	NaN	GPI
Folate Transformations I	5.38E-01	1.11E-01	NaN	SHMT1
Pyrimidine Ribonucleotides Interconversion	5.31E-01	6.9E-02	NaN	NME2,CANT1
Telomerase Signaling	5.1E-01	5.05E-02	NaN	HSP90B1,HSP90AB1,HSP90AA1,TPP1,EGF
Calcium Transport I	5E-01	1E-01	NaN	ANXA5
Glycogen Degradation II	5E-01	1E-01	NaN	PGM1
Pyrimidine Ribonucleotides De Novo Biosynthesis	4.92E-01	6.45E-02	NaN	NME2,CANT1
HIF1α Signaling	4.8E-01	4.9E-02	NaN	SLC2A5,MMP7,HSP90AA1,LDHA,LDHB
Cytotoxic T Lymphocyte-mediated Apoptosis of Target Cells	4.74E-01	6.25E-02	NaN	B2M,BID
CXCR4 Signaling	4.7E-01	4.61E-02	NaN	GNAI2,GNB1,GNAI3,MYL6,RHOA,CXCL12,GNB2
G Protein Signaling Mediated by Tubby	4.56E-01	6.06E-02	NaN	GNB1,GNB2
MIF-mediated Glucocorticoid Regulation	4.56E-01	6.06E-02	NaN	MIF,CD14
Retinoate Biosynthesis I	4.56E-01	6.06E-02	NaN	ALDH1A1,RBP5
Retinol Biosynthesis	4.56E-01	6.06E-02	NaN	CEL,RBP5
Oncostatin M Signaling	4.4E-01	5.88E-02	NaN	IL6ST,PLAU
Hematopoiesis from Multipotent Stem Cells	4.36E-01	8.33E-02	NaN	CSF1
Glutaryl-CoA Degradation	4.36E-01	8.33E-02	NaN	CA1
Acyl-CoA Hydrolysis	4.36E-01	8.33E-02	NaN	PPT1
Choline Biosynthesis III	4.09E-01	7.69E-02	NaN	PLD3
autophagy	4.09E-01	5.56E-02	NaN	LAMP2,LAMP1
ERK/MAPK Signaling	4.02E-01	4.28E-02	NaN	YWHAQ,YWHAG,YWHAH,YWHAB,YWHAZ,HIST3H3,RAP1A,HSPB1
Corticotropin Releasing Hormone Signaling	4E-01	4.5E-02	NaN	GNAI2,GNAI3,IVL,KRT1,RAP1A
α-Adrenergic Signaling	3.9E-01	4.6E-02	NaN	GNB1,GNAI2,GNAI3,GNB2
Bladder Cancer Signaling	3.9E-01	4.6E-02	NaN	CDH1,MMP7,THBS1,EGF
Superpathway of Citrulline Metabolism	3.85E-01	7.14E-02	NaN	ASS1
Phenylalanine Degradation IV (Mammalian, via Side Chain)	3.85E-01	7.14E-02	NaN	GOT1
Colanic Acid Building Blocks Biosynthesis	3.85E-01	7.14E-02	NaN	GPI
G Beta Gamma Signaling	3.81E-01	4.55E-02	NaN	GNAI2,GNB1,GNAI3,GNB2
Altered T Cell and B Cell Signaling in Rheumatoid Arthritis	3.81E-01	4.55E-02	NaN	SPP1,CSF1,PRTN3,IL1RN
PAK Signaling	3.72E-01	4.49E-02	NaN	CFL1,MYL6,EPHB3,PDGFRB
nNOS Signaling in Skeletal Muscle Cells	3.62E-01	6.67E-02	NaN	DAG1
The Visual Cycle	3.62E-01	6.67E-02	NaN	RBP5
eNOS Signaling	3.6E-01	4.23E-02	NaN	KNG1,HSPA8,HSP90B1,HSP90AB1,HSP90AA1,HSPA5
IL-1 Signaling	3.55E-01	4.4E-02	NaN	GNAI2,GNB1,GNAI3,GNB2
Thyroid Cancer Signaling	3.54E-01	5E-02	NaN	CDH1,KLK3
Mitotic Roles of Polo-Like Kinase	3.49E-01	4.55E-02	NaN	HSP90B1,HSP90AB1,HSP90AA1
PTEN Signaling	3.47E-01	4.24E-02	NaN	TGFBR1,YWHAH,NGFR,DDR1,PDGFRB
Cardiac Hypertrophy Signaling	3.45E-01	4.04E-02	NaN	GNAI2,GNB1,GNAI3,TGFBR1,MYL6,PDIA3,RHOA,GNB2,HSPB1
MIF Regulation of Innate Immunity	3.42E-01	4.88E-02	NaN	MIF,CD14
Granzyme B Signaling	3.42E-01	6.25E-02	NaN	BID
Parkinson's Signaling	3.42E-01	6.25E-02	NaN	PARK7
P2Y Purigenic Receptor Signaling Pathway	3.4E-01	4.2E-02	NaN	GNAI2,GNB1,GNAI3,PDIA3,GNB2
Fcγ Receptor-mediated Phagocytosis in Macrophages and Monocytes	3.39E-01	4.3E-02	NaN	PLD3,EZR,ACTG1,FCGR3A/FCGR3B
Endothelin-1 Signaling	3.37E-01	4.07E-02	NaN	GNAI2,GNAI3,PLD3,LCAT,PDIA3,CASP14,PRDX6
Integrin Signaling	3.23E-01	3.98E-02	NaN	ARF1,RHOA,RALB,ACTN4,RAP1A,CTTN,ACTG1,ACTN1
Methionine Degradation I (to Homocysteine)	3.23E-01	5.88E-02	NaN	AHCY
Growth Hormone Signaling	3.21E-01	4.35E-02	NaN	IGFALS,IGFBP3,A2M
Melatonin Signaling	3.13E-01	4.29E-02	NaN	GNAI2,GNAI3,PDIA3
iNOS Signaling	3.08E-01	4.55E-02	NaN	CD14,LBP
Oxidative Ethanol Degradation III	3.05E-01	5.56E-02	NaN	ALDH1A1
GPCR-Mediated Integration of Enteroendocrine Signaling Exemplified by an L Cell	3.04E-01	4.23E-02	NaN	GNAI2,GNAI3,PDIA3
Role of NFAT in Cardiac Hypertrophy	2.99E-01	3.91E-02	NaN	GNAI2,GNB1,IL6ST,GNAI3,TGFBR1,PDIA3,GNB2
Fatty Acid α-oxidation	2.89E-01	5.26E-02	NaN	ALDH1A1
DNA damage-induced 14-3-3σ Signaling	2.89E-01	5.26E-02	NaN	SFN
Cysteine Biosynthesis III (mammalia)	2.89E-01	5.26E-02	NaN	AHCY
Nitric Oxide Signaling in the Cardiovascular System	2.89E-01	4E-02	NaN	KNG1,HSP90B1,HSP90AB1,HSP90AA1
Colorectal Cancer Metastasis Signaling	2.84E-01	3.81E-02	NaN	GNB1,IL6ST,CDH1,MMP7,TGFBR1,RHOA,GNB2,EGF,LRP1
Paxillin Signaling	2.82E-01	3.96E-02	NaN	ARF1,ACTN4,ACTG1,ACTN1
Toll-like Receptor Signaling	2.81E-01	4.05E-02	NaN	IL1RN,CD14,LBP
Cellular Effects of Sildenafil (Viagra)	2.77E-01	3.88E-02	NaN	MYH9,MYL6,PDIA3,MYH11,ACTG1
Granzyme A Signaling	2.74E-01	5E-02	NaN	HIST1H1D
Putrescine Degradation III	2.74E-01	5E-02	NaN	ALDH1A1
Tec Kinase Signaling	2.73E-01	3.82E-02	NaN	GNAI2,GNB1,GNAI3,RHOA,GNB2,ACTG1
Tryptophan Degradation III (Eukaryotic)	2.6E-01	4.76E-02	NaN	CA1
Pyrimidine Deoxyribonucleotides De Novo Biosynthesis I	2.47E-01	4.55E-02	NaN	NME2
Ethanol Degradation IV	2.47E-01	4.55E-02	NaN	ALDH1A1
CD27 Signaling in Lymphocytes	2.35E-01	3.85E-02	NaN	BID,CD27
CNTF Signaling	2.35E-01	3.85E-02	NaN	IL6ST,CNTFR
Differential Regulation of Cytokine Production in Intestinal Epithelial Cells by IL-17A and IL-17F	2.35E-01	4.35E-02	NaN	LCN2
Semaphorin Signaling in Neurons	2.27E-01	3.77E-02	NaN	CFL1,RHOA
IL-22 Signaling	2.23E-01	4.17E-02	NaN	IL10RB
Role of JAK1, JAK2 and TYK2 in Interferon Signaling	2.23E-01	4.17E-02	NaN	CGA
Role of JAK family kinases in IL-6-type Cytokine Signaling	2.12E-01	4E-02	NaN	IL6ST

## Sheet: Group 2D Pathway
Ingenuity Canonical Pathways	-log(p-value)	Ratio	z-score	Molecules
EIF2 Signaling	3.19E01	4.54E-01	NaN	RPL22,MAPK1,RPS27,RPLP2,KRAS,RPS11,RPS7,RPL13,EIF3B,MAP2K2,EIF3D,RPS13,MAPK3,RPL23A,EIF5,PAIP1,RPS2,PABPC1,RPL32,RRAS,RPL3,RPS8,EIF4G3,RPL12,EIF2S3,EIF3E,EIF2S2,RPL9,RPL10A,RPL15,RPS6,RPL8,EIF4A3,RPL10,RPL6,RPS15A,RPS25,RPSA,EIF3K,RPL24,RPLP1,RPS3A,RPS18,PPP1CB,RPL7A,EIF2S1,EIF4G1,RPL7,RPS4X,RPS28,SHC1,RPL14,RPL27A,RPL35,RPL18A,RPS9,EIF3A,RPS5,RPS3,RPS12,RPL31,RPL18,MAP2K1,RPS24,RPS19,RPL4,NRAS,G…
Axonal Guidance Signaling	2.47E01	2.9E-01	NaN	SLIT3,DPYSL2,RAC2,KLC1,ARPC5,KRAS,NCK1,NCK2,GNB4,ITGA3,PAK1,BAIAP2,PLXNB2,GNA13,GNG12,EFNA2,ACTR2,RRAS,SEMA5A,CRKL,L1CAM,MMP2,MET,ARPC1A,ARPC2,PLCG2,RTN4,PDGFD,EPHA2,GNAL,NRP1,ARPC1B,GNA11,CRK,EPHA4,PLXNA2,FZD1,ABLIM1,GNG7,SEMA6C,PLCD1,EFNB2,ACTR3,MMP8,EFNA5,ADAM19,ARPC3,LNPEP,ROBO2,PPP3CA,UNC5C,MYL12A,ITGB1,TUBB1,ADAMTS13,NRP2,GRB2,GNAQ,SLIT2,MAG,TUBB8,ADAM10,SEMA3C,BMP6,ARPC4,SEMA7A,MAPK1,FZD3,…
Regulation of eIF4 and p70S6K Signaling	2.02E01	4.11E-01	NaN	MAPK1,RPS27,KRAS,MAPK13,RPS11,RPS7,ITGA3,EIF3B,MAP2K2,EIF3D,RPS13,MAPK3,PAIP1,PPM1L,RPS2,PABPC1,RRAS,RPS8,EIF4G3,EIF2S3,EIF3E,EIF2S2,RPS6,PPP2CB,PPP2R1A,PPP2R4,EIF4A3,RPS15A,RPS25,RPSA,EIF3K,RPS3A,PPP2R2A,RPS18,EIF2S1,EIF4G1,RPS4X,RPS28,SHC1,RPS9,EIF3A,RPS12,RPS3,RPS5,MAP2K1,RPS24,ITGB1,RPS19,NRAS,GRB2,RPS10,RPS21,EIF3F,RPS16,RRAS2,RPS26,EIF4A1,EIF3I,PPP2R1B,RPS14
Clathrin-mediated Endocytosis Signaling	1.96E01	3.68E-01	NaN	CSNK2A1,APOB,RAB5C,AP2B1,WASL,CLTB,ARPC5,AP1B1,SH3GL2,AP2A2,ITGB3,PON1,CD2AP,SNX9,RAB11B,AMPH,STAM,ITGB5,DNM2,MYO6,ACTR2,FGF9,CLTC,RAC1,DNM3,PCYOX1,MET,SH3GL1,ARPC1A,CDC42,ARPC2,CLTCL1,PDGFD,SH3BP4,AP2A1,RAB4A,ARPC1B,PICALM,PDGFA,APOF,APOC2,RAB5B,PDGFC,PGF,RAB5A,ARF6,ACTR3,ARPC3,DAB2,CSNK2B,SH3GLB2,HGS,PPP3CA,RAB4B,ITGB1,AP2M1,GRB2,ARPC5L,CHP1,RAB7A,SAA4,DNM1,ITGB2,LDLR,APOC1,ARPC4,MYO1E,HIP1R
mTOR Signaling	1.72E01	3.46E-01	NaN	MAPK1,PRKAB1,RPS27,KRAS,RPS11,RPS7,RHOG,RHOB,EIF3B,EIF3D,RPS13,MAPK3,PPM1L,PRKAA1,RPS2,EIF4B,RRAS,STK11,RPS8,RAC1,EIF4G3,EIF3E,RPS6,PPP2CB,PPP2R1A,PPP2R4,EIF4A3,PRKCD,RPS15A,RPS25,RPSA,EIF3K,RPS3A,PPP2R2A,RPS18,RPS6KA3,FKBP1A,EIF4G1,PDGFC,RPS4X,PGF,RPS28,HMOX1,RPS9,GPLD1,EIF3A,RPS6KA2,RPS5,RPS3,RPS12,RPS24,PRKCA,RPS19,NRAS,RPS10,RPS21,EIF3F,RPS16,RRAS2,PRKCI,RPS26,EIF4A1,EIF3I,PPP2R1B,RPS14
Ephrin Receptor Signaling	1.65E01	3.51E-01	NaN	RAC2,MAPK1,WASL,ARPC5,GNB2L1,ACP1,KRAS,NCK1,NCK2,GNB4,PAK1,ITGA3,MAP2K2,CFL2,GNAT1,MAPK3,GNA13,GNG12,EFNA2,ACTR2,RRAS,CRKL,RAC1,ARPC1A,PTPN11,CDC42,ARPC2,GNAO1,PDGFD,EPHA2,GNAL,ARPC1B,PDGFA,PTPN13,GNA11,CRK,EPHA4,PDGFC,GNG7,PGF,EFNB2,SHC1,ACTR3,EFNA5,ARPC3,MAP2K1,ITGB1,PAK4,NRAS,GNAS,ANGPT1,GRB2,ARPC5L,GNAQ,EFNA4,EPHA10,RRAS2,ABI1,PAK2,ADAM10,ARPC4
Protein Ubiquitination Pathway	1.47E01	2.9E-01	NaN	PSMA7,USP5,HLA-B,DNAJC3,PSMB8,TCEB2,SKP1,TCEB1,PSMC5,HSPA4,UCHL5,SUGT1,PSMA2,PSMC2,NEDD4L,PSMA6,PSMB5,HSPA9,PSMC4,PSMD5,PSME2,PSMD6,PSMD3,UCHL3,PSMD11,PSMB7,UBE2L3,PSMB2,PSMD12,PSMA5,PSMA4,HSPA13,HSPB11,PSMB1,PSMD1,CRYAA/LOC102724652,PSMD4,UBE2I,PSMB3,USP14,PSMD7,HLA-A,UBE2N,PSMD9,HSPA6,HSPB8,DNAJA1,HSPA1L,USO1,UCHL1,PSMD10,PSMC6,STUB1,HSPE1,UBE2V1,PSMA3,DNAJB1,HSPA4L,PSMB4,UBE2M,PSMD13,HSPH1,PSM…
Integrin Signaling	1.44E01	3.13E-01	NaN	RAP2B,RAC2,MAPK1,WASL,ARPC5,TLN1,KRAS,NCK1,ITGB3,NCK2,PAK1,ITGA3,RHOG,MAP2K2,RHOB,MAPK3,ARF4,ITGAV,ITGB5,CAPN5,ACTR2,RRAS,CRKL,RAC1,TTN,TLN2,ITGAM,ARPC1A,ARF5,CDC42,CAPN1,PLCG2,ARPC2,ZYX,CAPN2,ITGA1,CAPN7,TSPAN6,RAP2A,RALA,ARPC1B,PPP1CB,CRK,MYLK,SHC1,ARF6,ACTR3,ARPC3,VCL,MAP2K1,VASP,MYL12A,ITGB1,PAK4,NRAS,GRB2,ARPC5L,ITGB2,RRAS2,CAPNS1,TSPAN1,PAK2,ARPC4
Remodeling of Epithelial Adherens Junctions	1.31E01	4.71E-01	NaN	RALA,RAB5C,ARPC1B,ARPC5,CTNNA1,RAB5B,IQGAP1,CLIP1,ARF6,CTNNA2,RAB5A,ACTR3,ARPC3,VCL,CTNNB1,HGS,DNM2,ACTR2,TUBB1,ARPC5L,MAPRE1,RAB7A,DNM3,MET,DNM1,ARPC1A,TUBB6,TUBB8,ARPC2,ZYX,ARPC4,CTNND1
Epithelial Adherens Junction Signaling	1.2E01	3.29E-01	NaN	ARPC1B,TGFBR3,ARPC5,PVRL3,WASL,CTNNA1,BMPR2,MLLT4,KRAS,CRK,MYL6B,ACVR2B,IQGAP1,CLIP1,NOTCH2,CTNNA2,YES1,ACTR3,BAIAP2,ARPC3,VCL,CTNNB1,EGFR,ACTR2,TUBB1,DLL1,NOTCH3,NRAS,LMO7,ARPC5L,RRAS,FGFR1,MYH14,ACVR1,RAC1,PTPRM,MET,NOTCH4,RRAS2,ARPC1A,TUBB6,TUBB8,CDC42,ARPC2,ZYX,NOTCH1,ARPC4,CTNND1
Actin Cytoskeleton Signaling	1.01E01	2.67E-01	NaN	RAC2,MAPK1,WASL,ARPC5,MYL6B,KRAS,TLN1,ITGA3,PAK1,MAP2K2,CFL2,MAPK3,BAIAP2,GNA13,GNG12,IQGAP3,ACTR2,RRAS,MYH14,CRKL,FGF9,RAC1,TTN,TLN2,ARPC1A,CYFIP1,CDC42,ARPC2,SSH3,PDGFD,ARPC1B,PDGFA,PPP1CB,CRK,MYLK,IQGAP1,PDGFC,SHC1,IQGAP2,DIAPH1,ACTR3,ARPC3,VCL,MAP2K1,MYL12A,NCKAP1,ITGB1,PAK4,NRAS,WASF2,GRB2,ARPC5L,CSK,BRK1,RRAS2,VAV3,PAK2,ARPC4
Actin Nucleation by ARP-WASP Complex	9.75E00	4.46E-01	NaN	ARPC1B,ARPC5,WASL,KRAS,NCK1,NCK2,ITGA3,ACTR3,RHOG,RHOB,BAIAP2,ARPC3,VASP,ITGB1,ACTR2,NRAS,RRAS,GRB2,ARPC5L,RAC1,ARPC1A,RRAS2,CDC42,ARPC2,ARPC4
Fcγ Receptor-mediated Phagocytosis in Macrophages and Monocytes	9.41E00	3.55E-01	NaN	RAC2,ARPC1B,MAPK1,ARPC5,TLN1,CRK,NCK1,NCK2,HMOX1,YES1,ARF6,PAK1,ACTR3,RAB11B,MAPK3,GPLD1,ARPC3,VASP,PRKCA,ACTR2,ARPC5L,FCGR2A,RAC1,TLN2,PRKCI,ARPC1A,CDC42,VAV3,SYK,PRKCD,ARPC2,LYN,ARPC4
Virus Entry via Endocytic Pathways	9.32E00	3.6E-01	NaN	RAC2,AP2A1,HLA-A,AP2B1,CLTB,HLA-B,KRAS,AP1B1,AP2A2,ITGB3,ITGA3,DNM2,ITGB5,PRKCA,ITGB1,AP2M1,NRAS,RRAS,CLTC,RAC1,DNM1,ITGB2,PRKCI,RRAS2,FLNC,HLA-C,CDC42,PRKCD,PLCG2,CLTCL1,ITGA1,CXADR
Complement System	8.85E00	5.14E-01	NaN	C4BPB,C1S,MASP1,C1QC,C8A,CD46,C5,C1R,ITGB2,CR1,MBL2,ITGAM,C4BPA,C8B,C1QBP,C6,C3AR1,C8G,C2
Signaling by Rho Family GTPases	8.73E00	2.48E-01	NaN	SEPT9,MAPK1,WASL,GNB2L1,ARPC5,MYL6B,CLIP1,GNB4,ITGA3,PAK1,RHOG,GNAT1,CFL2,MAP2K2,RHOB,MAPK3,BAIAP2,GNA13,GNG12,ACTR2,SEPT8,SEPT7,RAC1,DES,ARPC1A,CDH5,CYFIP1,CDC42,CDH20,ARPC2,GNAO1,CDH8,GNAL,RELA,ARPC1B,GNA11,MYLK,SEPT11,IQGAP1,GNG7,ACTR3,CDH3,ARPC3,MAP2K1,MYL12A,ITGB1,PAK4,CDH4,GNAS,ARPC5L,GNAQ,VIM,CDH19,PRKCI,PAK2,CDH17,ARPC4,SEPT2
Rac Signaling	8.6E00	3.27E-01	NaN	RELA,ARPC1B,MAPK1,ARPC5,KRAS,IQGAP1,ITGA3,IQGAP2,PAK1,ACTR3,MAP2K2,CFL2,MAPK3,BAIAP2,ARPC3,MAP2K1,IQGAP3,NCKAP1,ITGB1,ACTR2,PAK4,NRAS,RRAS,ARPC5L,RAC1,BRK1,ARPC1A,RRAS2,PRKCI,CDC42,CYFIP1,ARPC2,PAK2,ARPC4
Mitochondrial Dysfunction	8.25E00	2.69E-01	NaN	HSD17B10,SDHB,FURIN,ATP5H,ATP5D,COX5B,ACO2,NCSTN,CYB5R3,VDAC2,PDHA1,NDUFS1,NDUFA5,SOD2,GPD2,NDUFS6,NDUFA10,GPX4,OGDH,NDUFAB1,ATP5F1,COX4I1,AIFM1,SDHA,NDUFV1,COX6B1,ATP5A1,ATP5O,VDAC3,GSR,VPS9D1,NDUFS5,ATP5C1,FIS1,PRDX3,ATP5B,NDUFV2,TXN2,UQCRC2,CAT,CYC1,COX7A2,CYCS,CYB5A,UQCRC1,NDUFS3
G Beta Gamma Signaling	8.15E00	3.41E-01	NaN	MAPK1,GNB2L1,GNA11,KRAS,GNG7,SHC1,GNB4,PAK1,GNAT1,MAPK3,GNA13,DNM2,GNG12,EGFR,PRKCA,GNAS,NRAS,RRAS,GRB2,GNAQ,PRKAR2A,PRKCI,PRKAR2B,RRAS2,CDC42,PRKCD,PLCG2,GNAO1,GNAL,PRKAR1A
Colanic Acid Building Blocks Biosynthesis	8.13E00	7.86E-01	NaN	GMPPB,TSTA3,UGDH,GMPPA,UGP2,GMDS,GALT,GALE,GALK1,PMM2,MPI
phagosome maturation	7.94E00	3E-01	NaN	ATP6V0A4,ATP6V1D,RAB5C,HLA-A,ATP6V1C1,HLA-B,NAPG,ATP6V0D2,RAB5B,VPS37C,NSF,DYNC1I2,RAB5A,DYNLL1,HLA-DRB3,HLA-DRA,ATP6V1G1,NAPA,NAPB,TUBB1,DCTN4,YKT6,ATP6V1E2,RAB7A,CANX,ATP6V0A1,DYNC1H1,ATP6V1F,ATP6V1H,TUBB6,DYNC1LI2,TUBB8,HLA-C,ATP6V0D1,VPS37B,EEA1
Caveolar-mediated Endocytosis Signaling	7.89E00	3.66E-01	NaN	ARCN1,RAB5C,HLA-A,COPA,HLA-B,COPE,RAB5B,COPB2,ITGB3,RAB5A,ITGA3,ITGAV,DNM2,ITGB5,EGFR,PRKCA,ITGB1,FLOT1,COPB1,COPG1,ITGB2,ITGAM,FLOT2,FLNC,HLA-C,ITGA1
Macropinocytosis Signaling	7.65E00	3.68E-01	NaN	MRC1,ITGB1,NRAS,RRAS,PDGFA,ANKFY1,RAC1,KRAS,CSF1R,PDGFC,ITGB3,MET,ITGB2,ARF6,PAK1,RAB5A,RRAS2,PRKCI,ABI1,CDC42,PRKCD,PLCG2,PDGFD,ITGB5,PRKCA
RhoGDI Signaling	7.6E00	2.6E-01	NaN	GDI1,ARPC1B,GNB2L1,ARPC5,GNA11,WASL,MYL6B,GNG7,GNB4,ITGA3,PAK1,ACTR3,RHOG,RHOB,GNAT1,CFL2,CDH3,ARPC3,GNA13,GNG12,MYL12A,PRKCA,ITGB1,ACTR2,PAK4,CDH4,GNAS,WASF2,ARPC5L,RAC1,GNAQ,ARHGDIB,CDH19,ARPC1A,CDH5,CDC42,CDH20,ARPC2,GNAO1,PAK2,CDH8,CDH17,ARHGAP1,ARPC4,GNAL
Tryptophan Degradation III (Eukaryotic)	7.54E00	6.19E-01	NaN	AFMID,HSD17B10,L3HYPDH,ACAT2,HAAO,ACMSD,HADHB,ACAT1,EHHADH,HSD17B4,KYNU,HADHA,HADH
Acute Phase Response Signaling	7.46E00	2.6E-01	NaN	RELA,ITIH3,MAPK1,KRAS,MAPK13,FGG,HNRNPK,C1R,SHC1,HMOX1,TRADD,SOD2,MBL2,F8,ITIH2,MAP2K2,MAPK3,RBP2,OSMR,TNFRSF1B,MAP2K1,IL1RAP,C4BPB,NRAS,GRB2,RRAS,TNFRSF1A,C1S,IL6R,IL36A,IL1R1,SAA4,HMOX2,CRABP1,C5,KLKB1,IL18,FTL,RRAS2,PTPN11,C4BPA,IL36RN,CRABP2,C2
Mechanisms of Viral Exit from Host Cells	7.06E00	4.39E-01	NaN	SNF8,SH3GL2,LMNB1,VPS37C,SH3GL1,VPS25,CHMP4A,CHMP6,PRKCI,CHMP2B,CHMP2A,PRKCD,VPS36,CHMP4C,LMNB2,SH3GLB2,CHMP3,PRKCA
α-Adrenergic Signaling	7.04E00	3.22E-01	NaN	MAPK1,GNB2L1,KRAS,GNG7,GNB4,GYS1,MAP2K2,MAPK3,MAP2K1,GNG12,PRKCA,CALML5,GNAS,NRAS,RRAS,GNAQ,PRKAR2A,PYGL,SLC8A2,PYGB,PRKCI,PYGM,PRKAR2B,RRAS2,PRKCD,PLCG2,SLC8A1,PRKAR1A
Ephrin B Signaling	6.95E00	3.42E-01	NaN	RAC2,MAPK1,GNB2L1,GNA11,ACP1,GNG7,HNRNPK,NCK2,GNB4,EFNB2,PAK1,GNAT1,CFL2,MAPK3,GNA13,CTNNB1,GNG12,GNAS,RAC1,GNAQ,ABI1,CDC42,VAV3,GNAO1,GNAL
STAT3 Pathway	6.95E00	3.42E-01	NaN	PTPN6,NRAS,MAPK1,RRAS,TGFBR3,FGFR1,FLT4,RAC1,FGFR2,BMPR2,KRAS,MAPK13,TNFRSF11A,IGF2R,FGFR3,GHR,NTRK2,RRAS2,MAP2K2,FGFR4,MAPK3,PDGFRA,KDR,MAP2K1,EGFR
Agrin Interactions at Neuromuscular Junction	6.84E00	3.48E-01	NaN	ITGB1,RAC2,PAK4,NRAS,MAPK1,PKLR,RRAS,LAMA2,RAC1,KRAS,ERBB3,ITGB3,ITGB2,ITGA3,PAK1,RRAS2,CDC42,ERBB4,MAPK3,PAK2,LAMB1,ITGA1,ERBB2,EGFR
PAK Signaling	6.81E00	3.15E-01	NaN	ITGB1,PAK4,NRAS,MAPK1,GRB2,RRAS,PDGFA,WASL,RAC1,MYL6B,MYLK,KRAS,NCK1,PDGFC,NCK2,SHC1,ITGA3,PAK1,RRAS2,CFL2,MAP2K2,CDC42,MAPK3,PAK2,PDGFRA,PDGFD,MAP2K1,MYL12A
Role of Tissue Factor in Cancer	6.79E00	2.91E-01	NaN	MAPK1,GNA11,RPS6KA3,F7,KRAS,MAPK13,FGG,ITGB3,ITGA3,YES1,PAK1,CFL2,MAPK3,ITGAV,RPS6KA2,GNA13,ITGB5,EGFR,PRKCA,ITGB1,NRAS,RRAS,GNAQ,RAC1,FRK,F10,RRAS2,PTPN11,PDXP,CDC42,LYN,CYR61
Isoleucine Degradation I	6.77E00	7.14E-01	NaN	HSD17B10,ECHS1,ACAT2,BCAT2,ACAT1,DLD,HADHB,ACADSB,EHHADH,HADHA
Huntington's Disease Signaling	6.58E00	2.27E-01	NaN	MAPK1,GNB2L1,CLTB,NAPG,AP2A2,HDAC6,NSF,HSPA4,GNB4,MAPK3,NAPA,GNG12,DNM2,CAPN5,PSMF1,CLTC,HSPA9,PSME2,DNM3,ATP5B,CAPN1,PRKCD,CLTCL1,PENK,CAPN2,CAPN7,SDHB,GNA11,HSPA6,HSPA1L,GNG7,TGM2,SHC1,DYNC1I2,DNAJB1,NAPB,EGFR,PRKCA,SDHA,YKT6,GRB2,GLS,GNAQ,BAX,HSPA2,DNM1,PSMA8,PSME1,CAPNS1,PRKCI,DCTN1,CYCS
PTEN Signaling	6.54E00	2.8E-01	NaN	RAC2,RELA,CSNK2A1,MAPK1,TGFBR3,BMPR2,KRAS,GSK3A,FGFR3,SHC1,ITGA3,MAP2K2,MAPK3,FGFR4,PDGFRA,CSNK2B,MAP2K1,EGFR,ITGB1,NRAS,RRAS,GRB2,FGFR1,FLT4,RAC1,FGFR2,TNFRSF11A,IGF2R,RRAS2,NTRK2,GHR,CDC42,KDR
fMLP Signaling in Neutrophils	6.46E00	2.87E-01	NaN	RELA,ARPC1B,MAPK1,GNB2L1,ARPC5,KRAS,GNG7,GNB4,ACTR3,MAP2K2,MAPK3,ARPC3,MAP2K1,PPP3CA,GNG12,PRKCA,ACTR2,CALML5,GNAS,NRAS,RRAS,ARPC5L,CHP1,RAC1,ARPC1A,RRAS2,PRKCI,CDC42,PRKCD,ARPC2,ARPC4
FAK Signaling	6.45E00	3.1E-01	NaN	MAPK1,KRAS,CRK,TLN1,PAK1,ITGA3,MAP2K2,MAPK3,VCL,MAP2K1,EGFR,CAPN5,ITGB1,PAK4,NRAS,RRAS,GRB2,CSK,RAC1,TLN2,RRAS2,CAPNS1,CAPN1,PLCG2,PAK2,CAPN2,CAPN7
Glutaryl-CoA Degradation	6.43E00	7.5E-01	NaN	HSD17B10,L3HYPDH,ACAT2,ACAT1,HADHB,EHHADH,HSD17B4,HADHA,HADH
Valine Degradation I	6.37E00	6.11E-01	NaN	HIBCH,ECHS1,BCAT2,ABAT,HIBADH,DLD,HADHB,ACADSB,EHHADH,ALDH6A1,HADHA
CDK5 Signaling	6.29E00	2.93E-01	NaN	MAPK1,PPP2R2A,PPP1CB,KRAS,MAPK13,ITGA3,MAP2K2,PPP1R7,MAPK3,PPM1L,LAMA1,LAMB1,MAP2K1,ITGB1,GNAS,NRAS,RRAS,PRKAR2A,PPP2CB,PPP2R1A,NTRK2,PRKAR2B,RRAS2,PPP2R4,MAPT,CAPN1,PPP2R1B,GNAL,PRKAR1A
Tight Junction Signaling	6.26E00	2.46E-01	NaN	RELA,PPP2R2A,PVRL3,VAPA,MPP5,CTNNA1,NAPG,JAM2,MLLT4,MYLK,MYL6B,NSF,PPM1L,VCL,CTNNB1,TNFRSF1B,NAPA,VASP,NAPB,TJP2,YKT6,TNFRSF1A,TJP1,RAB13,MYH14,CRB3,RAC1,PRKAR2A,YBX3,F11R,PPP2CB,PPP2R1A,PRKCI,PRKAR2B,JAM3,PPP2R4,CDC42,SPTAN1,INADL,PPP2R1B,PRKAR1A
Cdc42 Signaling	6.26E00	2.46E-01	NaN	RALA,ARPC1B,MAPK1,HLA-A,ARPC5,HLA-B,WASL,PPP1CB,MYLK,MYL6B,MAPK13,IQGAP1,CLIP1,HLA-G,PAK1,ITGA3,IQGAP2,DIAPH1,ACTR3,CFL2,HLA-DMA,HLA-DRB3,HLA-DRA,HLA-DMB,BAIAP2,ARPC3,IQGAP3,MYL12A,ITGB1,ACTR2,PAK4,ARPC5L,ARPC1A,PRKCI,HLA-C,CDC42,ARPC2,PAK2,HLA-E,ARPC4,FNBP1L
Crosstalk between Dendritic Cells and Natural Killer Cells	6.23E00	3.03E-01	NaN	KIR2DL1/KIR2DL3,RELA,HLA-A,KLRD1,HLA-B,TNFSF10,TLN1,HLA-G,CAMK2D,HLA-DRB3,HLA-DRA,CD226,TLR3,LTBR,TNFRSF1B,MICA,IL2RB,CD209,IL3RA,IL18,TLN2,CD40,HLA-C,ICAM3,FSCN1,HLA-E,CAMK2G
Ethanol Degradation IV	6.16E00	5.45E-01	NaN	TYRP1,ALDH4A1,ALDH2,ALDH1A3,ALDH3A2,ALDH1A2,CAT,ACSS2,ALDH3A1,ALDH9A1,ACSL1,ALDH7A1
IL-8 Signaling	5.91E00	2.34E-01	NaN	RAC2,RELA,MAPK1,GNB2L1,KRAS,IQGAP1,PDGFC,GNG7,PGF,ITGB3,RAB11FIP2,GNB4,HMOX1,RHOG,RHOB,MAP2K2,CXCR2,MAPK3,GPLD1,ITGAV,GNA13,MAP2K1,GNG12,ITGB5,VASP,EGFR,PRKCA,GNAS,NRAS,ANGPT1,RRAS,FLT4,RAC1,MMP2,BAX,ITGB2,ITGAM,PRKCI,RRAS2,PRKCD,PAK2,KDR,MMP9
tRNA Charging	5.86E00	4.1E-01	NaN	CARS,GARS,HARS,TARS,QARS,EPRS,FARSB,NARS,LARS,WARS,RARS,YARS,DARS,AARS,VARS,SARS
PPARα/RXRα Activation	5.83E00	2.35E-01	NaN	RELA,PRKAB1,MAPK1,TGFBR3,GNA11,ADIPOQ,BMPR2,KRAS,ACVR2B,AP2A2,IL1R2,PLCD1,SHC1,MAP2K2,GPD2,MAPK3,FASN,LPL,PRKAA1,GOT2,IL1RAP,MAP2K1,ITGB5,PRKCA,GNAS,NRAS,ACAA1,GRB2,RRAS,ACOX1,ACVR1,PRKAR2A,GNAQ,IL1R1,CAND1,GHR,PRKAR2B,RRAS2,GK,PLCG2,IL1RAPL1,PRKAR1A
GNRH Signaling	5.58E00	2.56E-01	NaN	RELA,MAPK1,GNA11,FSHB,KRAS,MAPK13,LHB,PAK1,CAMK2D,MAP2K2,MAPK3,MAP2K1,DNM2,EGFR,PRKCA,PAK4,GNAS,NRAS,RRAS,GRB2,GNAQ,RAC1,PRKAR2A,DNM3,DNM1,RRAS2,PRKAR2B,PRKCI,CDC42,PRKCD,PAK2,CAMK2G,PRKAR1A
Paxillin Signaling	5.57E00	2.77E-01	NaN	MAPK1,KRAS,TLN1,CRK,NCK1,MAPK13,ITGB3,NCK2,ITGA3,ARF6,PAK1,ITGAV,VCL,ITGB5,ITGB1,PAK4,NRAS,RRAS,GRB2,CSK,RAC1,ITGB2,RRAS2,TLN2,ITGAM,CDC42,PAK2,ITGA1
ErbB Signaling	5.44E00	2.91E-01	NaN	MAPK1,KRAS,NCK1,MAPK13,NCK2,SHC1,PAK1,MAP2K2,MAPK3,ERBB4,ERBB2,MAP2K1,PRKCA,EGFR,PAK4,NRAS,RRAS,GRB2,ERBB3,RRAS2,PRKCI,CDC42,PRKCD,PLCG2,PAK2
Oxidative Ethanol Degradation III	5.32E00	5.56E-01	NaN	ALDH4A1,ALDH2,ALDH1A3,ALDH3A2,ALDH1A2,ACSS2,ALDH3A1,ALDH9A1,ACSL1,ALDH7A1
Xenobiotic Metabolism Signaling	5.3E00	2.03E-01	NaN	MAPK1,GCLC,KRAS,MAPK13,CES2,HS6ST1,CAMK2D,GSTM2,MAP2K2,ALDH3A2,MAPK3,PPM1L,ALDH3A1,ALDH6A1,ALDH7A1,GSTK1,RRAS,ALDH8A1,ALDH9A1,PPP2CB,PPP2R1A,PPP2R4,PRKCD,ALDH1A2,ALDH16A1,CAMK2G,RELA,ALDH4A1,GSTM5,PPP2R2A,NQO2,GSTT1,PTGES3,CUL3,HMOX1,ALDH1A3,CHST3,HS6ST2,CHST10,MAP2K1,PRKCA,GSTM1,ABCB1,NRAS,SULT1C2,NQO1,SULT2B1,ESD,FTL,RRAS2,PRKCI,ALDH1L2,SULT1A1,CAT,PPP2R1B
Natural Killer Cell Signaling	5.26E00	2.64E-01	NaN	KIR2DL1/KIR2DL3,RAC2,MAPK1,KLRD1,KLRB1,KRAS,NCK1,SHC1,PAK1,MAP2K2,MAPK3,MAP2K1,PRKCA,PAK4,PTPN6,NRAS,RRAS,GRB2,FCGR2A,RAC1,LILRB1,RRAS2,PRKCI,PTPN11,PLCG2,PRKCD,VAV3,SYK,PAK2
Neuregulin Signaling	5.25E00	2.84E-01	NaN	MAPK1,CRK,KRAS,TMEFF2,SHC1,ITGA3,MAP2K2,MAPK3,ERBB4,ERBB2,MAP2K1,EGFR,PRKCA,ITGB1,NRAS,RRAS,GRB2,CRKL,ERBB3,RPS6,RRAS2,PRKCI,PTPN11,PRKCD,PLCG2
Regulation of Cellular Mechanics by Calpain Protease	5.23E00	3.33E-01	NaN	ITGB1,CAPN5,NRAS,MAPK1,GRB2,RRAS,TLN1,KRAS,ITGA3,CAPNS1,TLN2,RRAS2,MAPK3,CAPN1,CAPN2,CAST,VCL,CAPN7,EGFR
Role of Macrophages, Fibroblasts and Endothelial Cells in Rheumatoid Arthritis	5.06E00	1.96E-01	NaN	MAPK1,FZD3,PRSS2,CSNK1A1,IL17RC,KRAS,IL1R2,CAMK2D,MAP2K2,MAPK3,LTBR,FZD2,IL1RAP,PRSS3,RRAS,IL6R,RAC1,IL36A,FZD9,C5,TLR2,IL18,PLCG2,PRKCD,GNAO1,IL36RN,FZD6,SFRP1,IL1RAPL1,PDGFD,CAMK2G,RELA,FRZB,PDGFA,LRP6,FZD1,PDGFC,PGF,PLCD1,TRADD,ROR2,DKK3,SMO,TLR3,CTNNB1,TNFRSF1B,MAP2K1,PPP3CA,PRKCA,CALML5,NRAS,TNFRSF1A,CHP1,GNAQ,IL1R1,FZD8,RRAS2,PRKCI
Ethanol Degradation II	5.05E00	4E-01	NaN	ADH6,HSD17B10,ALDH4A1,DHRS2,ADH1C,ALDH9A1,ALDH2,ALDH1A3,ALDH3A2,ALDH1A2,ACSS2,ALDH3A1,ACSL1,ALDH7A1
TCA Cycle II (Eukaryotic)	4.97E00	4.78E-01	NaN	SDHA,SUCLA2,SDHB,CS,OGDHL,SUCLG1,ACO2,DLD,FH,MDH2,OGDH
Regulation of Actin-based Motility by Rho	4.96E00	2.75E-01	NaN	ITGB1,ACTR2,RAC2,PAK4,ARPC1B,ARPC5L,WASL,ARPC5,RAC1,PPP1CB,MYL6B,MYLK,ITGA3,PAK1,RHOG,ACTR3,ARPC1A,RHOB,CDC42,ARPC2,BAIAP2,PAK2,ARPC3,ARPC4,MYL12A
LPS/IL-1 Mediated Inhibition of RXR Function	4.94E00	2.1E-01	NaN	ALDH4A1,GSTM5,APOC2,CES2,HMGCS2,GSTT1,IL1R2,HS6ST1,GSTM2,ALDH1A3,ALDH3A2,CHST3,FABP1,HS6ST2,ACSL4,CHST10,FABP3,TNFRSF1B,IL1RAP,ALDH3A1,HMGCS1,ALDH6A1,GSTK1,ALDH7A1,GSTM1,ABCB1,SULT1C2,TNFRSF1A,ACOX1,ALDH8A1,IL36A,IL1R1,ALDH9A1,PAPSS2,SULT2B1,IL18,ALDH1L2,SULT1A1,CAT,ALDH1A2,IL36RN,APOC1,PLTP,IL1RAPL1,ALDH16A1,ACSL1
Extrinsic Prothrombin Activation Pathway	4.89E00	5.62E-01	NaN	F10,F12,PROS1,F5,PROC,F7,TFPI,F13B,FGG
Histamine Degradation	4.89E00	5.62E-01	NaN	ALDH4A1,ALDH2,HNMT,ALDH1A3,ALDH3A2,ALDH1A2,ALDH3A1,ALDH9A1,ALDH7A1
Renin-Angiotensin Signaling	4.87E00	2.57E-01	NaN	RELA,MAPK1,KRAS,MAPK13,SHC1,PAK1,MAP2K2,MAPK3,STAT1,MAP2K1,ACE,PRKCA,PAK4,PTPN6,GNAS,NRAS,RRAS,GRB2,GNAQ,RAC1,PRKAR2A,PRKCI,PRKAR2B,RRAS2,PRKCD,PLCG2,PAK2,PRKAR1A
Oxidative Phosphorylation	4.87E00	2.57E-01	NaN	SDHB,ATP5H,ATP5D,COX5B,NDUFS1,NDUFA5,NDUFS6,NDUFA10,ATP5F1,NDUFAB1,COX4I1,SDHA,NDUFV1,COX6B1,ATP5A1,ATP5O,VPS9D1,NDUFS5,ATP5C1,NDUFV2,ATP5B,UQCRC2,CYC1,COX7A2,CYCS,CYB5A,UQCRC1,NDUFS3
Fatty Acid β-oxidation I	4.81E00	4.06E-01	NaN	HSD17B10,ECHS1,ACAA1,ACAA2,SCP2,HADHB,ACSL4,EHHADH,ACADM,HSD17B4,HADH,HADHA,ACSL1
IL-3 Signaling	4.8E00	2.96E-01	NaN	PTPN6,NRAS,MAPK1,IL3RA,GRB2,RRAS,CRKL,CHP1,RAC1,KRAS,SHC1,PAK1,PRKCI,RRAS2,MAP2K2,PRKCD,MAPK3,STAT1,MAP2K1,PPP3CA,PRKCA
Mevalonate Pathway I	4.79E00	6.15E-01	NaN	PMVK,ACAT2,MVK,ACAT1,HADHB,HMGCS2,HMGCS1,HADHA
Ketogenesis	4.77E00	7E-01	NaN	BDH2,ACAT2,ACAT1,HADHB,HMGCS2,HMGCS1,HADHA
Glycogen Degradation II	4.77E00	7E-01	NaN	PYGM,PGM3,PYGB,PYGL,TYMP,AGL,PGM2
PDGF Signaling	4.74E00	2.86E-01	NaN	CSNK2A1,NRAS,MAPK1,GRB2,RRAS,PDGFA,CRKL,ACP1,KRAS,CRK,PDGFC,SHC1,RRAS2,MAP2K2,PLCG2,MAPK3,PDGFRA,CSNK2B,STAT1,PDGFD,MAP2K1,PRKCA
Antigen Presentation Pathway	4.72E00	3.78E-01	NaN	PSMB5,HLA-A,HLA-B,CANX,PSMB8,CD74,PSMB6,HLA-G,HLA-DMA,HLA-C,HLA-DRB3,HLA-DRA,HLA-DMB,HLA-E
Leukocyte Extravasation Signaling	4.67E00	2.12E-01	NaN	RAC2,MAPK1,MMP15,WASL,CTNNA1,JAM2,MLLT4,CRK,MAPK13,ITGB3,CTNNA2,ITGA3,MAP2K2,TIMP1,MMP8,VCL,CTNNB1,VASP,PRKCA,ITGB1,CRKL,RAC1,RAPGEF3,MMP2,ITGB2,F11R,ITGAM,PRKCI,EDIL3,PTPN11,CDH5,JAM3,ICAM3,CDC42,VAV3,PRKCD,PLCG2,PECAM1,ITGA1,ARHGAP1,MMP9,CTNND1
Apoptosis Signaling	4.64E00	2.7E-01	NaN	CAPN5,RELA,NRAS,MAPK1,TNFRSF1A,RRAS,LMNA,KRAS,BAX,DFFA,CAPNS1,RRAS2,MAP2K2,PLCG2,MAPK3,CAPN1,CAPN2,CYCS,SPTAN1,CAPN7,TNFRSF1B,MAP2K1,PRKCA,AIFM1
Glioma Signaling	4.61E00	2.63E-01	NaN	PA2G4,MAPK1,PDGFA,KRAS,PDGFC,SHC1,CAMK2D,MAP2K2,MAPK3,PDGFRA,MAP2K1,PRKCA,EGFR,CALML5,NRAS,RRAS,GRB2,IGF2R,IGF2,PRKCI,RRAS2,PLCG2,PRKCD,PDGFD,CAMK2G
RAN Signaling	4.61E00	5.29E-01	NaN	KPNB1,KPNA5,KPNA4,KPNA6,CSE1L,TNPO1,RAN,RANBP1,IPO5
Superpathway of Geranylgeranyldiphosphate Biosynthesis I (via Mevalonate)	4.61E00	5.29E-01	NaN	FDPS,PMVK,ACAT2,MVK,ACAT1,HADHB,HMGCS2,HMGCS1,HADHA
Intrinsic Prothrombin Activation Pathway	4.58E00	4.14E-01	NaN	F10,KLKB1,F12,F9,F8,PROS1,F5,PROC,COL2A1,F13B,FGG,COL3A1
Semaphorin Signaling in Neurons	4.5E00	3.21E-01	NaN	DPYSL2,ITGB1,PAK4,MAPK1,RAC1,MET,CRMP1,PAK1,RHOG,RHOB,CFL2,MAPK3,PAK2,PLXNB1,ARHGAP1,NRP1,SEMA7A
Oncostatin M Signaling	4.48E00	3.82E-01	NaN	SHC1,RRAS2,NRAS,MAP2K2,MAPK1,RRAS,GRB2,MAPK3,OSMR,KRAS,STAT1,CHI3L1,MAP2K1
Hepatic Fibrosis / Hepatic Stellate Cell Activation	4.43E00	2.13E-01	NaN	RELA,COL4A6,PDGFA,MYL6B,PDGFC,PGF,COL5A1,IL1R2,TIMP1,PDGFRA,LAMA1,ECE1,STAT1,TNFRSF1B,IL1RAP,EGFR,COL6A2,TNFRSF1A,MYH14,FGFR1,FLT4,IL6R,COL2A1,FGFR2,BAMBI,MMP2,IL1R1,BAX,IFNAR2,MET,IGF2,CD40,IL1RAPL1,PDGFD,KDR,IFNAR1,MMP9,COL7A1,COL3A1
Sertoli Cell-Sertoli Cell Junction Signaling	4.35E00	2.13E-01	NaN	SPTBN1,MAPK1,TGFBR3,PVRL3,CTNNA1,JAM2,MLLT4,KRAS,GSK3A,MAPK13,CTNNA2,ITGA3,MAP2K2,MAPK3,VCL,CTNNB1,MAP2K1,ITGB1,SPTBN2,TUBB1,TJP2,NRAS,RRAS,TNFRSF1A,TJP1,PRKAR2A,RAC1,YBX3,PLS1,F11R,PRKAR2B,RRAS2,TUBB6,TUBB8,JAM3,CDC42,SPTAN1,PRKAR1A
Breast Cancer Regulation by Stathmin1	4.35E00	2.09E-01	NaN	MAPK1,PPP2R2A,GNB2L1,PPP1CB,KRAS,GNG7,SHC1,GNB4,PAK1,CAMK2D,MAP2K2,PPP1R7,MAPK3,PPM1L,GNA13,MAP2K1,GNG12,PRKCA,TUBB1,CALML5,GNAS,NRAS,RRAS,GRB2,RAC1,PRKAR2A,GNAQ,PPP2CB,PPP2R1A,PRKCI,PRKAR2B,RRAS2,TUBB6,TUBB8,PPP2R4,CDC42,PRKCD,PPP2R1B,PRKAR1A,CAMK2G
Coagulation System	4.32E00	3.71E-01	NaN	KLKB1,F10,F12,F9,F8,PROS1,F5,PROC,F7,TFPI,F13B,FGG,PLAT
Germ Cell-Sertoli Cell Junction Signaling	4.29E00	2.19E-01	NaN	RAC2,MAPK1,PVRL3,WASL,CTNNA1,MLLT4,KRAS,IQGAP1,ITGA3,CTNNA2,PAK1,RHOG,RHOB,CFL2,MAP2K2,MAPK3,VCL,CTNNB1,MAP2K1,ITGB1,TUBB1,PAK4,NRAS,RRAS,TJP1,TNFRSF1A,RAC1,PLS1,RRAS2,TUBB6,TUBB8,CDC42,PAK2,ZYX,CTNND1
Renal Cell Carcinoma Signaling	4.26E00	2.82E-01	NaN	PAK4,NRAS,MAPK1,GRB2,RRAS,RAC1,CRK,KRAS,TCEB2,TCEB1,MET,PAK1,RRAS2,MAP2K2,PTPN11,CDC42,MAPK3,PAK2,FH,MAP2K1
NRF2-mediated Oxidative Stress Response	4.24E00	2.11E-01	NaN	USP14,GSTM5,MAPK1,NQO2,HSPB8,GCLC,DNAJC3,KRAS,DNAJA1,GSTT1,CUL3,HMOX1,SOD2,GSTM2,MAP2K2,MAPK3,UBE2K,DNAJA2,DNAJB1,MAP2K1,GSTK1,PRKCA,GSTM1,NRAS,RRAS,NQO1,TXNRD1,GSR,FTL,PRKCI,ERP29,RRAS2,STIP1,PRKCD,CAT,CCT7,AOX1,FTH1
PPAR Signaling	4.22E00	2.55E-01	NaN	RELA,NRAS,MAPK1,TNFRSF1A,GRB2,RRAS,PDGFA,IL36A,KRAS,IL1R1,PDGFC,IL1R2,SHC1,IL18,RRAS2,MAP2K2,MAPK3,IL36RN,PDGFRA,IL1RAPL1,TNFRSF1B,PDGFD,MAP2K1,IL1RAP
ERK/MAPK Signaling	4.21E00	2.09E-01	NaN	RAC2,MAPK1,PPP2R2A,PPP1CB,KRAS,TLN1,CRK,SHC1,ITGA3,PAK1,MAP2K2,PPP1R7,MAPK3,PPM1L,STAT1,MAP2K1,PRKCA,ITGB1,PAK4,NRAS,GRB2,RRAS,CRKL,RAC1,PRKAR2A,RAPGEF3,PPP2CB,PPP2R1A,PRKCI,PLA2G4D,TLN2,PRKAR2B,RRAS2,PPP2R4,PRKCD,PLCG2,PAK2,PPP2R1B,PRKAR1A
Amyloid Processing	4.14E00	3.14E-01	NaN	CAPN5,CSNK2A1,MAPK1,CSNK1A1,PRKAR2A,NCSTN,MAPK13,PRKAR2B,CAPNS1,CAPN1,MAPT,MAPK3,CAPN2,CAPN7,CSNK2B,PRKAR1A
Melanocyte Development and Pigmentation Signaling	4.1E00	2.62E-01	NaN	PTPN6,GNAS,NRAS,MAPK1,GRB2,RRAS,RPS6KA3,PRKAR2A,CRK,KRAS,TYRP1,SHC1,PRKAR2B,RRAS2,MAP2K2,PTPN11,PLCG2,MAPK3,KIT,RPS6KA2,MAP2K1,PRKAR1A
GM-CSF Signaling	4.08E00	2.9E-01	NaN	SHC1,RRAS2,CAMK2D,NRAS,PTPN11,MAP2K2,MAPK1,CSF2RA,RRAS,GRB2,MAPK3,GNB2L1,LYN,KRAS,STAT1,MAP2K1,PPP3CA,CAMK2G
Glycogen Degradation III	4.03E00	5.83E-01	NaN	PYGM,PGM3,PYGB,PYGL,TYMP,AGL,PGM2
UVC-Induced MAPK Signaling	4.01E00	3.33E-01	NaN	NRAS,MAPK1,RRAS,SMPD1,KRAS,MAPK13,PRKCI,RRAS2,MAP2K2,PRKCD,MAPK3,MAP2K1,EGFR,PRKCA
NF-κB Signaling	3.92E00	2.08E-01	NaN	RELA,CSNK2A1,TGFBR3,UBE2N,BMPR2,KRAS,FGFR3,IL1R2,TRADD,FGFR4,UBE2V1,PDGFRA,TLR3,LTBR,CSNK2B,TNFRSF1B,EGFR,NRAS,TNFRSF1A,RRAS,FGFR1,FLT4,IL36A,FGFR2,IL1R1,TNFRSF11A,IGF2R,TLR2,IL18,NTRK2,GHR,RRAS2,CD40,PLCG2,IL36RN,KDR
IL-2 Signaling	3.92E00	3.02E-01	NaN	CSNK2A1,NRAS,MAPK1,GRB2,RRAS,KRAS,SHC1,RRAS2,MAP2K2,PTPN11,MAPK3,SYK,IL2RA,CSNK2B,MAP2K1,IL2RB
Putrescine Degradation III	3.9E00	4.5E-01	NaN	ALDH4A1,ALDH2,ALDH1A3,ALDH3A2,ALDH1A2,SAT2,ALDH3A1,ALDH9A1,ALDH7A1
Noradrenaline and Adrenaline Degradation	3.9E00	3.42E-01	NaN	HSD17B10,ADH6,ALDH2,ALDH4A1,ALDH1A3,DHRS2,COMT,ALDH3A2,ALDH1A2,ADH1C,ALDH3A1,ALDH9A1,ALDH7A1
N-acetylglucosamine Degradation II	3.84E00	1E00	NaN	GNPDA1,NAGK,AMDHD2,GNPDA2
D-myo-inositol (1,4,5,6)-Tetrakisphosphate Biosynthesis	3.82E00	2.23E-01	NaN	PTPN23,PTPN13,EPHX2,ACP1,NUDT2,ACP5,PPP4C,PTPRF,CA3,SET,ATP1A1,PTPRO,PPP1R7,PDCD1,NUDT4,PTPRN,ALPL,PPP3CA,PTPN6,PGAM4,PTPRM,NUDT5,PTPN11,PDXP,PPP2R4,DUSP23,SSH3,THTPA,NUDT1
D-myo-inositol (3,4,5,6)-tetrakisphosphate Biosynthesis	3.82E00	2.23E-01	NaN	PTPN23,PTPN13,EPHX2,ACP1,NUDT2,ACP5,PPP4C,PTPRF,CA3,SET,ATP1A1,PTPRO,PPP1R7,PDCD1,NUDT4,PTPRN,ALPL,PPP3CA,PTPN6,PGAM4,PTPRM,NUDT5,PTPN11,PDXP,PPP2R4,DUSP23,SSH3,THTPA,NUDT1
VEGF Family Ligand-Receptor Interactions	3.81E00	2.63E-01	NaN	NRAS,MAPK1,NRP2,GRB2,RRAS,FLT4,KRAS,PGF,SHC1,RRAS2,PLA2G4D,PRKCI,MAP2K2,PLCG2,PRKCD,MAPK3,KDR,MAP2K1,PRKCA,NRP1
Wnt/β-catenin Signaling	3.79E00	2.07E-01	NaN	CSNK2A1,FRZB,FZD3,PPP2R2A,TGFBR3,LRP6,CSNK1A1,BMPR2,GSK3A,ACVR2B,FZD1,APPL1,CDH3,DKK3,PPM1L,SMO,RUVBL2,CSNK2B,CTNNB1,FZD2,APPL2,CSNK1G3,GNAQ,ACVR1,FZD9,FZD8,PPP2CB,PPP2R1A,CDH5,PPP2R4,GNAO1,FZD6,PIN1,SFRP1,PPP2R1B
CTLA4 Signaling in Cytotoxic T Lymphocytes	3.78E00	2.5E-01	NaN	PTPN6,AP2A1,AP2M1,PPP2R2A,GRB2,HLA-A,AP2B1,HLA-B,CLTC,CLTB,AP1B1,AP2A2,PPP2CB,PPP2R1A,PTPN11,HLA-C,PPP2R4,SYK,PPM1L,CLTCL1,PPP2R1B,AP1G1
Glycolysis I	3.76E00	4E-01	NaN	PGK2,PKLR,ENO3,PGAM2,PGAM4,PFKP,PFKL,GAPDHS,BPGM,PFKM
p70S6K Signaling	3.72E00	2.27E-01	NaN	MAPK1,PPP2R2A,KRAS,PLCD1,SHC1,MAP2K2,MAPK3,PPM1L,MAP2K1,PRKCA,EGFR,NRAS,RRAS,GRB2,GNAQ,RPS6,PPP2CB,PPP2R1A,RRAS2,PRKCI,PPP2R4,SYK,PRKCD,PLCG2,MAPT,LYN,PPP2R1B
Molecular Mechanisms of Cancer	3.71E00	1.73E-01	NaN	RAP2B,RAC2,MAPK1,FZD3,NCSTN,GSK3A,KRAS,MAPK13,PAK1,CTNNA2,ITGA3,RHOG,CAMK2D,MAP2K2,GNAT1,RHOB,MAPK3,GNA13,FZD2,RRAS,RAC1,FZD9,RAPGEF3,PTPN11,CDC42,PRKCD,GNAO1,FZD6,NOTCH1,GNAL,CAMK2G,RAP2A,RELA,RALA,PA2G4,GNA11,LRP6,CTNNA1,BMPR2,CRK,FZD1,SHC1,SMO,CTNNB1,MAP2K1,PRKCA,ITGB1,PAK4,NRAS,GNAS,GRB2,PRKAR2A,GNAQ,BAX,FZD8,RRAS2,PRKAR2B,PRKCI,PAK2,CYCS,BMP6,PRKAR1A,CTNND1
Thrombopoietin Signaling	3.71E00	2.91E-01	NaN	NRAS,MAPK1,GRB2,RRAS,KRAS,SHC1,RRAS2,PRKCI,PTPN11,MAP2K2,PLCG2,MAPK3,PRKCD,STAT1,MAP2K1,PRKCA
Regulation of the Epithelial-Mesenchymal Transition Pathway	3.69E00	2.01E-01	NaN	RELA,MAPK1,FZD3,NCSTN,PARD6B,KRAS,FZD1,FGFR3,NOTCH2,MAP2K2,FGFR4,MAPK3,SMO,CTNNB1,FZD2,MAP2K1,EGFR,NOTCH3,NRAS,JAG2,RRAS,GRB2,FGF9,FGFR1,FGFR2,MMP2,FZD9,MET,FZD8,NOTCH4,RRAS2,PTPN11,FZD6,PDGFD,JAG1,NOTCH1,MMP9
CXCR4 Signaling	3.65E00	2.11E-01	NaN	MAPK1,GNB2L1,GNA11,CRK,KRAS,MYL6B,GNG7,GNB4,PAK1,RHOG,GNAT1,RHOB,MAP2K2,MAPK3,GNA13,MAP2K1,GNG12,MYL12A,PRKCA,PAK4,GNAS,NRAS,RRAS,RAC1,GNAQ,RRAS2,PRKCI,PRKCD,GNAO1,PAK2,LYN,GNAL
Neuroprotective Role of THOP1 in Alzheimer's Disease	3.64E00	3.25E-01	NaN	HLA-G,PRKAR2B,HLA-A,HLA-C,MAPT,HLA-B,PRKAR2A,ECE1,IDE,MMP9,ACE,HLA-E,PRKAR1A
Glioblastoma Multiforme Signaling	3.62E00	2.12E-01	NaN	MAPK1,FZD3,PDGFA,KRAS,FZD1,PDGFC,PLCD1,SHC1,RHOG,MAP2K2,RHOB,MAPK3,SMO,PDGFRA,CTNNB1,FZD2,MAP2K1,EGFR,NRAS,RRAS,GRB2,RAC1,FZD9,FZD8,IGF2,RRAS2,CDC42,PRKCD,PLCG2,FZD6,PDGFD
D-myo-inositol-5-phosphate Metabolism	3.62E00	2.12E-01	NaN	PTPN23,PTPN13,EPHX2,ACP1,NUDT2,ACP5,PPP4C,PTPRF,PLCD1,CA3,SET,ATP1A1,PTPRO,PPP1R7,PDCD1,NUDT4,PTPRN,ALPL,PPP3CA,PTPN6,PGAM4,PTPRM,NUDT5,PTPN11,PDXP,PPP2R4,PLCG2,DUSP23,SSH3,THTPA,NUDT1
IL-6 Signaling	3.52E00	2.24E-01	NaN	RELA,CSNK2A1,MAPK1,KRAS,MAPK13,IL1R2,SHC1,MAP2K2,MAPK3,CSNK2B,TNFRSF1B,MAP2K1,IL1RAP,ABCB1,NRAS,RRAS,GRB2,TNFRSF1A,IL6R,IL36A,IL1R1,IL18,RRAS2,PTPN11,IL36RN,IL1RAPL1
Colorectal Cancer Metastasis Signaling	3.49E00	1.86E-01	NaN	RELA,MAPK1,FZD3,GNB2L1,MMP15,LRP6,KRAS,FZD1,PDGFC,GNG7,PGF,GNB4,APPL1,RHOG,RHOB,MAP2K2,MAPK3,MMP8,SMO,TLR3,CTNNB1,STAT1,FZD2,MAP2K1,GNG12,EGFR,NRAS,GNAS,GRB2,RRAS,TNFRSF1A,IL6R,RAC1,PRKAR2A,FZD9,MMP2,BAX,TLR2,FZD8,PRKAR2B,RRAS2,FZD6,MMP9,PRKAR1A
Synaptic Long Term Depression	3.49E00	2.11E-01	NaN	MAPK1,PPP2R2A,PLA2R1,GNA11,KRAS,PLCD1,MAP2K2,GNAT1,MAPK3,PPM1L,GNA13,MAP2K1,PRKCA,GNAS,NRAS,RRAS,GNAQ,PPP2CB,PPP2R1A,PRKCI,PLA2G4D,RRAS2,PPP2R4,PRKCD,PLCG2,NPR1,GNAO1,LYN,PPP2R1B,GNAL
VEGF Signaling	3.48E00	2.39E-01	NaN	PTPN6,NRAS,MAPK1,GRB2,RRAS,FLT4,EIF2S3,KRAS,EIF2S1,PDGFC,EIF2S2,PGF,SHC1,RRAS2,MAP2K2,PTPN11,PLCG2,MAPK3,VCL,KDR,MAP2K1,PRKCA
CCR3 Signaling in Eosinophils	3.46E00	2.22E-01	NaN	CALML5,PAK4,NRAS,GNAS,MAPK1,RRAS,GNB2L1,RAC1,PPP1CB,MYLK,KRAS,MAPK13,GNG7,GNB4,PAK1,PRKCI,PLA2G4D,RRAS2,CFL2,MAP2K2,PRKCD,MAPK3,PAK2,MAP2K1,GNG12,PRKCA
Phospholipase C Signaling	3.45E00	1.86E-01	NaN	RELA,RALA,MAPK1,GNB2L1,RPS6KA3,PPP1CB,KRAS,MYL6B,GNG7,HDAC6,TGM2,GNB4,HMOX1,SHC1,ITGA3,RHOG,RHOB,MAP2K2,MAPK3,GPLD1,GNA13,MAP2K1,PPP3CA,GNG12,PRKCA,MYL12A,ITGB1,CALML5,NRAS,GNAS,GRB2,RRAS,FCGR2A,CHP1,RAC1,GNAQ,RAPGEF3,PRKCI,PLA2G4D,RRAS2,SYK,PRKCD,PLCG2,LYN
Androgen Signaling	3.44E00	2.25E-01	NaN	RELA,MAPK1,GNA11,GNB2L1,GNG7,GNB4,SHC1,HSPA4,GNAT1,MAPK3,DNAJB1,GNA13,GNG12,PRKCA,CALML5,GNAS,SHBG,GNAQ,PRKAR2A,PRKCI,PRKAR2B,PRKCD,GNAO1,GNAL,PRKAR1A
Dopamine Degradation	3.44E00	3.7E-01	NaN	ALDH4A1,ALDH2,ALDH1A3,ALDH3A2,COMT,SULT1A1,ALDH1A2,ALDH3A1,ALDH9A1,ALDH7A1
Atherosclerosis Signaling	3.42E00	2.18E-01	NaN	RELA,APOB,PDGFA,APOF,PLA2R1,COL2A1,IL36A,ALOX12,APOC2,PCYOX1,SAA4,PDGFC,TPSAB1/TPSB2,ITGB2,PON1,IL18,ALOX15B,PLA2G4D,CD40,SELP,TNFSF12,IL36RN,LPL,APOC1,PDGFD,MMP9,COL3A1
CD28 Signaling in T Helper Cells	3.4E00	2.2E-01	NaN	RELA,ARPC1B,ARPC5,PAK1,ACTR3,MAP2K2,HLA-DMA,HLA-DRA,HLA-DMB,ARPC3,MAP2K1,PPP3CA,ACTR2,CALML5,PTPN6,GRB2,ARPC5L,CSK,CHP1,RAC1,ARPC1A,PTPN11,CDC42,ARPC2,SYK,ARPC4
Ovarian Cancer Signaling	3.38E00	2.14E-01	NaN	MAPK1,PA2G4,FZD3,FSHB,KRAS,FZD1,LHB,PDGFC,PGF,MAP2K2,MAPK3,SMO,CTNNB1,MAP2K1,FZD2,EGFR,NRAS,RRAS,FGF9,PRKAR2A,FZD9,MMP2,FZD8,RRAS2,PRKAR2B,FZD6,MMP9,PRKAR1A
Thrombin Signaling	3.36E00	1.94E-01	NaN	RELA,MAPK1,GNB2L1,GNA11,PPP1CB,KRAS,MYLK,MYL6B,MAPK13,GNG7,PLCD1,GNB4,SHC1,CAMK2D,RHOG,RHOB,GNAT1,MAP2K2,MAPK3,GNA13,MAP2K1,GNG12,EGFR,MYL12A,PRKCA,NRAS,GNAS,GRB2,RRAS,GNAQ,RRAS2,PRKCI,PRKCD,PLCG2,GNAO1,GNAL,CAMK2G
Role of NFAT in Regulation of the Immune Response	3.35E00	1.99E-01	NaN	RELA,MAPK1,GNB2L1,GNA11,CSNK1A1,KRAS,GSK3A,GNG7,GNB4,MAP2K2,GNAT1,HLA-DMA,MAPK3,HLA-DMB,HLA-DRA,GNA13,MAP2K1,GNG12,PPP3CA,CALML5,GNAS,NRAS,FCGR2A,RRAS,GRB2,CSNK1G3,CHP1,GNAQ,RRAS2,SYK,PLCG2,GNAO1,LYN,GNAL
HER-2 Signaling in Breast Cancer	3.35E00	2.5E-01	NaN	ITGB1,NRAS,GRB2,RRAS,PARD6B,GSK3A,MMP2,ERBB3,KRAS,ITGB3,ITGB2,PRKCI,RRAS2,CDC42,PRKCD,ERBB2,ITGB5,EGFR,PRKCA
Synaptic Long Term Potentiation	3.34E00	2.18E-01	NaN	MAPK1,GNA11,PPP1CB,KRAS,PLCD1,CAMK2D,MAP2K2,PPP1R7,MAPK3,MAP2K1,PPP3CA,PRKCA,CALML5,NRAS,RRAS,CHP1,PRKAR2A,GNAQ,RAPGEF3,PRKCI,PRKAR2B,RRAS2,PLCG2,PRKCD,CAMK2G,PRKAR1A
Purine Nucleotides De Novo Biosynthesis II	3.3E00	5.45E-01	NaN	ADSS,IMPDH2,PAICS,PFAS,ATIC,GART
Fatty Acid α-oxidation	3.28E00	4.21E-01	NaN	ALDH4A1,ALDH2,ALDH1A3,ALDH3A2,ALDH1A2,ALDH3A1,ALDH9A1,ALDH7A1
ErbB4 Signaling	3.24E00	2.67E-01	NaN	NRAS,MAPK1,GRB2,RRAS,NCSTN,KRAS,SHC1,RRAS2,PRKCI,MAP2K2,ERBB4,PLCG2,MAPK3,PRKCD,MAP2K1,PRKCA
3-phosphoinositide Degradation	3.22E00	2.04E-01	NaN	PTPN23,PTPN13,EPHX2,ACP1,NUDT2,ACP5,PPP4C,PTPRF,CA3,SET,ATP1A1,PTPRO,PPP1R7,PDCD1,MTM1,NUDT4,PTPRN,ALPL,PPP3CA,PTPN6,PGAM4,PTPRM,NUDT5,PTPN11,PDXP,PPP2R4,DUSP23,SSH3,THTPA,NUDT1
LXR/RXR Activation	3.22E00	2.15E-01	NaN	RELA,APOB,APOF,APOC2,IL1R2,PON1,FASN,LPL,TLR3,TNFRSF1B,IL1RAP,ECHS1,TNFRSF1A,IL36A,APOA5,IL1R1,PCYOX1,SAA4,IL18,LDLR,IL36RN,APOC1,PLTP,IL1RAPL1,HADH,MMP9
Insulin Receptor Signaling	3.22E00	2.09E-01	NaN	MAPK1,TRIP10,PPP1CB,KRAS,CRK,GSK3A,NCK1,STXBP4,PTPRF,SHC1,GYS1,MAP2K2,PPP1R7,MAPK3,MAP2K1,NRAS,RRAS,GRB2,CRKL,PRKAR2A,ACLY,VAMP2,RRAS2,PRKAR2B,PRKCI,SCNN1G,PTPN11,PRKAR1A
Galactose Degradation I (Leloir Pathway)	3.18E00	8E-01	NaN	GALT,GALE,GALK1,GALM
Netrin Signaling	3.16E00	3.08E-01	NaN	NCK2,RAC2,PRKAR2B,UNC5B,CHP1,RAC1,PRKAR2A,NCK1,ABLIM1,PPP3CA,PRKAR1A,UNC5C
Tec Kinase Signaling	3.06E00	1.97E-01	NaN	RELA,GNB2L1,GNA11,TNFSF10,GNG7,GNB4,PAK1,ITGA3,YES1,RHOG,GNAT1,RHOB,TNFSF12,GNA13,STAT1,GNG12,PRKCA,ITGB1,TNFRSF21,PAK4,GNAS,GNAQ,FRK,PRKCI,VAV3,PRKCD,PLCG2,GNAO1,PAK2,LYN,GNAL
Role of NFAT in Cardiac Hypertrophy	2.98E00	1.9E-01	NaN	MAPK1,GNB2L1,CSNK1A1,KRAS,MAPK13,GNG7,HDAC6,PLCD1,SHC1,GNB4,CAMK2D,MAP2K2,MAPK3,MAP2K1,PPP3CA,GNG12,PRKCA,CALML5,GNAS,NRAS,RRAS,GRB2,CHP1,PRKAR2A,GNAQ,SLC8A2,PRKAR2B,PRKCI,RRAS2,PRKCD,PLCG2,SLC8A1,PRKAR1A,CAMK2G
CNTF Signaling	2.95E00	2.69E-01	NaN	LIFR,RRAS2,NRAS,PTPN11,MAP2K2,MAPK1,RRAS,GRB2,MAPK3,RPS6KA3,KRAS,RPS6KA2,STAT1,MAP2K1
Melatonin Signaling	2.9E00	2.43E-01	NaN	CALML5,MAPK1,GNAQ,PRKAR2A,PLCD1,CAMK2D,PRKCI,PRKAR2B,MAP2K2,MAPK3,PRKCD,PLCG2,GNAO1,MAP2K1,PRKAR1A,PRKCA,CAMK2G
Cholecystokinin/Gastrin-mediated Signaling	2.9E00	2.18E-01	NaN	NRAS,MAPK1,GRB2,RRAS,IL36A,GNAQ,EPHA4,KRAS,SHC1,IL18,RHOG,RRAS2,PRKCI,MAP2K2,RHOB,PRKCD,MAPK3,IL36RN,GNA13,MAP2K1,EGFR,PRKCA
Mouse Embryonic Stem Cell Pluripotency	2.88E00	2.21E-01	NaN	NRAS,MAPK1,FZD3,GRB2,RRAS,BMPR2,FZD9,KRAS,MAPK13,FZD1,LIFR,FZD8,RRAS2,PTPN11,MAP2K2,MAPK3,SMO,FZD6,CTNNB1,MAP2K1,FZD2
N-acetylglucosamine Degradation I	2.88E00	1E00	NaN	GNPDA1,AMDHD2,GNPDA2
Ketolysis	2.86E00	5.56E-01	NaN	BDH2,ACAT2,ACAT1,HADHB,HADHA
UDP-N-acetyl-D-galactosamine Biosynthesis II	2.86E00	5.56E-01	NaN	HK1,GNPDA1,PGM3,GALE,GNPDA2
RhoA Signaling	2.81E00	2.05E-01	NaN	ACTR2,SEPT8,ARPC1B,SEPT9,NRP2,ARPC5L,ARPC5,SEPT7,PPP1CB,MYL6B,MYLK,SEPT11,TTN,ACTR3,ARPC1A,CFL2,ARPC2,BAIAP2,ARPC3,GNA13,ARHGAP1,SEMA3F,SEPT2,ARPC4,MYL12A
Ephrin A Signaling	2.8E00	2.71E-01	NaN	EFNA2,EPHA10,PAK1,CFL2,PTPN11,CDC42,EFNA5,VAV3,ADAM10,RAC1,EPHA4,EPHA2,EFNA4
Tryptophan Degradation X (Mammalian, via Tryptamine)	2.79E00	3.64E-01	NaN	ALDH4A1,ALDH2,ALDH1A3,ALDH3A2,ALDH1A2,ALDH3A1,ALDH9A1,ALDH7A1
Role of Osteoblasts, Osteoclasts and Chondrocytes in Rheumatoid Arthritis	2.78E00	1.78E-01	NaN	RELA,FRZB,MAPK1,FZD3,LRP6,CSNK1A1,BMPR2,FZD1,ACP5,ITGB3,IL1R2,TRADD,ITGA3,DKK3,MAPK3,MMP8,SMO,CTNNB1,TNFRSF1B,FZD2,ALPL,IL1RAP,PPP3CA,ITGB1,CALML5,TNFRSF1A,CHP1,IL36A,FZD9,IL1R1,TNFRSF11A,CSF1R,FZD8,IL18,IL36RN,FZD6,IL1RAPL1,SFRP1,BMP6
Superpathway of Methionine Degradation	2.78E00	3.12E-01	NaN	AHCYL1,PCCA,PRMT5,DLD,PCCB,MAT2B,MAT2A,CTH,GOT2,SUOX
Glycogen Biosynthesis II (from UDP-D-Glucose)	2.74E00	6.67E-01	NaN	GYS1,UGP2,GYG1,GBE1
GDP-mannose Biosynthesis	2.74E00	6.67E-01	NaN	GMPPB,GMPPA,PMM2,MPI
IL-1 Signaling	2.74E00	2.2E-01	NaN	RELA,TOLLIP,GNAS,MAPK1,GNA11,GNB2L1,GNAQ,PRKAR2A,MAPK13,IL1R1,GNG7,GNB4,PRKAR2B,GNAT1,GNAO1,GNA13,IL1RAP,GNG12,GNAL,PRKAR1A
CREB Signaling in Neurons	2.73E00	1.87E-01	NaN	MAPK1,GNB2L1,GNA11,KRAS,GNG7,PLCD1,SHC1,GNB4,CAMK2D,MAP2K2,GNAT1,MAPK3,GNA13,MAP2K1,GNG12,PRKCA,CALML5,GNAS,NRAS,RRAS,GRB2,GNAQ,PRKAR2A,RRAS2,PRKAR2B,PRKCI,PRKCD,PLCG2,GNAO1,GNAL,CAMK2G,PRKAR1A
Notch Signaling	2.7E00	2.89E-01	NaN	NOTCH4,DLL1,NOTCH2,FURIN,NOTCH3,JAG2,MAG,NCSTN,JAG1,NOTCH1,RFNG
3-phosphoinositide Biosynthesis	2.7E00	1.9E-01	NaN	PTPN23,PTPN13,EPHX2,ACP1,NUDT2,ACP5,PPP4C,PTPRF,CA3,SET,ATP1A1,PTPRO,PPP1R7,PDCD1,NUDT4,PTPRN,ALPL,PPP3CA,PTPN6,PGAM4,PTPRM,NUDT5,PI4K2A,PTPN11,PDXP,PPP2R4,DUSP23,SSH3,THTPA,NUDT1
NF-κB Activation by Viruses	2.69E00	2.33E-01	NaN	ITGB1,RELA,NRAS,MAPK1,RRAS,KRAS,ITGB3,ITGB2,ITGA3,PRKCI,RRAS2,PRKCD,MAPK3,ITGAV,ITGA1,ITGB5,PRKCA
Erythropoietin Signaling	2.68E00	2.39E-01	NaN	RELA,PTPN6,NRAS,MAPK1,RRAS,GRB2,KRAS,SHC1,PRKCI,RRAS2,MAP2K2,PRKCD,PLCG2,MAPK3,MAP2K1,PRKCA
Aldosterone Signaling in Epithelial Cells	2.66E00	1.91E-01	NaN	MAPK1,HSPA6,HSPB8,DNAJC3,KRAS,DNAJA1,HSPA1L,PLCD1,HSPA4,MAP2K2,SLC12A1,MAPK3,HSPE1,DNAJB1,MAP2K1,PRKCA,HSPA4L,HSPH1,HSPA9,HSPD1,HSPA2,HSPA12A,PRKCI,SCNN1G,PRKCD,PLCG2,HSPB11,HSPA13,CRYAA/LOC102724652
Production of Nitric Oxide and Reactive Oxygen Species in Macrophages	2.65E00	1.83E-01	NaN	RELA,APOB,MAPK1,PPP2R2A,APOF,PPP1CB,APOC2,MAPK13,PON1,RHOG,RHOB,PPP1R7,MAPK3,PPM1L,STAT1,TNFRSF1B,MAP2K1,PRKCA,PTPN6,TNFRSF1A,RAC1,PCYOX1,SAA4,TLR2,PPP2CB,PPP2R1A,PRKCI,PPP2R4,PRKCD,PLCG2,CAT,APOC1,PPP2R1B
Telomerase Signaling	2.64E00	2.12E-01	NaN	NRAS,MAPK1,PPP2R2A,GRB2,RRAS,KRAS,PTGES3,HDAC6,PPP2CB,SHC1,PPP2R1A,RRAS2,MAP2K2,PPP2R4,MAPK3,PPM1L,IL2RA,MAP2K1,PPP2R1B,EGFR,IL2RB
Superpathway of Cholesterol Biosynthesis	2.64E00	3.21E-01	NaN	FDPS,PMVK,ACAT2,MVK,ACAT1,HADHB,HMGCS2,HMGCS1,HADHA
Ceramide Signaling	2.64E00	2.25E-01	NaN	RELA,NRAS,TNFRSF1A,RRAS,PPP2R2A,SMPD1,KRAS,PPP2CB,PPP2R1A,RRAS2,PPP2R4,MAPK3,PPM1L,CYCS,TNFRSF1B,MAP2K1,ENPP7,PPP2R1B
P2Y Purigenic Receptor Signaling Pathway	2.62E00	2.02E-01	NaN	RELA,NRAS,GNAS,MAPK1,RRAS,GNB2L1,GNAQ,PRKAR2A,KRAS,GNG7,ITGB3,PLCD1,GNB4,PRKCI,PRKAR2B,RRAS2,MAP2K2,PLCG2,PRKCD,MAPK3,MAP2K1,GNG12,PRKCA,PRKAR1A
Bladder Cancer Signaling	2.59E00	2.18E-01	NaN	NRAS,PA2G4,MAPK1,RRAS,FGF9,MMP15,KRAS,MMP2,PDGFC,PGF,FGFR3,RRAS2,MAP2K2,MMP8,MAPK3,ERBB2,MAP2K1,MMP9,EGFR
NGF Signaling	2.56E00	2.06E-01	NaN	RELA,NRAS,MAPK1,GRB2,RRAS,RPS6KA3,RAC1,SMPD1,CRK,KRAS,BAX,SHC1,RHOG,RRAS2,MAP2K2,PTPN11,CDC42,PLCG2,PRKCD,MAPK3,RPS6KA2,MAP2K1
Antiproliferative Role of Somatostatin Receptor 2	2.54E00	2.38E-01	NaN	PTPN6,NRAS,MAPK1,RRAS,GNB2L1,KRAS,GNG7,GNB4,RRAS2,MAP2K2,PTPN11,MAPK3,NPR1,MAP2K1,GNG12
Glioma Invasiveness Signaling	2.54E00	2.46E-01	NaN	NRAS,MAPK1,RRAS,KRAS,MMP2,ITGB3,RHOG,RRAS2,RHOB,TIMP1,MAPK3,ITGAV,MMP9,ITGB5
Gap Junction Signaling	2.53E00	1.87E-01	NaN	DBN1,MAPK1,CSNK1A1,KRAS,PLCD1,MAP2K2,MAPK3,CTNNB1,MAP2K1,PPP3CA,EGFR,PRKCA,TUBB1,GNAS,NRAS,RRAS,GRB2,CSNK1G3,GNAQ,PRKAR2A,PRKCI,PRKAR2B,RRAS2,TUBB6,TUBB8,NPR1,PRKCD,PLCG2,PRKAR1A
PI3K Signaling in B Lymphocytes	2.51E00	1.95E-01	NaN	CD81,RELA,CALML5,NRAS,MAPK1,RRAS,CHP1,RAC1,KRAS,ATF6,PLCD1,PRKCI,RRAS2,CAMK2D,MAP2K2,CD40,SYK,PLCG2,VAV3,MAPK3,LYN,ATF6B,MAP2K1,PPP3CA,CAMK2G
Thyroid Cancer Signaling	2.51E00	2.75E-01	NaN	SHC1,NTRK2,NRAS,RRAS2,MAP2K2,MAPK1,RRAS,MAPK3,KRAS,CTNNB1,MAP2K1
Endometrial Cancer Signaling	2.46E00	2.5E-01	NaN	CTNNA2,NRAS,RRAS2,MAP2K2,MAPK1,GRB2,RRAS,MAPK3,CTNNA1,KRAS,ERBB2,CTNNB1,MAP2K1
Protein Kinase A Signaling	2.43E00	1.55E-01	NaN	ENPP6,PTPN23,MAPK1,GNB2L1,ACP1,MYL6B,GSK3A,GNB4,DUSP3,GYS1,CAMK2D,MAP2K2,PPP1R7,PTPRO,MAPK3,PGP,GNA13,APEX1,GNG12,PTPN6,PTPRM,TTN,PDE8A,PYGM,PTPN11,PTPRB,PLCG2,PRKCD,H1F0,CAMK2G,RELA,PTPN13,PPP1CB,MYLK,PTPRF,GNG7,PLCD1,SMO,PTPRZ1,CTNNB1,MAP2K1,PTPRN,VASP,PPP3CA,MYL12A,PRKCA,CALML5,PTPRK,GNAS,CHP1,PRKAR2A,GNAQ,PYGB,PYGL,HIST1H1B,PRKAR2B,PRKCI,FLNC,ADD1,PRKAR1A
Chemokine Signaling	2.41E00	2.25E-01	NaN	CALML5,NRAS,MAPK1,RRAS,GNAQ,PPP1CB,KRAS,MAPK13,CAMK2D,RRAS2,MAP2K2,MAPK3,PLCG2,MAP2K1,CAMK2G,PRKCA
Superpathway of Serine and Glycine Biosynthesis I	2.41E00	5.71E-01	NaN	PSAT1,PSPH,PHGDH,SHMT2
Acetyl-CoA Biosynthesis I (Pyruvate Dehydrogenase Complex)	2.41E00	5.71E-01	NaN	PDHA1,DLAT,DLD,PDHB
nNOS Signaling in Neurons	2.39E00	2.55E-01	NaN	CAPN5,CALML5,PRKCI,CAPNS1,PRKCD,CAPN1,CHP1,CAPN2,CAPN7,PPP3CA,PFKM,PRKCA
14-3-3-mediated Signaling	2.39E00	1.97E-01	NaN	TUBB1,NRAS,MAPK1,TNFRSF1A,GRB2,RRAS,STK11,VIM,GSK3A,KRAS,BAX,PLCD1,PRKCI,RRAS2,TUBB6,MAP2K2,TUBB8,MAPT,PRKCD,PLCG2,MAPK3,MAP2K1,PRKCA
Gluconeogenesis I	2.39E00	3.2E-01	NaN	PGK2,ENO3,PGAM2,PGAM4,ME1,GAPDHS,MDH2,BPGM
Superpathway of Inositol Phosphate Compounds	2.35E00	1.74E-01	NaN	MINPP1,PTPN23,PTPN13,EPHX2,ACP1,NUDT2,ACP5,PPP4C,PTPRF,PLCD1,CA3,SET,ATP1A1,PTPRO,PPP1R7,PDCD1,NUDT4,ALPL,PTPRN,PPP3CA,PTPN6,PGAM4,PTPRM,NUDT5,PI4K2A,PTPN11,PDXP,PPP2R4,PLCG2,ITPKC,DUSP23,SSH3,THTPA,NUDT1
Amyotrophic Lateral Sclerosis Signaling	2.34E00	2.04E-01	NaN	CAPN5,PRPH,RAB5C,GPX1,RAC1,RAB5B,BAX,PDGFC,PGF,CCS,RAB5A,PAK1,CAPNS1,CAPN1,CAT,GLUL,CAPN2,CYCS,CAPN7,PPP3CA
B Cell Receptor Signaling	2.33E00	1.78E-01	NaN	RAP2B,RAC2,RAP2A,RELA,MAPK1,KRAS,GSK3A,MAPK13,SHC1,CAMK2D,MAP2K2,CFL2,MAPK3,MAP2K1,PPP3CA,CALML5,PTPN6,NRAS,RRAS,GRB2,FCGR2A,CSK,RAC1,RRAS2,PTPN11,CDC42,VAV3,SYK,PLCG2,LYN,CAMK2G
HGF Signaling	2.32E00	2E-01	NaN	ITGB1,NRAS,MAPK1,GRB2,RRAS,CRKL,RAC1,KRAS,MET,PAK1,ITGA3,PRKCI,RRAS2,MAP2K2,PTPN11,CDC42,PLCG2,PRKCD,MAPK3,MAP2K1,PRKCA
Graft-versus-Host Disease Signaling	2.31E00	2.5E-01	NaN	HLA-G,KIR2DL1/KIR2DL3,IL18,HLA-A,HLA-C,HLA-DMA,HLA-DRA,IL36RN,HLA-B,HLA-DMB,IL36A,HLA-E
Uracil Degradation II (Reductive)	2.31E00	7.5E-01	NaN	DPYSL2,DPYS,UPB1
Heme Degradation	2.31E00	7.5E-01	NaN	HMOX1,BLVRA,HMOX2
PRPP Biosynthesis I	2.31E00	7.5E-01	NaN	PRPS1L1,PRPS2,PRPS1
Phenylethylamine Degradation I	2.31E00	7.5E-01	NaN	AOC3,ALDH2,ALDH3A2
Myo-inositol Biosynthesis	2.31E00	7.5E-01	NaN	IMPA1,IMPAD1,IMPA2
Thymine Degradation	2.31E00	7.5E-01	NaN	DPYSL2,DPYS,UPB1
Phenylalanine Degradation I (Aerobic)	2.31E00	7.5E-01	NaN	PAH,PCBD1,QDPR
LPS-stimulated MAPK Signaling	2.29E00	2.19E-01	NaN	RELA,NRAS,MAPK1,RRAS,RAC1,KRAS,MAPK13,PAK1,PRKCI,RRAS2,MAP2K2,CDC42,MAPK3,PRKCD,MAP2K1,PRKCA
Prolactin Signaling	2.29E00	2.19E-01	NaN	NRAS,MAPK1,GRB2,RRAS,KRAS,SHC1,RRAS2,PRKCI,PTPN11,MAP2K2,PLCG2,MAPK3,PRKCD,STAT1,MAP2K1,PRKCA
FLT3 Signaling in Hematopoietic Progenitor Cells	2.23E00	2.16E-01	NaN	NRAS,MAPK1,GRB2,RRAS,FLT3,RPS6KA3,KRAS,MAPK13,SHC1,RRAS2,MAP2K2,PTPN11,MAPK3,RPS6KA2,STAT1,MAP2K1
Granulocyte Adhesion and Diapedesis	2.22E00	1.75E-01	NaN	SELL,MMP15,SDC4,ITGB3,IL1R2,ITGA3,CXCR2,MMP8,CCL15,TNFRSF1B,IL1RAP,ITGB1,SDC1,TNFRSF1A,PF4,IL36A,MMP2,IL1R1,C5,ITGB2,IL18,ITGAM,CDH5,SELP,JAM3,IL36RN,PECAM1,ITGA1,IL1RAPL1,CX3CL1,MMP9
GDNF Family Ligand-Receptor Interactions	2.2E00	2.21E-01	NaN	NRAS,MAPK1,GRB2,RRAS,RAC1,KRAS,GFRA2,NCK1,SHC1,RRAS2,MAP2K2,CDC42,PLCG2,MAPK3,MAP2K1
Fc Epsilon RI Signaling	2.18E00	1.94E-01	NaN	RAC2,NRAS,MAPK1,GRB2,RRAS,RAC1,KRAS,MAPK13,RRAS2,PLA2G4D,PRKCI,MAP2K2,PTPN11,SYK,PLCG2,PRKCD,VAV3,MAPK3,LYN,MAP2K1,PRKCA
UVA-Induced MAPK Signaling	2.17E00	2.05E-01	NaN	NRAS,MAPK1,RRAS,PARP4,ART1,RPS6KA3,SMPD1,KRAS,MAPK13,PLCD1,RRAS2,PLCG2,MAPK3,CYCS,RPS6KA2,STAT1,EGFR,PRKCA
Glucose and Glucose-1-phosphate Degradation	2.15E00	5E-01	NaN	HK1,PGM3,RGN,PGM2
Superoxide Radicals Degradation	2.15E00	5E-01	NaN	TYRP1,SOD2,CAT,NQO1
Polyamine Regulation in Colon Cancer	2.13E00	3.18E-01	NaN	PSMA8,PSME1,PSMF1,PSME2,SAT2,KRAS,CTNNB1
Role of JAK1 and JAK3 in γc Cytokine Signaling	2.12E00	2.22E-01	NaN	IL7R,SHC1,RRAS2,NRAS,PTPN11,MAPK1,RRAS,GRB2,SYK,MAPK3,IL2RA,KRAS,STAT1,IL2RB
PI3K/AKT Signaling	2.12E00	1.87E-01	NaN	ITGB1,RELA,CDC37,NRAS,MAPK1,PPP2R2A,GRB2,RRAS,GSK3A,KRAS,PPP2CB,SHC1,ITGA3,PPP2R1A,GYS1,RRAS2,MAP2K2,PPP2R4,MAPK3,PPM1L,CTNNB1,MAP2K1,PPP2R1B
BMP signaling pathway	2.11E00	2.11E-01	NaN	RELA,RRAS2,PRKAR2B,NRAS,MAP2K2,MAPK1,RRAS,GRB2,MAPK3,PRKAR2A,BMPR2,KRAS,MAPK13,BMP6,MAP2K1,PRKAR1A
ErbB2-ErbB3 Signaling	2.1E00	2.28E-01	NaN	SHC1,RRAS2,NRAS,MAP2K2,MAPK1,RRAS,GRB2,MAPK3,ERBB3,KRAS,GSK3A,ERBB2,MAP2K1
Inhibition of Matrix Metalloproteases	2.09E00	2.56E-01	NaN	SDC1,TIMP1,MMP8,RECK,MMP15,THBS2,ADAM10,MMP2,TFPI2,MMP9
Gα12/13 Signaling	2.08E00	1.88E-01	NaN	RELA,NRAS,CDH4,MAPK1,RRAS,MYL6B,KRAS,CDH19,RRAS2,CDH5,MAP2K2,CDH3,CDC42,VAV3,CDH20,MAPK3,CDH17,CDH8,GNA13,CTNNB1,MAP2K1,MYL12A
IGF-1 Signaling	2.06E00	1.96E-01	NaN	CSNK2A1,NRAS,MAPK1,GRB2,RRAS,PRKAR2A,KRAS,SHC1,RRAS2,PRKCI,PRKAR2B,MAP2K2,PTPN11,MAPK3,IGFBP1,CSNK2B,CYR61,MAP2K1,PRKAR1A
Role of NANOG in Mammalian Embryonic Stem Cell Pluripotency	2.04E00	1.89E-01	NaN	NRAS,MAPK1,FZD3,GRB2,RRAS,BMPR2,FZD9,KRAS,FZD1,LIFR,FZD8,SHC1,RRAS2,MAP2K2,MAPK3,SMO,FZD6,BMP6,CTNNB1,MAP2K1,FZD2
Dopamine Receptor Signaling	2E00	2.05E-01	NaN	GNAS,PPP2R2A,PRKAR2A,PPP1CB,PPP2CB,PPP2R1A,PRKAR2B,PPP1R7,PPP2R4,COMT,PPM1L,SPR,PCBD1,PPP2R1B,PRKAR1A,QDPR
Aryl Hydrocarbon Receptor Signaling	2E00	1.79E-01	NaN	GSTM1,ALDH4A1,RELA,GSTM5,MAPK1,NQO2,NQO1,ALDH8A1,BAX,ALDH9A1,GSTT1,PTGES3,TGM2,GSTM2,ALDH1L2,ALDH1A3,ALDH3A2,MAPK3,ALDH1A2,NEDD8,ALDH16A1,ALDH3A1,ALDH6A1,ALDH7A1,GSTK1
Non-Small Cell Lung Cancer Signaling	2E00	2.15E-01	NaN	FHIT,NRAS,PA2G4,MAPK1,GRB2,RRAS,KRAS,RRAS2,MAP2K2,MAPK3,ERBB2,MAP2K1,EGFR,PRKCA
FGF Signaling	1.98E00	2E-01	NaN	PTPN6,MAPK1,GRB2,FGF9,CRKL,FGFR1,RAC1,FGFR2,CRK,MAPK13,FGFR3,MET,PTPN11,FGFR4,MAPK3,MAP2K1,PRKCA
JAK/Stat Signaling	1.97E00	2.08E-01	NaN	SHC1,RELA,PTPN6,RRAS2,NRAS,PTPN11,MAP2K2,MAPK1,RRAS,GRB2,MAPK3,GNAQ,KRAS,STAT1,MAP2K1
Dendritic Cell Maturation	1.97E00	1.69E-01	NaN	RELA,MAPK1,HLA-A,HLA-B,MAPK13,PLCD1,HLA-DMA,MAPK3,HLA-DRB3,HLA-DRA,HLA-DMB,LY75,TLR3,LTBR,STAT1,TNFRSF1B,FCGR2A,TNFRSF1A,IL36A,COL2A1,CD58,TLR2,IL18,CD40,HLA-C,FSCN1,PLCG2,IL36RN,IFNAR1,COL3A1
Pancreatic Adenocarcinoma Signaling	1.96E00	1.89E-01	NaN	RELA,RALA,PA2G4,MAPK1,GRB2,RAC1,KRAS,PDGFC,PGF,HMOX1,MAP2K2,CDC42,MAPK3,GPLD1,ERBB2,STAT1,NOTCH1,MAP2K1,MMP9,EGFR
Serine Biosynthesis	1.95E00	6E-01	NaN	PSAT1,PSPH,PHGDH
CMP-N-acetylneuraminate Biosynthesis I (Eukaryotes)	1.95E00	6E-01	NaN	NAGK,CMAS,NANS
2-oxobutanoate Degradation I	1.95E00	6E-01	NaN	PCCA,DLD,PCCB
Tyrosine Degradation I	1.95E00	6E-01	NaN	GSTZ1,HPD,FAH
Regulation of IL-2 Expression in Activated and Anergic T Lymphocytes	1.95E00	2.03E-01	NaN	RELA,CALML5,NRAS,MAPK1,GRB2,RRAS,CHP1,RAC1,KRAS,RRAS2,MAP2K2,MAPK3,VAV3,PLCG2,MAP2K1,PPP3CA
Angiopoietin Signaling	1.94E00	2.12E-01	NaN	RELA,PAK4,NRAS,ANGPT1,GRB2,RRAS,CRK,KRAS,NCK1,ANGPTL1,PAK1,RRAS2,PTPN11,PAK2
eNOS Signaling	1.92E00	1.76E-01	NaN	PRKAB1,HSPA6,PDGFC,HSPA1L,PGF,HSPA4,STUB1,PRKAA1,AQP2,DNM2,PRKCA,CALML5,GNAS,FLT4,HSPA9,PRKAR2A,GNAQ,AQP1,HSPA2,PRKCI,PRKAR2B,PLCG2,PRKCD,KDR,PRKAR1A
Cardiac Hypertrophy Signaling	1.92E00	1.61E-01	NaN	MAPK1,GNB2L1,GNA11,ATF6,KRAS,MYL6B,MAPK13,GNG7,PLCD1,GNB4,RHOG,RHOB,MAP2K2,GNAT1,MAPK3,GNA13,MAP2K1,PPP3CA,GNG12,MYL12A,CALML5,GNAS,NRAS,GRB2,RRAS,IL6R,CHP1,PRKAR2A,GNAQ,ADSS,RRAS2,PRKAR2B,PLCG2,GNAO1,GNAL,PRKAR1A
β-alanine Degradation I	1.92E00	1E00	NaN	ABAT,ALDH6A1
Alanine Degradation III	1.92E00	1E00	NaN	GPT,GPT2
Alanine Biosynthesis II	1.92E00	1E00	NaN	GPT,GPT2
Glycine Degradation (Creatine Biosynthesis)	1.92E00	1E00	NaN	GAMT,GATM
GDP-L-fucose Biosynthesis I (from GDP-D-mannose)	1.92E00	1E00	NaN	TSTA3,GMDS
Superpathway of D-myo-inositol (1,4,5)-trisphosphate Metabolism	1.91E00	2.92E-01	NaN	MINPP1,IMPA1,INPP1,IMPAD1,ITPKC,BPNT1,IMPA2
Unfolded protein response	1.89E00	2.22E-01	NaN	HSPA4,MBTPS1,HSPH1,HSPA9,HSPA6,DNAJC3,CANX,DNAJA2,ATF6,OS9,HSPA2,HSPA1L
Serotonin Degradation	1.88E00	2.09E-01	NaN	HSD17B10,ADH6,ALDH2,ALDH4A1,ALDH1A3,DHRS2,SULT1A1,ALDH3A2,ALDH1A2,ADH1C,B3GAT3,ALDH3A1,ALDH9A1,ALDH7A1
Glutathione Redox Reactions I	1.87E00	3.16E-01	NaN	GSTZ1,GSR,GPX1,GPX4,GSTT1,GSTK1
Role of JAK family kinases in IL-6-type Cytokine Signaling	1.81E00	2.8E-01	NaN	PTPN11,MAPK1,MAPK3,IL6R,OSMR,MAPK13,STAT1
Type I Diabetes Mellitus Signaling	1.79E00	1.82E-01	NaN	RELA,MAPK1,TNFRSF1A,HLA-A,HLA-B,HSPD1,MAPK13,IL1R1,HLA-G,TRADD,HLA-DMA,HLA-C,HLA-DRA,HLA-DMB,CYCS,STAT1,TNFRSF1B,IL1RAP,PTPRN,HLA-E
Wnt/Ca+ pathway	1.77E00	2.14E-01	NaN	PLCD1,FZD8,RELA,FZD3,PLCG2,SMO,FZD6,FZD9,FZD1,FZD2,PPP3CA,PRKCA
Granzyme A Signaling	1.76E00	3E-01	NaN	HIST1H1B,ANP32A,SET,HMGB2,H1F0,APEX1
Gαq Signaling	1.75E00	1.7E-01	NaN	RELA,MAPK1,GNA11,GNB2L1,GNG7,GNB4,HMOX1,GYS1,RHOG,MAP2K2,RHOB,MAPK3,GPLD1,MAP2K1,GNG12,PPP3CA,PRKCA,CALML5,GNAS,CSK,CHP1,GNAQ,PRKCI,PRKCD,PLCG2
PCP pathway	1.74E00	2.06E-01	NaN	CELSR1,ROR2,FZD8,SDC1,FZD3,SMO,FZD6,RAC1,CTHRC1,FZD9,SDC4,FZD1,FZD2
γ-glutamyl Cycle	1.73E00	3.33E-01	NaN	OPLAH,GGTLC1,GCLC,GSS,GGACT
Cardiac β-adrenergic Signaling	1.73E00	1.73E-01	NaN	ENPP6,GNAS,PPP2R2A,GNB2L1,PRKAR2A,PPP1CB,ATP2A3,SLC8A2,ATP2A2,GNG7,PDE8A,PPP2CB,GNB4,PPP2R1A,PRKAR2B,PPP2R4,PPP1R7,PPM1L,SLC8A1,PPP2R1B,APEX1,GNG12,PRKAR1A
Lipid Antigen Presentation by CD1	1.71E00	2.69E-01	NaN	AP2M1,AP2A1,ARF6,AP2B1,CANX,AP1B1,AP2A2
Glycerol Degradation I	1.69E00	5E-01	NaN	GK2,GK,GPD2
UDP-N-acetyl-D-glucosamine Biosynthesis II	1.69E00	5E-01	NaN	GFPT1,PGM3,GFPT2
Rapoport-Luebering Glycolytic Shunt	1.69E00	5E-01	NaN	MINPP1,PGAM2,BPGM
AMPK Signaling	1.67E00	1.62E-01	NaN	CAB39,GNAS,MAPK1,PRKAB1,PPP2R2A,STK11,AK3,PRKAR2A,ADIPOQ,PFKP,PFKL,MAPK13,PFKFB2,PFKM,PPP2CB,PPP2R1A,AK1,PRKAR2B,GYS1,PCK2,PPP2R4,FASN,PPM1L,PRKAA1,AK4,PPM1A,AK2,PPP2R1B,PRKAR1A
Factors Promoting Cardiogenesis in Vertebrates	1.66E00	1.85E-01	NaN	FZD3,TGFBR3,LRP6,ACVR1,BMPR2,FZD9,FZD1,ACVR2B,FZD8,PRKCI,PRKCD,SMO,FZD6,BMP6,CTNNB1,FZD2,PRKCA
Relaxin Signaling	1.66E00	1.7E-01	NaN	ENPP6,RELA,GNAS,MAPK1,GNA11,GNB2L1,GNAQ,PRKAR2A,GNG7,PDE8A,GNB4,PRKAR2B,GNAT1,NPR1,MAPK3,GNAO1,GNA13,MAP2K1,APEX1,GNG12,MMP9,GNAL,PRKAR1A
IL-15 Production	1.63E00	2.59E-01	NaN	RELA,PRKCI,TWF1,PTK6,STAT1,FRK,PTK7
Retinoate Biosynthesis I	1.62E00	2.42E-01	NaN	AKR1C3,ALDH1A3,ALDH1A2,ALDH8A1,ADH1C,RBP2,AKR1C4,AKR1B10
Nitric Oxide Signaling in the Cardiovascular System	1.62E00	1.8E-01	NaN	CALML5,MAPK1,FLT4,PRKAR2A,ATP2A3,PDGFC,ATP2A2,PGF,PRKCI,PRKAR2B,MAP2K2,PRKCD,MAPK3,PRKAA1,KDR,MAP2K1,PRKAR1A,PRKCA
Reelin Signaling in Neurons	1.62E00	1.9E-01	NaN	ITGB1,PAFAH1B2,CRKL,VLDLR,FRK,ITGB3,ITGB2,YES1,ITGA3,MAPT,LYN,ITGA1,LRP8,PAFAH1B1,PAFAH1B3
Acute Myeloid Leukemia Signaling	1.62E00	1.9E-01	NaN	RELA,NRAS,MAPK1,GRB2,RRAS,FLT3,KRAS,CSF1R,RRAS2,MAP2K2,CSF2RA,MAPK3,KIT,IDH2,MAP2K1
IL-15 Signaling	1.58E00	1.97E-01	NaN	SHC1,RELA,RRAS2,NRAS,MAP2K2,MAPK1,RRAS,MAPK3,SYK,KRAS,MAPK13,MAP2K1,IL2RB
phagosome formation	1.55E00	1.74E-01	NaN	MRC1,ITGB1,MRC2,FCGR2A,PLA2R1,PLCD1,TLR2,ITGA3,CLEC7A,MBL2,PRKCI,RHOG,RHOB,PLCG2,PRKCD,SYK,TLR3,PRKCA,FCAMR
PXR/RXR Activation	1.53E00	1.94E-01	NaN	ABCB1,GSTM1,RELA,PRKAR2B,GSTM2,PCK2,ALDH3A2,PRKAR2A,IGFBP1,CES2,HMGCS2,PAPSS2,PRKAR1A
Neurotrophin/TRK Signaling	1.53E00	1.94E-01	NaN	SHC1,RRAS2,NTRK2,NRAS,PTPN11,MAP2K2,MAPK1,CDC42,RRAS,GRB2,MAPK3,KRAS,MAP2K1
Autoimmune Thyroid Disease Signaling	1.53E00	2.13E-01	NaN	HLA-G,CD40,HLA-A,HLA-C,HLA-DMA,HLA-DRA,HLA-B,HLA-DMB,HLA-E,TG
FcγRIIB Signaling in B Lymphocytes	1.5E00	2.2E-01	NaN	SHC1,NRAS,RRAS2,GRB2,RRAS,PLCG2,SYK,LYN,KRAS
IL-10 Signaling	1.49E00	1.91E-01	NaN	IL1R2,HMOX1,RELA,IL18,MAPK1,BLVRA,FCGR2A,IL36RN,IL36A,MAPK13,IL1R1,IL1RAPL1,IL1RAP
GDP-glucose Biosynthesis	1.48E00	4.29E-01	NaN	HK1,PGM3,PGM2
Corticotropin Releasing Hormone Signaling	1.47E00	1.71E-01	NaN	CALML5,GNAS,MAPK1,ARPC5,GNAQ,PRKAR2A,MAPK13,PRKAR2B,PRKCI,MAP2K2,NPR1,PLCG2,MAPK3,PRKCD,GNAO1,SMO,MAP2K1,PRKCA,PRKAR1A
Trehalose Degradation II (Trehalase)	1.47E00	6.67E-01	NaN	HK1,TREH
NADH Repair	1.47E00	6.67E-01	NaN	APOA1BP,CARKD
5-aminoimidazole Ribonucleotide Biosynthesis I	1.47E00	6.67E-01	NaN	PFAS,GART
Coenzyme A Biosynthesis	1.47E00	6.67E-01	NaN	PPCS,COASY
Glutathione Biosynthesis	1.47E00	6.67E-01	NaN	GCLC,GSS
Inosine-5'-phosphate Biosynthesis II	1.47E00	6.67E-01	NaN	PAICS,ATIC
Hypusine Biosynthesis	1.47E00	6.67E-01	NaN	EIF5A,DOHH
Oxidized GTP and dGTP Detoxification	1.47E00	6.67E-01	NaN	RUVBL2,NUDT1
S-adenosyl-L-methionine Biosynthesis	1.47E00	6.67E-01	NaN	MAT2B,MAT2A
Tyrosine Biosynthesis IV	1.47E00	6.67E-01	NaN	PAH,PCBD1
4-aminobutyrate Degradation I	1.47E00	6.67E-01	NaN	SUCLG2,ABAT
ILK Signaling	1.47E00	1.56E-01	NaN	RELA,MAPK1,PPP2R2A,GSK3A,MYL6B,PDGFC,ITGB3,PGF,NCK2,RHOG,CFL2,RHOB,MAPK3,PPM1L,VCL,CTNNB1,ITGB5,ITGB1,TNFRSF1A,MYH14,VIM,PPP2CB,ITGB2,PPP2R1A,FLNC,PPP2R4,CDC42,PPP2R1B,MMP9
IL-12 Signaling and Production in Macrophages	1.44E00	1.64E-01	NaN	RELA,APOB,MAPK1,APOF,RAB7A,APOC2,ALOX12,PCYOX1,MAPK13,SAA4,TLR2,PON1,IL18,PRKCI,MAP2K2,CD40,PRKCD,MAPK3,APOC1,STAT1,MAP2K1,PRKCA
Human Embryonic Stem Cell Pluripotency	1.44E00	1.64E-01	NaN	GNAS,FZD3,PDGFA,FGFR1,ACVR1,FGFR2,BMPR2,GSK3A,FZD9,FZD1,PDGFC,FGFR3,FZD8,NTRK2,FGFR4,PDGFRA,SMO,FZD6,PDGFD,BMP6,CTNNB1,FZD2
Role of MAPK Signaling in the Pathogenesis of Influenza	1.44E00	1.88E-01	NaN	RRAS2,PLA2G4D,NRAS,MAP2K2,MAPK1,RRAS,MAPK3,PLA2R1,KRAS,BAX,MAPK13,MAP2K1,PRKCA
HMGB1 Signaling	1.42E00	1.67E-01	NaN	RELA,NRAS,MAPK1,TNFRSF1A,RRAS,RAC1,KRAS,MAPK13,IL1R1,HMGB1,IL18,RRAS2,RHOG,MAP2K2,RHOB,CDC42,MAPK3,TNFRSF1B,MAP2K1,PLAT
EGF Signaling	1.4E00	1.96E-01	NaN	SHC1,CSNK2A1,MAPK1,GRB2,MAPK3,CSNK2B,MAPK13,STAT1,MAP2K1,PRKCA,EGFR
Estrogen-Dependent Breast Cancer Signaling	1.4E00	1.9E-01	NaN	HSD17B10,RELA,NRAS,RRAS2,MAPK1,RRAS,MAPK3,AKR1B15,KRAS,AKR1C4,HSD17B4,EGFR
D-myo-inositol (1,4,5)-trisphosphate Degradation	1.39E00	2.78E-01	NaN	IMPA1,INPP1,IMPAD1,BPNT1,IMPA2
Tumoricidal Function of Hepatic Natural Killer Cells	1.38E00	2.5E-01	NaN	SERPINB9,SRGN,CYCS,BAX,DFFA,AIFM1
Calcium-induced T Lymphocyte Apoptosis	1.35E00	1.88E-01	NaN	CALML5,PRKCI,HLA-DMA,PRKCD,HLA-DRA,HLA-DMB,CHP1,ATP2A3,CAPN2,ATP2A2,PPP3CA,PRKCA
Pyridoxal 5'-phosphate Salvage Pathway	1.35E00	1.88E-01	NaN	PDXK,PAK1,MAP2K2,PNPO,MAPK1,PRKCD,MAPK3,PAK2,PRKAA1,CSNK1A1,POMK,MAP2K1
Bile Acid Biosynthesis, Neutral Pathway	1.33E00	3.08E-01	NaN	AKR1C1/AKR1C2,AKR1C3,SCP2,AKR1C4
Guanosine Nucleotides Degradation III	1.33E00	3.08E-01	NaN	NT5C3A,GDA,NT5C2,AOX1
Salvage Pathways of Pyrimidine Ribonucleotides	1.33E00	1.72E-01	NaN	MAPK1,UPP1,CSNK1A1,CDA,APOBEC3A,PAK1,AK1,MAP2K2,PRKCD,MAPK3,PAK2,PRKAA1,AK4,CMPK1,POMK,MAP2K1
Systemic Lupus Erythematosus Signaling	1.33E00	1.49E-01	NaN	MAPK1,HLA-A,HNRNPA2B1,HLA-B,KRAS,C8A,HLA-G,MAPK3,EFTUD2,LSM3,SNRPD3,HNRNPC,PTPN6,NRAS,RRAS,GRB2,FCGR2A,IL6R,IL36A,C5,IL18,LSM8,RRAS2,CD40,HLA-C,PLCG2,IL36RN,LYN,C8B,C6,HLA-E,C8G
Dopamine-DARPP32 Feedback in cAMP Signaling	1.32E00	1.55E-01	NaN	PPP2R2A,CSNK1A1,PPP1CB,ATP2A2,PLCD1,PPP1R7,PPM1L,PPP3CA,PRKCA,CALML5,GNAS,CSNK1G3,CHP1,PRKAR2A,GNAQ,ATP2A3,PPP2CB,PPP2R1A,PRKAR2B,PRKCI,PPP2R4,PRKCD,PLCG2,PPP2R1B,PRKAR1A
Airway Pathology in Chronic Obstructive Pulmonary Disease	1.31E00	3.75E-01	NaN	MMP8,MMP2,MMP9
Tryptophan Degradation to 2-amino-3-carboxymuconate Semialdehyde	1.31E00	3.75E-01	NaN	AFMID,HAAO,KYNU
Salvage Pathways of Pyrimidine Deoxyribonucleotides	1.31E00	3.75E-01	NaN	TYMP,CDA,APOBEC3A
IL-17A Signaling in Gastric Cells	1.3E00	2.4E-01	NaN	RELA,MAPK1,MAPK3,IL17RC,MAPK13,EGFR
Cysteine Biosynthesis III (mammalia)	1.3E00	2.63E-01	NaN	AHCYL1,PRMT5,MAT2B,MAT2A,CTH
TGF-β Signaling	1.29E00	1.72E-01	NaN	NRAS,MAPK1,GRB2,RRAS,ACVR1,BMPR2,KRAS,MAPK13,ACVR2B,INHBC,RRAS2,MAP2K2,CDC42,MAPK3,MAP2K1
PKCθ Signaling in T Lymphocytes	1.24E00	1.61E-01	NaN	RELA,RAC2,NRAS,MAPK1,GRB2,RRAS,CHP1,RAC1,KRAS,CAMK2D,RRAS2,HLA-DMA,MAPK3,VAV3,PLCG2,HLA-DRA,HLA-DMB,PPP3CA,CAMK2G
Endothelin-1 Signaling	1.23E00	1.51E-01	NaN	MAPK1,PLA2R1,GNA11,KRAS,MAPK13,PLCD1,SHC1,HMOX1,GNAT1,MAPK3,GPLD1,ECE1,GNA13,PRKCA,GNAS,NRAS,RRAS,GRB2,GNAQ,PLA2G4D,PRKCI,RRAS2,PLCG2,PRKCD,GNAO1,GNAL
Leptin Signaling in Obesity	1.23E00	1.76E-01	NaN	PLCD1,PRKAR2B,GNAS,PTPN11,MAP2K2,MAPK1,GRB2,MAPK3,PLCG2,PRKAR2A,AGRP,MAP2K1,PRKAR1A
Urate Biosynthesis/Inosine 5'-phosphate Degradation	1.23E00	2.86E-01	NaN	NT5C3A,IMPDH2,NT5C2,AOX1
Phenylalanine Degradation IV (Mammalian, via Side Chain)	1.23E00	2.86E-01	NaN	ALDH2,HPD,ALDH3A2,GOT2
Purine Nucleotides Degradation II (Aerobic)	1.21E00	2.5E-01	NaN	NT5C3A,GDA,IMPDH2,NT5C2,AOX1
2-ketoglutarate Dehydrogenase Complex	1.2E00	5E-01	NaN	DLD,OGDH
Methylmalonyl Pathway	1.2E00	5E-01	NaN	PCCA,PCCB
Glutathione Redox Reactions II	1.2E00	5E-01	NaN	GSR,GLRX
Arginine Degradation I (Arginase Pathway)	1.2E00	5E-01	NaN	ALDH4A1,ARG1
Molybdenum Cofactor Biosynthesis	1.2E00	5E-01	NaN	MOCS2,GPHN
Acetate Conversion to Acetyl-CoA	1.2E00	5E-01	NaN	ACSS2,ACSL1
Agranulocyte Adhesion and Diapedesis	1.2E00	1.48E-01	NaN	AOC3,ITGB1,SELL,TNFRSF1A,MYH14,PF4,MMP15,IL36A,MMP2,MYL6B,IL1R1,SDC4,C5,ITGB2,IL18,ITGA3,PODXL2,CDH5,SELP,JAM3,CXCR2,MMP8,IL36RN,PECAM1,ITGA1,CCL15,CX3CL1,MMP9
FXR/RXR Activation	1.2E00	1.57E-01	NaN	SDC1,APOB,PKLR,APOF,FETUB,IL36A,APOC2,PCYOX1,SAA4,VLDLR,PON1,IL18,PCK2,ABCB4,FGFR4,FASN,IL36RN,LPL,APOC1,PLTP
G Protein Signaling Mediated by Tubby	1.19E00	2.12E-01	NaN	GNB4,GNAS,PLCG2,GNB2L1,GNAQ,GNG12,GNG7
Leucine Degradation I	1.17E00	3.33E-01	NaN	BCAT2,MCCC1,ACADM
CCR5 Signaling in Macrophages	1.14E00	1.74E-01	NaN	GNB4,CALML5,GNAS,PRKCI,MAPK1,PRKCD,PLCG2,GNB2L1,MAPK13,GNG12,GNG7,PRKCA
Growth Hormone Signaling	1.14E00	1.74E-01	NaN	IGF2,PTPN6,PRKCI,GHR,MAPK1,PRKCD,PLCG2,MAPK3,RPS6KA3,RPS6KA2,STAT1,PRKCA
Endoplasmic Reticulum Stress Pathway	1.14E00	2.38E-01	NaN	MBTPS1,DNAJC3,ATF6,EIF2S1,TAOK3
NAD biosynthesis II (from tryptophan)	1.13E00	2.67E-01	NaN	AFMID,HAAO,QPRT,KYNU
Chronic Myeloid Leukemia Signaling	1.08E00	1.61E-01	NaN	RELA,NRAS,PA2G4,MAPK1,GRB2,RRAS,CRKL,CRK,KRAS,HDAC6,RRAS2,PTPN11,MAP2K2,MAPK3,MAP2K1
Melanoma Signaling	1.07E00	1.9E-01	NaN	NRAS,RRAS2,MAP2K2,MAPK1,RRAS,MAPK3,KRAS,MAP2K1
SAPK/JNK Signaling	1.05E00	1.6E-01	NaN	RAC2,NRAS,GRB2,RRAS,CRKL,RAC1,CRK,KRAS,HNRNPK,GNG7,SHC1,TRADD,RRAS2,CDC42,GNA13
Granzyme B Signaling	1.04E00	2.5E-01	NaN	LMNB2,CYCS,LMNB1,DFFA
Methylglyoxal Degradation III	1.04E00	2.5E-01	NaN	AKR1C1/AKR1C2,AKR1C3,AKR1B15,AKR1B10
Parkinson's Signaling	1.04E00	2.5E-01	NaN	UCHL1,MAPK1,CYCS,MAPK13
Heparan Sulfate Biosynthesis	1.04E00	1.75E-01	NaN	HS6ST1,XYLT2,SULT1C2,SULT1A1,CHST3,HS6ST2,CHST10,B3GAT3,EXTL2,SULT2B1
HIF1α Signaling	1.04E00	1.57E-01	NaN	NRAS,MAPK1,RRAS,MMP15,KRAS,MMP2,MAPK13,TCEB2,PDGFC,TCEB1,PGF,RRAS2,MAPK3,MMP8,APEX1,MMP9
Glutathione-mediated Detoxification	1.04E00	2.07E-01	NaN	GSTZ1,GSTM1,GSTM2,GSTM5,GSTT1,GSTK1
Pyrimidine Ribonucleotides Interconversion	1.04E00	2.07E-01	NaN	NUDT5,AK1,ENTPD6,AK4,CMPK1,DDX3X
IL-17 Signaling	1.03E00	1.67E-01	NaN	RELA,NRAS,RRAS2,MAP2K2,MAPK1,RRAS,TIMP1,MAPK3,IL17RC,KRAS,MAPK13,MAP2K1
Protein Citrullination	1.02E00	4E-01	NaN	PADI4,PADI1
Tetrahydrofolate Salvage from 5,10-methenyltetrahydrofolate	1.02E00	4E-01	NaN	MTHFD1,GART
Glutamate Degradation III (via 4-aminobutyrate)	1.02E00	4E-01	NaN	SUCLG2,ABAT
Folate Polyglutamylation	1.02E00	4E-01	NaN	MTHFD1,SHMT2
Role of IL-17F in Allergic Inflammatory Airway Diseases	9.81E-01	1.82E-01	NaN	RELA,MAP2K2,MAPK1,MAPK3,RPS6KA3,IL17RC,RPS6KA2,MAP2K1
Gαi Signaling	9.69E-01	1.5E-01	NaN	RALA,GNAS,NRAS,MAPK1,GRB2,RRAS,GNB2L1,PRKAR2A,KRAS,GNG7,GNB4,SHC1,PRKAR2B,RRAS2,CXCR2,MAPK3,GNG12,PRKAR1A
Communication between Innate and Adaptive Immune Cells	9.69E-01	1.57E-01	NaN	TLR2,HLA-G,IL18,CD40,HLA-A,HLA-C,HLA-DRB3,HLA-DRA,IL36RN,HLA-B,IL36A,TLR3,CCL15,HLA-E
γ-linolenate Biosynthesis II (Animals)	9.64E-01	2.35E-01	NaN	ACSL4,CYB5A,CYB5R3,ACSL1
Methionine Degradation I (to Homocysteine)	9.64E-01	2.35E-01	NaN	AHCYL1,PRMT5,MAT2B,MAT2A
T Cell Receptor Signaling	9.6E-01	1.55E-01	NaN	RELA,CALML5,NRAS,MAPK1,GRB2,RRAS,CSK,RAC1,KRAS,RRAS2,MAP2K2,MAPK3,VAV3,MAP2K1,PPP3CA
Methylthiopropionate Biosynthesis	9.59E-01	1E00	NaN	ADI1
Acetyl-CoA Biosynthesis III (from Citrate)	9.59E-01	1E00	NaN	ACLY
Glutamine Biosynthesis I	9.59E-01	1E00	NaN	GLUL
2-amino-3-carboxymuconate Semialdehyde Degradation to Glutaryl-CoA	9.59E-01	1E00	NaN	ACMSD
L-cysteine Degradation II	9.59E-01	1E00	NaN	CTH
Adenine and Adenosine Salvage VI	9.59E-01	1E00	NaN	ADK
Sulfite Oxidation IV	9.59E-01	1E00	NaN	SUOX
D-mannose Degradation	9.59E-01	1E00	NaN	MPI
UDP-N-acetyl-D-galactosamine Biosynthesis I	9.59E-01	1E00	NaN	GALE
Pentose Phosphate Pathway	9.51E-01	2.73E-01	NaN	TALDO1,G6PD,RPIA
Sperm Motility	9.44E-01	1.49E-01	NaN	CALML5,TWF1,GNAS,ZP3,PLA2R1,PRKAR2A,FRK,PLCD1,PRKAR2B,PLA2G4D,PRKCI,NPR1,PLCG2,PRKCD,PTK6,PRKAR1A,PRKCA,PTK7
GABA Receptor Signaling	9.44E-01	1.64E-01	NaN	DNM1,NSF,AP2M1,AP2A1,GNAS,ABAT,AP2B1,AP1B1,GPHN,AP2A2,ALDH9A1
Role of JAK1, JAK2 and TYK2 in Interferon Signaling	9.34E-01	2.08E-01	NaN	RELA,PTPN6,STAT1,IFNAR2,IFNAR1
4-1BB Signaling in T Lymphocytes	9.26E-01	1.94E-01	NaN	RELA,MAP2K2,MAPK1,MAPK3,MAPK13,MAP2K1
Pyrimidine Ribonucleotides De Novo Biosynthesis	9.26E-01	1.94E-01	NaN	NUDT5,AK1,ENTPD6,AK4,CMPK1,DDX3X
UVB-Induced MAPK Signaling	9.1E-01	1.7E-01	NaN	PRKCI,MAPK1,PRKCD,MAPK3,RPS6KA3,MAPK13,MAP2K1,PRKCA,EGFR
GPCR-Mediated Nutrient Sensing in Enteroendocrine Cells	8.89E-01	1.55E-01	NaN	GNAS,GNA11,GNAQ,PRKAR2A,GNG7,PLCD1,PRKCI,PRKAR2B,PRKCD,PLCG2,GNG12,PRKAR1A,PRKCA
Death Receptor Signaling	8.82E-01	1.52E-01	NaN	TNFRSF21,TRADD,RELA,TNFSF12,TNFRSF1A,PARP4,ART1,TNFSF10,LMNA,CYCS,SPTAN1,TNFRSF1B,ARHGDIB,DFFA
iCOS-iCOSL Signaling in T Helper Cells	8.74E-01	1.48E-01	NaN	RELA,CALML5,GRB2,CSK,CHP1,RAC1,SHC1,CAMK2D,CD40,HLA-DMA,HLA-DMB,HLA-DRA,IL2RA,PPP3CA,IL2RB,CAMK2G
Chondroitin Sulfate Biosynthesis	8.73E-01	1.67E-01	NaN	HS6ST1,XYLT2,SULT1C2,SULT1A1,CHST3,HS6ST2,CHST10,B3GAT3,SULT2B1
Arginine Biosynthesis IV	8.71E-01	3.33E-01	NaN	GLUD1,ASL
Urea Cycle	8.71E-01	3.33E-01	NaN	ASL,ARG1
Pentose Phosphate Pathway (Non-oxidative Branch)	8.71E-01	3.33E-01	NaN	TALDO1,RPIA
Selenocysteine Biosynthesis II (Archaea and Eukaryotes)	8.71E-01	3.33E-01	NaN	SEPHS1,SARS
Sphingosine-1-phosphate Signaling	8.49E-01	1.47E-01	NaN	GNAS,MAPK1,PDGFA,GNAQ,RAC1,SMPD1,PDGFC,PLCD1,NAAA,RHOG,RHOB,MAPK3,PLCG2,PDGFRA,GNA13,PDGFD
Type II Diabetes Mellitus Signaling	8.48E-01	1.45E-01	NaN	TRADD,RELA,PRKCI,PKLR,PRKAB1,MAPK1,TNFRSF1A,PRKCD,MAPK3,PRKAA1,ADIPOQ,ACSL4,SMPD1,TNFRSF1B,ENPP7,ACSL1,PRKCA
RAR Activation	8.45E-01	1.37E-01	NaN	RELA,CSNK2A1,AKR1C3,MAPK1,ADH1C,MAPK13,RPL7A,PSMC5,ALDH1A3,RBP2,SORBS3,CSNK2B,MAP2K1,PRKCA,GNAS,IL3RA,CSK,RAC1,PRKAR2A,CRABP1,PRKAR2B,PRKCI,PRKCD,ALDH1A2,CRABP2,PRKAR1A
VDR/RXR Activation	8.37E-01	1.54E-01	NaN	CSNK2A1,PRKCI,CAMP,PDGFA,TRPV6,PRKCD,TRPV5,KLK6,SEMA3B,IGFBP1,PSMC5,PRKCA
B Cell Development	8.28E-01	1.82E-01	NaN	IL7R,CD40,HLA-DMA,HLA-DRA,HLA-DMB,IGHD
ERK5 Signaling	8.24E-01	1.59E-01	NaN	NRAS,RRAS2,PTPN11,RRAS,RPS6KA3,GNAQ,KRAS,RPS6KA2,GNA13,EGFR
PEDF Signaling	8.15E-01	1.55E-01	NaN	RELA,SOD2,NRAS,RRAS2,MAPK1,WASF2,RRAS,MAPK3,RAC1,KRAS,MAPK13
Inhibition of Angiogenesis by TSP1	7.84E-01	1.76E-01	NaN	CD47,SDC1,MAPK1,MAPK13,KDR,MMP9
TNFR1 Signaling	7.81E-01	1.63E-01	NaN	TRADD,RELA,PAK4,PAK1,TNFRSF1A,CDC42,PAK2,CYCS
Dermatan Sulfate Biosynthesis	7.69E-01	1.58E-01	NaN	HS6ST1,XYLT2,SULT1C2,SULT1A1,CHST3,HS6ST2,CHST10,B3GAT3,SULT2B1
Calcium Signaling	7.65E-01	1.35E-01	NaN	RAP2B,RAP2A,CALML5,MAPK1,MYH14,CHP1,PRKAR2A,ATP2A3,TPM3,MYL6B,SLC8A2,TPM1,ATP2A2,HDAC6,PRKAR2B,CAMK2D,TRPV6,MAPK3,ASPH,SLC8A1,TPM4,PPP3CA,PRKAR1A,CAMK2G
Glycoaminoglycan-protein Linkage Region Biosynthesis	7.57E-01	2.86E-01	NaN	XYLT2,B3GAT3
Aspartate Degradation II	7.57E-01	2.86E-01	NaN	MDH2,GOT2
Hepatic Cholestasis	7.56E-01	1.36E-01	NaN	RELA,ABCB1,TJP2,GNAS,TNFRSF1A,IL36A,PRKAR2A,IL1R1,SLC22A6,IL1R2,IL18,PRKCI,PRKAR2B,ABCB4,FGFR4,PRKCD,IL36RN,IL1RAPL1,TNFRSF1B,IL1RAP,PRKCA,PRKAR1A
Heparan Sulfate Biosynthesis (Late Stages)	7.47E-01	1.6E-01	NaN	HS6ST1,SULT1C2,SULT1A1,CHST3,HS6ST2,CHST10,EXTL2,SULT2B1
Cell Cycle Regulation by BTG Family Proteins	7.41E-01	1.71E-01	NaN	PPP2CB,PPP2R1A,PPP2R4,PPP2R2A,PPM1L,PPP2R1B
Prostate Cancer Signaling	7.28E-01	1.46E-01	NaN	RELA,NRAS,RRAS2,MAP2K2,MAPK1,PA2G4,GRB2,RRAS,MAPK3,KRAS,CTNNB1,MAP2K1
Superpathway of Citrulline Metabolism	7.12E-01	2.14E-01	NaN	GLS,ASL,ARG1
Antioxidant Action of Vitamin C	7.06E-01	1.41E-01	NaN	RELA,MAPK1,PLA2R1,MAPK13,GLRX,TXNRD1,PLCD1,HMOX1,SLC23A1,PLA2G4D,CSF2RA,MAPK3,PLCG2,GPLD1
IL-4 Signaling	7.02E-01	1.47E-01	NaN	SHC1,PTPN6,NRAS,RRAS2,IL13RA1,GRB2,RRAS,HLA-DMA,HLA-DRA,HLA-DMB,KRAS
Interferon Signaling	7.02E-01	1.67E-01	NaN	RELA,PSMB8,BAX,STAT1,IFNAR2,IFNAR1
Dermatan Sulfate Biosynthesis (Late Stages)	6.89E-01	1.59E-01	NaN	HS6ST1,SULT1C2,SULT1A1,CHST3,HS6ST2,CHST10,SULT2B1
Spliceosomal Cycle	6.82E-01	5E-01	NaN	U2AF2
Asparagine Degradation I	6.82E-01	5E-01	NaN	ASRGL1
UDP-D-xylose and UDP-D-glucuronate Biosynthesis	6.82E-01	5E-01	NaN	UGDH
Guanine and Guanosine Salvage I	6.82E-01	5E-01	NaN	HPRT1
Spermine Biosynthesis	6.82E-01	5E-01	NaN	SMS
S-methyl-5'-thioadenosine Degradation II	6.82E-01	5E-01	NaN	MTAP
Proline Degradation	6.82E-01	5E-01	NaN	ALDH4A1
Choline Degradation I	6.82E-01	5E-01	NaN	ALDH7A1
L-DOPA Degradation	6.82E-01	5E-01	NaN	COMT
S-methyl-5-thio-α-D-ribose 1-phosphate Degradation	6.82E-01	5E-01	NaN	MRI1
Palmitate Biosynthesis I (Animals)	6.82E-01	5E-01	NaN	FASN
4-hydroxyproline Degradation I	6.82E-01	5E-01	NaN	ALDH4A1
Sulfate Activation for Sulfonation	6.82E-01	5E-01	NaN	PAPSS2
Fatty Acid Biosynthesis Initiation II	6.82E-01	5E-01	NaN	FASN
Cysteine Biosynthesis/Homocysteine Degradation	6.82E-01	5E-01	NaN	CTH
Adenine and Adenosine Salvage I	6.82E-01	5E-01	NaN	APRT
Formaldehyde Oxidation II (Glutathione-dependent)	6.82E-01	5E-01	NaN	ESD
Glycine Biosynthesis I	6.82E-01	5E-01	NaN	SHMT2
Glutamine Degradation I	6.82E-01	5E-01	NaN	GLS
Glutamate Biosynthesis II	6.82E-01	5E-01	NaN	GLUD1
Glutamate Degradation X	6.82E-01	5E-01	NaN	GLUD1
Induction of Apoptosis by HIV1	6.78E-01	1.5E-01	NaN	TRADD,RELA,TNFRSF1A,SLC25A3,CYCS,BAX,TNFRSF1B,SLC25A5,DFFA
p38 MAPK Signaling	6.7E-01	1.37E-01	NaN	TNFRSF1A,IL36A,RPS6KA3,MAPK13,IL1R1,IL1R2,TRADD,IL18,PLA2G4D,MAPT,IL36RN,RPS6KA2,IL1RAPL1,STAT1,TNFRSF1B,IL1RAP
Gαs Signaling	6.66E-01	1.38E-01	NaN	GNAS,MAPK1,GNB2L1,PRKAR2A,RAPGEF3,GNG7,GNB4,PRKAR2B,MAP2K2,VIPR1,MAPK3,ADD1,MAP2K1,GNG12,PRKAR1A
Citrulline Biosynthesis	6.63E-01	2.5E-01	NaN	GLS,ARG1
Sphingomyelin Metabolism	6.63E-01	2.5E-01	NaN	SMPD1,ENPP7
Role of Pattern Recognition Receptors in Recognition of Bacteria and Viruses	6.56E-01	1.35E-01	NaN	RELA,MAPK1,C1QC,EIF2S1,C5,TLR2,CLEC7A,IL18,MBL2,PRKCI,SYK,PLCG2,MAPK3,PRKCD,TLR3,C3AR1,PRKCA
Role of Wnt/GSK-3β Signaling in the Pathogenesis of Influenza	6.52E-01	1.43E-01	NaN	FZD8,FZD3,CSNK1G3,CSNK1A1,SMO,FZD6,FZD9,FZD1,CTNNB1,FZD2,IFNAR1
Telomere Extension by Telomerase	6.5E-01	2E-01	NaN	HNRNPA1,XRCC6,HNRNPA2B1
Vitamin-C Transport	6.5E-01	2E-01	NaN	SLC23A1,GLRX,TXNRD1
HIPPO signaling	6.31E-01	1.4E-01	NaN	ITCH,PPP2CB,PPP2R1A,TJP2,PPP1R7,PPP2R4,PPP2R2A,PPM1L,PPP1CB,INADL,SKP1,PPP2R1B
MSP-RON Signaling Pathway	6.23E-01	1.52E-01	NaN	TLR2,ITGB2,KLKB1,F12,ITGAM,IL3RA,RPS6KA2
Chondroitin Sulfate Biosynthesis (Late Stages)	6.23E-01	1.52E-01	NaN	HS6ST1,SULT1C2,SULT1A1,CHST3,HS6ST2,CHST10,SULT2B1
T Helper Cell Differentiation	6E-01	1.41E-01	NaN	IL18,CD40,TNFRSF1A,HLA-DMA,HLA-DRA,IL6R,HLA-DMB,IL2RA,TNFRSF1B,STAT1
GPCR-Mediated Integration of Enteroendocrine Signaling Exemplified by an L Cell	6E-01	1.41E-01	NaN	PLCD1,GNAS,PRKAR2B,VIPR1,PLCG2,GNA11,PRKAR2A,GNAQ,PRKAR1A,CALCA
Glucocorticoid Receptor Signaling	5.85E-01	1.24E-01	NaN	RELA,PRKAB1,MAPK1,HSPA6,KRAS,MAPK13,KRT32,CD163,HSPA1L,PTGES3,FGG,HMGB1,IL1R2,SHC1,HSPA4,PCK2,MAP2K2,MAPK3,PRKAA1,STAT1,MAP2K1,PPP3CA,NRAS,GRB2,RRAS,HSPA9,CHP1,RAC1,HSPA2,KRT35,RRAS2,VIPR1,FKBP4,UBE2I
Sucrose Degradation V (Mammalian)	5.85E-01	2.22E-01	NaN	KHK,GALM
Heme Biosynthesis II	5.85E-01	2.22E-01	NaN	UROD,ALAD
Folate Transformations I	5.85E-01	2.22E-01	NaN	MTHFD1,SHMT2
IL-22 Signaling	5.72E-01	1.67E-01	NaN	MAPK1,MAPK3,MAPK13,STAT1
Cytotoxic T Lymphocyte-mediated Apoptosis of Target Cells	5.64E-01	1.56E-01	NaN	HLA-A,HLA-C,HLA-B,CYCS,DFFA
Role of PKR in Interferon Induction and Antiviral Response	5.63E-01	1.5E-01	NaN	RELA,TNFRSF1A,CYCS,TLR3,STAT1,EIF2S1
Adenosine Nucleotides Degradation II	5.44E-01	1.76E-01	NaN	NT5C3A,NT5C2,AOX1
MIF-mediated Glucocorticoid Regulation	5.3E-01	1.52E-01	NaN	RELA,PLA2G4D,MAPK1,MAPK3,CD74
L-carnitine Biosynthesis	5.3E-01	3.33E-01	NaN	ALDH9A1
Methylglyoxal Degradation I	5.3E-01	3.33E-01	NaN	HAGH
Tetrahydrobiopterin Biosynthesis I	5.3E-01	3.33E-01	NaN	SPR
D-glucuronate Degradation I	5.3E-01	3.33E-01	NaN	DCXR
Thiosulfate Disproportionation III (Rhodanese)	5.3E-01	3.33E-01	NaN	TST
Glycerol-3-phosphate Shuttle	5.3E-01	3.33E-01	NaN	GPD2
Tetrahydrobiopterin Biosynthesis II	5.3E-01	3.33E-01	NaN	SPR
Glutamate Degradation II	5.3E-01	3.33E-01	NaN	GOT2
L-serine Degradation	5.3E-01	3.33E-01	NaN	SDSL
Aspartate Biosynthesis	5.3E-01	3.33E-01	NaN	GOT2
Calcium Transport I	5.19E-01	2E-01	NaN	ATP2A3,ATP2A2
Glycine Betaine Degradation	5.19E-01	2E-01	NaN	SHMT2,SDSL
Myc Mediated Apoptosis Signaling	5.17E-01	1.38E-01	NaN	SHC1,NRAS,RRAS2,GRB2,RRAS,KRAS,CYCS,BAX
Neuropathic Pain Signaling In Dorsal Horn Neurons	5.16E-01	1.3E-01	NaN	MAPK1,PRKAR2A,PLCD1,CAMK2D,PRKCI,NTRK2,PRKAR2B,PRKCD,PLCG2,MAPK3,CAMK2G,PRKCA,PRKAR1A
TREM1 Signaling	5.1E-01	1.33E-01	NaN	ITGB1,TLR2,RELA,IL18,CD40,MAPK1,GRB2,PLCG2,MAPK3,TLR3
Antiproliferative Role of TOB in T Cell Signaling	4.96E-01	1.54E-01	NaN	PABPC1,MAPK1,PABPC4,SKP1
NAD Salvage Pathway II	4.96E-01	1.54E-01	NaN	NT5C3A,ACP1,NT5C2,ACP5
IL-17A Signaling in Fibroblasts	4.69E-01	1.43E-01	NaN	RELA,MAPK1,MAPK3,IL17RC,MAPK13
Role of JAK2 in Hormone-like Cytokine Signaling	4.69E-01	1.43E-01	NaN	SHC1,PTPN6,GHR,PTPN11,STAT1
Stearate Biosynthesis I (Animals)	4.4E-01	1.39E-01	NaN	BDH2,FASN,ACSL4,AKR1B15,ACSL1
Retinoate Biosynthesis II	4.29E-01	2.5E-01	NaN	RBP2
Branched-chain α-keto acid Dehydrogenase Complex	4.29E-01	2.5E-01	NaN	DLD
Heme Biosynthesis from Uroporphyrinogen-III I	4.29E-01	2.5E-01	NaN	UROD
Spermine and Spermidine Degradation I	4.29E-01	2.5E-01	NaN	SAT2
Ascorbate Recycling (Cytosolic)	4.29E-01	2.5E-01	NaN	GLRX
Geranylgeranyldiphosphate Biosynthesis	4.29E-01	2.5E-01	NaN	FDPS
L-cysteine Degradation I	4.29E-01	2.5E-01	NaN	GOT2
Fatty Acid β-oxidation III (Unsaturated, Odd Number)	4.29E-01	2.5E-01	NaN	EHHADH
Altered T Cell and B Cell Signaling in Rheumatoid Arthritis	4.26E-01	1.25E-01	NaN	TLR2,RELA,IL18,SLAMF1,CD40,HLA-DMA,HLA-DRA,IL36RN,HLA-DMB,IL36A,TLR3
Role of IL-17A in Arthritis	4.16E-01	1.3E-01	NaN	RELA,MAP2K2,MAPK1,MAPK3,IL17RC,MAPK13,MAP2K1
Basal Cell Carcinoma Signaling	4.03E-01	1.25E-01	NaN	FZD8,FZD3,SMO,FZD6,FZD9,FZD1,BMP6,CTNNB1,FZD2
Role of PI3K/AKT Signaling in the Pathogenesis of Influenza	3.9E-01	1.25E-01	NaN	RELA,MAP2K2,MAPK1,CRKL,MAPK3,CRK,MAP2K1,IFNAR1
IL-17A Signaling in Airway Cells	3.9E-01	1.25E-01	NaN	RELA,MAP2K2,MAPK1,MAPK3,IL17RC,MUC5AC,MAPK13,MAP2K1
Estrogen Biosynthesis	3.89E-01	1.32E-01	NaN	HSD17B10,AKR1C3,AKR1B15,AKR1C4,HSD17B4
Sonic Hedgehog Signaling	3.73E-01	1.33E-01	NaN	PRKAR2B,PRKAR2A,SMO,PRKAR1A
Adipogenesis pathway	3.7E-01	1.18E-01	NaN	FZD3,TNFRSF1A,FGFR1,BMPR2,FGFR2,FZD9,FZD1,FGFR3,HDAC6,FZD8,FGFR4,LPL,SMO,FZD6,FZD2
Estrogen Receptor Signaling	3.7E-01	1.18E-01	NaN	SHC1,DDX5,RRAS2,NRAS,MAP2K2,PCK2,MAPK1,RRAS,GRB2,MAPK3,PHB2,KRAS,HNRNPD,IGFBP1,MAP2K1
Fatty Acid Activation	3.69E-01	1.54E-01	NaN	ACSL4,ACSL1
Choline Biosynthesis III	3.69E-01	1.54E-01	NaN	HMOX1,GPLD1
Oleate Biosynthesis II (Animals)	3.69E-01	1.54E-01	NaN	CYB5A,ALDH6A1
NAD Phosphorylation and Dephosphorylation	3.69E-01	1.54E-01	NaN	ACP1,ACP5
Toll-like Receptor Signaling	3.68E-01	1.22E-01	NaN	TLR2,RELA,IL18,TOLLIP,MAPK1,IL36RN,IL36A,MAPK13,TLR3
Nur77 Signaling in T Lymphocytes	3.57E-01	1.23E-01	NaN	CALML5,HLA-DMA,HLA-DRA,HLA-DMB,CHP1,CYCS,PPP3CA
Pentose Phosphate Pathway (Oxidative Branch)	3.55E-01	2E-01	NaN	G6PD
Tetrapyrrole Biosynthesis II	3.55E-01	2E-01	NaN	ALAD
Eumelanin Biosynthesis	3.55E-01	2E-01	NaN	DDT
Lysine Degradation II	3.55E-01	2E-01	NaN	ALDH7A1
Lysine Degradation V	3.55E-01	2E-01	NaN	ALDH7A1
Trans, trans-farnesyl Diphosphate Biosynthesis	3.55E-01	2E-01	NaN	FDPS
Citrulline-Nitric Oxide Cycle	3.55E-01	2E-01	NaN	ASL
dTMP De Novo Biosynthesis	3.55E-01	2E-01	NaN	SHMT2
Pyrimidine Deoxyribonucleotides De Novo Biosynthesis I	3.55E-01	1.36E-01	NaN	AK1,AK4,CMPK1
Mitotic Roles of Polo-Like Kinase	3.54E-01	1.21E-01	NaN	SLK,PPP2CB,PPP2R1A,PPP2R4,PPP2R2A,CAPN1,PPM1L,PPP2R1B
Allograft Rejection Signaling	3.5E-01	1.19E-01	NaN	HLA-G,CD40,HLA-A,HLA-C,HLA-DMA,HLA-DRB3,HLA-DRA,HLA-B,HLA-DMB,HLA-E
Phospholipases	3.39E-01	1.21E-01	NaN	PLCD1,HMOX1,PLA2G4D,PLCG2,GPLD1,PLA2R1,PLA1A
Androgen Biosynthesis	3.32E-01	1.43E-01	NaN	AKR1C3,AKR1C4
MIF Regulation of Innate Immunity	3.23E-01	1.22E-01	NaN	RELA,PLA2G4D,MAPK1,MAPK3,CD74
Cyclins and Cell Cycle Regulation	3.07E-01	1.15E-01	NaN	HDAC6,PPP2CB,PPP2R1A,PA2G4,PPP2R4,PPP2R2A,PPM1L,SKP1,PPP2R1B
Retinol Biosynthesis	3.02E-01	1.21E-01	NaN	LPL,RBP2,CES2,ESD
Proline Biosynthesis II (from Arginine)	2.98E-01	1.67E-01	NaN	PADI4
Arginine Degradation VI (Arginase 2 Pathway)	2.98E-01	1.67E-01	NaN	ARG1
Thioredoxin Pathway	2.98E-01	1.67E-01	NaN	TXNRD1
Glycine Cleavage Complex	2.98E-01	1.67E-01	NaN	DLD
Ceramide Degradation	2.98E-01	1.67E-01	NaN	NAAA
NAD Biosynthesis III	2.98E-01	1.67E-01	NaN	NAMPT
Chondroitin Sulfate Degradation (Metazoa)	2.98E-01	1.33E-01	NaN	MGEA5,ARSB
Leukotriene Biosynthesis	2.98E-01	1.33E-01	NaN	LTA4H,GGTLC1
RANK Signaling in Osteoclasts	2.95E-01	1.14E-01	NaN	RELA,CALML5,MAP2K2,MAPK1,MAPK3,CHP1,MAPK13,TNFRSF11A,MAP2K1,PPP3CA
OX40 Signaling Pathway	2.82E-01	1.12E-01	NaN	HLA-G,RELA,HLA-A,HLA-C,HLA-DMA,HLA-DRB3,HLA-DRA,HLA-B,HLA-DMB,HLA-E
TWEAK Signaling	2.81E-01	1.18E-01	NaN	TRADD,RELA,TNFSF12,CYCS
Retinoic acid Mediated Apoptosis Signaling	2.75E-01	1.13E-01	NaN	ART1,PARP4,TNFSF10,CYCS,CRABP2,IFNAR1,CRABP1
Dermatan Sulfate Degradation (Metazoa)	2.69E-01	1.25E-01	NaN	IDUA,MGEA5
iNOS Signaling	2.67E-01	1.14E-01	NaN	RELA,CALML5,MAPK1,MAPK13,STAT1
NAD Biosynthesis from 2-amino-3-carboxymuconate Semialdehyde	2.54E-01	1.43E-01	NaN	QPRT
Adenine and Adenosine Salvage III	2.54E-01	1.43E-01	NaN	HPRT1
Mitochondrial L-carnitine Shuttle Pathway	2.42E-01	1.18E-01	NaN	ACSL4,ACSL1
D-myo-inositol (1,4,5)-Trisphosphate Biosynthesis	2.34E-01	1.11E-01	NaN	PLCD1,PI4K2A,PLCG2
Sphingosine and Sphingosine-1-phosphate Metabolism	2.17E-01	1.25E-01	NaN	NAAA
Histidine Degradation III	2.17E-01	1.25E-01	NaN	MTHFD1
Purine Ribonucleosides Degradation to Ribose-1-phosphate	2.17E-01	1.25E-01	NaN	PGM2
Assembly of RNA Polymerase I Complex	1.87E-01	1.11E-01	NaN	TAF1A
Prostanoid Biosynthesis	1.87E-01	1.11E-01	NaN	PTGES3
Phosphatidylethanolamine Biosynthesis II	1.87E-01	1.11E-01	NaN	PCYT2

## Sheet: Group 3D Pathway
Ingenuity Canonical Pathways	-log(p-value)	Ratio	z-score	Molecules
Axonal Guidance Signaling	1.18E01	2.58E-01	NaN	RAF1,SHH,ADAMTS8,BMP4,ITSN1,PIK3R1,BRCC3,ADAM8,NTN1,ADAMTS2,VEGFA,EPHB1,GNA15,PLCB1,SRGAP2,PLXNB3,PLCL1,PRKD1,AKT2,PRKCQ,KALRN,COPS5,ITGA5,PRKACA,ADAM17,ARHGEF7,SEMA6A,VEGFB,GNA14,EIF4E,PRKCZ,AKT1,IGF1,TUBA8,RHOD,PIK3C3,NTRK1,PFN2,PRKCE,PSMD14,TUBA3E,PIK3R2,RASSF5,BMP1,PLXNA1,SEMA3G,GNA12,ITGA2,MMP10,EPHA3,ROBO3,MYL1,PRKCG,WIPF1,SEMA4D,TUBA1A,PAK3,NTRK3,WAS,SEMA4G,EPHA5,PRKACB,PTK2,ROCK2,PLCD3,MI…
Molecular Mechanisms of Cancer	9.23E00	2.52E-01	NaN	MAP2K4,PRKACB,SHH,RAF1,JAK1,BMP4,SMAD3,PIK3R1,ARHGEF1,TGFBR2,PTK2,LAMTOR3,GNA15,TGFB1,MRAS,PLCB1,GSK3B,SMAD1,RASA1,PRKD1,TAB1,CASP10,AKT2,PRKCQ,CASP3,CDK6,ITGA5,GNAZ,MAPK12,RAC3,RALBP1,PIK3R3,BCL2L1,RHOQ,RND3,RABIF,ARHGEF16,PRKACA,PLCB3,PRKCH,MAP2K3,CDK2,FNBP1,MAP2K6,FZD10,BMP3,ARHGEF7,CDK4,GNA14,SMAD5,NFKB1,MAPK11,PRKCZ,FAS,PRKAG1,DIABLO,CASP6,AKT1,CDK5,RHOD,PIK3C3,PRKAR1B,TGFB2,AKT3,PRKCE,ARHGE…
Cardiac Hypertrophy Signaling	8.14E00	2.78E-01	NaN	MAP2K4,PRKACB,RAF1,PIK3R1,TGFBR2,ROCK2,PLCD3,GNB3,GNA15,TGFB1,PPP3R1,MRAS,PLCB1,GSK3B,PLCL1,TAB1,MAP3K2,RPS6KB1,EIF2B3,CACNA1C,PPP3CC,GNAZ,MAPK12,PIK3R3,RHOQ,RND3,PRKACA,PLCB3,MAP2K3,RPS6KA1,FNBP1,MAP2K6,GNA14,EIF2B2,MAPK11,EIF4E,PRKAG1,AKT1,IGF1,RHOD,PIK3C3,TGFB2,IGF1R,PRKAR1B,PIK3R2,MAPKAPK2,RHOF,PLCD4,MAP2K7,CACNA1D,GNAS,MAPKAPK3,GNA12,MAPK8,MAPK9,MYL1,ROCK1,MAPK14,EIF2B1,PRKAG2,PIK3CB,MAP3K3
Signaling by Rho Family GTPases	8.07E00	2.74E-01	NaN	MAP2K4,RAF1,PIK3R1,PIP4K2B,ARHGEF1,NOX1,STMN1,PTK2,ROCK2,GNB3,GNA15,CYBB,MRAS,GFAP,ITGA5,GNAZ,MAPK12,PKN1,PIK3R3,CDH12,RHOQ,RND3,ACTA2,PIP5K1C,ARHGEF16,SEPT10,NCF2,PARD3,PIP4K2A,PIP4K2C,FNBP1,PPP1R12C,PTK2B,ARHGEF7,GNA14,NFKB1,PRKCZ,CDH7,ARFIP2,PPP1R12A,RHOD,PIK3C3,CIT,ARHGEF2,PIK3R2,RHOF,PI4KA,MAP2K7,NEDD4,SEPT5,ARHGEF12,GNAS,GNA12,ITGA2,MAPK8,MAPK9,MYL1,ROCK1,WIPF1,CDH9,PAK3,WAS,CDH10,PIK3CB
IL-8 Signaling	8.06E00	2.93E-01	NaN	MAP2K4,RAF1,PIK3R1,NOX1,PTK2,ROCK2,VEGFA,IKBKB,IKBKG,GNB3,MRAS,CYBB,TEK,PRKD1,CR2,RPS6KB1,AKT2,PRKCQ,VEGFC,MAPK12,RAC3,PIK3R3,TRAF6,BCL2L1,RHOQ,RND3,ARAF,NCF2,PRKCH,FNBP1,NAPEPLD,ANGPT2,PTK2B,VEGFB,NFKB1,PRKCZ,AKT1,RHOD,PIK3C3,AKT3,PRKCE,CHUK,PIK3R2,RHOF,GNAS,FLT1,GNA12,MAPK8,MAPK9,PRKCG,PLD4,ROCK1,PIK3CB,IRAK4
Regulation of eIF4 and p70S6K Signaling	8.01E00	3.15E-01	NaN	RAF1,EIF3C,EIF4EBP2,PIK3R1,EIF2B2,MAPK11,PRKCZ,EIF2A,EIF4E,AKT1,EIF1,RPS20,EIF4G2,PIK3C3,MRAS,AKT3,PPP2R2C,PPP2R5C,PIK3R2,RPS17,AGO1,EIF1AY,RPS6KB1,AKT2,EIF3H,PPP2R5D,ITGA2,EIF2B3,EIF3J,ITGA5,AGO2,MAPK12,RPS29,PPP2R5A,EIF3M,PIK3R3,EIF3G,RPS4Y1,MAPK14,RPS27L,EIF2B1,RPS4Y2,PIK3CB,PPP2R5E,EIF3L,EIF1AX
IL-17A Signaling in Airway Cells	7.94E00	4.22E-01	NaN	MAP2K4,JAK1,PIK3R1,CXCL5,IL17RA,NFKB1,MAPK11,IKBKB,IKBKG,AKT1,PIK3C3,AKT3,GSK3B,CHUK,PIK3R2,AKT2,MAPK8,MAPK9,STAT3,MAPK12,CXCL6,TRAF6,PIK3R3,IL19,MAPK14,PIK3CB,DEFB4A/DEFB4B
IL-17 Signaling	7.92E00	4.03E-01	NaN	MAP2K6,MAP2K4,JAK1,MMP3,PIK3R1,CXCL5,IL17RA,NFKB1,MAPK11,CXCL10,AKT1,PIK3C3,MRAS,AKT3,GSK3B,PIK3R2,MAPKAPK2,AKT2,MAPK8,MAPK9,MAPK12,TRAF6,PIK3R3,IL19,MAPK14,CRP,MAP2K3,PIK3CB,DEFB4A/DEFB4B
NF-κB Signaling	7.72E00	2.95E-01	NaN	PRKACB,RAF1,BMP4,PIK3R1,TGFBR2,IKBKB,LCK,IKBKG,TNIP1,MRAS,GSK3B,TNFSF13B,TAB1,TNFRSF11B,AKT2,PRKCQ,TBK1,MALT1,PIK3R3,TRAF6,ARAF,PRKACA,INSR,FGFRL1,MAP2K6,NFKB1,PRKCZ,IL36G,AKT1,PIK3C3,NTRK1,IGF1R,AKT3,PIK3R2,CHUK,CASP8,MAP2K7,FLT1,MYD88,MAPK8,FADD,CSNK2A2,RIPK1,TLR5,NTRK3,BCL10,PELI1,PIK3CB,EIF2AK2,MAP3K3,IRAK4
mTOR Signaling	7.7E00	2.87E-01	NaN	EIF3C,PIK3R1,VEGFA,EIF4G2,RPS20,MRAS,AKT1S1,PRKD1,RPS6KB1,RHEB,AKT2,PRKCQ,VEGFC,MLST8,EIF3M,PIK3R3,RPS6KA6,RHOQ,RND3,PRKCH,RPS6KA1,INSR,FNBP1,NAPEPLD,VEGFB,PRKCZ,PRKAG1,EIF4E,AKT1,RHOD,PIK3C3,PRKAA2,AKT3,PRKCE,PPP2R5C,PPP2R2C,PIK3R2,RPS17,RHOF,EIF3H,PPP2R5D,EIF3J,RPS29,PPP2R5A,PRKCG,PLD4,EIF3G,RPS4Y1,RPS27L,PRKAG2,PIK3CB,RPS4Y2,PPP2R5E,EIF3L
Tec Kinase Signaling	7.4E00	2.99E-01	NaN	MAP2K4,JAK1,PTK2B,PIK3R1,FCER1A,GNA14,NFKB1,PRKCZ,FAS,PTK2,LCK,GNB3,GNA15,RHOD,PIK3C3,MRAS,PRKCE,PIK3R2,RHOF,STAT5B,PRKD1,FGR,VAV2,STAT6,GNAS,PRKCQ,GNA12,ITGA2,MAPK8,MAPK9,ITGA5,GNAZ,STAT3,MAPK12,PRKCG,PIK3R3,FADD,RHOQ,RND3,PAK3,ACTA2,WAS,TNFRSF25,STAT2,PIK3CB,PRKCH,FNBP1
NF-κB Activation by Viruses	7.13E00	3.84E-01	NaN	RAF1,PIK3R1,NFKB1,PRKCZ,IKBKB,IKBKG,LCK,AKT1,PIK3C3,MRAS,PRKCE,AKT3,PIK3R2,CHUK,PRKD1,CR2,AKT2,PRKCQ,ITGA2,ITGA6,ITGA5,PRKCG,PIK3R3,RIPK1,PIK3CB,IKBKAP,PRKCH,EIF2AK2
Huntington's Disease Signaling	6.88E00	2.62E-01	NaN	MAP2K4,POLR2D,HSPA14,VTI1A,PIK3R1,GNB3,GNA15,HDAC11,PLCB1,DLG4,RASA1,PRKD1,CASP10,ATP5J,POLR2I,AKT2,CAPN6,PRKCQ,CASP3,IFT57,POLR2H,CREB3L4,PIK3R3,BCL2L1,DNAJC5,TAF4,POLR2E,CLTA,HTT,PLCB3,PRKCH,SNCA,CASP4,GNA14,VTI1B,PRKCZ,CASP6,POLR2C,AKT1,ARFIP2,CDK5,IGF1,PIK3C3,NTRK1,IGF1R,CASP1,AKT3,PRKCE,NCOR1,PIK3R2,CASP8,MAP2K7,MAPK8,MAPK9,PSME3,PRKCG,PIK3CB,NCOR2,DNM1L,CASP7
Gαq Signaling	6.51E00	2.93E-01	NaN	RAF1,NAPEPLD,ADRBK1,PTK2B,PIK3R1,GNA14,NFKB1,PRKCZ,NFATC1,ROCK2,IKBKB,IKBKG,AKT1,GNB3,GNA15,RHOD,PPP3R1,PIK3C3,MRAS,PRKCE,AKT3,PLCB1,PIK3R2,GSK3B,CHUK,RHOF,PRKD1,AKT2,PRKCQ,GNAS,RGS7,PPP3CC,PRKCG,GYS2,PLD4,ROCK1,PIK3R3,RHOQ,RND3,PLCB3,PIK3CB,PRKCH,FNBP1
Leukocyte Extravasation Signaling	6.48E00	2.68E-01	NaN	MAP2K4,MMP3,CLDN19,PIK3R1,NOX1,PTK2,ROCK2,CYBB,ARHGAP12,PRKD1,PRKCQ,ITGA6,ITGA5,NCF4,MAPK12,PIK3R3,TIMP4,NCF1,MMP23B,CLDN8,ACTA2,RAP1GAP,NCF2,ARHGAP35,PRKCH,CD99,PTK2B,MMP14,MMP25,MAPK11,PRKCZ,PIK3C3,PRKCE,MMP11,RASSF5,PIK3R2,MMP17,VAV2,CLDN10,TIMP3,PXN,ITGA2,MAPK8,MMP10,MAPK9,PRKCG,ROCK1,WIPF1,MAPK14,WAS,PIK3CB,CLDN2,CLDN3
Role of NFAT in Cardiac Hypertrophy	6.35E00	2.74E-01	NaN	MAP2K4,PRKACB,RAF1,CAMK1,CAMK1D,PIK3R1,TGFBR2,PLCD3,GNB3,TGFB1,HDAC11,PPP3R1,MRAS,PLCB1,GSK3B,PLCL1,PRKD1,AKT2,PRKCQ,PPP3CC,MAPK12,PIK3R3,PRKACA,PLCB3,PRKCH,MAP2K3,MAP2K6,MAPK11,PRKCZ,PRKAG1,AKT1,IGF1,PIK3C3,IGF1R,PRKAR1B,TGFB2,AKT3,PRKCE,PIK3R2,PLCD4,MAP2K7,GNAS,SLC8A3,MAPK8,MAPK9,PRKCG,MAPK14,PRKAG2,PIK3CB
Angiopoietin Signaling	6.32E00	3.79E-01	NaN	ANGPT2,AKT2,GRB14,PIK3R1,NFKB1,TIE1,PIK3R3,PTK2,IKBKB,TNIP1,IKBKG,AKT1,PAK3,PIK3C3,GRB7,MRAS,ANGPT4,AKT3,IKBKAP,PIK3CB,PIK3R2,CHUK,STAT5B,RASA1,TEK
Superpathway of Inositol Phosphate Compounds	6.31E00	2.67E-01	NaN	MTMR9,PIK3R1,PPFIBP2,MDP1,PIP4K2B,NUDT14,IGBP1,PPP1R14B,PTPRC,PLCD3,NUDT11,PPP1R13B,PGAM5,PLCB1,RASA1,PMPCA,TMEM55B,PIK3R3,ITPK1,MTMR4,PIP5K1C,PPM1H,PLCB3,PIP4K2A,PIP4K2C,PPP1R12C,PPP1R1A,NUDT9,NUDT3,NUDT12,INPPL1,INPP5A,OCRL,UBLCP1,PLCH1,PPP1R12A,PIK3C3,PTPN1,PPM1F,PIK3R2,PLCD4,PI4KA,INPP5E,PPP2R5D,PPP4R1,DUSP14,NUDT15,PPP2R5A,PLD4,TNS3,PIK3CB,PPP2R5E
RAR Activation	6.3E00	2.68E-01	NaN	MAP2K4,PRKACB,PIK3R1,SMAD3,RBP1,VEGFA,TNIP1,TGFB1,RDH13,SMAD1,PRKD1,AKT2,PRKCQ,SDR16C5,MAPK12,PIK3R3,ADH7,TAF4,PRKACA,PRKCH,PML,SMAD5,NFKB1,MAPK11,PRKCZ,PRKAG1,SDR9C7,AKT1,RDH14,PRKAR1B,TGFB2,AKT3,PRKCE,NCOR1,PIK3R2,STAT5B,MAPKAPK2,SRA1,GNAS,RDH11,MAPK8,MAPK9,PRKCG,PRMT1,CSNK2A2,MAPK14,PRKAG2,PIK3CB,RDH12,NCOR2,CARM1
Fc Epsilon RI Signaling	6.09E00	3.15E-01	NaN	MAP2K4,MAP2K6,RAF1,PIK3R1,FCER1A,INPPL1,OCRL,MAPK11,PRKCZ,AKT1,PIK3C3,MRAS,AKT3,PRKCE,PIK3R2,PRKD1,VAV2,AKT2,MAP2K7,PRKCQ,MAPK8,PLA2G1B,MAPK9,MAPK12,IL13,RAC3,PLA2G2A,PRKCG,PIK3R3,MAPK14,PLA2G4B,PIK3CB,MAP2K3,PRKCH
PTEN Signaling	6.04E00	3.05E-01	NaN	RAF1,PIK3R1,ILK,INPPL1,NFKB1,OCRL,PRKCZ,PTK2,TGFBR2,IKBKB,IKBKG,AKT1,NTRK1,IGF1R,MRAS,AKT3,GSK3B,CHUK,PIK3R2,RPS6KB1,AKT2,FLT1,CASP3,SHARPIN,ITGA2,ITGA5,RAC3,PIK3R3,BCL2L1,CSNK2A2,MAGI1,NTRK3,PIK3CB,FGFRL1,INSR,MAGI3
NRF2-mediated Oxidative Stress Response	5.88E00	2.67E-01	NaN	MAP2K4,MAP2K6,RAF1,DNAJB4,PIK3R1,DNAJA4,DNAJC10,DNAJB2,CLPP,PRKCZ,GSTT2/GSTT2B,AKT1,SCARB1,KEAP1,PIK3C3,MRAS,DNAJA3,PRKCE,FMO1,GCLM,GSK3B,PIK3R2,FKBP5,PRKD1,MAP2K7,DNAJB12,PRKCQ,GSTA4,MAPK8,MAPK9,PRKCG,DNAJC11,PIK3R3,MAPK14,DNAJC5,ACTA2,DNAJB11,GPX2,PIK3CB,MAP2K3,PRKCH,CDC34,SQSTM1,DNAJB6,EIF2AK3,HACD3,DNAJC7,EPHX1
Production of Nitric Oxide and Reactive Oxygen Species in Macrophages	5.88E00	2.67E-01	NaN	MAP2K4,JAK1,PIK3R1,ARG2,NFKB1,PPP1R14B,MAPK11,PRKCZ,IKBKB,IKBKG,AKT1,PPP1R12A,RHOD,PIK3C3,CYBB,PRKCE,AKT3,PPP2R2C,PPP2R5C,PIK3R2,CHUK,RHOF,PRKD1,TNFRSF11B,MAP3K2,AKT2,MAP2K7,PRKCQ,PPP2R5D,MAPK8,MAPK9,IFNGR1,NCF4,MAPK12,PPP2R5A,PRKCG,APOL1,PIK3R3,NCF1,MAPK14,RHOQ,RND3,NCF2,PIK3CB,PRKCH,PPP2R5E,MAP3K3,FNBP1
Thrombin Signaling	5.84E00	2.62E-01	NaN	RAF1,MPRIP,CAMK1,CAMK1D,PIK3R1,ARHGEF1,PTK2,ROCK2,PLCD3,IKBKB,GNB3,GNA15,MRAS,PLCB1,PLCL1,PRKD1,RPS6KB1,AKT2,PRKCQ,GNAZ,MAPK12,PIK3R3,RHOQ,RND3,ARHGEF16,PLCB3,PRKCH,FNBP1,GNA14,NFKB1,MAPK11,PRKCZ,AKT1,PPP1R12A,RHOD,PIK3C3,AKT3,PRKCE,ARHGEF2,PIK3R2,RHOF,PLCD4,ARHGEF12,GNAS,GNA12,MYL1,PRKCG,ROCK1,MAPK14,PIK3CB
Role of Macrophages, Fibroblasts and Endothelial Cells in Rheumatoid Arthritis	5.74E00	2.33E-01	NaN	MAP2K4,RAF1,MMP3,PIK3R1,IL18R1,VEGFA,ROCK2,PLCD3,IKBKB,IKBKG,IL1RL2,TGFB1,PPP3R1,MRAS,PLCB1,GSK3B,PLCL1,TNFSF13B,PRKD1,TNFRSF11B,ADAMTS4,AKT2,PRKCQ,VEGFC,PPP3CC,CREB3L4,STAT3,PDGFB,PIK3R3,TRAF6,PLCB3,PRKCH,MAP2K3,MAP2K6,FZD10,SFRP2,VEGFB,NFKB1,IL17RA,NFATC1,PRKCZ,IL36G,AKT1,PIK3C3,AKT3,PRKCE,CHUK,PIK3R2,MAPKAPK2,PLCD4,MAP2K7,LRP5,IL1RAPL2,MYD88,DAAM1,MAPK9,PRSS1,PRKCG,ROCK1,IL16,MAPK14,RIPK1,FZD4…
RANK Signaling in Osteoclasts	5.74E00	3.3E-01	NaN	MAP2K6,MAP2K4,RAF1,PTK2B,PIK3R1,NFKB1,MAPK11,NFATC1,IKBKB,IKBKG,AKT1,PPP3R1,PIK3C3,AKT3,CHUK,PIK3R2,MAP3K2,AKT2,MAP2K7,MAPK8,MAPK9,PPP3CC,MAPK12,XIAP,TRAF6,PIK3R3,MAPK14,PIK3CB,MAP3K3
Inhibition of Angiogenesis by TSP1	5.72E00	4.71E-01	NaN	MAP2K4,AKT2,CASP3,GUCY1A3,CD36,MAPK8,MAPK9,MAPK12,MAPK11,TGFBR2,VEGFA,MAPK14,AKT1,SDC2,TGFB1,AKT3
IL-15 Signaling	5.72E00	3.64E-01	NaN	RAF1,STAT6,IL15RA,AKT2,IL2RG,JAK1,PIK3R1,STAT3,NFKB1,MAPK12,MAPK11,RAC3,PTK2,PIK3R3,BCL2L1,LCK,AKT1,MAPK14,PIK3C3,MRAS,AKT3,PIK3CB,PIK3R2,STAT5B
14-3-3-mediated Signaling	5.67E00	2.99E-01	NaN	MAP2K4,RAF1,PIK3R1,PRKCZ,PLCD3,AKT1,TUBA8,PIK3C3,MRAS,PLCB1,PRKCE,AKT3,GFAP,GSK3B,PIK3R2,TUBA3E,PLCL1,PLCD4,PRKD1,AKT1S1,AKT2,PRKCQ,YAP1,TUBG1,MAPK8,MAPK9,MAPK12,PRKCG,PIK3R3,TUBA1A,PLCB3,PIK3CB,PRKCH,RPS6KA1,SNCA
Xenobiotic Metabolism Signaling	5.58E00	2.36E-01	NaN	MAP2K4,RAF1,CAMK1,UGT1A6,CAMK1D,UGT2B7,PIK3R1,CHST15,MAOB,KEAP1,SUMO1,MRAS,HS6ST3,HS3ST1,PRKD1,MAP3K2,ALDH1B1,PRKCQ,MAPK12,PIK3R3,ALDH3B1,ALDH18A1,MAP2K3,PRKCH,HS3ST6,NDST1,MAP2K6,NFKB1,MAPK11,HS3ST3A1,PRKCZ,GSTT2/GSTT2B,CES1,PIK3C3,PRKCE,PPP2R2C,FMO1,PPP2R5C,PIK3R2,ALDH5A1,SRA1,MAP2K7,GSTA4,MGMT,PPP2R5D,MAPK8,MAPK9,CHST12,PPP2R5A,IL4I1,PRKCG,AIP,MAPK14,HS3ST2,PIK3CB,NDST2,NCOR2,PPP2R5E,ALDH3B2,M…
B Cell Receptor Signaling	5.55E00	2.64E-01	NaN	MAP2K4,MAP2K6,FCGR2C,RAF1,PTK2B,PIK3R1,INPPL1,NFKB1,MAPK11,OCRL,NFATC1,PTPRC,PTK2,IKBKB,IKBKG,AKT1,PPP3R1,PIK3C3,MRAS,AKT3,GSK3B,RASSF5,CHUK,PIK3R2,MAP3K2,VAV2,RPS6KB1,AKT2,MAP2K7,PRKCQ,CD79B,MAPK8,MAPK9,PPP3CC,CREB3L4,MALT1,MAPK12,PIK3R3,BCL2L1,MAPK14,DAPP1,BCL10,PIK3AP1,PIK3CB,MAP2K3,MAP3K3
ILK Signaling	5.45E00	2.58E-01	NaN	MAP2K4,MAP2K6,PIK3R1,ILK,VEGFB,ITGB8,NFKB1,MYH7B,PPP1R14B,PTK2,VEGFA,AKT1,PPP1R12A,RHOD,PIK3C3,AKT3,PPP2R2C,PPP2R5C,GSK3B,ITGB4,PIK3R2,RHOF,NACA,PXN,PARVA,AKT2,LIMS2,CASP3,PPP2R5D,FERMT2,MAPK8,MAPK9,VEGFC,CREB3L4,MAPK12,MYL1,PPP2R5A,PIK3R3,RHOQ,RND3,ACTA2,LIMS1,MYH3,PIK3CB,RSU1,PPP2R5E,ITGB6,FNBP1
Germ Cell-Sertoli Cell Junction Signaling	5.43E00	2.69E-01	NaN	EPN3,MAP2K4,MAP2K6,PIK3R1,ILK,PTK2,TGFBR2,AKT1,TUBA8,RHOD,TGFB1,SORBS1,KEAP1,PIK3C3,TGFB2,MRAS,TUBA3E,PIK3R2,RHOF,MAP3K2,PXN,EPN1,MAP2K7,ITGA2,TUBG1,ITGA6,MAPK8,MAPK9,LAMC3,MAPK12,RAC3,PIK3R3,MAPK14,RHOQ,TUBA1A,RND3,PAK3,ACTA2,PIK3CB,MAP2K3,CLINT1,MAP3K3,FNBP1
IL-1 Signaling	5.41E00	3.19E-01	NaN	MAP2K6,MAP2K4,PRKACB,GNA14,NFKB1,MAPK11,PRKAG1,IKBKB,IKBKG,GNB3,GNA15,MRAS,PRKAR1B,CHUK,TAB1,MAP2K7,GNAS,MYD88,GNA12,MAPK8,MAPK9,GNAZ,MAPK12,TRAF6,MAPK14,PRKACA,PRKAG2,MAP2K3,IRAK4
LPS-stimulated MAPK Signaling	5.38E00	3.42E-01	NaN	MAP2K6,MAP2K4,RAF1,PIK3R1,NFKB1,MAPK11,PRKCZ,IKBKB,IKBKG,PIK3C3,MRAS,PRKCE,PIK3R2,CHUK,PRKD1,PRKCQ,MAPK8,MAPK9,MAPK12,PRKCG,PIK3R3,MAPK14,MAP2K3,PRKCH,PIK3CB
Induction of Apoptosis by HIV1	5.36E00	3.67E-01	NaN	MAP2K4,SLC25A13,MAP2K7,CASP3,MAPK8,MAPK9,NFKB1,MAPK12,FAS,XIAP,FADD,DIABLO,BCL2L1,IKBKB,IKBKG,RIPK1,HTRA2,IKBKAP,CHUK,SLC25A10,CASP8,TNFRSF11B
IL-6 Signaling	5.31E00	2.93E-01	NaN	MAP2K4,MAP2K6,RAF1,PIK3R1,NFKB1,MAPK11,VEGFA,IKBKB,IL36G,IKBKG,AKT1,IL1RL2,PIK3C3,MRAS,AKT3,CHUK,PIK3R2,MAPKAPK2,TAB1,TNFRSF11B,AKT2,MAP2K7,IL1RAPL2,MAPK8,MAPK9,STAT3,MAPK12,TRAF6,PIK3R3,CSNK2A2,MAPK14,CRP,PIK3CB,MAP2K3
Sertoli Cell-Sertoli Cell Junction Signaling	5.27E00	2.58E-01	NaN	EPN3,MAP2K4,PRKACB,RAF1,CLDN19,ILK,MAPK11,PRKAG1,OCLN,AKT1,TUBA8,SORBS1,KEAP1,CGN,PRKAR1B,MRAS,SPTB,AKT3,GSK3B,TUBA3E,MAP3K2,DLG1,CLDN10,AKT2,EPN1,MAP2K7,GUCY1A3,ITGA2,TUBG1,MAPK8,MAPK9,ITGA5,MAPK12,EPB41,MAPK14,TUBA1A,CLDN8,ACTA2,WAS,PRKACA,PRKAG2,MAP2K3,CLDN2,CLINT1,MAP3K3,CLDN3
CXCR4 Signaling	5.26E00	2.7E-01	NaN	MAP2K4,RAF1,PIK3R1,GNA14,PRKCZ,ROCK2,PTK2,ELMO3,GNB3,AKT1,GNA15,RHOD,PIK3C3,MRAS,PRKCE,AKT3,PLCB1,PIK3R2,RHOF,PRKD1,AKT2,PXN,PRKCQ,GNAS,GNA12,MAPK8,MAPK9,GNAZ,MAPK12,MYL1,PRKCG,ROCK1,PIK3R3,RHOQ,RND3,PAK3,PLCB3,PIK3CB,PRKCH,ELMO2,FNBP1
UVB-Induced MAPK Signaling	5.15E00	3.77E-01	NaN	MAP2K4,RPS6KB1,PRKCQ,PIK3R1,MAPK8,MAPK9,MAPK12,MAPK11,EIF4E,PRKCZ,PRKCG,PIK3R3,AKT1,MAPK14,PIK3C3,PRKCE,PIK3CB,PRKCH,PIK3R2,PRKD1
Renin-Angiotensin Signaling	5.06E00	2.94E-01	NaN	MAP2K4,PRKACB,RAF1,PTK2B,PIK3R1,NFKB1,MAPK11,PRKAG1,PRKCZ,NOX1,PTK2,PIK3C3,MRAS,PRKAR1B,PRKCE,PIK3R2,PRKD1,GNAS,PRKCQ,REN,MAPK8,MAPK9,STAT3,MAPK12,PRKCG,PIK3R3,MAPK14,PAK3,PRKACA,PRKAG2,PIK3CB,PRKCH
Role of Osteoblasts, Osteoclasts and Chondrocytes in Rheumatoid Arthritis	5.05E00	2.42E-01	NaN	MAP2K4,BMP4,MMP3,PIK3R1,IL18R1,IKBKB,IKBKG,IL1RL2,TGFB1,PPP3R1,GSK3B,SMAD1,ADAMTS4,TNFRSF11B,AKT2,ITGA5,PPP3CC,MAPK12,PIK3R3,TRAF6,MAP2K3,MAP2K6,FZD10,ADAM17,SFRP2,PTK2B,MMP14,BMP3,SMAD5,NFKB1,NFATC1,IL36G,AKT1,IGF1,PIK3C3,AKT3,PIK3R2,CHUK,BMP1,LRP5,MAP2K7,IL1RAPL2,ITGA2,MAPK8,MAPK9,BMP5,XIAP,MAPK14,FZD4,APC2,PIK3CB,DKK1,WNT5A
Dendritic Cell Maturation	4.97E00	2.54E-01	NaN	MAP2K4,FCGR2C,LEP,HLA-A,LEPR,PIK3R1,HLA-B,HLA-DQA1,CD83,HLA-DQB1,NFKB1,MAPK11,CD1D,IKBKB,PLCD3,IKBKG,IL36G,HLA-DRB1,AKT1,IL1RL2,PIK3C3,HLA-DRB3,AKT3,PLCB1,PIK3R2,CHUK,PLCL1,PLCD4,TAB1,TNFRSF11B,AKT2,MYD88,MAPK8,MAPK9,CREB3L4,MAPK12,TRAF6,PIK3R3,MAPK14,HLA-DRB4,HLA-C,TREM2,PLCB3,STAT2,PIK3CB
Role of Tissue Factor in Cancer	4.97E00	2.91E-01	NaN	PTK2B,PIK3R1,GNA14,MAPK11,EIF4E,VEGFA,LCK,AKT1,ARRB1,GNA15,PIK3C3,MRAS,AKT3,PLCB1,PIK3R2,STAT5B,FGR,PDIA2,RPS6KB1,AKT2,CASP3,GNA12,ITGA6,VEGFC,MAPK12,F3,PIK3R3,BCL2L1,RPS6KA6,MAPK14,PIK3CB,RPS6KA1
ErbB Signaling	4.95E00	3.14E-01	NaN	MAP2K6,MAP2K4,RAF1,PIK3R1,MAPK11,PRKCZ,AKT1,PIK3C3,MRAS,PRKCE,PIK3R2,GSK3B,PRKD1,RPS6KB1,PRKCQ,MAPK8,MAPK9,MAPK12,PRKCG,PIK3R3,MAPK14,PAK3,NRG3,MAP2K3,PIK3CB,PRKCH,EREG
Endothelin-1 Signaling	4.94E00	2.56E-01	NaN	RAF1,NAPEPLD,PIK3R1,CASP4,GNA14,MAPK11,PRKCZ,PLCD3,CASP6,GNA15,PIK3C3,CASP1,MRAS,PRKCE,PLCB1,PIK3R2,PLCL1,CASP8,PLCD4,PRKD1,CASP10,PRKCQ,GNAS,CASP3,GUCY1A3,EDNRB,MAPK4,GNA12,PLA2G1B,MAPK8,MAPK9,GNAZ,MAPK12,PLA2G2A,PRKCG,PLD4,PIK3R3,MAPK14,ARAF,PLA2G4B,PLCB3,PIK3CB,PRKCH,CASP7
D-myo-inositol-5-phosphate Metabolism	4.92E00	2.67E-01	NaN	PPP1R12C,MTMR9,PPP1R1A,NUDT9,NUDT3,NUDT12,PPFIBP2,MDP1,NUDT14,IGBP1,PPP1R14B,PLCH1,UBLCP1,PTPRC,PLCD3,PPP1R12A,NUDT11,PPP1R13B,PTPN1,PGAM5,PLCB1,PPM1F,RASA1,PLCD4,TMEM55B,PPP2R5D,PPP4R1,NUDT15,PPP2R5A,DUSP14,PLD4,ITPK1,TNS3,MTMR4,PPM1H,PLCB3,PPP2R5E,PIP4K2A,PIP4K2C
Tight Junction Signaling	4.92E00	2.57E-01	NaN	PRKACB,VTI1A,CLDN19,MARK2,CDK4,NFKB1,MYH7B,VTI1B,PRKCZ,PRKAG1,OCLN,TGFBR2,CPSF6,AKT1,TGFB1,CGN,TGFB2,PRKAR1B,CSTF2,AKT3,ARHGEF2,PPP2R2C,PPP2R5C,STX4,TNFRSF11B,CLDN10,AKT2,CSTF1,PPP2R5D,CASK,MYL1,PPP2R5A,EPB41,CLDN8,ACTA2,NUDT21,MYH3,PRKACA,PRKAG2,CPSF3,CLDN2,PPP2R5E,CLDN3
Cdc42 Signaling	4.92E00	2.57E-01	NaN	MAP2K4,RAF1,FGD3,MPRIP,HLA-A,HLA-B,HLA-DQA1,HLA-DQB1,MAPK11,EXOC7,PRKCZ,HLA-DRB1,PPP1R12A,HLA-DRB3,EXOC2,EXOC5,GSK3B,HLA-F,EXOC3,RASA1,HLA-DPB1,HLA-DPA1,VAV2,EXOC1,ITGA2,MAPK8,MAPK9,ITGA5,MAPK12,MYL1,WIPF1,CDC42BPA,EXOC8,MAPK14,HLA-DRB4,EXOC4,PAK3,HLA-C,APC2,WAS,CDC42SE1,HLA-DQA2,PARD3
Cholecystokinin/Gastrin-mediated Signaling	4.89E00	2.97E-01	NaN	MAP2K6,MAP2K4,RAF1,PTK2B,PRKCZ,ROCK2,PTK2,IL36G,RHOD,MRAS,PLCB1,PRKCE,RHOF,PRKD1,PXN,PRKCQ,GNA12,MAPK8,MAPK9,CCK,MAPK12,PRKCG,ROCK1,MAPK14,RHOQ,RND3,PLCB3,MAP2K3,PRKCH,FNBP1
VEGF Signaling	4.83E00	3.04E-01	NaN	RAF1,PTK2B,PIK3R1,VEGFB,EIF2B2,ELAVL1,ROCK2,VEGFA,PTK2,EIF1,AKT1,PIK3C3,MRAS,AKT3,PIK3R2,EIF1AY,PXN,AKT2,FLT1,EIF2B3,VEGFC,ROCK1,PIK3R3,BCL2L1,ACTA2,EIF2B1,PIK3CB,EIF1AX
HIF1α Signaling	4.8E00	2.94E-01	NaN	MMP3,PIK3R1,MMP14,VEGFB,NAA10,MMP25,MAPK11,VEGFA,AKT1,PIK3C3,SLC2A2,MRAS,AKT3,MMP11,PIK3R2,MMP17,AKT2,MAPK4,COPS5,MAPK8,MMP10,MAPK9,VEGFC,MAPK12,PIK3R3,MAPK14,MMP23B,EGLN1,CUL2,PIK3CB
Gα12/13 Signaling	4.79E00	2.82E-01	NaN	MAP2K4,RAF1,PTK2B,PIK3R1,ARHGEF1,NFKB1,PTK2,ROCK2,IKBKB,CDH7,IKBKG,AKT1,PIK3C3,MRAS,AKT3,CHUK,PIK3R2,RASA1,VAV2,MAP2K7,PXN,AKT2,GNA12,MAPK8,MAPK9,MAPK12,MYL1,ROCK1,PIK3R3,CDH9,CDH12,CDH10,PIK3CB
IL-22 Signaling	4.76E00	5E-01	NaN	MAP2K4,AKT2,JAK1,AKT1,MAPK14,MAPK8,AKT3,MAPK9,STAT3,MAPK12,STAT5B,MAPK11
EGF Signaling	4.73E00	3.57E-01	NaN	MAP2K4,RPS6KB1,RAF1,MAP2K7,AKT2,JAK1,PIK3R1,MAPK8,STAT3,MAPK12,MAPK11,PIK3R3,CSNK2A2,AKT1,MAPK14,PIK3C3,AKT3,PIK3CB,PIK3R2,RASA1
CD40 Signaling	4.72E00	3.38E-01	NaN	MAP2K6,MAP2K4,MAP2K7,PIK3R1,MAPK8,MAPK9,STAT3,NFKB1,MAPK12,MAPK11,PIK3R3,TRAF6,IKBKB,IKBKG,MAPK14,PIK3C3,IKBKAP,PIK3CB,MAP2K3,PIK3R2,CHUK,MAPKAPK2
Reelin Signaling in Neurons	4.7E00	3.16E-01	NaN	MAP2K4,PIK3R1,ARHGEF1,LCK,AKT1,CDK5,PIK3C3,ARHGEF2,GSK3B,PIK3R2,FGR,MAP2K7,ARHGEF12,CNR1,ITGA2,MAPK8,ITGA6,MAPK9,ITGA5,MAPK12,MAPK8IP3,RELN,PIK3R3,ARHGEF16,PIK3CB
Virus Entry via Endocytic Pathways	4.65E00	3.03E-01	NaN	ITSN1,HLA-A,PIK3R1,HLA-B,ITGB8,PRKCZ,AP1G2,PIK3C3,MRAS,PRKCE,ITGB4,PIK3R2,PRKD1,PRKCQ,ITGA2,ITGA6,ITGA5,RAC3,PRKCG,PIK3R3,ACTA2,HLA-C,CLTA,TFRC,PIK3CB,PRKCH,ITGB6
p70S6K Signaling	4.62E00	2.77E-01	NaN	RAF1,JAK1,PIK3R1,PRKCZ,PLCD3,AKT1,PIK3C3,MRAS,PLCB1,PRKCE,AKT3,PPP2R2C,PPP2R5C,EEF2K,PIK3R2,PLCL1,BCAP31,PLCD4,PRKD1,RPS6KB1,IL4R,IL2RG,AKT2,PRKCQ,CD79B,PPP2R5D,PPP2R5A,PRKCG,PIK3R3,PLCB3,PIK3CB,PRKCH,PPP2R5E
Rac Signaling	4.62E00	2.88E-01	NaN	MAP2K4,RAF1,ABI2,PTK2B,PIK3R1,PIP4K2B,NFKB1,PRKCZ,NOX1,PTK2,ARFIP2,PIK3C3,MRAS,CYBB,PIK3R2,PI4KA,RPS6KB1,MAP2K7,ITGA2,MAPK8,ITGA5,PIK3R3,PAK3,PIP5K1C,NCF2,PIK3CB,SH3RF1,PARD3,PIP4K2A,PIP4K2C
Sphingosine-1-phosphate Signaling	4.62E00	2.84E-01	NaN	PTK2B,PIK3R1,CASP4,PTK2,PLCD3,CASP6,AKT1,RHOD,PIK3C3,CASP1,PLCB1,AKT3,PIK3R2,PLCL1,CASP8,RHOF,PLCD4,CASP10,AKT2,GNAS,CASP3,GNA12,PDGFB,ASAH2,PIK3R3,RHOQ,RND3,PLCB3,PIK3CB,FNBP1,CASP7
B Cell Activating Factor Signaling	4.6E00	4E-01	NaN	MAP2K4,MAP2K7,MAPK8,MAPK9,NFKB1,MAPK12,TNFRSF13C,MAPK11,NFATC1,TRAF6,IKBKB,IKBKG,MAPK14,IKBKAP,CHUK,TNFSF13B
autophagy	4.6E00	4.17E-01	NaN	ATG5,VPS18,VPS39,ATG7,WDFY3,VPS16,ATG4B,PIK3C3,VPS33A,RB1CC1,SQSTM1,NBR1,BECN1,ATG16L1,VPS11
PEDF Signaling	4.55E00	3.24E-01	NaN	RAF1,AKT2,PIK3R1,NFKB1,MAPK12,MAPK11,FAS,PIK3R3,ROCK2,ROCK1,IKBKB,BCL2L1,IKBKG,AKT1,MAPK14,PIK3C3,MRAS,AKT3,PIK3CB,CHUK,PIK3R2,CASP8,CASP7
Myc Mediated Apoptosis Signaling	4.48E00	3.45E-01	NaN	MAP2K4,AKT2,CASP3,PIK3R1,MAPK8,MAPK9,MAPK12,FAS,PRKCZ,FADD,PIK3R3,AKT1,IGF1,PIK3C3,MRAS,IGF1R,AKT3,PIK3CB,PIK3R2,CASP8
3-phosphoinositide Degradation	4.47E00	2.59E-01	NaN	PPP1R12C,MTMR9,PPP1R1A,NUDT3,NUDT9,NUDT12,PPFIBP2,MDP1,MTMR1,NUDT14,INPPL1,IGBP1,PPP1R14B,OCRL,UBLCP1,PTPRC,PPP1R12A,NUDT11,PPP1R13B,PTPN1,PGAM5,PPM1F,RASA1,TMEM55B,INPP5E,PPP2R5D,MTMR14,PPP4R1,NUDT15,PPP2R5A,DUSP14,ITPK1,INPP4A,TNS3,MTMR4,INPP4B,PPM1H,PPP2R5E
EIF2 Signaling	4.45E00	2.43E-01	NaN	RPL11,RAF1,EIF3C,PIK3R1,RPL26,RPL35A,EIF2B2,EIF2A,EIF4E,AKT1,EIF1,RPS20,EIF4G2,PIK3C3,RPL21,RPL19,MRAS,AKT3,GSK3B,PIK3R2,RPS17,RPL36,AGO1,AKT2,EIF3H,RPL29,EIF2B3,EIF3J,AGO2,RPS29,RPL28,EIF3M,PIK3R3,EIF3G,RPS4Y1,RPS27L,EIF2B1,PIK3CB,RPS4Y2,INSR,EIF2AK2,EIF2AK3,EIF3L,RPL13A,EIF1AX
Pancreatic Adenocarcinoma Signaling	4.44E00	2.83E-01	NaN	MAP2K4,RAF1,NAPEPLD,JAK1,SMAD3,PIK3R1,CDK4,VEGFB,NFKB1,VEGFA,TGFBR2,AKT1,TGFB1,PIK3C3,TGFB2,AKT3,PIK3R2,AKT2,MAPK8,MAPK9,VEGFC,STAT3,MAPK12,RALBP1,PLD4,PIK3R3,BCL2L1,BRCA2,PIK3CB,CDK2
3-phosphoinositide Biosynthesis	4.44E00	2.53E-01	NaN	PPP1R12C,MTMR9,PPP1R1A,PIK3R1,NUDT3,NUDT9,NUDT12,PPFIBP2,MDP1,PIP4K2B,NUDT14,IGBP1,PPP1R14B,UBLCP1,PTPRC,PPP1R12A,NUDT11,PIK3C3,PPP1R13B,PTPN1,PGAM5,PPM1F,PIK3R2,RASA1,PI4KA,PPP2R5D,PPP4R1,NUDT15,PPP2R5A,DUSP14,PIK3R3,ITPK1,TNS3,MTMR4,PIP5K1C,PPM1H,PIK3CB,PPP2R5E,PIP4K2A,PIP4K2C
Role of IL-17A in Arthritis	4.42E00	3.52E-01	NaN	MAP2K6,MAP2K4,PIK3R1,MAPK8,MAPK9,CXCL5,NFKB1,IL17RA,MAPK12,MAPK11,CXCL6,PIK3R3,MAPK14,PIK3C3,PIK3CB,MAP2K3,PIK3R2,RPS6KA1,MAPKAPK2
Colorectal Cancer Metastasis Signaling	4.41E00	2.29E-01	NaN	MAP2K4,PRKACB,JAK1,ADRBK1,MMP3,PIK3R1,SMAD3,TGFBR2,VEGFA,GNB3,TGFB1,MRAS,GSK3B,AKT2,CASP3,VEGFC,IFNGR1,STAT3,MAPK12,PIK3R3,BCL2L1,RHOQ,MMP23B,RND3,PRKACA,FNBP1,FZD10,MMP14,VEGFB,MMP25,NFKB1,MLH1,PRKAG1,AKT1,ARRB1,RHOD,PIK3C3,TGFB2,PRKAR1B,AKT3,MMP11,PIK3R2,RHOF,MMP17,LRP5,GNAS,MAPK8,MAPK9,MMP10,FZD4,TLR5,PRKAG2,PIK3CB,WNT5A
Type II Diabetes Mellitus Signaling	4.37E00	2.74E-01	NaN	MAP2K4,SLC27A2,PIK3R1,CD36,NFKB1,PRKAG1,PRKCZ,IKBKB,IKBKG,AKT1,PIK3C3,SLC2A2,PRKAA2,AKT3,PRKCE,CHUK,PIK3R2,PRKD1,TNFRSF11B,ACSL3,AKT2,MAP2K7,PRKCQ,MAPK8,MAPK9,MAPK12,PRKCG,PIK3R3,PRKAG2,PIK3CB,PRKCH,INSR
NGF Signaling	4.36E00	2.8E-01	NaN	MAP2K4,RAF1,PIK3R1,TRIO,NFKB1,PRKCZ,ROCK2,IKBKB,IKBKG,AKT1,PIK3C3,NTRK1,MRAS,AKT3,CHUK,PIK3R2,MAP3K2,RPS6KB1,AKT2,MAPK8,MAPK9,CREB3L4,MAPK12,TRAF6,ROCK1,PIK3R3,RPS6KA6,PIK3CB,RPS6KA1,MAP3K3
Pyridoxal 5'-phosphate Salvage Pathway	4.3E00	3.28E-01	NaN	MAP2K4,MAP2K6,AKT2,FAM20B,PRKCQ,CDK4,CDK6,CSNK1D,MAPK8,MAPK9,PKN1,ARAF,CDK5,PAK3,PRKAA2,PRKCE,MAP2K3,PRKCH,EIF2AK2,ACVR2A,CDK2
Mitochondrial Dysfunction	4.3E00	2.46E-01	NaN	MAP2K4,NDUFA9,NDUFA7,COX6C,UQCRH,XDH,ATP5L,MT-CO2,NDUFB3,NDUFA2,NDUFB10,MAOB,NDUFB9,ATP5J2,UQCRFS1,NDUFS2,HTRA2,CASP8,ATP5I,NDUFS4,NDUFA8,ATP5J,NDUFB4,CASP3,MAPK8,MAPK9,LRRK2,NDUFB1,NDUFAF2,MAPK12,NDUFA13,UQCRB,NDUFS8,NDUFA11,NDUFA6,COX5A,NDUFA12,NDUFA3,BACE2,SNCA,TXNRD2,MAOA
UVC-Induced MAPK Signaling	4.3E00	3.81E-01	NaN	MAP2K4,RAF1,PRKCQ,MAPK8,MAPK9,MAPK12,MAPK11,PRKCZ,PRKCG,MAPK14,ARAF,MRAS,PRKCE,ATR,PRKCH,PRKD1
GNRH Signaling	4.25E00	2.64E-01	NaN	MAP2K4,PRKACB,MAP2K6,RAF1,GNA14,NFKB1,MAPK11,PRKCZ,PRKAG1,PTK2,GNA15,MRAS,PRKAR1B,PRKCE,PLCB1,PRKD1,MAP3K2,MAP2K7,GNAS,PRKCQ,MAPK8,MAPK9,CREB3L4,MAPK12,PRKCG,MAPK14,PAK3,PRKACA,PRKAG2,PLCB3,MAP2K3,PRKCH,DNM1L,MAP3K3
Amyloid Processing	4.24E00	3.53E-01	NaN	PRKACB,CAPN6,AKT2,CSNK1D,MAPK12,MAPK11,PRKAG1,CSNK2A2,AKT1,MAPK14,CDK5,PRKAR1B,PRKACA,PRKAG2,AKT3,PRKCE,BACE2,GSK3B
FLT3 Signaling in Hematopoietic Progenitor Cells	4.23E00	3.11E-01	NaN	RAF1,RPS6KB1,STAT6,AKT2,PIK3R1,CREB3L4,STAT3,MAPK12,MAPK11,EIF4E,PIK3R3,RPS6KA6,AKT1,MAPK14,FLT3LG,PIK3C3,MRAS,AKT3,STAT2,PIK3CB,PIK3R2,RPS6KA1,STAT5B
Leptin Signaling in Obesity	4.23E00	3.11E-01	NaN	PRKACB,AKT2,GNAS,LEP,LEPR,PIK3R1,POMC,STAT3,PRKAG1,PIK3R3,PLCD3,AKT1,PIK3C3,PRKAR1B,PRKACA,PRKAG2,PLCB3,PLCB1,AKT3,PIK3CB,PIK3R2,PLCL1,PLCD4
Melatonin Signaling	4.16E00	3.14E-01	NaN	MAP2K6,MAP2K4,PRKACB,RAF1,MAP2K7,PRKCQ,PRKAG1,PRKCZ,PRKCG,PLCD3,ARAF,PRKAR1B,PRKACA,PRKAG2,PLCB3,PLCB1,PRKCE,MAP2K3,PRKCH,PLCL1,PLCD4,PRKD1
HMGB1 Signaling	4.14E00	2.67E-01	NaN	MAP2K6,MAP2K4,AGER,PIK3R1,RBBP7,NFKB1,MAPK11,AKT1,RHOD,TGFB1,PIK3C3,TGFB2,MRAS,AKT3,PIK3R2,RHOF,TNFRSF11B,AKT2,MAP2K7,HAT1,MAPK8,MAPK9,IFNGR1,MAPK12,IL13,PIK3R3,MAPK14,RHOQ,RND3,PIK3CB,MAP2K3,FNBP1
Type I Diabetes Mellitus Signaling	4.12E00	2.73E-01	NaN	MAP2K6,MAP2K4,JAK1,HLA-A,HLA-B,HLA-DQA1,HLA-DQB1,NFKB1,MAPK11,FAS,IKBKB,IKBKG,HLA-DRB1,CHUK,CASP8,HLA-F,TNFRSF11B,MAP2K7,CASP3,MYD88,MAPK8,MAPK9,IFNGR1,MAPK12,TRAF6,FADD,MAPK14,RIPK1,HLA-C,MAP2K3
HGF Signaling	4.11E00	2.76E-01	NaN	MAP2K4,RAF1,PIK3R1,PRKCZ,PTK2,AKT1,PIK3C3,MRAS,PRKCE,AKT3,PIK3R2,PRKD1,MAP3K2,PXN,AKT2,MAP2K7,PRKCQ,ITGA2,MAPK8,ITGA5,MAPK9,STAT3,MAPK12,PRKCG,PIK3R3,PIK3CB,PRKCH,MAP3K3,CDK2
Nitric Oxide Signaling in the Cardiovascular System	4.1E00	2.8E-01	NaN	PRKACB,PIK3R1,VEGFB,ARG2,PRKAG1,PRKCZ,ATP2A1,VEGFA,AKT1,PIK3C3,PRKAR1B,AKT3,PRKCE,PIK3R2,PRKD1,AKT2,CACNA1D,PRKCQ,FLT1,GUCY1A3,CACNA1C,VEGFC,PRKCG,PIK3R3,PRKACA,PRKAG2,PIK3CB,PRKCH
Breast Cancer Regulation by Stathmin1	4.09E00	2.36E-01	NaN	PRKACB,RAF1,CAMK1,CAMK1D,ARHGEF7,PIK3R1,ARHGEF1,PPP1R14B,PRKCZ,PRKAG1,ROCK2,STMN1,GNB3,PPP1R12A,TUBA8,PIK3C3,PRKAR1B,MRAS,RB1CC1,PRKCE,PLCB1,ARHGEF2,PPP2R2C,PPP2R5C,PIK3R2,TUBA3E,PRKD1,PRKCQ,ARHGEF12,GNAS,PPP2R5D,TUBG1,PPP2R5A,PRKCG,ROCK1,PIK3R3,TUBA1A,ARHGEF16,PRKACA,PRKAG2,PLCB3,PIK3CB,PRKCH,PPP2R5E,CDK2
IL-3 Signaling	4.05E00	3.1E-01	NaN	RAF1,STAT6,AKT2,PRKCQ,JAK1,PIK3R1,PPP3CC,STAT3,PRKCZ,PRKCG,PIK3R3,AKT1,PIK3C3,PPP3R1,MRAS,AKT3,PRKCE,PIK3CB,PRKCH,PIK3R2,STAT5B,PRKD1
VEGF Family Ligand-Receptor Interactions	4.03E00	3.03E-01	NaN	RAF1,AKT2,PRKCQ,FLT1,PIK3R1,PLA2G1B,VEGFC,VEGFB,PLA2G2A,PRKCZ,PRKCG,VEGFA,PIK3R3,AKT1,PIK3C3,PLA2G4B,MRAS,AKT3,PRKCE,PIK3CB,PRKCH,PIK3R2,PRKD1
BMP signaling pathway	4.03E00	3.03E-01	NaN	MAP2K4,PRKACB,RAF1,BMP4,BMP3,MAPK8,MAPK9,SMAD5,NFKB1,MAPK12,BMP5,MAPK11,XIAP,PRKAG1,SOSTDC1,MAPK14,PRKAR1B,MRAS,PRKACA,PRKAG2,SMAD1,TAB1,BMP1
Gap Junction Signaling	3.94E00	2.45E-01	NaN	PRKACB,RAF1,PIK3R1,PRKCZ,PRKAG1,PLCD3,AKT1,TUBA8,PIK3C3,PPP3R1,PRKAR1B,MRAS,AKT3,PRKCE,PLCB1,PIK3R2,TUBA3E,PLCL1,PLCD4,PRKD1,MAP3K2,AKT2,GNAS,PRKCQ,GUCY1A3,TUBG1,CSNK1D,PPP3CC,PRKCG,PIK3R3,TUBA1A,ACTA2,PRKACA,PRKAG2,PLCB3,PIK3CB,PRKCH,NPR2
IGF-1 Signaling	3.93E00	2.78E-01	NaN	PRKACB,RAF1,JAK1,PIK3R1,PRKAG1,PRKCZ,PTK2,AKT1,IGF1,PIK3C3,IGF1R,MRAS,PRKAR1B,AKT3,PIK3R2,RASA1,RPS6KB1,NEDD4,PXN,AKT2,MAPK8,STAT3,PIK3R3,CSNK2A2,PRKACA,PRKAG2,PIK3CB
Death Receptor Signaling	3.92E00	2.83E-01	NaN	MAP2K4,MAP2K7,CASP3,PARP10,ZC3HAV1,MAPK8,TBK1,NFKB1,PARP9,XIAP,FAS,ROCK1,FADD,DIABLO,IKBKB,CASP6,IKBKG,RIPK1,ACTA2,CRADD,TNFRSF25,HTRA2,CHUK,CASP8,CASP7,CASP10
PI3K/AKT Signaling	3.92E00	2.6E-01	NaN	RAF1,JAK1,PIK3R1,ILK,INPPL1,NFKB1,OCRL,PRKCZ,EIF4E,IKBKB,IKBKG,AKT1,MRAS,AKT3,PPP2R2C,PPP2R5C,GSK3B,CHUK,PIK3R2,RPS6KB1,RHEB,AKT2,PPP2R5D,ITGA2,ITGA5,PPP2R5A,GYS2,PIK3R3,BCL2L1,LIMS1,PIK3CB,PPP2R5E
IL-10 Signaling	3.87E00	3.09E-01	NaN	MAP2K6,MAP2K4,FCGR2C,IL4R,JAK1,IL1RAPL2,MAPK8,ARG2,STAT3,NFKB1,MAPK12,MAPK11,TRAF6,IKBKB,IL36G,IKBKG,MAPK14,IL1RL2,MAP2K3,CHUK,TAB1
Chronic Myeloid Leukemia Signaling	3.84E00	2.8E-01	NaN	RAF1,SMAD3,PIK3R1,CDK4,CBLC,NFKB1,CTBP1,TGFBR2,IKBKB,IKBKG,AKT1,TGFB1,HDAC11,PIK3C3,CTBP2,TGFB2,MRAS,AKT3,PIK3R2,CHUK,STAT5B,AKT2,CDK6,PIK3R3,BCL2L1,PIK3CB
Neuregulin Signaling	3.84E00	2.84E-01	NaN	RAF1,ADAM17,PIK3R1,PRKCZ,AKT1,CDK5,GRB7,MRAS,PRKCE,AKT3,DLG4,PIK3R2,STAT5B,RNF41,PRKD1,RPS6KB1,AKT2,PRKCQ,ITGA2,ITGA5,PRKCG,PIK3R3,NRG3,PRKCH,EREG
UVA-Induced MAPK Signaling	3.84E00	2.84E-01	NaN	MAP2K4,PIK3R1,PARP9,MAPK11,PLCD3,PIK3C3,MRAS,PLCB1,PIK3R2,PLCL1,PLCD4,RPS6KB1,CASP3,PARP10,MAPK8,ZC3HAV1,MAPK9,MAPK12,PIK3R3,BCL2L1,RPS6KA6,MAPK14,PLCB3,PIK3CB,RPS6KA1
PPARα/RXRα Activation	3.82E00	2.35E-01	NaN	MAP2K4,PRKACB,MAP2K6,RAF1,MED23,SMAD3,CD36,GNA14,NFKB1,PRKAG1,TGFBR2,IKBKB,PLCD3,IKBKG,GNA15,IL1RL2,TGFB1,TGFB2,PRKAA2,MRAS,PRKAR1B,PLCB1,NCOR1,CHUK,STAT5B,PLCL1,PLCD4,MAP2K7,GNAS,IL1RAPL2,MAPK8,AIP,TRAF6,ACADL,MAPK14,PRKACA,PRKAG2,PLCB3,MAP2K3,NCOR2,INSR,ACVR2A
phagosome formation	3.79E00	2.66E-01	NaN	FCAR,FCGR2C,PIK3R1,FCER1A,INPPL1,PRKCZ,PLCD3,RHOD,PIK3C3,PRKCE,PLCB1,PIK3R2,PLCL1,RHOF,PLCD4,PRKD1,PRKCQ,ITGA2,ITGA5,PRKCG,PIK3R3,RHOQ,SCARA3,RND3,TLR5,PLCB3,PIK3CB,PRKCH,FNBP1
Aldosterone Signaling in Epithelial Cells	3.78E00	2.43E-01	NaN	RAF1,HSPA14,DNAJB4,PIK3R1,PIP4K2B,DNAJC10,DNAJB2,PRKCZ,PLCD3,SACS,HSPA12B,PIK3C3,PRKCE,PLCB1,PIK3R2,PLCL1,PLCD4,PI4KA,PRKD1,HSPB6,NEDD4,DNAJB12,PRKCQ,SLC12A2,DNAJC11,PRKCG,PIK3R3,DNAJC5,PIP5K1C,DNAJB11,PLCB3,PIK3CB,PRKCH,DNAJB6,PIP4K2A,PIP4K2C,DNAJC7
phagosome maturation	3.76E00	2.58E-01	NaN	ATP6V0C,VPS39,VTI1A,HLA-A,HLA-B,DYNLT1,VTI1B,NOX1,DYNC1LI1,HLA-DRB1,TUBA8,HLA-DRB3,PIK3C3,CYBB,DYNC2H1,RILP,TUBA3E,VPS11,M6PR,ATP6V1C2,VPS18,VPS16,LPO,VPS33A,TUBG1,DYNLRB1,HLA-DRB4,TUBA1A,HLA-C,NCF2,VPS37A
April Mediated Signaling	3.65E00	3.68E-01	NaN	TRAF6,MAP2K4,IKBKB,IKBKG,MAP2K7,MAPK14,TNFSF13,MAPK8,MAPK9,CHUK,MAPK12,NFKB1,MAPK11,NFATC1
CREB Signaling in Neurons	3.64E00	2.34E-01	NaN	PRKACB,RAF1,GRIN2A,POLR2D,PIK3R1,GNA14,PRKCZ,PRKAG1,PLCD3,GNB3,AKT1,POLR2C,GNA15,PIK3C3,MRAS,PRKAR1B,AKT3,PRKCE,PLCB1,PIK3R2,PLCL1,PLCD4,PRKD1,POLR2I,AKT2,PRKCQ,GNAS,GNA12,POLR2H,CREB3L4,GNAZ,PRKCG,PIK3R3,POLR2E,PRKACA,PRKAG2,PLCB3,PIK3CB,PRKCH,RPS6KA1
RhoA Signaling	3.62E00	2.54E-01	NaN	MPRIP,PTK2B,PIP4K2B,ARHGEF1,PTK2,ROCK2,IGF1,PPP1R12A,CIT,IGF1R,PFN2,ARHGAP12,PI4KA,PLXNA1,SEPT5,NEDD4,ARHGEF12,GNA12,RTKN,MYL1,PKN1,ROCK1,RHPN2,RND3,ACTA2,PIP5K1C,SEPT10,ARHGAP35,PIP4K2A,PIP4K2C,KTN1
Paxillin Signaling	3.61E00	2.67E-01	NaN	MAP2K4,PTK2B,PIK3R1,ARHGEF7,ITGB8,MAPK11,PTK2,ARFIP2,PIK3C3,MRAS,ITGB4,PIK3R2,PXN,PARVA,ITGA2,MAPK8,ITGA6,MAPK9,ITGA5,MAPK12,GIT2,PIK3R3,MAPK14,PAK3,ACTA2,PIK3CB,ITGB6
HIPPO signaling	3.58E00	2.79E-01	NaN	DLG1,YAP1,SMAD3,PPP2R5D,CUL1,NF2,CSNK1D,DLG2,SMAD5,STK3,DLG3,PPP1R14B,PRKCZ,PPP2R5A,STK4,PPP1R12A,SCRIB,DLG4,PPP2R2C,PPP2R5C,MOB1A,PPP2R5E,PARD3,SMAD1
PI3K Signaling in B Lymphocytes	3.58E00	2.5E-01	NaN	RAF1,PIK3R1,NFKB1,NFATC1,PRKCZ,PTPRC,PLCD3,IKBKB,IKBKG,AKT1,PPP3R1,MRAS,PLCB1,AKT3,CHUK,PIK3R2,PLCL1,PLCD4,CR2,VAV2,AKT2,IL4R,CD79B,PPP3CC,MALT1,DAPP1,BCL10,PLCB3,PIK3CB,PIK3AP1,PLEKHA1,PLEKHA2
CD27 Signaling in Lymphocytes	3.57E00	3.27E-01	NaN	MAP2K6,MAP2K4,MAP2K7,CASP3,MAPK8,MAPK9,NFKB1,MAPK12,IKBKB,BCL2L1,IKBKG,IKBKAP,MAP2K3,CHUK,CASP8,MAP3K3,MAP3K2
Insulin Receptor Signaling	3.54E00	2.46E-01	NaN	PRKACB,RAF1,JAK1,PIK3R1,INPPL1,PPP1R14B,OCRL,EIF2B2,PRKAG1,PRKCZ,EIF4E,AKT1,PPP1R12A,PIK3C3,PTPN1,MRAS,PRKAR1B,AKT3,STX4,GSK3B,PIK3R2,RPS6KB1,AKT2,MAPK8,EIF2B3,GYS2,PIK3R3,RHOQ,EIF2B1,PRKACA,PRKAG2,PIK3CB,INSR
AMPK Signaling	3.51E00	2.29E-01	NaN	PRKACB,LEP,PFKFB1,PIK3R1,MAPK11,ELAVL1,PRKAG1,AKT1,PIK3C3,MRAS,PRKAA2,PRKAR1B,AKT3,PPP2R2C,PPP2R5C,EEF2K,PIK3R2,AKT1S1,PFKFB3,RPS6KB1,AKT2,GNAS,CKM,PPP2R5D,CREB3L4,MAPK12,MLST8,PPP2R5A,GYS2,PIK3R3,AK6,MAPK14,PPM1B,CPT2,PRKACA,PRKAG2,PIK3CB,MAP2K3,INSR,PPP2R5E,PPAT
Erythropoietin Signaling	3.5E00	2.99E-01	NaN	RPS6KB1,RAF1,AKT2,PRKCQ,EPOR,PIK3R1,NFKB1,PRKCZ,PRKCG,PIK3R3,AKT1,PIK3C3,MRAS,AKT3,PRKCE,PIK3CB,PRKCH,PIK3R2,STAT5B,PRKD1
TGF-β Signaling	3.5E00	2.76E-01	NaN	MAP2K6,MAP2K4,RAF1,BMP4,SMAD3,MAPK8,MAPK9,SMAD5,MAPK12,MAPK11,INHBB,INHBA,TRAF6,TGFBR2,MAPK14,TGFB1,MRAS,TGFB2,MAP2K3,SMURF2,SMAD1,ACVR2A,TAB1,PMEPA1
IL-2 Signaling	3.46E00	3.21E-01	NaN	RAF1,IL2RG,AKT2,JAK1,PTK2B,PIK3R1,MAPK8,PIK3R3,CSNK2A2,LCK,AKT1,PIK3C3,MRAS,AKT3,PIK3CB,PIK3R2,STAT5B
P2Y Purigenic Receptor Signaling Pathway	3.46E00	2.52E-01	NaN	PRKACB,RAF1,PIK3R1,NFKB1,PRKAG1,PRKCZ,PLCD3,AKT1,GNB3,PIK3C3,PRKAR1B,MRAS,PLCB1,AKT3,PRKCE,PIK3R2,PLCL1,PLCD4,PRKD1,AKT2,GNAS,PRKCQ,CREB3L4,PRKCG,PIK3R3,PRKACA,PRKAG2,PLCB3,PIK3CB,PRKCH
p53 Signaling	3.44E00	2.65E-01	NaN	PRKDC,AKT2,PIK3R1,RRM2B,CSNK1D,MAPK8,TIGAR,CDK4,FAS,PIK3R3,BCL2L1,CASP6,PCNA,MAPK14,AKT1,PPP1R13B,PIK3C3,ADCK3,ADGRB1,AKT3,ATR,PIK3CB,GSK3B,PIK3R2,PML,CDK2
D-myo-inositol (1,4,5)-Trisphosphate Biosynthesis	3.42E00	4.07E-01	NaN	PLD4,PLCD3,PIP5K1C,PIP4K2B,PLCB1,PLCB3,PIP4K2A,PLCD4,PLCH1,PIP4K2C,PI4KA
Activation of IRF by Cytosolic Pattern Recognition Receptors	3.41E00	3.02E-01	NaN	MAP2K4,MAPK8,MAPK9,TBK1,NFKB1,ADAR,MAPK12,ISG15,FADD,TRAF6,IKBKB,IKBKG,RIPK1,DDX58,MAVS,IKBKAP,STAT2,CHUK,IFIT2
Lymphotoxin β Receptor Signaling	3.36E00	3.15E-01	NaN	AKT2,CASP3,PIK3R1,NFKB1,DIABLO,PIK3R3,TRAF6,IKBKB,BCL2L1,IKBKG,AKT1,PIK3C3,AKT3,IKBKAP,PIK3CB,PIK3R2,CHUK
Natural Killer Cell Signaling	3.34E00	2.55E-01	NaN	RAF1,KIR3DL1,PIK3R1,INPPL1,OCRL,PRKCZ,LCK,AKT1,PIK3C3,MRAS,PRKCE,AKT3,PIK3R2,PRKD1,VAV2,KIR2DS3,KIR2DS4 (includes others),AKT2,PRKCQ,SH3BP2,RAC3,SIGLEC7,PRKCG,PIK3R3,NCR1,PAK3,PIK3CB,PRKCH
PAK Signaling	3.34E00	2.7E-01	NaN	MAP2K4,RAF1,PXN,ARHGAP10,PTK2B,CASP3,PIK3R1,ARHGEF7,ITGA2,MAPK8,MAPK9,ITGA5,EPHA3,MAPK12,GIT1,PDGFB,MYL1,PTK2,PIK3R3,PAK3,PIK3C3,MRAS,PIK3CB,PIK3R2
Apoptosis Signaling	3.34E00	2.7E-01	NaN	MAP2K4,RAF1,MAP2K7,CAPN6,PRKCQ,CASP3,MAPK8,NFKB1,FAS,XIAP,DIABLO,ROCK1,IKBKB,CASP6,BCL2L1,IKBKG,MRAS,PRKCE,HTRA2,CHUK,RPS6KA1,CASP8,CASP7,CASP10
Parkinson's Signaling	3.33E00	5E-01	NaN	SEPT5,MAPK14,CASP3,GPR37,MAPK8,MAPK12,MAPK11,SNCA
GPCR-Mediated Nutrient Sensing in Enteroendocrine Cells	3.33E00	2.74E-01	NaN	PRKACB,PRKCQ,GNAS,GIP,CCK,GNA14,PYY,PRKAG1,PRKCZ,GCG,PRKCG,PLCD3,GNA15,PRKAR1B,PRKACA,PRKAG2,PLCB3,PLCB1,PRKCE,PRKCH,PLCL1,PLCD4,PRKD1
Acute Myeloid Leukemia Signaling	3.32E00	2.78E-01	NaN	MAP2K6,MAP2K4,RPS6KB1,RAF1,MAP2K7,AKT2,PIK3R1,STAT3,NFKB1,KITLG,PIK3R3,AKT1,ARAF,FLT3LG,PIK3C3,MRAS,AKT3,PIK3CB,MAP2K3,PIK3R2,PML,STAT5B
Role of MAPK Signaling in the Pathogenesis of Influenza	3.31E00	2.9E-01	NaN	MAP2K6,MAP2K4,RAF1,MAP2K7,AKT2,CASP3,PLA2G1B,MAPK8,MAPK9,MAPK12,MAPK11,PLA2G2A,RABGEF1,CXCL10,AKT1,MAPK14,PLA2G4B,MRAS,AKT3,MAP2K3
Ceramide Signaling	3.23E00	2.75E-01	NaN	MAP2K4,RAF1,AKT2,PIK3R1,PPP2R5D,MAPK8,CERK,NFKB1,PPP2R5A,PRKCZ,DIABLO,PIK3R3,AKT1,PIK3C3,MRAS,AKT3,PPP2R5C,PPP2R2C,PIK3CB,PIK3R2,PPP2R5E,TNFRSF11B
IL-12 Signaling and Production in Macrophages	3.2E00	2.39E-01	NaN	MAP2K4,IL12RB1,PIK3R1,NFKB1,MAPK11,PRKCZ,IKBKB,IKBKG,AKT1,TGFB1,PIK3C3,TGFB2,AKT3,PRKCE,CHUK,PIK3R2,PRKD1,STAT6,AKT2,PRKCQ,MYD88,MAPK8,MAPK9,IFNGR1,MAPK12,PRKCG,TRAF6,APOL1,PIK3R3,MAPK14,PIK3CB,PRKCH
Antigen Presentation Pathway	3.2E00	3.51E-01	NaN	PSMB9,HLA-DRB4,HLA-DRB1,HLA-A,HLA-C,HLA-DRB3,HLA-B,HLA-DQA1,HLA-F,HLA-DQA2,HLA-DPB1,TAPBP,HLA-DPA1
HER-2 Signaling in Breast Cancer	3.14E00	2.76E-01	NaN	AKT2,PRKCQ,PIK3R1,CDK6,ITGB8,PRKCZ,PRKCG,PIK3R3,AKT1,PIK3C3,MRAS,AKT3,PRKCE,PIK3CB,PRKCH,ITGB4,PIK3R2,GSK3B,PARD3,ITGB6,PRKD1
Factors Promoting Cardiogenesis in Vertebrates	3.11E00	2.61E-01	NaN	FZD10,LRP5,BMP4,PRKCQ,BMP3,TDGF1,SMAD5,BMP5,PRKCZ,PRKCG,TGFBR2,MAPK14,FZD4,TGFB1,TGFB2,PRKCE,PRKCH,DKK1,GSK3B,SMAD1,ACVR2A,PRKD1,CDK2,BMP1
Synaptic Long Term Potentiation	3.11E00	2.44E-01	NaN	PRKACB,RAF1,GRIN2A,PPP1R1A,GNA14,PPP1R14B,PRKAG1,PRKCZ,PLCD3,PPP1R12A,GNA15,PPP3R1,MRAS,PRKAR1B,PLCB1,PRKCE,PLCL1,PLCD4,PRKD1,PRKCQ,CACNA1C,CREB3L4,PPP3CC,PRKCG,PRKACA,PRKAG2,PLCB3,PRKCH,RPS6KA1
Oxidative Phosphorylation	3.05E00	2.48E-01	NaN	NDUFA9,NDUFA7,COX6C,UQCRH,ATP5L,MT-CO2,NDUFB3,NDUFA2,NDUFB10,NDUFB9,ATP5J2,NDUFS2,UQCRFS1,ATP5I,NDUFA8,NDUFS4,ATP5J,NDUFB4,NDUFB1,NDUFA13,UQCRB,NDUFS8,NDUFA11,NDUFA6,COX5A,NDUFA12,NDUFA3
Fcγ Receptor-mediated Phagocytosis in Macrophages and Monocytes	3.04E00	2.58E-01	NaN	VAV2,RPS6KB1,AKT2,NAPEPLD,PXN,PRKCQ,PTK2B,PIK3R1,RAC3,PRKCZ,PRKCG,MYO5A,PLD4,PIK3R3,NCF1,AKT1,ACTA2,WAS,AKT3,PRKCE,PRKCH,PIK3R2,FGR,PRKD1
Salvage Pathways of Pyrimidine Ribonucleotides	3.04E00	2.58E-01	NaN	MAP2K6,PYCRL,MAP2K4,AKT2,FAM20B,PRKCQ,CDK4,CDK6,CSNK1D,MAPK8,MAPK9,NME7,PKN1,NME3,ARAF,CDK5,PAK3,PRKAA2,PRKCE,MAP2K3,PRKCH,EIF2AK2,ACVR2A,CDK2
Role of Pattern Recognition Receptors in Recognition of Bacteria and Viruses	3.02E00	2.38E-01	NaN	MAP2K4,PIK3R1,C1QA,C1QB,NFKB1,PRKCZ,TGFB1,PIK3C3,CASP1,TGFB2,PRKCE,PIK3R2,PRKD1,PTX3,OAS1,PRKCQ,MYD88,MAPK8,MAPK9,IL13,MAPK12,PRKCG,TRAF6,PIK3R3,TLR5,DDX58,MAVS,PIK3CB,PRKCH,EIF2AK2
TWEAK Signaling	3.01E00	3.53E-01	NaN	FADD,CASP6,IKBKB,IKBKG,RIPK1,CASP3,TNFRSF25,CHUK,CASP8,NFKB1,CASP7,XIAP
Integrin Signaling	2.99E00	2.14E-01	NaN	MAP2K4,RAF1,MPRIP,ARHGAP26,ARHGEF7,PIK3R1,ILK,ITGB8,PTK2,AKT1,PPP1R12A,RHOD,PIK3C3,GRB7,MRAS,AKT3,GSK3B,PIK3R2,ITGB4,RHOF,AKT2,PARVA,PXN,CAPN6,ITGA2,MAPK8,ITGA6,ITGA5,GIT1,RAC3,PDGFB,ROCK1,PIK3R3,WIPF1,RHOQ,RND3,PAK3,ACTA2,LIMS1,WAS,PIK3CB,ITGB6,FNBP1
SAPK/JNK Signaling	2.97E00	2.55E-01	NaN	MAP2K4,MAP2K7,PIK3R1,GNA12,MAPK8,MAPK9,MAPK8IP3,MAPK12,RAC3,NFATC1,MAP4K3,FADD,PIK3R3,MINK1,LCK,GNB3,RIPK1,PIK3C3,MRAS,PIK3CB,PIK3R2,MAP3K3,TAB1,MAP3K2
Macropinocytosis Signaling	2.96E00	2.79E-01	NaN	PRKCQ,PIK3R1,USP6NL,ITGA5,ITGB8,RAB34,PDGFB,PRKCZ,PRKCG,PIK3R3,PIK3C3,MRAS,PRKCE,PIK3CB,PRKCH,ITGB4,PIK3R2,ITGB6,PRKD1
Neuropathic Pain Signaling In Dorsal Horn Neurons	2.93E00	2.5E-01	NaN	PRKACB,GRIN2A,CAMK1,CAMK1D,PIK3R1,PRKAG1,PRKCZ,PLCD3,GPR37,PIK3C3,PRKAR1B,PLCB1,PRKCE,PIK3R2,PLCL1,PLCD4,PRKD1,PRKCQ,PRKCG,PIK3R3,PRKACA,PRKAG2,PLCB3,PIK3CB,PRKCH
Glucocorticoid Receptor Signaling	2.91E00	2E-01	NaN	MAP2K4,PRKACB,RAF1,JAK1,POLR2D,HSPA14,PIK3R1,SMAD3,POMC,TGFBR2,IKBKB,IKBKG,TGFB1,BAG1,SUMO1,PPP3R1,MRAS,TAB1,POLR2I,AKT2,POLR2H,STAT3,PPP3CC,MAPK12,TRAF6,PIK3R3,BCL2L1,TAF4,POLR2E,PRKACA,PRL,NFKB1,MAPK11,PRKAG1,NFATC1,AKT1,POLR2C,PIK3C3,PRKAA2,TGFB2,AKT3,NCOR1,CHUK,PIK3R2,STAT5B,FKBP5,SRA1,MAP2K7,MAPK8,MAPK9,IL13,MAPK14,PRKAG2,PIK3CB,NCOR2
Regulation of IL-2 Expression in Activated and Anergic T Lymphocytes	2.91E00	2.66E-01	NaN	VAV2,MAP2K4,RAF1,MAP2K7,SMAD3,MAPK8,MAPK9,PPP3CC,MALT1,NFKB1,MAPK12,NFATC1,TGFBR2,IKBKB,IKBKG,TGFB1,BCL10,PPP3R1,MRAS,TGFB2,CHUK
Hepatic Cholestasis	2.91E00	2.22E-01	NaN	MAP2K4,PRKACB,GCGR,SLC22A7,NFKB1,PRKAG1,PRKCZ,IKBKB,IL36G,IKBKG,IL1RL2,TGFB1,TGFB2,PRKAR1B,ABCB11,PRKCE,CHUK,PRKD1,TNFRSF11B,GNAS,PRKCQ,IL1RAPL2,MYD88,MAPK8,MAPK9,MAPK12,IL13,PRKCG,GCG,TRAF6,FABP6,PRKACA,PRKAG2,PRKCH,INSR,IRAK4
CCR3 Signaling in Eosinophils	2.89E00	2.39E-01	NaN	RAF1,MPRIP,PIK3R1,MAPK11,PRKCZ,ROCK2,GNB3,PPP1R12A,PIK3C3,MRAS,PRKCE,PLCB1,PIK3R2,PRKD1,GNAS,PRKCQ,PLA2G1B,MAPK12,PLA2G2A,PRKCG,ROCK1,PIK3R3,MAPK14,PAK3,PLA2G4B,PLCB3,PIK3CB,PRKCH
TNFR1 Signaling	2.89E00	3.06E-01	NaN	MAP2K4,CASP3,MAPK8,NFKB1,XIAP,FADD,CASP6,IKBKB,IKBKG,RIPK1,PAK3,CRADD,CHUK,CASP8,CASP7
Role of PKR in Interferon Induction and Antiviral Response	2.84E00	3.25E-01	NaN	MAP2K6,CASP3,NFKB1,FADD,TRAF6,IKBKB,IKBKG,AKT1,MAPK14,MAP2K3,CHUK,EIF2AK2,CASP8
CD28 Signaling in T Helper Cells	2.83E00	2.37E-01	NaN	MAP2K4,PIK3R1,HLA-DQA1,HLA-DQB1,NFKB1,NFATC1,PTPRC,IKBKB,IKBKG,LCK,AKT1,HLA-DRB1,PPP3R1,PIK3C3,AKT3,CHUK,PIK3R2,AKT2,PRKCQ,MAPK8,MAPK9,MALT1,PPP3CC,MAPK12,PIK3R3,WAS,BCL10,PIK3CB
4-1BB Signaling in T Lymphocytes	2.82E00	3.55E-01	NaN	MAP2K4,IKBKB,IKBKG,MAPK14,MAPK8,MAPK9,IKBKAP,CHUK,MAPK12,NFKB1,MAPK11
IL-4 Signaling	2.81E00	2.67E-01	NaN	STAT6,RPS6KB1,IL4R,IL2RG,AKT2,JAK1,PIK3R1,HLA-DQA1,INPPL1,HLA-DQB1,OCRL,NFATC1,PIK3R3,AKT1,HLA-DRB1,PIK3C3,MRAS,AKT3,PIK3CB,PIK3R2
D-myo-inositol (1,4,5,6)-Tetrakisphosphate Biosynthesis	2.79E00	2.31E-01	NaN	PPP1R12C,MTMR9,PPP1R1A,NUDT3,NUDT9,NUDT12,PPFIBP2,MDP1,IGBP1,NUDT14,PPP1R14B,UBLCP1,PTPRC,PPP1R12A,NUDT11,PPP1R13B,PTPN1,PGAM5,PPM1F,RASA1,PPP2R5D,PPP4R1,NUDT15,DUSP14,PPP2R5A,ITPK1,TNS3,MTMR4,PPM1H,PPP2R5E
D-myo-inositol (3,4,5,6)-tetrakisphosphate Biosynthesis	2.79E00	2.31E-01	NaN	PPP1R12C,MTMR9,PPP1R1A,NUDT3,NUDT9,NUDT12,PPFIBP2,MDP1,IGBP1,NUDT14,PPP1R14B,UBLCP1,PTPRC,PPP1R12A,NUDT11,PPP1R13B,PTPN1,PGAM5,PPM1F,RASA1,PPP2R5D,PPP4R1,NUDT15,DUSP14,PPP2R5A,ITPK1,TNS3,MTMR4,PPM1H,PPP2R5E
ErbB4 Signaling	2.78E00	2.83E-01	NaN	RAF1,ADAM17,PRKCQ,YAP1,PIK3R1,PRKCZ,PRKCG,PIK3R3,AKT1,NRG3,PIK3C3,MRAS,PRKCE,PIK3CB,PRKCH,PIK3R2,PRKD1
fMLP Signaling in Neutrophils	2.76E00	2.41E-01	NaN	RAF1,PIK3R1,NFKB1,NOX1,NFATC1,PRKCZ,GNB3,PIK3C3,PPP3R1,CYBB,MRAS,PLCB1,PRKCE,PIK3R2,PRKD1,GNAS,PRKCQ,PPP3CC,PRKCG,PIK3R3,NCF1,WAS,NCF2,PLCB3,PIK3CB,PRKCH
Role of NFAT in Regulation of the Immune Response	2.75E00	2.16E-01	NaN	RAF1,FCGR2C,PIK3R1,HLA-DQA1,FCER1A,GNA14,HLA-DQB1,NFKB1,NFATC1,IKBKB,LCK,IKBKG,HLA-DRB1,AKT1,GNB3,GNA15,PPP3R1,PIK3C3,MRAS,XPO1,AKT3,PLCB1,PIK3R2,GSK3B,CHUK,AKT2,PRKCQ,GNAS,CD79B,GNA12,CSNK1D,GNAZ,PPP3CC,PIK3R3,PLCB3,IKBKAP,PIK3CB
LPS/IL-1 Mediated Inhibition of RXR Function	2.73E00	2.05E-01	NaN	MAP2K4,SLC27A2,HS3ST3A1,CHST15,GSTT2/GSTT2B,MAOB,IL36G,SCARB1,IL1RL2,FABP4,ABCB11,XPO1,HS6ST3,FMO1,FABP7,HS3ST1,ALDH5A1,TNFRSF11B,ALDH1B1,MAP2K7,ACSL3,IL1RAPL2,MYD88,ACOX2,GSTA4,MGMT,MAPK8,MAPK9,CHST12,IL4I1,TRAF6,FABP2,FABP6,HS3ST2,CPT2,ALDH3B1,ALDH18A1,HS3ST6,NDST2,ACOX3,ALDH3B2,NDST1,CYP4A11,SULT1B1,MAOA
FAK Signaling	2.71E00	2.53E-01	NaN	RAF1,AKT2,PXN,CAPN6,ARHGAP26,PIK3R1,ARHGEF7,ITGA2,ITGA5,GIT2,PIK3R3,PTK2,AKT1,PAK3,ACTA2,WAS,PIK3C3,MRAS,AKT3,PIK3CB,PIK3R2,TNS1
Dopamine-DARPP32 Feedback in cAMP Signaling	2.67E00	2.17E-01	NaN	PRKACB,GRIN2A,PPP1R14B,PRKAG1,PRKCZ,ATP2A1,PLCD3,CDK5,PPP1R12A,PPP3R1,PRKAR1B,PRKCE,PLCB1,PPP2R2C,PPP2R5C,PLCL1,PLCD4,PRKD1,GNAS,CACNA1D,PRKCQ,GUCY1A3,PPP2R5D,CSNK1D,CACNA1C,PPP3CC,CREB3L4,PPP2R5A,PRKCG,KCNJ1,PRKACA,PRKAG2,PLCB3,PRKCH,PPP2R5E
RhoGDI Signaling	2.66E00	2.14E-01	NaN	PPP1R12C,ARHGEF7,PIP4K2B,ARHGEF1,GNA14,ROCK2,CDH7,GNB3,PPP1R12A,GNA15,RHOD,MRAS,ARHGAP12,ARHGEF2,RHOF,PI4KA,ARHGEF12,GNAS,GNA12,ITGA2,ITGA5,GNAZ,MYL1,ROCK1,CDH9,CDH12,RHOQ,RND3,PAK3,ACTA2,PIP5K1C,ARHGEF16,CDH10,ARHGAP35,PIP4K2A,FNBP1,PIP4K2C
CTLA4 Signaling in Cytotoxic T Lymphocytes	2.64E00	2.5E-01	NaN	AKT2,AP1M2,HLA-A,PIK3R1,PPP2R5D,AP1M1,HLA-B,PPP2R5A,PIK3R3,AP1S1,LCK,AKT1,AP1G2,HLA-C,CLTA,PIK3C3,AKT3,PPP2R5C,PPP2R2C,PIK3CB,PIK3R2,PPP2R5E
G Beta Gamma Signaling	2.64E00	2.5E-01	NaN	PRKACB,RAF1,AKT2,PRKCQ,GNAS,GNA12,GNA14,GNAZ,PRKAG1,PRKCZ,PRKCG,GNB3,AKT1,GNA15,MRAS,PRKAR1B,PRKACA,PRKAG2,AKT3,PRKCE,PRKCH,PRKD1
CDK5 Signaling	2.64E00	2.42E-01	NaN	PRKACB,RAF1,GNAS,MAPK4,PPP2R5D,ITGA2,ITGA6,MAPK8,MAPK9,MAPK12,PPP1R14B,MAPK11,PRKAG1,PPP2R5A,MAPK14,CDK5,PPP1R12A,MRAS,PRKAR1B,PRKACA,PRKAG2,PPP2R5C,PPP2R2C,PPP2R5E
Antioxidant Action of Vitamin C	2.64E00	2.42E-01	NaN	MAP2K4,NAPEPLD,PLA2G1B,MAPK8,MAPK9,NFKB1,MAPK12,MAPK11,PLA2G2A,PLD4,PLCD3,IKBKB,IKBKG,MAPK14,SLC2A2,PLA2G4B,PLCB1,PLCB3,CHUK,NXN,STAT5B,PLCL1,TXNRD2,PLCD4
Ephrin Receptor Signaling	2.61E00	2.13E-01	NaN	RAF1,GRIN2A,ITSN1,VEGFB,GNA14,PTK2,ROCK2,VEGFA,EPHB1,GNB3,AKT1,GNA15,SORBS1,SDC2,MRAS,AKT3,RASA1,AKT2,PXN,GNAS,KALRN,GNA12,ITGA2,ITGA5,VEGFC,GNAZ,CREB3L4,STAT3,EPHA3,RAC3,PDGFB,FGF1,ROCK1,WIPF1,PAK3,WAS,EPHA5
Cleavage and Polyadenylation of Pre-mRNA	2.6E00	5E-01	NaN	CPSF6,CSTF1,NUDT21,PABPN1,CSTF2,CPSF3
Androgen Signaling	2.59E00	2.34E-01	NaN	PRKACB,POLR2D,SMAD3,GNA14,NFKB1,PRKAG1,PRKCZ,NCOA4,POLR2C,GNB3,GNA15,PRKAR1B,MRAS,PRKCE,PRKD1,POLR2I,PRKCQ,GNAS,GNA12,POLR2H,GNAZ,PRKCG,POLR2E,PRKAG2,PRKACA,PRKCH
Human Embryonic Stem Cell Pluripotency	2.57E00	2.24E-01	NaN	FZD10,BMP4,BMP3,SMAD3,PIK3R1,SMAD5,TGFBR2,AKT1,TGFB1,PIK3C3,NTRK1,TGFB2,MRAS,AKT3,GSK3B,PIK3R2,SMAD1,BMP1,AKT2,GNAS,TDGF1,BMP5,INHBA,PDGFB,PIK3R3,FZD4,NTRK3,PIK3CB,FGFRL1,WNT5A
p38 MAPK Signaling	2.57E00	2.31E-01	NaN	MAP2K6,MAP2K4,MAPK11,FAS,TGFBR2,IL36G,IL1RL2,TGFB1,TGFB2,EEF2K,MAPKAPK2,TAB1,RPS6KB1,IL1RAPL2,MAPKAPK3,PLA2G1B,CREB3L4,MAPK12,PLA2G2A,FADD,TRAF6,RPS6KA6,MAPK14,PLA2G4B,MAP2K3,RPS6KA1,IRAK4
Glioblastoma Multiforme Signaling	2.55E00	2.19E-01	NaN	RAF1,FZD10,PIK3R1,NF2,CDK4,PLCD3,AKT1,IGF1,RHOD,PIK3C3,IGF1R,MRAS,PLCB1,AKT3,GSK3B,PIK3R2,PLCL1,RHOF,PLCD4,RPS6KB1,AKT2,CDK6,PDGFB,PIK3R3,RHOQ,FZD4,RND3,PLCB3,PIK3CB,FNBP1,CDK2,WNT5A
Glioma Signaling	2.55E00	2.42E-01	NaN	RAF1,AKT2,CAMK1,PRKCQ,CAMK1D,PIK3R1,CDK4,CDK6,PDGFB,PRKCZ,PRKCG,PIK3R3,AKT1,IGF1,PIK3C3,MRAS,IGF1R,AKT3,PRKCE,PIK3CB,PRKCH,PIK3R2,PRKD1
Mouse Embryonic Stem Cell Pluripotency	2.55E00	2.42E-01	NaN	RAF1,FZD10,AKT2,JAK1,BMP4,PIK3R1,SMAD5,STAT3,MAPK12,MAPK11,XIAP,PIK3R3,AKT1,MAPK14,FZD4,PIK3C3,MRAS,AKT3,PIK3CB,PIK3R2,GSK3B,SMAD1,TAB1
Estrogen-Dependent Breast Cancer Signaling	2.53E00	2.7E-01	NaN	AKT2,PIK3R1,CREB3L4,NFKB1,HSD17B8,PIK3R3,AKT1,IGF1,PIK3C3,IGF1R,MRAS,AKT3,HSD17B12,PIK3CB,PIK3R2,STAT5B,HSD17B14
Relaxin Signaling	2.52E00	2.22E-01	NaN	PRKACB,PIK3R1,PDE12,GNA14,NFKB1,PRKAG1,PRKCZ,VEGFA,GNB3,AKT1,GNA15,PIK3C3,MRAS,PRKAR1B,AKT3,PIK3R2,AKT2,GNAS,GUCY1A3,PDE10A,PDE9A,GNA12,GNAZ,PIK3R3,PRKACA,PRKAG2,PIK3CB,PDE8B,NPR2,PDE6D
Heme Biosynthesis II	2.48E00	5.56E-01	NaN	PPOX,UROS,FECH,CPOX,HMBS
Growth Hormone Signaling	2.48E00	2.61E-01	NaN	RPS6KB1,PRKCQ,PIK3R1,STAT3,PRKCZ,PRKCG,PIK3R3,RPS6KA6,IGF1,PIK3C3,IGF1R,PRKCE,PIK3CB,PRKCH,PIK3R2,RPS6KA1,STAT5B,PRKD1
eNOS Signaling	2.46E00	2.18E-01	NaN	PRKACB,HSPA14,PIK3R1,VEGFB,PRKAG1,PRKCZ,VEGFA,AKT1,PIK3C3,PRKAR1B,PRKAA2,AKT3,PRKCE,PIK3R2,CASP8,PRKD1,AQP7,AKT2,GNAS,PRKCQ,FLT1,CASP3,GUCY1A3,VEGFC,PRKCG,PIK3R3,CNGB1,PRKACA,PRKAG2,PIK3CB,PRKCH
Regulation of Actin-based Motility by Rho	2.45E00	2.42E-01	NaN	MPRIP,ITGA2,PIP4K2B,ITGA5,RAC3,MYL1,ROCK1,WIPF1,RHOQ,RND3,PPP1R12A,ACTA2,PAK3,RHOD,PIP5K1C,WAS,PFN2,RHOF,PIP4K2A,FNBP1,PIP4K2C,PI4KA
IL-17A Signaling in Gastric Cells	2.45E00	3.6E-01	NaN	MAP2K4,CXCL10,MAPK14,MAPK8,MAPK9,MAPK12,IL17RA,NFKB1,MAPK11
Role of JAK family kinases in IL-6-type Cytokine Signaling	2.45E00	3.6E-01	NaN	MAP2K4,JAK1,MAPK14,MAPK8,MAPK9,STAT3,MAPK12,STAT5B,MAPK11
T Cell Receptor Signaling	2.42E00	2.37E-01	NaN	VAV2,MAP2K4,RAF1,PRKCQ,PIK3R1,MAPK8,PPP3CC,MALT1,NFKB1,NFATC1,PIK3R3,PTPRC,IKBKB,LCK,IKBKG,BCL10,PIK3C3,PPP3R1,MRAS,PIK3CB,PIK3R2,CHUK,RASA1
iNOS Signaling	2.42E00	2.95E-01	NaN	JAK1,MYD88,IFNGR1,MAPK12,NFKB1,MAPK11,TRAF6,IKBKB,IKBKG,MAPK14,CHUK,IRAK4,TAB1
IL-17A Signaling in Fibroblasts	2.35E00	3.14E-01	NaN	TRAF6,IKBKB,IKBKG,MAPK14,CXCL5,CHUK,GSK3B,MAPK12,IL17RA,NFKB1,MAPK11
Thrombopoietin Signaling	2.35E00	2.73E-01	NaN	RAF1,PRKCQ,PIK3R1,STAT3,PRKCZ,PRKCG,PIK3R3,PIK3C3,MRAS,PRKCE,PRKCH,PIK3CB,PIK3R2,STAT5B,PRKD1
Adipogenesis pathway	2.34E00	2.2E-01	NaN	FZD10,LEP,BMP4,SMAD3,RBBP7,SMAD5,RBP1,CTBP1,CTNNBIP1,AKT1,CDK5,TGFB1,HDAC11,CTBP2,FABP4,TBL1XR1,STAT5B,SMAD1,ATG5,SAP18,RPS6KB1,ATG7,FGF1,SIRT2,FZD4,FGFRL1,RPS6KA1,WNT5A
Heparan Sulfate Biosynthesis (Late Stages)	2.33E00	2.8E-01	NaN	EXT1,CHST12,GLCE,CHST15,HS3ST3A1,EXT2,HS3ST2,EXTL3,HS3ST1,HS6ST3,NDST2,HS3ST6,NDST1,SULT1B1
Small Cell Lung Cancer Signaling	2.33E00	2.54E-01	NaN	AKT2,PIK3R1,CDK4,CDK6,NFKB1,PIK3R3,PTK2,TRAF6,IKBKB,BCL2L1,IKBKG,AKT1,PIK3C3,AKT3,PIK3CB,PIK3R2,CHUK,CDK2
GPCR-Mediated Integration of Enteroendocrine Signaling Exemplified by an L Cell	2.33E00	2.54E-01	NaN	PRKACB,GNAS,GIP,CCK,GNA14,PYY,PRKAG1,GCG,PLCD3,GNA15,PRKAR1B,PRKAG2,PRKACA,PLCB3,PLCB1,PLCL1,PLCD4,CALCA
Cardiac β-adrenergic Signaling	2.33E00	2.18E-01	NaN	PRKACB,AKAP12,ADRBK1,PPP1R1A,PDE12,AKAP9,PPP1R14B,PRKAG1,ATP2A1,AKAP11,GNB3,PPP1R12A,MRAS,PRKAR1B,PPP2R2C,PPP2R5C,CACNA1D,GNAS,PDE9A,PDE10A,PPP2R5D,SLC8A3,CACNA1C,PPP2R5A,PRKACA,PRKAG2,PDE8B,PPP2R5E,PDE6D
ERK/MAPK Signaling	2.31E00	2.03E-01	NaN	PRKACB,RAF1,PTK2B,PIK3R1,PPP1R14B,PRKAG1,NFATC1,EIF4E,PTK2,LAMTOR3,PPP1R12A,PIK3C3,MRAS,PRKAR1B,PRKCE,PPP2R2C,PPP2R5C,PIK3R2,PXN,PPP2R5D,ITGA2,PLA2G1B,ITGA5,CREB3L4,STAT3,RAC3,PLA2G2A,PPP2R5A,PRKCG,PIK3R3,ARAF,PAK3,PLA2G4B,PRKACA,PRKAG2,PIK3CB,RPS6KA1,PPP2R5E
Actin Nucleation by ARP-WASP Complex	2.27E00	2.68E-01	NaN	ROCK1,ROCK2,WIPF1,RHOQ,PPP1R12C,RND3,PPP1R12A,WAS,RHOD,GNA12,ITGA2,MRAS,ITGA5,RHOF,FNBP1
JAK/Stat Signaling	2.26E00	2.5E-01	NaN	STAT6,RAF1,AKT2,JAK1,PIK3R1,STAT3,NFKB1,PIK3R3,BCL2L1,AKT1,PIK3C3,PTPN1,MRAS,AKT3,STAT2,PIK3CB,PIK3R2,STAT5B
FcγRIIB Signaling in B Lymphocytes	2.24E00	2.93E-01	NaN	MAP2K4,PIK3R3,AKT1,CD79B,PIK3R1,PIK3C3,MAPK8,MRAS,MAPK9,PIK3CB,PIK3R2,MAPK12
Neurotrophin/TRK Signaling	2.24E00	2.54E-01	NaN	MAP2K4,MAP2K6,RAF1,MAP2K7,PIK3R1,MAPK8,CREB3L4,PIK3R3,AKT1,NTRK3,PIK3C3,NTRK1,MRAS,PIK3CB,MAP2K3,PIK3R2,RPS6KA1
Dopamine Receptor Signaling	2.23E00	2.44E-01	NaN	PRKACB,GNAS,PRL,PPP2R5D,PPP1R14B,PPP2R5A,PRKAG1,IL4I1,MAOB,PPP1R12A,PTS,NCS1,PRKAR1B,PRKACA,PRKAG2,PPP2R5C,PPP2R2C,PPP2R5E,MAOA
PKCθ Signaling in T Lymphocytes	2.21E00	2.2E-01	NaN	VAV2,MAP2K4,PRKCQ,PIK3R1,MAPK8,HLA-DQA1,PPP3CC,MALT1,HLA-DQB1,NFKB1,RAC3,NFATC1,PIK3R3,IKBKB,LCK,IKBKG,HLA-DRB1,BCL10,PPP3R1,PIK3C3,MRAS,PIK3CB,PIK3R2,CHUK,MAP3K3,MAP3K2
Prolactin Signaling	2.2E00	2.47E-01	NaN	RAF1,PRKCQ,PRL,PIK3R1,STAT3,PRKCZ,PRKCG,PIK3R3,PIK3C3,MRAS,PRKCE,PIK3CB,NMI,PRKCH,PIK3R2,PRLR,STAT5B,PRKD1
Synaptic Long Term Depression	2.19E00	2.11E-01	NaN	RAF1,GNA14,PRKCZ,PLCD3,IGF1,GNA15,IGF1R,MRAS,PLCB1,PRKCE,PPP2R5C,PPP2R2C,PLCL1,PLCD4,PRKD1,GNAS,PRKCQ,GUCY1A3,PPP2R5D,GNA12,PLA2G1B,GNAZ,PPP2R5A,PLA2G2A,PRKCG,PLA2G4B,PLCB3,PRKCH,PPP2R5E,NPR2
Endometrial Cancer Signaling	2.17E00	2.69E-01	NaN	RAF1,AKT2,PIK3R1,ILK,MLH1,PIK3R3,AKT1,APC2,PIK3C3,MRAS,AKT3,PIK3CB,PIK3R2,GSK3B
FGF Signaling	2.14E00	2.35E-01	NaN	MAP2K6,RAF1,AKT2,PIK3R1,MAPK8,CREB3L4,STAT3,MAPK12,MAPK11,FGF1,PIK3R3,AKT1,MAPK14,PIK3C3,AKT3,PIK3CB,MAP2K3,PIK3R2,FGFRL1,MAPKAPK2
Toll-like Receptor Signaling	2.13E00	2.43E-01	NaN	MAP2K6,MAP2K4,MYD88,MAPK8,NFKB1,MAPK12,MAPK11,TRAF6,IKBKB,IKBKG,IL36G,MAPK14,TLR5,MAP2K3,CHUK,EIF2AK2,IRAK4,TAB1
iCOS-iCOSL Signaling in T Helper Cells	2.13E00	2.22E-01	NaN	IL2RG,AKT2,PRKCQ,PIK3R1,HLA-DQA1,PPP3CC,HLA-DQB1,NFKB1,NFATC1,PIK3R3,PTPRC,IKBKB,LCK,IKBKG,AKT1,HLA-DRB1,PIK3C3,PPP3R1,AKT3,PIK3CB,PIK3R2,CHUK,PLEKHA1,PLEKHA2
CCR5 Signaling in Macrophages	2.1E00	2.46E-01	NaN	MAP2K4,GNAS,PRKCQ,PTK2B,MAPK8,MAPK9,MAPK12,MAPK11,FAS,PRKCZ,PRKCG,GNB3,MAPK14,MRAS,PRKCE,PRKCH,PRKD1
Branched-chain α-keto acid Dehydrogenase Complex	2.07E00	7.5E-01	NaN	BCKDHA,DBT,BCKDHB
Heme Biosynthesis from Uroporphyrinogen-III I	2.07E00	7.5E-01	NaN	PPOX,FECH,CPOX
Melatonin Degradation II	2.07E00	7.5E-01	NaN	MAOB,IL4I1,MAOA
Sperm Motility	2.06E00	2.15E-01	NaN	PRKACB,GNAS,PRKCQ,PTK2B,GUCY1A3,SLC12A2,PLA2G1B,PLA2G2A,PRKAG1,PRKCZ,PRKCG,PTK2,PLCD3,CNGB1,PLA2G4B,MRAS,PRKAR1B,PRKACA,PRKAG2,PLCB3,PLCB1,PRKCE,PRKCH,PLCL1,PLCD4,PRKD1
Acute Phase Response Signaling	2.06E00	2.01E-01	NaN	MAP2K4,HAMP,MAP2K6,RAF1,PIK3R1,NFKB1,MAPK11,RBP1,IKBKB,IL36G,IKBKG,AKT1,SAA1,MRAS,AKT3,CHUK,PIK3R2,TAB1,TNFRSF11B,AKT2,MAP2K7,MYD88,MAPK8,MAPK9,SAA2,STAT3,MAPK12,TRAF6,PIK3R3,MAPK14,RIPK1,CRP,PIK3CB,MAP2K3
Amyotrophic Lateral Sclerosis Signaling	2.05E00	2.24E-01	NaN	GRIN2A,CAPN6,CACNA1D,CASP3,NEFL,PIK3R1,NEFM,VEGFC,CACNA1C,VEGFB,XIAP,VEGFA,PIK3R3,BCL2L1,IGF1,PIK3C3,CASP1,AKT3,PIK3CB,PIK3R2,CASP7,SSR4
Leukotriene Biosynthesis	2.02E00	4E-01	NaN	GGT2/LOC102724197,GGTLC2,GGT5,ALOX5,GGT7,DPEP2
Purine Nucleotides De Novo Biosynthesis II	2.02E00	4.55E-01	NaN	ADSL,ADSSL1,GMPS,IMPDH1,PPAT
Role of RIG1-like Receptors in Antiviral Innate Immunity	1.98E00	2.73E-01	NaN	TRAF6,FADD,IKBKB,IKBKG,RIPK1,DDX58,MAVS,TBK1,CHUK,CASP8,NFKB1,CASP10
Caveolar-mediated Endocytosis Signaling	1.97E00	2.39E-01	NaN	COPZ1,ITSN1,HLA-A,HLA-B,ITGA2,ITGA6,CD48,ITGA5,COPG2,ITGB8,ACTA2,HLA-C,PTPN1,INSR,ITGB4,ITGB6,MAP3K2
Docosahexaenoic Acid (DHA) Signaling	1.97E00	2.82E-01	NaN	PIK3R3,BCL2L1,AKT2,AKT1,CASP3,PIK3R1,PIK3C3,AKT3,PIK3CB,PIK3R2,GSK3B
Netrin Signaling	1.97E00	2.82E-01	NaN	PRKACB,PPP3R1,UNC5D,PRKAR1B,PRKACA,PRKAG2,PPP3CC,RAC3,NTN1,PRKAG1,NFATC1
Inhibition of Matrix Metalloproteases	1.97E00	2.82E-01	NaN	TIMP3,ADAM17,TIMP4,MMP23B,MMP3,SDC2,MMP14,MMP10,MMP11,MMP25,MMP17
IL-9 Signaling	1.96E00	2.94E-01	NaN	PIK3R3,IL2RG,JAK1,PIK3R1,PIK3C3,PIK3CB,STAT3,PIK3R2,STAT5B,NFKB1
Purine Nucleotides Degradation II (Aerobic)	1.93E00	3.5E-01	NaN	NT5C3B,CECR1,ADAL,NT5E,IMPDH1,XDH,ADA
Actin Cytoskeleton Signaling	1.9E00	1.89E-01	NaN	ABI2,RAF1,FGD3,MPRIP,ARHGEF7,PIK3R1,PIP4K2B,TRIO,ARHGEF1,MYH7B,PTK2,ROCK2,DIAPH2,PPP1R12A,PIK3C3,MRAS,PFN2,PIK3R2,VAV2,PXN,ARHGEF12,GNA12,ITGA2,ITGA5,RAC3,GIT1,PDGFB,MYL1,FGF1,ROCK1,PIK3R3,PAK3,ACTA2,APC2,PIP5K1C,WAS,MYH3,ARHGAP35,PIK3CB,PIP4K2A,PIP4K2C
Ovarian Cancer Signaling	1.88E00	2.06E-01	NaN	PRKACB,FZD10,RAF1,PIK3R1,CDK4,VEGFB,PRKAG1,MLH1,VEGFA,ARRB1,AKT1,PIK3C3,MRAS,PRKAR1B,AKT3,GSK3B,PIK3R2,RPS6KB1,AKT2,VEGFC,PIK3R3,FZD4,PRKAG2,PRKACA,BRCA2,PIK3CB,WNT5A
Neuroprotective Role of THOP1 in Alzheimer's Disease	1.88E00	2.75E-01	NaN	PRKACB,HLA-A,HLA-C,HLA-B,PRKAR1B,PRKACA,PRKAG2,PNOC,THOP1,HLA-F,PRKAG1
Serotonin Degradation	1.88E00	2.39E-01	NaN	ALDH1B1,UGT1A6,UGT2B7,CSGALNACT1,IL4I1,ADH7,EXT2,MAOB,RDH14,ADH1B,PECR,ALDH3B1,GYLTL1B,SULT1B1,DHRS4,MAOA
Melanocyte Development and Pigmentation Signaling	1.88E00	2.26E-01	NaN	PRKACB,RPS6KB1,RAF1,GNAS,PIK3R1,POMC,CREB3L4,PRKAG1,KITLG,PIK3R3,RPS6KA6,PIK3C3,PRKAR1B,MRAS,PRKACA,PRKAG2,PIK3CB,PIK3R2,RPS6KA1
Ephrin B Signaling	1.85E00	2.33E-01	NaN	VAV2,PXN,GNAS,ITSN1,KALRN,GNA12,GNA14,GNAZ,RAC3,ROCK2,PTK2,ROCK1,EPHB1,GNB3,GNA15,MRAS,ITSN2
STAT3 Pathway	1.85E00	2.33E-01	NaN	MAP2K4,RAF1,FLT1,MAPK8,MAPK9,STAT3,MAPK12,MAPK11,NDUFA13,TGFBR2,MAPK14,NTRK3,NTRK1,MRAS,IGF1R,FGFRL1,INSR
GM-CSF Signaling	1.84E00	2.42E-01	NaN	RAF1,AKT2,PIK3R1,PPP3CC,STAT3,PIK3R3,BCL2L1,AKT1,PPP3R1,PIK3C3,MRAS,AKT3,PIK3CB,PIK3R2,STAT5B
Chondroitin Sulfate Biosynthesis (Late Stages)	1.82E00	2.61E-01	NaN	HS3ST2,CHSY1,HS3ST1,HS6ST3,CHST12,CSGALNACT1,NDST2,HS3ST6,NDST1,HS3ST3A1,SULT1B1,CHST15
Glioma Invasiveness Signaling	1.81E00	2.46E-01	NaN	PTK2,PIK3R3,TIMP3,TIMP4,RHOQ,RND3,RHOD,PIK3R1,PIK3C3,MRAS,PIK3CB,PIK3R2,RHOF,FNBP1
Heparan Sulfate Biosynthesis	1.81E00	2.46E-01	NaN	EXT1,CHST12,GLCE,CHST15,HS3ST3A1,EXT2,HS3ST2,EXTL3,HS3ST1,HS6ST3,NDST2,HS3ST6,NDST1,SULT1B1
Interferon Signaling	1.78E00	2.78E-01	NaN	IFIT3,IFIT1,IFITM3,OAS1,JAK1,MX1,IFNGR1,IFI35,STAT2,ISG15
Antiproliferative Role of TOB in T Cell Signaling	1.78E00	3.08E-01	NaN	TGFBR2,TGFB1,SMAD3,CUL1,TGFB2,CDC34,RPS6KA1,CDK2
Role of JAK1 and JAK3 in γc Cytokine Signaling	1.78E00	2.38E-01	NaN	STAT6,IL15RA,IL2RG,IL4R,JAK1,PTK2B,IL21R,PIK3R1,STAT3,PIK3R3,PIK3C3,MRAS,PIK3CB,PIK3R2,STAT5B
CNTF Signaling	1.78E00	2.5E-01	NaN	RPS6KB1,RAF1,JAK1,PIK3R1,STAT3,PIK3R3,RPS6KA6,AKT1,PIK3C3,MRAS,PIK3CB,PIK3R2,RPS6KA1
GDP-L-fucose Biosynthesis II (from L-fucose)	1.75E00	1E00	NaN	FPGT,FUK
nNOS Signaling in Neurons	1.75E00	2.55E-01	NaN	CAPN6,GRIN2A,PRKCQ,PPP3R1,DLG2,PRKCE,DLG4,PRKCH,PPP3CC,PRKCZ,PRKD1,PRKCG
Adenosine Nucleotides Degradation II	1.73E00	3.53E-01	NaN	NT5C3B,CECR1,ADAL,NT5E,XDH,ADA
Melanoma Signaling	1.72E00	2.62E-01	NaN	PIK3R3,RAF1,AKT2,AKT1,PIK3R1,PIK3C3,MRAS,CDK4,AKT3,PIK3CB,PIK3R2
α-Adrenergic Signaling	1.72E00	2.18E-01	NaN	PRKACB,RAF1,PHKG2,GNAS,PRKCQ,SLC8A3,PRKAG1,PRKCZ,GYS2,PRKCG,PHKB,GNB3,PRKAR1B,MRAS,PRKACA,PRKAG2,PRKCE,PRKCH,PRKD1
Protein Ubiquitination Pathway	1.72E00	1.8E-01	NaN	HSPA14,HLA-A,PSMB10,DNAJB4,USP11,CUL1,HLA-B,DNAJC10,DNAJB2,ANAPC1,UBE4A,UBE2D4,USP8,USP7,SACS,HSPA12B,BAG1,USP47,PSMD14,HSPB6,PSMB9,NEDD4,DNAJB12,USP15,USP9X,UBE2R2,THOP1,UBE3A,UBE2L6,PSMD8,XIAP,DNAJC11,TRAF6,DNAJC5,HLA-C,CUL2,USP4,UBE2G1,DNAJB11,UBR1,USP46,SMURF2,CDC34,DNAJB6,USP49,DNAJC7
Hereditary Breast Cancer Signaling	1.71E00	2.02E-01	NaN	NPM1,POLR2D,PIK3R1,BARD1,CDK4,DDB2,MLH1,POLR2C,AKT1,HDAC11,PIK3C3,MRAS,AKT3,PIK3R2,POLR2I,AKT2,TUBG1,CDK6,POLR2H,RPA1,PIK3R3,POLR2E,H2AFX,BRCA2,ATR,PIK3CB
Semaphorin Signaling in Neurons	1.71E00	2.45E-01	NaN	ROCK1,PTK2,ROCK2,PLXNA1,RHOQ,SEMA4D,ARHGEF12,RND3,CDK5,PAK3,RHOD,RHOF,FNBP1
Clathrin-mediated Endocytosis Signaling	1.71E00	1.89E-01	NaN	EPS15,STON2,PIK3R1,GAK,VEGFB,SH3GLB1,ITGB8,VEGFA,ARRB1,AP1G2,IGF1,PPP3R1,PIK3C3,AAK1,PIK3R2,ITGB4,SH3KBP1,SNAP91,EPN1,USP9X,VEGFC,ITGA5,PPP3CC,PDGFB,FGF1,APOL1,PIK3R3,CSNK2A2,ACTA2,PIP5K1C,CLTA,TFRC,PIK3CB,DNM1L,ITGB6
Corticotropin Releasing Hormone Signaling	1.71E00	2.07E-01	NaN	PRKACB,SHH,RAF1,PRKCQ,GNAS,GUCY1A3,CNR1,POMC,CREB3L4,MAPK12,MAPK11,PRKCZ,PRKAG1,PRKCG,VEGFA,MAPK14,PRKAR1B,PRKACA,PRKAG2,PRKCE,PRKCH,NPR2,PRKD1
Role of NANOG in Mammalian Embryonic Stem Cell Pluripotency	1.71E00	2.07E-01	NaN	FZD10,RAF1,AKT2,JAK1,BMP4,BMP3,PIK3R1,SMAD5,STAT3,BMP5,PIK3R3,AKT1,FZD4,PIK3C3,MRAS,AKT3,PIK3CB,PIK3R2,GSK3B,SMAD1,WNT5A,BMP1,TCL1A
Cytotoxic T Lymphocyte-mediated Apoptosis of Target Cells	1.68E00	2.81E-01	NaN	FADD,CASP6,CASP3,HLA-A,HLA-C,HLA-B,CASP8,CASP7,FAS
Chemokine Signaling	1.64E00	2.25E-01	NaN	RAF1,CAMK1,MPRIP,PTK2B,CAMK1D,MAPK8,MAPK12,MAPK11,NOX1,ROCK2,PTK2,MAPK14,PPP1R12A,MRAS,PLCB3,PLCB1
Leucine Degradation I	1.64E00	4.44E-01	NaN	AUH,HMGCL,IVD,MCCC2
PDGF Signaling	1.63E00	2.21E-01	NaN	MAP2K4,RAF1,JAK1,PIK3R1,MAPK8,INPPL1,STAT3,OCRL,PDGFB,PIK3R3,CSNK2A2,PIK3C3,MRAS,PIK3CB,PIK3R2,EIF2AK2,RASA1
OX40 Signaling Pathway	1.62E00	2.13E-01	NaN	MAP2K4,TNFRSF4,HLA-A,HLA-B,HLA-DQA1,MAPK8,MAPK9,HLA-DQB1,NFKB1,MAPK12,BCL2L1,HLA-DRB4,HLA-DRB1,HLA-C,HLA-DRB3,HLA-DQA2,HLA-F,HLA-DPB1,HLA-DPA1
Noradrenaline and Adrenaline Degradation	1.62E00	2.63E-01	NaN	ALDH1B1,MAOB,ADH7,RDH14,ADH1B,PECR,ALDH3B1,DHRS4,IL4I1,MAOA
Retinoate Biosynthesis I	1.6E00	2.73E-01	NaN	SDR9C7,ADH7,RDH11,SDR16C5,RDH14,RDH12,RDH13,RBP1,DHRS4
Role of IL-17F in Allergic Inflammatory Airway Diseases	1.58E00	2.5E-01	NaN	CXCL10,TRAF6,RAF1,RPS6KA6,IGF1,CREB3L4,CXCL5,RPS6KA1,IL17RA,NFKB1,CXCL6
Dermatan Sulfate Biosynthesis (Late Stages)	1.58E00	2.5E-01	NaN	HS3ST2,HS3ST1,HS6ST3,CHST12,NDST2,HS3ST6,CHST14,NDST1,HS3ST3A1,SULT1B1,CHST15
Systemic Lupus Erythematosus Signaling	1.57E00	1.81E-01	NaN	FCGR2C,PRPF19,HLA-A,PIK3R1,PRPF8,TXNL4A,HLA-B,NFATC1,LSM2,SNRPG,PTPRC,SNRPN,LCK,IL36G,AKT1,PIK3C3,MRAS,SNRPD1,AKT3,SNU13,PIK3R2,SNRPD2,HLA-F,TNFSF13B,SNRPA1,LSM4,SNRNP40,AKT2,LSM6,SNRPA,CD79B,TNFRSF13C,PIK3R3,PPIH,LSM12,HLA-C,LSM1,PIK3CB,LSM7
tRNA Charging	1.55E00	2.56E-01	NaN	PARS2,TARS2,IARS2,KARS,AARS2,DARS2,SARS2,MARS,IARS,FARSA
Phenylalanine Degradation IV (Mammalian, via Side Chain)	1.53E00	3.57E-01	NaN	MAOB,SLC27A2,ACSF3,IL4I1,MAOA
TNFR2 Signaling	1.5E00	2.76E-01	NaN	MAP2K4,IKBKB,IKBKG,MAPK8,TBK1,CHUK,NFKB1,XIAP
GDNF Family Ligand-Receptor Interactions	1.49E00	2.21E-01	NaN	MAP2K4,RAF1,PIK3R1,MAPK8,MAPK9,MAPK12,PIK3R3,PDLIM7,GFRA1,PIK3C3,MRAS,PIK3CB,PIK3R2,RET,RASA1
1D-myo-inositol Hexakisphosphate Biosynthesis II (Mammalian)	1.49E00	3.16E-01	NaN	ITPK1,INPP5E,INPPL1,INPP5A,OCRL,PMPCA
Tumoricidal Function of Hepatic Natural Killer Cells	1.49E00	2.92E-01	NaN	M6PR,FADD,CASP6,CASP3,CASP8,CASP7,FAS
Dermatan Sulfate Biosynthesis	1.46E00	2.28E-01	NaN	CHSY1,CHST12,CSGALNACT1,CHST15,HS3ST3A1,HS3ST2,HS3ST1,HS6ST3,NDST2,HS3ST6,CHST14,NDST1,SULT1B1
Arginine Degradation VI (Arginase 2 Pathway)	1.46E00	5E-01	NaN	PYCRL,OAT,ARG2
Glycine Cleavage Complex	1.46E00	5E-01	NaN	GCSH,GLDC,AMT
Selenocysteine Biosynthesis II (Archaea and Eukaryotes)	1.46E00	5E-01	NaN	SEPHS2,SARS2,SEPSECS
Agrin Interactions at Neuromuscular Junction	1.44E00	2.17E-01	NaN	MAP2K4,PXN,ARHGEF7,ITGA2,ITGA6,MAPK8,ITGA5,MAPK9,MAPK12,RAC3,PTK2,PAK3,ACTA2,NRG3,MRAS
Ethanol Degradation II	1.44E00	2.57E-01	NaN	ALDH1B1,ADH7,ACSS3,RDH14,ACSS1,ADH1B,PECR,ALDH3B1,DHRS4
Nucleotide Excision Repair Pathway	1.44E00	2.57E-01	NaN	POLR2I,RPA3,POLR2D,ERCC6,POLR2C,POLR2E,POLR2H,RPA1,RPA2
Protein Kinase A Signaling	1.43E00	1.66E-01	NaN	PRKACB,SHH,RAF1,PHKG2,PDE12,SMAD3,AKAP9,TIMM50,PPP1R14B,NTN1,PTPRC,ROCK2,TGFBR2,PTK2,PLCD3,GNB3,PHKB,TGFB1,PPP3R1,PLCB1,GSK3B,PLCL1,PRKD1,PRKCQ,PDE10A,PPP3CC,CREB3L4,PTP4A1,GYS2,HIST1H1A,CNGB1,PRKACA,PLCB3,PRKCH,EBI3,PDE6D,AKAP12,PTK2B,NFKB1,ANAPC1,PRKCZ,PRKAG1,NFATC1,AKAP11,PPP1R12A,H1FX,PTPN1,PRKAR1B,TGFB2,PRKCE,CHUK,PLCD4,PXN,GNAS,PDE9A,MYL1,PRKCG,ROCK1,PTPRU,ADD3,PRKAG2,HIST1H1T,IHH,PDE8B
Sonic Hedgehog Signaling	1.42E00	2.67E-01	NaN	PRKACB,SHH,ADRBK1,PRKAR1B,PRKACA,PRKAG2,GSK3B,PRKAG1
Mechanisms of Viral Exit from Host Cells	1.41E00	2.44E-01	NaN	NEDD4,PRKCQ,ACTA2,SH3GLB1,PRKCE,XPO1,PRKCH,PRKCZ,PRKD1,PRKCG
γ-glutamyl Cycle	1.4E00	3.33E-01	NaN	GGT2/LOC102724197,GGTLC2,GGT5,GCLM,GGT7
PPAR Signaling	1.4E00	2.02E-01	NaN	RAF1,SRA1,IL1RAPL2,NFKB1,PDGFB,AIP,TRAF6,IKBKB,IKBKG,IL36G,IL1RL2,MRAS,NCOR1,CHUK,NCOR2,INSR,STAT5B,TAB1,TNFRSF11B
Non-Small Cell Lung Cancer Signaling	1.35E00	2.15E-01	NaN	RAF1,AKT2,PIK3R1,CDK4,CDK6,PIK3R3,STK4,AKT1,PIK3C3,MRAS,AKT3,PIK3CB,PIK3R2,RASSF5
Regulation of the Epithelial-Mesenchymal Transition Pathway	1.35E00	1.79E-01	NaN	MAP2K6,MAP2K4,LOX,RAF1,FZD10,ADAM17,JAK1,PIK3R1,SMAD3,NFKB1,TGFBR2,AKT1,TGFB1,PIK3C3,TGFB2,MRAS,AKT3,GSK3B,PIK3R2,AKT2,MAP2K7,ESRP2,STAT3,FGF1,PIK3R3,CDH12,FZD4,ARAF,PIK3CB,MAP2K3,FGFRL1,CLDN3,WNT5A
T Helper Cell Differentiation	1.35E00	2.11E-01	NaN	STAT6,IL4R,IL2RG,IL12RB1,IL21R,HLA-DQA1,IFNGR1,HLA-DQB1,STAT3,IL13,IL18R1,TGFBR2,HLA-DRB1,TGFB1,TNFRSF11B
Renal Cell Carcinoma Signaling	1.35E00	2.11E-01	NaN	VEGFA,PIK3R3,RAF1,AKT2,AKT1,PAK3,CUL2,TGFB1,PIK3C3,PIK3R1,MRAS,AKT3,PIK3CB,PIK3R2,PDGFB
Phospholipase C Signaling	1.33E00	1.73E-01	NaN	FCGR2C,RAF1,NAPEPLD,MPRIP,ARHGEF7,ARHGEF1,NFKB1,PRKCZ,NFATC1,LCK,GNB3,PPP1R12A,RHOD,PPP3R1,HDAC11,MRAS,PRKCE,PLCB1,ARHGEF2,RHOF,PRKD1,PRKCQ,ARHGEF12,GNAS,CD79B,ITGA2,PLA2G1B,ITGA5,PPP3CC,CREB3L4,MYL1,PLA2G2A,PRKCG,PLD4,RHOQ,RND3,ARHGEF16,PLA2G4B,PLCB3,PRKCH,FNBP1
Ephrin A Signaling	1.32E00	2.29E-01	NaN	ROCK2,PTK2,ROCK1,PIK3R3,VAV2,PIK3R1,PIK3C3,EPHA5,PIK3CB,PIK3R2,EPHA3
Chondroitin Sulfate Biosynthesis	1.31E00	2.22E-01	NaN	HS3ST2,CHSY1,HS3ST1,HS6ST3,CHST12,CSGALNACT1,NDST2,HS3ST6,NDST1,HS3ST3A1,SULT1B1,CHST15
Adenine and Adenosine Salvage III	1.26E00	4.29E-01	NaN	CECR1,ADAL,ADA
TR/RXR Activation	1.26E00	2E-01	NaN	AKT2,AKR1C1/AKR1C2,NXPH2,PIK3R1,NCOA4,ATP2A1,PIK3R3,AKT1,SCARB1,PIK3C3,AKT3,PIK3CB,NCOR1,STRBP,PIK3R2,NCOR2,TBL1XR1
Cell Cycle Control of Chromosomal Replication	1.23E00	2.59E-01	NaN	RPA3,CDK5,CDK6,CDK4,RPA1,CDK2,RPA2
Wnt/Ca+ pathway	1.2E00	2.14E-01	NaN	PLCD3,FZD10,FZD4,PLCB1,PLCB3,CREB3L4,GSK3B,NFKB1,PLCL1,PLCD4,NFATC1,WNT5A
Tryptophan Degradation X (Mammalian, via Tryptamine)	1.2E00	2.73E-01	NaN	ALDH1B1,MAOB,RDH14,ALDH3B1,IL4I1,MAOA
G-Protein Coupled Receptor Signaling	1.2E00	1.68E-01	NaN	PRKACB,RAF1,ADRBK1,PTK2B,PIK3R1,PDE12,GNA14,RGS12,NFKB1,PRKAG1,IKBKB,LAMTOR3,IKBKG,AKT1,GNA15,PIK3C3,PRKAR1B,MRAS,PRKCE,AKT3,PLCB1,CHUK,PIK3R2,RASA1,AKT2,GNAS,PDE9A,PDE10A,CNR1,RGS7,GABBR1,CREB3L4,STAT3,PRKCG,PIK3R3,RAP1GAP,PRKACA,PRKAG2,PLCB3,PDE8B,PIK3CB,RPS6KA1,PDE6D
Hepatic Fibrosis / Hepatic Stellate Cell Activation	1.2E00	1.75E-01	NaN	LEP,LEPR,SMAD3,COL9A3,VEGFB,COL8A1,NFKB1,MYH7B,FAS,VEGFA,TGFBR2,IGF1,IL1RL2,TGFB1,TGFB2,IGF1R,TNFRSF11B,IL4R,COL5A2,FLT1,EDNRB,IL1RAPL2,VEGFC,IFNGR1,MYL1,PDGFB,FGF1,ACTA2,CCL21,MYH3,COL4A4,COL9A2
RAN Signaling	1.19E00	2.94E-01	NaN	KPNA3,RANBP2,RCC1,RANGAP1,XPO1
PCP pathway	1.16E00	2.06E-01	NaN	MAP2K4,ROCK2,ROCK1,FZD10,FZD4,SDC2,DAAM1,MAPK8,PFN2,MAPK9,MAPK12,LGR4,WNT5A
Superpathway of Cholesterol Biosynthesis	1.16E00	2.5E-01	NaN	MVD,FDFT1,NSDHL,IDI1,LSS,GGPS1,LBR
ErbB2-ErbB3 Signaling	1.16E00	2.11E-01	NaN	PIK3R3,RAF1,AKT1,NRG3,PIK3R1,PIK3C3,MRAS,PIK3CB,STAT3,PIK3R2,GSK3B,STAT5B
Calcium-induced T Lymphocyte Apoptosis	1.11E00	2.03E-01	NaN	PRKCQ,HLA-DQA1,HLA-DQB1,PPP3CC,PRKCZ,PRKCG,ATP2A1,LCK,HLA-DRB1,PPP3R1,PRKCE,PRKCH,PRKD1
Phospholipases	1.11E00	2.07E-01	NaN	PLD4,PLCD3,NAPEPLD,PLA2G4B,PLA2G1B,PLCB1,PLCB3,LIPG,PLCL1,PLCD4,PLCH1,PLA2G2A
Citrulline Biosynthesis	1.1E00	3.75E-01	NaN	OAT,ARG2,ALDH18A1
Purine Ribonucleosides Degradation to Ribose-1-phosphate	1.1E00	3.75E-01	NaN	CECR1,ADAL,ADA
Valine Degradation I	1.09E00	2.78E-01	NaN	BCKDHA,AUH,ACAD8,DBT,BCKDHB
D-myo-inositol (1,4,5)-trisphosphate Degradation	1.09E00	2.78E-01	NaN	INPP5E,INPPL1,INPP5A,OCRL,PMPCA
Role of IL-17A in Psoriasis	1.08E00	3.08E-01	NaN	CXCL5,IL17RA,DEFB4A/DEFB4B,CXCL6
Cholesterol Biosynthesis I	1.08E00	3.08E-01	NaN	FDFT1,NSDHL,LSS,LBR
NAD Phosphorylation and Dephosphorylation	1.08E00	3.08E-01	NaN	NNT,NADK2,ACP6,NADK
Cholesterol Biosynthesis II (via 24,25-dihydrolanosterol)	1.08E00	3.08E-01	NaN	FDFT1,NSDHL,LSS,LBR
Cholesterol Biosynthesis III (via Desmosterol)	1.08E00	3.08E-01	NaN	FDFT1,NSDHL,LSS,LBR
Cell Cycle Regulation by BTG Family Proteins	1.07E00	2.29E-01	NaN	PPP2R5D,CDK4,PPP2R2C,PPP2R5C,PPP2R5E,CDK2,PPP2R5A,PRMT1
Geranylgeranyldiphosphate Biosynthesis	1.05E00	5E-01	NaN	FNTB,GGPS1
Proline Biosynthesis I	1.05E00	5E-01	NaN	PYCRL,ALDH18A1
Arginine Degradation I (Arginase Pathway)	1.05E00	5E-01	NaN	OAT,ARG2
Molybdenum Cofactor Biosynthesis	1.05E00	5E-01	NaN	NFS1,MOCS3
Acetate Conversion to Acetyl-CoA	1.05E00	5E-01	NaN	ACSS3,ACSS1
Fatty Acid β-oxidation III (Unsaturated, Odd Number)	1.05E00	5E-01	NaN	ECI2,ECI1
Cyclins and Cell Cycle Regulation	1.05E00	1.92E-01	NaN	RAF1,PPP2R5D,CUL1,CDK6,CDK4,PPP2R5A,TGFB1,HDAC11,TGFB2,PPP2R2C,PPP2R5C,ATR,GSK3B,PPP2R5E,CDK2
Role of JAK1, JAK2 and TYK2 in Interferon Signaling	1.05E00	2.5E-01	NaN	RAF1,JAK1,IFNGR1,STAT2,STAT3,NFKB1
Role of p14/p19ARF in Tumor Suppression	1.02E00	2.33E-01	NaN	PIK3R3,NPM1,PIK3R1,PIK3C3,SF3A1,PIK3CB,PIK3R2
Granulocyte Adhesion and Diapedesis	1.01E00	1.69E-01	NaN	CD99,MMP3,CLDN19,MMP14,CCL14,CXCL5,MMP25,CXCL10,IL36G,IL1RL2,SDC2,MMP11,CCL16,MMP17,TNFRSF11B,CLDN10,IL1RAPL2,PPBP,ITGA2,ITGA6,ITGA5,MMP10,CXCL6,CXCL16,MMP23B,CLDN8,CCL21,CLDN2,CCL18,CLDN3
D-myo-inositol (1,3,4)-trisphosphate Biosynthesis	1.01E00	2.63E-01	NaN	INPP5E,INPPL1,INPP5A,OCRL,PMPCA
DNA damage-induced 14-3-3σ Signaling	1.01E00	2.63E-01	NaN	AKT2,AKT1,AKT3,ATR,CDK2
Superpathway of Citrulline Metabolism	9.79E-01	2.86E-01	NaN	OAT,ARG2,ALDH18A1,CPS1
Urate Biosynthesis/Inosine 5'-phosphate Degradation	9.79E-01	2.86E-01	NaN	NT5C3B,NT5E,IMPDH1,XDH
Pyrimidine Ribonucleotides De Novo Biosynthesis	9.61E-01	2.26E-01	NaN	NME3,ENTPD8,CTPS2,ENTPD3,UMPS,NME7,CTPS1
Epithelial Adherens Junction Signaling	9.55E-01	1.71E-01	NaN	VAV2,EPN3,AKT2,EPN1,TUBG1,MYH7B,MYL1,FGF1,TGFBR2,TUBA1A,MAGI1,AKT1,TUBA8,ACTA2,WAS,SORBS1,KEAP1,MRAS,MYH3,TGFB2,AKT3,TUBA3E,PARD3,CLINT1,ACVR2A
Putrescine Degradation III	9.31E-01	2.5E-01	NaN	ALDH1B1,MAOB,ALDH3B1,IL4I1,MAOA
TREM1 Signaling	9.26E-01	1.87E-01	NaN	AKT2,MYD88,ITGA5,CD83,STAT3,NFKB1,AKT1,TLR5,NLRC3,CASP1,AKT3,STAT5B,NLRP2,DEFB4A/DEFB4B
NAD Salvage Pathway II	9.11E-01	2.31E-01	NaN	NT5C3B,NMRK1,NT5E,ACP6,NUDT12,NMNAT3
Prostate Cancer Signaling	9.06E-01	1.83E-01	NaN	RAF1,AKT2,PIK3R1,CREB3L4,NFKB1,PIK3R3,AKT1,PIK3C3,MRAS,AKT3,PIK3CB,PIK3R2,CHUK,GSK3B,CDK2
Fatty Acid β-oxidation I	9.04E-01	2.19E-01	NaN	ACSL3,SLC27A2,ECI2,AUH,IVD,ECI1,HSD17B8
ERK5 Signaling	8.98E-01	1.9E-01	NaN	RPS6KB1,RPS6KA6,AKT1,GNA12,NTRK1,MRAS,CREB3L4,RPS6KA1,WNK1,MAP3K3,PRKCZ,MAP3K2
Agranulocyte Adhesion and Diapedesis	8.94E-01	1.64E-01	NaN	CD99,MMP3,CLDN19,MMP14,CCL14,CXCL5,MMP25,MYH7B,CXCL10,IL36G,MMP11,CCL16,MMP17,CLDN10,PPBP,ITGA2,ITGA6,ITGA5,MMP10,MYL1,CXCL6,CXCL16,MMP23B,CLDN8,ACTA2,MYH3,CCL21,CLDN2,CCL18,CD34,CLDN3
Wnt/β-catenin Signaling	8.86E-01	1.66E-01	NaN	FZD10,SFRP2,MARK2,ILK,TGFBR2,AKT1,TGFB1,TGFB2,AKT3,PPP2R2C,PPP2R5C,GSK3B,TAB1,LRP5,AXIN2,AKT2,PPP2R5D,CSNK1D,PPP2R5A,CSNK2A2,CDH12,FZD4,APC2,TLE3,DKK1,PPP2R5E,ACVR2A,WNT5A
Cellular Effects of Sildenafil (Viagra)	8.78E-01	1.71E-01	NaN	PRKACB,CACNG6,CACNA1D,MPRIP,GNAS,GUCY1A3,CACNA1C,MYH7B,PRKAG1,MYL1,PLCD3,GPR37,ACTA2,PPP1R12A,PRKAR1B,MYH3,PRKACA,PRKAG2,PLCB3,PLCB1,PLCL1,PLCD4
Acyl Carrier Protein Metabolism	8.75E-01	1E00	NaN	AASDHPPT
Thiamin Salvage III	8.75E-01	1E00	NaN	TPK1
Methylglyoxal Degradation VI	8.75E-01	1E00	NaN	LDHD
Asparagine Biosynthesis I	8.75E-01	1E00	NaN	ASNS
Lanosterol Biosynthesis	8.75E-01	1E00	NaN	LSS
Alanine Biosynthesis III	8.75E-01	1E00	NaN	NFS1
Protein Citrullination	8.7E-01	4E-01	NaN	PADI3,PADI2
Creatine-phosphate Biosynthesis	8.7E-01	4E-01	NaN	CKMT2,CKM
Tetrapyrrole Biosynthesis II	8.7E-01	4E-01	NaN	UROS,HMBS
Lysine Degradation V	8.7E-01	4E-01	NaN	AASDHPPT,PIPOX
Trans, trans-farnesyl Diphosphate Biosynthesis	8.7E-01	4E-01	NaN	IDI1,GGPS1
Role of PI3K/AKT Signaling in the Pathogenesis of Influenza	8.61E-01	1.88E-01	NaN	PIK3R3,KPNA3,AKT2,AKT1,PIK3R1,PIK3C3,AKT3,PIK3CB,PIK3R2,GSK3B,NFKB1,MLH1
Histidine Degradation VI	8.59E-01	3E-01	NaN	MICAL1,HAL,AMDHD1
Glycine Betaine Degradation	8.59E-01	3E-01	NaN	SRR,DMGDH,PIPOX
Dopamine Degradation	8.51E-01	2.22E-01	NaN	ALDH1B1,MAOB,ALDH3B1,SULT1B1,IL4I1,MAOA
G Protein Signaling Mediated by Tubby	8.51E-01	2.12E-01	NaN	LCK,GNAS,GNB3,MRAS,PLCB1,PLCB3,INSR
Hypoxia Signaling in the Cardiovascular System	8.25E-01	1.85E-01	NaN	VEGFA,UBE2D4,AKT1,COPS5,SUMO1,UBE2G1,UBE2R2,CSNK1D,HIF1AN,CREB3L4,CDC34,UBE2L6
Granzyme B Signaling	8.11E-01	2.5E-01	NaN	PRKDC,CASP3,NUMA1,CASP8
Mismatch Repair in Eukaryotes	8.11E-01	2.5E-01	NaN	PCNA,RPA1,MLH1,EXO1
ATM Signaling	8.09E-01	1.86E-01	NaN	MAP2K4,SMC3,MAPK14,TRIM28,H2AFX,MAPK8,MAPK9,CREB3L4,MAPK12,MAPK11,CDK2
Oncostatin M Signaling	8E-01	2.06E-01	NaN	RAF1,TIMP3,JAK1,MMP3,MRAS,STAT3,STAT5B
Maturity Onset Diabetes of Young (MODY) Signaling	7.96E-01	2.27E-01	NaN	FABP2,CACNA1D,SLC2A2,CACNA1C,INSR
Pyrimidine Deoxyribonucleotides De Novo Biosynthesis I	7.96E-01	2.27E-01	NaN	NME3,DUT,RRM2B,DTYMK,NME7
Telomerase Signaling	7.89E-01	1.72E-01	NaN	RAF1,IL2RG,AKT2,PPP2R5D,PIK3R1,PPP2R5A,PIK3R3,AKT1,PIK3C3,HDAC11,MRAS,AKT3,PPP2R5C,PPP2R2C,PIK3CB,PIK3R2,PPP2R5E
MIF Regulation of Innate Immunity	7.65E-01	1.95E-01	NaN	MAP2K4,PLA2G4B,PLA2G1B,MAPK8,MAPK9,MAPK12,NFKB1,PLA2G2A
GABA Receptor Signaling	7.57E-01	1.79E-01	NaN	SLC6A11,GABRA5,GNAS,AP1G2,GPR37,UBQLN1,MRAS,SLC6A1,GABBR1,GABARAP,SLC6A13,ALDH5A1
Role of JAK2 in Hormone-like Cytokine Signaling	7.53E-01	2E-01	NaN	JAK1,PRL,EPOR,PTPN1,STAT3,PRLR,STAT5B
Pyrimidine Ribonucleotides Interconversion	7.42E-01	2.07E-01	NaN	NME3,ENTPD8,CTPS2,ENTPD3,NME7,CTPS1
Graft-versus-Host Disease Signaling	7.4E-01	1.88E-01	NaN	IL36G,HLA-DRB1,HLA-A,HLA-C,HLA-B,HLA-DQA1,HLA-DQB1,HLA-F,FAS
Methionine Degradation I (to Homocysteine)	7.4E-01	2.35E-01	NaN	MAT1A,MGMT,PRMT8,PRMT1
Superpathway of Geranylgeranyldiphosphate Biosynthesis I (via Mevalonate)	7.4E-01	2.35E-01	NaN	MVD,IDI1,FNTB,GGPS1
Proline Biosynthesis II (from Arginine)	7.33E-01	3.33E-01	NaN	PYCRL,OAT
Urea Cycle	7.33E-01	3.33E-01	NaN	ARG2,CPS1
Chondroitin and Dermatan Biosynthesis	7.33E-01	3.33E-01	NaN	CHSY1,CSGALNACT1
Thioredoxin Pathway	7.33E-01	3.33E-01	NaN	NXN,TXNRD2
UDP-N-acetyl-D-glucosamine Biosynthesis II	7.33E-01	3.33E-01	NaN	GNPNAT1,UAP1
Zymosterol Biosynthesis	7.33E-01	3.33E-01	NaN	NSDHL,LBR
Crosstalk between Dendritic Cells and Natural Killer Cells	6.97E-01	1.69E-01	NaN	KIR3DL1,IL2RG,IL15RA,HLA-A,HLA-B,CD83,NFKB1,FAS,HLA-DRB1,HLA-DRB4,ACTA2,HLA-C,HLA-DRB3,TREM2,HLA-F
Triacylglycerol Degradation	6.82E-01	2.08E-01	NaN	ABHD12,CES1,LIPG,NDST2,NDST1
Superpathway of D-myo-inositol (1,4,5)-trisphosphate Metabolism	6.82E-01	2.08E-01	NaN	INPP5E,INPPL1,INPP5A,OCRL,PMPCA
Oxidative Ethanol Degradation III	6.76E-01	2.22E-01	NaN	ALDH1B1,ACSS3,ACSS1,ALDH3B1
Regulation of Cellular Mechanics by Calpain Protease	6.54E-01	1.75E-01	NaN	PTK2,PXN,CAPN6,CNGB1,ITGA2,MRAS,CDK6,CDK4,ITGA5,CDK2
Cell Cycle: G1/S Checkpoint Regulation	6.44E-01	1.72E-01	NaN	RPL11,TGFB1,HDAC11,SMAD3,CUL1,CDK6,CDK4,TGFB2,ATR,GSK3B,CDK2
NAD Biosynthesis from 2-amino-3-carboxymuconate Semialdehyde	6.25E-01	2.86E-01	NaN	NADSYN1,NMNAT3
Phosphatidylcholine Biosynthesis I	6.25E-01	2.86E-01	NaN	CHKB,PCYT1A
NAD Salvage Pathway III	6.25E-01	2.86E-01	NaN	NMRK1,NMNAT3
GADD45 Signaling	6.18E-01	2.11E-01	NaN	PCNA,CDK4,ATR,CDK2
Cysteine Biosynthesis III (mammalia)	6.18E-01	2.11E-01	NaN	MAT1A,MGMT,PRMT8,PRMT1
Ubiquinol-10 Biosynthesis (Eukaryotic)	6.1E-01	2.31E-01	NaN	MICAL1,BCKDHA,BCKDHB
Choline Biosynthesis III	6.1E-01	2.31E-01	NaN	PLD4,NAPEPLD,PCYT1A
Guanosine Nucleotides Degradation III	6.1E-01	2.31E-01	NaN	NT5C3B,NT5E,XDH
Superpathway of Methionine Degradation	6.06E-01	1.88E-01	NaN	MAT1A,MGMT,PRMT8,MTR,MUT,PRMT1
Spliceosomal Cycle	6.04E-01	5E-01	NaN	U2AF1/U2AF1L5
UDP-D-xylose and UDP-D-glucuronate Biosynthesis	6.04E-01	5E-01	NaN	UXS1
Epoxysqualene Biosynthesis	6.04E-01	5E-01	NaN	FDFT1
Glycine Biosynthesis III	6.04E-01	5E-01	NaN	AGXT2
Choline Degradation I	6.04E-01	5E-01	NaN	CHDH
S-methyl-5-thio-α-D-ribose 1-phosphate Degradation	6.04E-01	5E-01	NaN	APIP
Flavin Biosynthesis IV (Mammalian)	6.04E-01	5E-01	NaN	FLAD1
Palmitate Biosynthesis I (Animals)	6.04E-01	5E-01	NaN	OXSM
Uridine-5'-phosphate Biosynthesis	6.04E-01	5E-01	NaN	UMPS
4-hydroxyproline Degradation I	6.04E-01	5E-01	NaN	HOGA1
Spermidine Biosynthesis I	6.04E-01	5E-01	NaN	SRM
Fatty Acid Biosynthesis Initiation II	6.04E-01	5E-01	NaN	OXSM
Bladder Cancer Signaling	5.77E-01	1.61E-01	NaN	VEGFA,RAF1,MMP23B,MMP3,MMP14,MRAS,CDK4,MMP10,VEGFB,VEGFC,MMP11,MMP25,MMP17,FGF1
Phototransduction Pathway	5.7E-01	1.7E-01	NaN	PRKACB,GNB3,CNGB1,GUCY1A3,PRKAR1B,PRKACA,PRKAG2,PRKAG1,PDE6D
B Cell Development	5.66E-01	1.82E-01	NaN	PTPRC,HLA-DRB1,CD79B,IGLC1,HLA-DQA1,HLA-DQB1
PXR/RXR Activation	5.6E-01	1.64E-01	NaN	PRKACB,AKT2,AKT1,CES3,PRKAR1B,PRKACA,PRKAG2,AKT3,ABCB11,INSR,PRKAG1
Altered T Cell and B Cell Signaling in Rheumatoid Arthritis	5.54E-01	1.59E-01	NaN	CD79B,HLA-DQA1,HLA-DQB1,NFKB1,TNFRSF13C,FAS,IL36G,HLA-DRB1,TLR5,TGFB1,TNFSF13,CCL21,CHUK,TNFSF13B
Autoimmune Thyroid Disease Signaling	5.46E-01	1.7E-01	NaN	HLA-DRB1,HLA-A,HLA-C,HLA-B,HLA-DQA1,HLA-DQB1,HLA-F,FAS
IL-15 Production	5.42E-01	1.85E-01	NaN	PTK2,JAK1,PTK2B,NFKB1,PRKCZ
Unfolded protein response	5.4E-01	1.67E-01	NaN	SEL1L,PDIA2,MAP2K7,HSPA14,ERO1B,MAPK8,CD82,EIF2AK3,EIF2A
Histidine Degradation III	5.38E-01	2.5E-01	NaN	HAL,AMDHD1
Communication between Innate and Adaptive Immune Cells	5.31E-01	1.57E-01	NaN	CXCL10,IL36G,HLA-DRB4,HLA-DRB1,TLR5,HLA-C,HLA-A,HLA-DRB3,TNFSF13,HLA-B,CD83,HLA-F,TNFRSF13C,TNFSF13B
Endoplasmic Reticulum Stress Pathway	5.17E-01	1.9E-01	NaN	CASP3,MAPK8,EIF2AK3,CASP7
Role of CHK Proteins in Cell Cycle Checkpoint Control	5.12E-01	1.64E-01	NaN	PCNA,PPP2R5D,PPP2R2C,PPP2R5C,ATR,RPA1,PPP2R5E,CDK2,PPP2R5A
Superpathway of Melatonin Degradation	5.1E-01	1.61E-01	NaN	POR,EXT2,MAOB,UGT2B7,UGT1A6,GYLTL1B,CSGALNACT1,SULT1B1,IL4I1,MAOA
Thyroid Hormone Metabolism II (via Conjugation and/or Degradation)	4.94E-01	1.71E-01	NaN	EXT2,UGT2B7,UGT1A6,GYLTL1B,CSGALNACT1,SULT1B1
NAD biosynthesis II (from tryptophan)	4.92E-01	2E-01	NaN	KMO,NADSYN1,NMNAT3
The Visual Cycle	4.92E-01	2E-01	NaN	RDH11,RDH12,RBP1
Allograft Rejection Signaling	4.88E-01	1.55E-01	NaN	HLA-A,HLA-B,HLA-DQA1,HLA-DQB1,FAS,HLA-DRB4,HLA-DRB1,HLA-C,HLA-DRB3,HLA-F,HLA-DQA2,HLA-DPB1,HLA-DPA1
Ethanol Degradation IV	4.74E-01	1.82E-01	NaN	ALDH1B1,ACSS3,ACSS1,ALDH3B1
Phosphatidylethanolamine Biosynthesis II	4.66E-01	2.22E-01	NaN	ETNK1,CHKB
Ketolysis	4.66E-01	2.22E-01	NaN	BDH1,OXCT1
UDP-N-acetyl-D-galactosamine Biosynthesis II	4.66E-01	2.22E-01	NaN	GNPNAT1,UAP1
Folate Transformations I	4.66E-01	2.22E-01	NaN	MTHFS,MTR
Stearate Biosynthesis I (Animals)	4.62E-01	1.67E-01	NaN	ACSL3,FAM213B,SLC27A2,ACOT1,DBT,ACOT7
Nur77 Signaling in T Lymphocytes	4.6E-01	1.58E-01	NaN	HLA-DRB1,CASP3,PPP3R1,HLA-DQA1,PPP3CC,HLA-DQB1,MAP3K3,NFATC1,MAP3K2
5-aminoimidazole Ribonucleotide Biosynthesis I	4.57E-01	3.33E-01	NaN	PPAT
Coenzyme A Biosynthesis	4.57E-01	3.33E-01	NaN	PPCDC
1,25-dihydroxyvitamin D3 Biosynthesis	4.57E-01	3.33E-01	NaN	POR
Glutathione Biosynthesis	4.57E-01	3.33E-01	NaN	GCLM
Tetrahydrobiopterin Biosynthesis I	4.57E-01	3.33E-01	NaN	PTS
Methionine Salvage II (Mammalian)	4.57E-01	3.33E-01	NaN	MTR
Inosine-5'-phosphate Biosynthesis II	4.57E-01	3.33E-01	NaN	ADSL
Hypusine Biosynthesis	4.57E-01	3.33E-01	NaN	DHPS
Thiosulfate Disproportionation III (Rhodanese)	4.57E-01	3.33E-01	NaN	MOCS3
1D-myo-inositol Hexakisphosphate Biosynthesis V (from Ins(1,3,4)P3)	4.57E-01	3.33E-01	NaN	ITPK1
Oxidized GTP and dGTP Detoxification	4.57E-01	3.33E-01	NaN	DDX6
Tetrahydrobiopterin Biosynthesis II	4.57E-01	3.33E-01	NaN	PTS
S-adenosyl-L-methionine Biosynthesis	4.57E-01	3.33E-01	NaN	MAT1A
Tyrosine Biosynthesis IV	4.57E-01	3.33E-01	NaN	PCBD2
4-aminobutyrate Degradation I	4.57E-01	3.33E-01	NaN	ALDH5A1
L-serine Degradation	4.57E-01	3.33E-01	NaN	SRR
TCA Cycle II (Eukaryotic)	4.34E-01	1.74E-01	NaN	IDH3G,DHTKD1,IDH3A,IDH3B
Ketogenesis	4.06E-01	2E-01	NaN	BDH1,HMGCL
Mitochondrial L-carnitine Shuttle Pathway	3.98E-01	1.76E-01	NaN	ACSL3,SLC27A2,CPT2
MSP-RON Signaling Pathway	3.81E-01	1.52E-01	NaN	PIK3R3,ACTA2,PIK3R1,PIK3C3,PIK3CB,PIK3R2,PRKCZ
Airway Inflammation in Asthma	3.61E-01	2.5E-01	NaN	IL13
Arsenate Detoxification I (Glutaredoxin)	3.61E-01	2.5E-01	NaN	AS3MT
Uracil Degradation II (Reductive)	3.61E-01	2.5E-01	NaN	DPYD
Retinoate Biosynthesis II	3.61E-01	2.5E-01	NaN	RBP1
2-ketoglutarate Dehydrogenase Complex	3.61E-01	2.5E-01	NaN	DHTKD1
Catecholamine Biosynthesis	3.61E-01	2.5E-01	NaN	DBH
Methylmalonyl Pathway	3.61E-01	2.5E-01	NaN	MUT
α-tocopherol Degradation	3.61E-01	2.5E-01	NaN	CYP4A11
Glutathione Redox Reactions II	3.61E-01	2.5E-01	NaN	TXNDC12
Myo-inositol Biosynthesis	3.61E-01	2.5E-01	NaN	ISYNA1
Thymine Degradation	3.61E-01	2.5E-01	NaN	DPYD
Phenylalanine Degradation I (Aerobic)	3.61E-01	2.5E-01	NaN	PCBD2
Pentose Phosphate Pathway	3.55E-01	1.82E-01	NaN	RPE,H6PD
Retinol Biosynthesis	3.43E-01	1.52E-01	NaN	CES1,RDH11,RDH12,LIPG,RBP1
Primary Immunodeficiency Signaling	3.36E-01	1.46E-01	NaN	PTPRC,LCK,IL2RG,IKBKG,IGLC1,ADA,TNFRSF13C
Antiproliferative Role of Somatostatin Receptor 2	3.31E-01	1.43E-01	NaN	PIK3R3,GNB3,GUCY1A3,PIK3R1,PIK3C3,MRAS,PIK3CB,PIK3R2,NPR2
VDR/RXR Activation	3.28E-01	1.41E-01	NaN	CXCL10,LRP5,PRKCQ,TGFB2,PRKCE,NCOR1,PRKCH,NCOR2,PRKCZ,PRKD1,PRKCG
Glutathione Redox Reactions I	3.24E-01	1.58E-01	NaN	GSTT2/GSTT2B,CLIC2,GPX2
Fatty Acid α-oxidation	3.24E-01	1.58E-01	NaN	ALDH1B1,ALOX12B,ALDH3B1
Glutaryl-CoA Degradation	3.11E-01	1.67E-01	NaN	GCDH,HSD17B8
Acyl-CoA Hydrolysis	3.11E-01	1.67E-01	NaN	ACOT1,ACOT7
Basal Cell Carcinoma Signaling	3.05E-01	1.39E-01	NaN	SHH,FZD10,BMP4,FZD4,APC2,BMP3,GSK3B,BMP5,WNT5A,BMP1
Aryl Hydrocarbon Receptor Signaling	2.98E-01	1.36E-01	NaN	TRIP11,ALDH1B1,GSTA4,CDK4,MAPK8,CDK6,NFKB1,FAS,AIP,GSTT2/GSTT2B,TGFB1,TGFB2,ALDH3B1,ALDH18A1,ATR,NCOR2,ALDH3B2,ALDH5A1,CDK2
tRNA Splicing	2.95E-01	1.43E-01	NaN	PDE9A,PDE10A,PDE12,PDE8B,PDE6D
Granzyme A Signaling	2.93E-01	1.5E-01	NaN	HIST1H1A,H1FX,HIST1H1T
Pentose Phosphate Pathway (Oxidative Branch)	2.92E-01	2E-01	NaN	H6PD
Ceramide Biosynthesis	2.92E-01	2E-01	NaN	SPTLC1
CMP-N-acetylneuraminate Biosynthesis I (Eukaryotes)	2.92E-01	2E-01	NaN	GNE
Lysine Degradation II	2.92E-01	2E-01	NaN	AASDHPPT
2-oxobutanoate Degradation I	2.92E-01	2E-01	NaN	MUT
Galactose Degradation I (Leloir Pathway)	2.92E-01	2E-01	NaN	GALK2
Lactose Degradation III	2.92E-01	2E-01	NaN	GBA3
Glutamate Degradation III (via 4-aminobutyrate)	2.92E-01	2E-01	NaN	ALDH5A1
Mitotic Roles of Polo-Like Kinase	2.8E-01	1.36E-01	NaN	KIF23,SMC3,TGFB1,PPP2R5D,PPP2R2C,PPP2R5C,PPP2R5E,ANAPC1,PPP2R5A
Estrogen Receptor Signaling	2.75E-01	1.34E-01	NaN	CTBP1,POLR2I,RAF1,PRKDC,SRA1,POLR2C,POLR2D,MED23,TAF4,THRAP3,POLR2E,CTBP2,MRAS,POLR2H,NCOR1,NCOR2,CARM1
Assembly of RNA Polymerase III Complex	2.73E-01	1.54E-01	NaN	GTF3C3,SF3A1
Fatty Acid Activation	2.73E-01	1.54E-01	NaN	ACSL3,SLC27A2
Oleate Biosynthesis II (Animals)	2.73E-01	1.54E-01	NaN	UFSP2,UFSP1
Mevalonate Pathway I	2.73E-01	1.54E-01	NaN	MVD,IDI1
Bile Acid Biosynthesis, Neutral Pathway	2.73E-01	1.54E-01	NaN	AMACR,AKR1C1/AKR1C2
Tryptophan Degradation III (Eukaryotic)	2.65E-01	1.43E-01	NaN	KMO,GCDH,HSD17B8
DNA Double-Strand Break Repair by Homologous Recombination	2.41E-01	1.43E-01	NaN	BRCA2,RPA1
DNA Double-Strand Break Repair by Non-Homologous End Joining	2.41E-01	1.43E-01	NaN	PRKDC,XRCC5
Isoleucine Degradation I	2.41E-01	1.43E-01	NaN	AUH,ACAD8
Colanic Acid Building Blocks Biosynthesis	2.41E-01	1.43E-01	NaN	GALK2,PMM1
Arginine Biosynthesis IV	2.4E-01	1.67E-01	NaN	OAT
Pentose Phosphate Pathway (Non-oxidative Branch)	2.4E-01	1.67E-01	NaN	RPE
Ceramide Degradation	2.4E-01	1.67E-01	NaN	ASAH2
Glycogen Biosynthesis II (from UDP-D-Glucose)	2.4E-01	1.67E-01	NaN	GYS2
Rapoport-Luebering Glycolytic Shunt	2.4E-01	1.67E-01	NaN	TIGAR
NAD Biosynthesis III	2.4E-01	1.67E-01	NaN	NMNAT3
GDP-mannose Biosynthesis	2.4E-01	1.67E-01	NaN	PMM1
Vitamin-C Transport	2.13E-01	1.33E-01	NaN	NXN,TXNRD2
Acetyl-CoA Biosynthesis I (Pyruvate Dehydrogenase Complex)	1.99E-01	1.43E-01	NaN	DBT
Pregnenolone Biosynthesis	1.99E-01	1.43E-01	NaN	MICAL1
GDP-glucose Biosynthesis	1.99E-01	1.43E-01	NaN	PGM5
