# Supplementary material for: A comprehensive analysis and annotation of human normal urinary proteome
Source: Sci Rep. 2017 Jun 8;7:3024. doi: 10.1038/s41598-017-03226-6 (PMC5465101; doi:10.1038/s41598-017-03226-6)
Supplement: Supplementary file 7 — Supplemental Table 6 [file 41598_2017_3226_MOESM7_ESM.xls]

## Sheet: Sheet1
Symbol	Group	Molecule Type	Molecule Activity	Effect on Disease or Function	Disease or Function	Mutation evidence	Biomarker Application Evidence	Species Evidence
ACPP	1D	phosphatase	increased activity	affects	prostate cancer	wild type	efficacy	Human
AGT	1D	growth factor	increased activity	affects	acute myocardial infarction,Hypertension,non-insulin-dependent diabetes mellitus,obesity	wild type	efficacy	Human
			increased activity	affects	non-insulin-dependent diabetes mellitus	wild type	efficacy	Human
			increased activity	affects	obesity	wild type	efficacy	Human
			increased activity	affects	acute myocardial infarction	wild type	efficacy	Human
			increased activity	affects	Hypertension	wild type	efficacy	Human
AKR7A2	1D	enzyme	increased activity	affects	cervical cancer	wild type	diagnosis	Human
ALB	1D	transporter	decreased activity,increased activity	affects	acute coronary syndrome,Alzheimer's disease,androgenic alopecia,cholestasis,Crohn's disease,Cystic Fibrosis,HIV-HCV co-infection,Hypertension,insulin-dependent diabetes mellitus,ischemia of heart,ischemic stroke,juvenile rheumatoid arthritis,membranous glomerulonephritis,myocardial necrosis,nephrosis,non-insulin-dependent diabetes mellitus,Parkinson's disease,prostatic carcinoma,systemic inflamma…	wild type	diagnosis,efficacy,prognosis,unspecified application	Human
			increased activity	affects	insulin-dependent diabetes mellitus	wild type	efficacy	Human
			increased activity	affects	Crohn's disease	wild type	diagnosis	Human
			increased activity	affects	Alzheimer's disease	wild type	efficacy	Human
			increased activity	affects	prostatic carcinoma	wild type	efficacy	Human
			increased activity	affects	ulcerative colitis	wild type	diagnosis	Human
			increased activity	affects	androgenic alopecia	wild type	efficacy	Human
			increased activity	affects	HIV-HCV co-infection	wild type	efficacy	Human
			increased activity	affects	membranous glomerulonephritis	wild type	efficacy	Human
			increased activity	affects	cholestasis	wild type	efficacy	Human
			increased activity	affects	non-insulin-dependent diabetes mellitus	wild type	efficacy	Human
			increased activity	affects	acute coronary syndrome	wild type	efficacy	Human
			increased activity	affects	nephrosis	wild type	efficacy	Human
			increased activity	affects	ischemic stroke	wild type	prognosis	Human
			increased activity	affects	systemic inflammatory response syndrome	wild type	diagnosis	Human
			increased activity	affects	Parkinson's disease	wild type	efficacy	Human
			increased activity	affects	myocardial necrosis	wild type	diagnosis	Human
			increased activity	affects	Cystic Fibrosis	wild type	efficacy	Human
			increased activity	affects	Hypertension	wild type	efficacy	Human
ALDH1A1	1D	enzyme	increased activity	affects	breast cancer,ovarian cancer	wild type	diagnosis,disease progression	Human
			increased activity	affects	ovarian cancer	wild type	diagnosis	Human
			increased activity	affects	breast cancer	wild type	disease progression	Human
ANXA1	1D	enzyme	increased activity	affects	brain cancer,cervical cancer,cholangiocarcinoma,oral cancer	wild type	diagnosis,prognosis,unspecified application	Human
			increased activity	affects	brain cancer	wild type	diagnosis	Human
			increased activity	affects	oral cancer	wild type	prognosis	Human
			increased activity	affects	cervical cancer	wild type	diagnosis	Human
ANXA2	1D	other	increased activity	affects	cervical cancer,cholangiocarcinoma,prostatic carcinoma	wild type	diagnosis,unspecified application	Human
			increased activity	affects	prostatic carcinoma	wild type	diagnosis	Human
			increased activity	affects	cervical cancer	wild type	diagnosis	Human
ANXA3	1D	enzyme	increased activity	affects	breast cancer,prostate cancer	wild type	diagnosis,unspecified application	Mouse,Human
			increased activity	affects	prostate cancer	wild type	diagnosis	Human
ANXA5	1D	transporter	increased activity	affects	cervical cancer,multiple myeloma	wild type	diagnosis,efficacy	Human
			increased activity	affects	multiple myeloma	wild type	efficacy	Human
			increased activity	affects	cervical cancer	wild type	diagnosis	Human
APOA1	1D	transporter	decreased activity,increased activity	affects	acute coronary syndrome,Alzheimer's disease,breast cancer,coronary artery disease,familial hypercholesterolemia,HIV infection,hyperlipidemia,Hypertriglyceridemia,juvenile rheumatoid arthritis,ovarian cancer,prostate cancer,Sjogren's syndrome	wild type	diagnosis,efficacy,unspecified application	Mouse,Human
			increased activity	affects	acute coronary syndrome	wild type	efficacy	Human
			increased activity	affects	coronary artery disease	wild type	efficacy	Human
			increased activity	affects	familial hypercholesterolemia	wild type	efficacy	Human
			increased activity	affects	Hypertriglyceridemia	wild type	efficacy	Human
			increased activity	affects	HIV infection	wild type	efficacy	Human
			increased activity	affects	prostate cancer	wild type	diagnosis	Human
			increased activity	affects	Alzheimer's disease	wild type	efficacy	Human
			increased activity	affects	breast cancer	wild type	diagnosis	Human
			increased activity	affects	ovarian cancer	wild type	diagnosis	Human
			increased activity	affects	hyperlipidemia	wild type	efficacy	Human
APOC3	1D	transporter	increased activity	affects	dyslipidemia	wild type	diagnosis	Human
APOE	1D	transporter	increased activity,unknown change in activity	affects	acute coronary syndrome,breast cancer,coronary artery disease,depressive disorder,familial Alzheimer's disease,light chain associated amyloidosis,mild cognitive impairment,ovarian cancer	unclassified mutation,wild type	diagnosis,efficacy,prognosis,unspecified application	Human
			increased activity	affects	depressive disorder	wild type	diagnosis	Human
			increased activity	affects	acute coronary syndrome	wild type	efficacy	Human
			increased activity	affects	coronary artery disease	wild type	diagnosis	Human
			increased activity	affects	breast cancer	wild type	diagnosis	Human
			increased activity	affects	ovarian cancer	wild type	diagnosis	Human
			increased activity	affects	mild cognitive impairment	wild type	efficacy	Human
			increased activity	affects	mild cognitive impairment	wild type	prognosis	Human
APP	1D	other	increased activity	affects	Alzheimer's disease,mild cognitive impairment,Multiple Sclerosis,Parkinson's disease	wild type	diagnosis,efficacy,unspecified application	Human
			increased activity	affects	Alzheimer's disease	wild type	diagnosis	Human
			increased activity	affects	Multiple Sclerosis	wild type	diagnosis	Human
			increased activity	affects	Parkinson's disease	wild type	diagnosis	Human
			increased activity	affects	Alzheimer's disease	wild type	efficacy	Human
			increased activity	affects	mild cognitive impairment	wild type	efficacy	Human
B2M	1D	transmembrane receptor	increased activity	affects	acute renal allograft rejection,HIV infection,multiple myeloma,peripheral arterial disease,prostatic carcinoma	wild type	disease progression,efficacy,unspecified application	Human
			increased activity	affects	HIV infection	wild type	disease progression	Human
			increased activity	affects	HIV infection	wild type	efficacy	Human
			increased activity	affects	multiple myeloma	wild type	efficacy	Human
			increased activity	affects	prostatic carcinoma	wild type	disease progression	Human
B4GALT1	1D	enzyme	increased activity	affects	colon cancer,liver cancer	wild type	diagnosis	Human
			increased activity	affects	liver cancer	wild type	diagnosis	Human
			increased activity	affects	colon cancer	wild type	diagnosis	Human
BCAM	1D	transmembrane receptor	increased activity	affects	breast cancer	wild type	diagnosis	Human
BSG		transporter	increased activity	affects	breast cancer,oral cancer	wild type	disease progression,prognosis,response to therapy	Human
			increased activity	affects	breast cancer	wild type	prognosis	Human
			increased activity	affects	breast cancer	wild type	response to therapy	Human
			increased activity	affects	oral cancer	wild type	disease progression	Human
C3	1D	peptidase	increased activity	affects	lupus nephritis,rheumatoid arthritis	wild type	efficacy	Human
			increased activity	affects	rheumatoid arthritis	wild type	efficacy	Human
			increased activity	affects	lupus nephritis	wild type	efficacy	Human
CA2	1D	enzyme	decreased activity	affects	hepatocellular carcinoma	wild type	diagnosis,unspecified application	Human
CD14	1D	transmembrane receptor	increased activity	affects	Hypercholesterolemia	wild type	efficacy	Human
CD276	1D	other	increased activity	affects	renal cancer	wild type	prognosis	Human
CD44	1D	enzyme	increased activity	affects	head and neck cancer,non-small cell lung cancer,prostatic carcinoma,rectum cancer	wild type	diagnosis,disease progression,prognosis,unspecified application	Human
			increased activity	affects	non-small cell lung cancer	wild type	disease progression	Human
			increased activity	affects	rectum cancer	wild type	prognosis	Human
			increased activity	affects	prostatic carcinoma	wild type	diagnosis	Human
			increased activity	affects	non-small cell lung cancer	wild type	diagnosis	Human
			increased activity	affects	head and neck cancer	wild type	diagnosis	Human
CD9	1D	other	increased activity	affects	non-small cell lung cancer	wild type	efficacy	Human
CDH1	1D	other	increased activity	affects	breast cancer,cervical cancer,gastric cancer,head and neck cancer,mesothelioma,non-small cell lung cancer,pancreatic cancer,prostate cancer,renal cancer,transitional cell epithelial cancer	wild type	diagnosis,disease progression,efficacy,prognosis	Human
			increased activity	affects	pancreatic cancer	wild type	efficacy	Human
			increased activity	affects	head and neck cancer	wild type	prognosis	Human
			increased activity	affects	breast cancer	wild type	diagnosis	Human
			increased activity	affects	transitional cell epithelial cancer	wild type	efficacy	Human
			increased activity	affects	breast cancer	wild type	prognosis	Human
			increased activity	affects	non-small cell lung cancer	wild type	disease progression	Human
			increased activity	affects	non-small cell lung cancer	wild type	prognosis	Human
			increased activity	affects	pancreatic cancer	wild type	prognosis	Human
			increased activity	affects	gastric cancer	wild type	disease progression	Human
			increased activity	affects	cervical cancer	wild type	diagnosis	Human
			increased activity	affects	head and neck cancer	wild type	efficacy	Human
			increased activity	affects	prostate cancer	wild type	prognosis	Human
			increased activity	affects	breast cancer	wild type	disease progression	Human
			increased activity	affects	mesothelioma	wild type	efficacy	Human
			increased activity	affects	renal cancer	wild type	efficacy	Human
CDH11	1D	other	increased activity	affects	breast cancer,osteosarcoma	wild type	efficacy,prognosis	Human
			increased activity	affects	breast cancer	wild type	efficacy	Human
			increased activity	affects	osteosarcoma	wild type	prognosis	Human
CDH13	1D	other	increased activity	affects	colorectal cancer,endometrial carcinoma,non-small cell lung cancer	wild type	diagnosis,disease progression,prognosis	Human
			increased activity	affects	colorectal cancer	wild type	diagnosis	Human
			increased activity	affects	non-small cell lung cancer	wild type	disease progression	Human
			increased activity	affects	non-small cell lung cancer	wild type	prognosis	Human
			increased activity	affects	endometrial carcinoma	wild type	prognosis	Human
CDH2	1D	other	increased activity	affects	cervical cancer,mesothelioma,prostate cancer	wild type	diagnosis,prognosis	Human
			increased activity	affects	cervical cancer	wild type	diagnosis	Human
			increased activity	affects	mesothelioma	wild type	diagnosis	Human
			increased activity	affects	prostate cancer	wild type	prognosis	Human
CDH6	1D	other	increased activity	affects	renal cancer	wild type	diagnosis	Human
CETP	1D	enzyme	increased activity	affects	dyslipidemia	wild type	efficacy	Human
CLU	1D	other	increased activity	affects	acute kidney injury,adenocarcinoma of the small bowel,bladder cancer,colon tumor,colorectal cancer,invasive adenocarcinoma,microadenoma	wild type	efficacy,unspecified application	Mouse,Human
			increased activity	affects	bladder cancer	wild type	efficacy	Human
COL18A1	1D	other	increased activity	affects	ovarian cancer	wild type	diagnosis	Human
COL1A1	1D	other	increased activity	affects	oral cancer	wild type	diagnosis	Human
COL4A1	1D	other	increased activity	affects	oral cancer	wild type	diagnosis	Human
COMP	1D	other	increased activity	affects	ankylosing spondylitis,oral submucous fibrosis,psoriatic arthritis,rheumatoid arthritis	wild type	diagnosis,efficacy,unspecified application	Human
			increased activity	affects	rheumatoid arthritis	wild type	diagnosis	Human
			increased activity	affects	psoriatic arthritis	wild type	efficacy	Human
			increased activity	affects	ankylosing spondylitis	wild type	efficacy	Human
CP	1D	enzyme	increased activity	affects	breast cancer	wild type	efficacy	Human
CRYAB	1D	other	increased activity	affects	breast cancer,Huntington's Disease,oral cancer	wild type	diagnosis,disease progression,prognosis,unspecified application	Human
			increased activity	affects	breast cancer	wild type	prognosis	Human
			increased activity	affects	oral cancer	wild type	diagnosis	Human
			increased activity	affects	breast cancer	wild type	disease progression	Human
CSF1	1D	cytokine	increased activity	affects	atherosclerosis,endometrial carcinoma,liver cancer,prostate cancer,Sjogren's syndrome	wild type	diagnosis,disease progression,efficacy,prognosis,unspecified application	Mouse,Human
			increased activity	affects	liver cancer	wild type	diagnosis	Human
			increased activity	affects	atherosclerosis	wild type	efficacy	Human
			increased activity	affects	prostate cancer	wild type	disease progression	Human
			increased activity	affects	endometrial carcinoma	wild type	prognosis	Human
CST3	1D	other	increased activity,unknown change in activity	affects	acute kidney injury,failure of heart,familial Alzheimer's disease,Hypertension,ischemic stroke,organismal death,Sjogren's syndrome	unclassified mutation,wild type	diagnosis,efficacy,prognosis,unspecified application	Mouse,Human
			increased activity	affects	ischemic stroke	wild type	prognosis	Human
			increased activity	affects	failure of heart	wild type	diagnosis	Human
			increased activity	affects	Hypertension	wild type	efficacy	Human
CST6	1D	other	increased activity	affects	cervical cancer	wild type	diagnosis	Human
CSTB	1D	peptidase	increased activity	affects	esophageal cancer	wild type	diagnosis	Human
CTSD	1D	peptidase	decreased activity,increased activity,unknown change in activity	affects	familial Alzheimer's disease,hepatocellular carcinoma,non-small cell lung cancer,pancreatic cancer	unclassified mutation,wild type	diagnosis,unspecified application	Human
			increased activity	affects	pancreatic cancer	wild type	diagnosis	Human
			increased activity	affects	non-small cell lung cancer	wild type	diagnosis	Human
CTSG	1D	peptidase	increased activity	affects	multiple myeloma	wild type	response to therapy	Human
CTTN	1D	other	increased activity	affects	head and neck cancer	wild type	efficacy	Human
CXCL12	1D	cytokine	decreased activity,increased activity	affects	breast cancer,colorectal cancer,HIV infection,light chain associated amyloidosis,liver cancer,multiple myeloma	wild type	diagnosis,efficacy,prognosis,unspecified application	Human
			increased activity	affects	colorectal cancer	wild type	efficacy	Human
			increased activity	affects	breast cancer	wild type	prognosis	Human
			increased activity	affects	colorectal cancer	wild type	prognosis	Human
			increased activity	affects	HIV infection	wild type	efficacy	Human
			increased activity	affects	breast cancer	wild type	diagnosis	Human
			increased activity	affects	liver cancer	wild type	efficacy	Human
DDC	1D	enzyme	increased activity	affects	gastric cancer	wild type	diagnosis	Human
DDR1	1D	kinase	increased activity	affects	ovarian cancer	wild type	diagnosis	Human
ECM1	1D	transporter	increased activity	affects	thyroid cancer	wild type	diagnosis	Human
EGF	1D	growth factor	decreased activity,increased activity	affects	chronic interstitial cystitis,endometrial cancer,ovarian cancer,Sjogren's syndrome	wild type	diagnosis,efficacy,response to therapy,unspecified application	Mouse,Human
			increased activity	affects	endometrial cancer	wild type	response to therapy	Human
			increased activity	affects	ovarian cancer	wild type	diagnosis	Human
			increased activity	affects	ovarian cancer	wild type	efficacy	Human
			increased activity	affects	chronic interstitial cystitis	wild type	diagnosis	Human
ELANE	1D	peptidase	increased activity	affects	Asthma,Cystic Fibrosis	wild type	diagnosis,efficacy	Human
			increased activity	affects	Asthma	wild type	diagnosis	Human
			increased activity	affects	Cystic Fibrosis	wild type	efficacy	Human
ENG	1D	transmembrane receptor	increased activity	affects	breast cancer,glioblastoma cancer,renal cancer	wild type	disease progression,efficacy	Human
			increased activity	affects	glioblastoma cancer	wild type	disease progression	Human
			increased activity	affects	breast cancer	wild type	efficacy	Human
			increased activity	affects	renal cancer	wild type	efficacy	Human
ENO1	1D	enzyme	increased activity	affects	cervical cancer,non-small cell lung cancer,ovarian cancer,pancreatic cancer	wild type	diagnosis	Human
			increased activity	affects	pancreatic cancer	wild type	diagnosis	Human
			increased activity	affects	non-small cell lung cancer	wild type	diagnosis	Human
			increased activity	affects	ovarian cancer	wild type	diagnosis	Human
			increased activity	affects	cervical cancer	wild type	diagnosis	Human
ENO2	1D	enzyme	increased activity	affects	congenital heart disease,delirium,hydrocephalus,melanoma,non-small cell lung cancer,prostatic carcinoma,spinocerebellar ataxia type 3	wild type	diagnosis,efficacy,prognosis	Human
			increased activity	affects	non-small cell lung cancer	wild type	efficacy	Human
			increased activity	affects	hydrocephalus	wild type	diagnosis	Human
			increased activity	affects	delirium	wild type	efficacy	Human
			increased activity	affects	prostatic carcinoma	wild type	efficacy	Human
			increased activity	affects	spinocerebellar ataxia type 3	wild type	efficacy	Human
			increased activity	affects	congenital heart disease	wild type	diagnosis	Human
			increased activity	affects	melanoma	wild type	prognosis	Human
EZR	1D	other	increased activity	affects	gastrointestinal stromal tumor	wild type	prognosis	Human
F2	1D	peptidase	increased activity	affects	hepatocellular carcinoma,infarction of cerebrum	wild type	diagnosis,unspecified application	Human
			increased activity	affects	infarction of cerebrum	wild type	diagnosis	Human
FABP5	1D	transporter	increased activity	affects	oral cancer	wild type	disease progression	Human
FCER2	1D	transmembrane receptor	increased activity	affects	eosinophilia of esophagus	wild type	diagnosis	Human
FGA	1D	other	increased activity	affects	bladder cancer,proximal tubular toxicity	wild type	diagnosis,unspecified application	Rat,Human
			increased activity	affects	bladder cancer	wild type	diagnosis	Human
FN1	1D	enzyme	increased activity	affects	lung tumor,melanoma,pancreatic cancer,Sjogren's syndrome,transitional cell epithelial cancer	wild type	diagnosis,efficacy,prognosis,unspecified application	Mouse,Human
			increased activity	affects	pancreatic cancer	wild type	efficacy	Human
			increased activity	affects	lung tumor	wild type	diagnosis	Human
			increased activity	affects	pancreatic cancer	wild type	prognosis	Human
			increased activity	affects	transitional cell epithelial cancer	wild type	efficacy	Human
			increased activity	affects	melanoma	wild type	prognosis	Human
FOLR1	1D	transporter	increased activity	affects	ovarian cancer	wild type	diagnosis	Human
GAA	1D	enzyme	increased activity	affects	glycogen storage disease type II	wild type	diagnosis	Human
GAPDH	1D	enzyme	decreased activity,increased activity	affects	Huntington's Disease,ovarian cancer	wild type	diagnosis,unspecified application	Human
			increased activity	affects	ovarian cancer	wild type	diagnosis	Human
GDF15	1D	growth factor	increased activity	affects	colorectal cancer,ovarian cancer,pancreatic cancer,prostate cancer,thyroid cancer	wild type	diagnosis	Human
			increased activity	affects	colorectal cancer	wild type	diagnosis	Human
			increased activity	affects	pancreatic cancer	wild type	diagnosis	Human
			increased activity	affects	prostate cancer	wild type	diagnosis	Human
			increased activity	affects	thyroid cancer	wild type	diagnosis	Human
			increased activity	affects	ovarian cancer	wild type	diagnosis	Human
GGT1	1D	enzyme	increased activity	affects	cholestasis	wild type	efficacy	Human
GOLM1	1D	other	increased activity	affects	liver cancer	wild type	diagnosis	Human
GPC3	1D	other	increased activity	affects	breast cancer,liver cancer	wild type	diagnosis,prognosis	Human
			increased activity	affects	breast cancer	wild type	prognosis	Human
			increased activity	affects	liver cancer	wild type	diagnosis	Human
			increased activity	affects	breast cancer	wild type	diagnosis	Human
GSN	1D	other	increased activity	affects	non-small cell lung cancer,organismal death,renal cancer	wild type	disease progression,efficacy,unspecified application	Human
			increased activity	affects	non-small cell lung cancer	wild type	efficacy	Human
			increased activity	affects	renal cancer	wild type	disease progression	Human
GSTM3	1D	enzyme	increased activity	affects	breast cancer	wild type	diagnosis,prognosis	Human
			increased activity	affects	breast cancer	wild type	prognosis	Human
			increased activity	affects	breast cancer	wild type	diagnosis	Human
GSTP1	1D	enzyme	increased activity	affects	acute myeloid leukemia,acute renal failure,Barrett's syndrome,bladder cancer,breast cancer,cervical cancer,colorectal cancer,liver cancer,neuroblastoma,prostatic carcinoma,renal cancer	wild type	diagnosis,efficacy,prognosis,unspecified application	Human
			increased activity	affects	acute myeloid leukemia	wild type	diagnosis	Human
			increased activity	affects	bladder cancer	wild type	diagnosis	Human
			increased activity	affects	colorectal cancer	wild type	prognosis	Human
			increased activity	affects	prostatic carcinoma	wild type	efficacy	Human
			increased activity	affects	breast cancer	wild type	diagnosis	Human
			increased activity	affects	prostatic carcinoma	wild type	diagnosis	Human
			increased activity	affects	liver cancer	wild type	efficacy	Human
			increased activity	affects	cervical cancer	wild type	diagnosis	Human
			increased activity	affects	Barrett's syndrome	wild type	diagnosis	Human
			increased activity	affects	renal cancer	wild type	diagnosis	Human
			increased activity	affects	neuroblastoma	wild type	prognosis	Human
HGD	1D	enzyme	increased activity	affects	alkaptonuria	wild type	diagnosis	Human
HP	1D	peptidase	decreased activity,increased activity	affects	hepatocellular carcinoma,juvenile rheumatoid arthritis,non-insulin-dependent diabetes mellitus,ovarian cancer,pancreatic cancer,Sjogren's syndrome	wild type	diagnosis,efficacy,unspecified application	Mouse,Human
			increased activity	affects	non-insulin-dependent diabetes mellitus	wild type	efficacy	Human
			increased activity	affects	pancreatic cancer	wild type	diagnosis	Human
			increased activity	affects	ovarian cancer	wild type	diagnosis	Human
HSPA8	1D	enzyme	increased activity	affects	liver cancer	wild type	diagnosis	Human
HSPB1	1D	other	increased activity	affects	bladder cancer,breast cancer,cervical cancer,ovarian cancer,prostate cancer	wild type	diagnosis,efficacy	Human
			increased activity	affects	prostate cancer	wild type	efficacy	Human
			increased activity	affects	bladder cancer	wild type	efficacy	Human
			increased activity	affects	breast cancer	wild type	efficacy	Human
			increased activity	affects	ovarian cancer	wild type	efficacy	Human
			increased activity	affects	cervical cancer	wild type	diagnosis	Human
ICAM1	1D	transmembrane receptor	decreased activity,increased activity	affects	acute respiratory distress syndrome,Asthma,bladder cancer,congenital disorder of glycosylation type 1a,congenital disorder of glycosylation type 1b,congenital disorder of glycosylation type 1k,coronary artery disease,essential hypertension,intermittent claudication,non-small cell lung cancer,obesity,sickle cell anemia	wild type	diagnosis,efficacy,prognosis,unspecified application	Human
			increased activity	affects	non-small cell lung cancer	wild type	efficacy	Human
			increased activity	affects	intermittent claudication	wild type	efficacy	Human
			increased activity	affects	Asthma	wild type	efficacy	Human
			increased activity	affects	acute respiratory distress syndrome	wild type	prognosis	Human
			increased activity	affects	coronary artery disease	wild type	efficacy	Human
			increased activity	affects	bladder cancer	wild type	prognosis	Human
			increased activity	affects	obesity	wild type	diagnosis	Human
			increased activity	affects	sickle cell anemia	wild type	efficacy	Human
			increased activity	affects	coronary artery disease	wild type	prognosis	Human
IGFBP2	1D	other	increased activity	affects	brain cancer,breast cancer,impaired glucose tolerance,liver cancer	wild type	diagnosis,efficacy,prognosis	Human
			increased activity	affects	brain cancer	wild type	diagnosis	Human
			increased activity	affects	breast cancer	wild type	efficacy	Human
			increased activity	affects	impaired glucose tolerance	wild type	diagnosis	Human
			increased activity	affects	liver cancer	wild type	prognosis	Human
IGFBP3	1D	other	increased activity	affects	Barrett's syndrome,bladder cancer,breast cancer,colon cancer,Ewing's sarcoma,growth hormone deficiency,head and neck cancer,liver cancer,non-Hodgkin's disease,organismal death,ovarian cancer,prostate cancer	wild type	diagnosis,disease progression,efficacy,prognosis,unspecified application	Human
			increased activity	affects	non-Hodgkin's disease	wild type	efficacy	Human
			increased activity	affects	prostate cancer	wild type	disease progression	Human
			increased activity	affects	bladder cancer	wild type	efficacy	Human
			increased activity	affects	Ewing's sarcoma	wild type	efficacy	Human
			increased activity	affects	breast cancer	wild type	diagnosis	Human
			increased activity	affects	breast cancer	wild type	efficacy	Human
			increased activity	affects	growth hormone deficiency	wild type	efficacy	Human
			increased activity	affects	Barrett's syndrome	wild type	diagnosis	Human
			increased activity	affects	liver cancer	wild type	efficacy	Human
			increased activity	affects	head and neck cancer	wild type	efficacy	Human
			increased activity	affects	ovarian cancer	wild type	prognosis	Human
			increased activity	affects	colon cancer	wild type	prognosis	Human
IL1RN	1D	cytokine	increased activity	affects	multiple myeloma,organismal death	wild type	efficacy,unspecified application	Mouse,Human
			increased activity	affects	multiple myeloma	wild type	efficacy	Human
JUP	1D	other	increased activity	affects	acute coronary syndrome,cervical cancer,coronary artery disease	wild type	diagnosis,unspecified application	Human
			increased activity	affects	cervical cancer	wild type	diagnosis	Human
KLK13	1D	peptidase	increased activity	affects	colorectal cancer	wild type	prognosis	Human
KLK3	1D	peptidase	increased activity	affects	androgenic alopecia,benign hypertrophy,benign prostatic hyperplasia,breast cancer,hypogonadism,prostatic carcinoma,prostatic intraepithelial neoplasia	wild type	diagnosis,disease progression,efficacy,prognosis,unspecified application	Human
			increased activity	affects	benign prostatic hyperplasia	wild type	efficacy	Human
			increased activity	affects	hypogonadism	wild type	efficacy	Human
			increased activity	affects	prostatic carcinoma	wild type	efficacy	Human
			increased activity	affects	breast cancer	wild type	efficacy	Human
			increased activity	affects	androgenic alopecia	wild type	efficacy	Human
			increased activity	affects	prostatic carcinoma	wild type	diagnosis	Human
			increased activity	affects	prostatic carcinoma	wild type	disease progression	Human
KRT1	1D	other	increased activity	affects	cervical cancer	wild type	diagnosis	Human
KRT18	1D	other	increased activity	affects	prostate cancer	wild type	efficacy	Human
KRT19	1D	other	decreased activity,increased activity	affects	bladder cancer,breast cancer,cervical cancer,lung tumor,oral submucous fibrosis,ovarian cancer,pancreatic cancer	wild type	diagnosis,disease progression,prognosis,unspecified application	Human
			increased activity	affects	lung tumor	wild type	disease progression	Human
			increased activity	affects	pancreatic cancer	wild type	prognosis	Human
			increased activity	affects	bladder cancer	wild type	prognosis	Human
			increased activity	affects	breast cancer	wild type	diagnosis	Human
			increased activity	affects	ovarian cancer	wild type	diagnosis	Human
			increased activity	affects	cervical cancer	wild type	diagnosis	Human
KRT5	1D	other	increased activity	affects	breast cancer,squamous cell lung cancer	wild type	diagnosis,efficacy,unspecified application	Human
			increased activity	affects	breast cancer	wild type	diagnosis	Human
			increased activity	affects	breast cancer	wild type	efficacy	Human
KRT6A	1D	other	increased activity	affects	breast cancer	wild type	diagnosis	Human
KRT8	1D	other	increased activity	affects	breast cancer	wild type	prognosis	Human
KRT9	1D	other	increased activity	affects	cervical cancer	wild type	diagnosis	Human
LAMA5	1D	other	increased activity	affects	breast cancer,ovarian cancer	wild type	diagnosis	Human
			increased activity	affects	breast cancer	wild type	diagnosis	Human
			increased activity	affects	ovarian cancer	wild type	diagnosis	Human
LBP	1D	transporter	increased activity	affects	chronic obstructive pulmonary disease,Hypercholesterolemia	wild type	diagnosis,efficacy	Human
			increased activity	affects	Hypercholesterolemia	wild type	efficacy	Human
			increased activity	affects	chronic obstructive pulmonary disease	wild type	diagnosis	Human
LCAT	1D	enzyme	increased activity	affects	dyslipidemia	wild type	efficacy	Human
LCN2	1D	transporter	increased activity	affects	acute kidney injury,acute renal failure,pancreatic adenocarcinoma,stroke,transient ischemic attack	wild type	diagnosis,unspecified application	Human
			increased activity	affects	acute renal failure	wild type	diagnosis	Human
LCP1	1D	other	increased activity	affects	bladder cancer	wild type	disease progression	Human
LDHA	1D	enzyme	decreased activity,increased activity	affects	Huntington's Disease,non-small cell lung cancer	wild type	efficacy,unspecified application	Human
			increased activity	affects	non-small cell lung cancer	wild type	efficacy	Human
LGALS3	1D	other	increased activity	affects	renal cell cancer,thyroid cancer	wild type	diagnosis,unspecified application	Human
			increased activity	affects	thyroid cancer	wild type	diagnosis	Human
LGALS3BP	1D	transmembrane receptor	increased activity	affects	Ewing's sarcoma	wild type	prognosis	Human
LGALS7/LGALS7B	1D	other	increased activity	affects	oral cancer	wild type	disease progression	Human
LPA	1D	other	increased activity	affects	acute coronary syndrome,dyslipidemia,Hypercholesterolemia,insulin-dependent diabetes mellitus	wild type	efficacy	Human
			increased activity	affects	insulin-dependent diabetes mellitus	wild type	efficacy	Human
			increased activity	affects	acute coronary syndrome	wild type	efficacy	Human
			increased activity	affects	dyslipidemia	wild type	efficacy	Human
			increased activity	affects	Hypercholesterolemia	wild type	efficacy	Human
LRP2	1D	transporter	increased activity	affects	renal cancer	wild type	diagnosis	Human
LTF	1D	other	increased activity	affects	acute respiratory failure,Crohn's disease,Cystic Fibrosis,ulcerative colitis	wild type	efficacy,unspecified application	Human
			increased activity	affects	Crohn's disease	wild type	efficacy	Human
			increased activity	affects	ulcerative colitis	wild type	efficacy	Human
LYVE1	1D	transmembrane receptor	increased activity	affects	breast cancer	wild type	disease progression	Human
MASP2	1D	peptidase	increased activity	affects	colorectal cancer	wild type	prognosis	Human
MCAM	1D	other	increased activity	affects	breast cancer,ovarian cancer	wild type	diagnosis,prognosis	Human
			increased activity	affects	breast cancer	wild type	diagnosis	Human
			increased activity	affects	ovarian cancer	wild type	prognosis	Human
MIF	1D	cytokine	increased activity	affects	acute respiratory distress syndrome,breast cancer,ovarian cancer,pancreatic cancer,Pulmonary Hypertension,sarcoma	wild type	diagnosis,prognosis,response to therapy	Human
			increased activity	affects	acute respiratory distress syndrome	wild type	prognosis	Human
			increased activity	affects	Pulmonary Hypertension	wild type	diagnosis	Human
			increased activity	affects	breast cancer	wild type	response to therapy	Human
			increased activity	affects	pancreatic cancer	wild type	response to therapy	Human
			increased activity	affects	ovarian cancer	wild type	diagnosis	Human
			increased activity	affects	sarcoma	wild type	prognosis	Human
MME	1D	peptidase	increased activity	affects	lymphocytic cancer,renal cancer	wild type	diagnosis,efficacy	Human
			increased activity	affects	lymphocytic cancer	wild type	efficacy	Human
			increased activity	affects	renal cancer	wild type	diagnosis	Human
MMP7	1D	peptidase	increased activity	affects	ovarian cancer	wild type	diagnosis	Human
MPO	1D	enzyme	increased activity	affects	acute coronary syndrome,acute myeloid leukemia,acute respiratory failure,arrhythmia,Asthma,atherosclerotic lesion,chronic obstructive pulmonary disease,Cystic Fibrosis,Hypertension,myocardial necrosis,non-small cell lung cancer,Sjogren's syndrome	wild type	diagnosis,efficacy,unspecified application	Mouse,Human
			increased activity	affects	acute myeloid leukemia	wild type	diagnosis	Human
			increased activity	affects	chronic obstructive pulmonary disease	wild type	efficacy	Human
			increased activity	affects	arrhythmia	wild type	efficacy	Human
			increased activity	affects	non-small cell lung cancer	wild type	diagnosis	Human
			increased activity	affects	Asthma	wild type	efficacy	Human
			increased activity	affects	acute coronary syndrome	wild type	diagnosis	Human
			increased activity	affects	acute coronary syndrome	wild type	efficacy	Human
			increased activity	affects	myocardial necrosis	wild type	diagnosis	Human
			increased activity	affects	Cystic Fibrosis	wild type	efficacy	Human
			increased activity	affects	Hypertension	wild type	efficacy	Human
			increased activity	affects	atherosclerotic lesion	wild type	diagnosis	Human
MSLN	1D	other	increased activity	affects	ovarian cancer	wild type	diagnosis,prognosis	Human
			increased activity	affects	ovarian cancer	wild type	diagnosis	Human
			increased activity	affects	ovarian cancer	wild type	prognosis	Human
MUC1	1D	transmembrane receptor	increased activity	affects	acute lung injury,ALK fusion positive anaplastic large cell lymphoma,breast cancer,colon cancer,gastric cancer,primary clear cell ovarian carcinoma,renal cancer	wild type	diagnosis,disease progression,efficacy,prognosis,unspecified application	Human
			increased activity	affects	gastric cancer	wild type	diagnosis	Human
			increased activity	affects	breast cancer	wild type	prognosis	Human
			increased activity	affects	acute lung injury	wild type	diagnosis	Human
			increased activity	affects	renal cancer	wild type	disease progression	Human
			increased activity	affects	breast cancer	wild type	efficacy	Human
			increased activity	affects	colon cancer	wild type	prognosis	Human
NCAM1	1D	other	increased activity	affects	head and neck cancer,leukemia,multiple myeloma,non-Hodgkin's disease,ovarian cancer,small cell lung cancer	wild type	efficacy,prognosis	Human
			increased activity	affects	small cell lung cancer	wild type	efficacy	Human
			increased activity	affects	non-Hodgkin's disease	wild type	efficacy	Human
			increased activity	affects	multiple myeloma	wild type	efficacy	Human
			increased activity	affects	head and neck cancer	wild type	efficacy	Human
			increased activity	affects	ovarian cancer	wild type	prognosis	Human
			increased activity	affects	leukemia	wild type	efficacy	Human
NGFR	1D	transmembrane receptor	increased activity	affects	esophageal cancer	wild type	disease progression,prognosis	Human
			increased activity	affects	esophageal cancer	wild type	prognosis	Human
			increased activity	affects	esophageal cancer	wild type	disease progression	Human
NT5C	1D	phosphatase	increased activity	affects	leukemia	wild type	efficacy	Human
NUCB1	1D	other	increased activity	affects	colon cancer	wild type	diagnosis	Human
OPCML	1D	other	increased activity	affects	lung tumor,ovarian cancer	wild type	diagnosis	Human
			increased activity	affects	lung tumor	wild type	diagnosis	Human
			increased activity	affects	ovarian cancer	wild type	diagnosis	Human
PAEP	1D	other	increased activity	affects	ovarian cancer	wild type	diagnosis	Human
PARK7	1D	enzyme	increased activity	affects	Parkinson's disease	wild type	diagnosis	Human
PDGFRB	1D	kinase	increased activity	affects	colorectal cancer,light chain associated amyloidosis,mesothelioma,non-small cell lung cancer,renal cancer	wild type	prognosis,response to therapy,unspecified application	Human
			increased activity	affects	non-small cell lung cancer	wild type	prognosis	Human
			increased activity	affects	colorectal cancer	wild type	prognosis	Human
			increased activity	affects	mesothelioma	wild type	response to therapy	Human
			increased activity	affects	mesothelioma	wild type	prognosis	Human
			increased activity	affects	renal cancer	wild type	prognosis	Human
PDIA3	1D	peptidase	increased activity	affects	ovarian cancer	wild type	diagnosis	Human
PLAU	1D	peptidase	increased activity	affects	benign prostatic hyperplasia,breast cancer,gastric cancer,ovarian cancer	wild type	disease progression,efficacy,prognosis	Human
			increased activity	affects	benign prostatic hyperplasia	wild type	disease progression	Human
			increased activity	affects	breast cancer	wild type	efficacy	Human
			increased activity	affects	ovarian cancer	wild type	prognosis	Human
			increased activity	affects	gastric cancer	wild type	prognosis	Human
PLAUR	1D	transmembrane receptor	increased activity	affects	benign prostatic hyperplasia,ovarian cancer,prostatic carcinoma	wild type	diagnosis,disease progression	Human
			increased activity	affects	benign prostatic hyperplasia	wild type	disease progression	Human
			increased activity	affects	prostatic carcinoma	wild type	diagnosis	Human
			increased activity	affects	ovarian cancer	wild type	diagnosis	Human
PLG	1D	peptidase	decreased activity,increased activity	affects	ovarian cancer	wild type	diagnosis,unspecified application	Human
			increased activity	affects	ovarian cancer	wild type	diagnosis	Human
PPL	1D	other	increased activity	affects	bladder cancer	wild type	diagnosis	Human
PRDX1	1D	enzyme	increased activity	affects	liver cancer	wild type	diagnosis	Human
PROM1	1D	other	increased activity	affects	brain cancer,breast cancer,glioblastoma cancer,pancreatic cancer	wild type	diagnosis,disease progression,efficacy,prognosis	Human
			increased activity	affects	brain cancer	wild type	diagnosis	Human
			increased activity	affects	glioblastoma cancer	wild type	prognosis	Human
			increased activity	affects	pancreatic cancer	wild type	prognosis	Human
			increased activity	affects	breast cancer	wild type	efficacy	Human
			increased activity	affects	pancreatic cancer	wild type	disease progression	Human
PTGDS	1D	enzyme	increased activity	affects	allergic rhinitis	wild type	efficacy	Human
RETN	1D	other	increased activity	affects	Asthma,atherosclerosis,insulin-dependent diabetes mellitus,metabolic syndrome X	wild type	diagnosis,efficacy	Human
			increased activity	affects	insulin-dependent diabetes mellitus	wild type	efficacy	Human
			increased activity	affects	atherosclerosis	wild type	efficacy	Human
			increased activity	affects	Asthma	wild type	diagnosis	Human
			increased activity	affects	metabolic syndrome X	wild type	diagnosis	Human
RNASE2	1D	enzyme	increased activity	affects	ovarian cancer	wild type	diagnosis	Human
RNASE3	1D	enzyme	increased activity	affects	allergic asthma	wild type	efficacy	Human
S100A8	1D	other	increased activity	affects	ankylosing spondylitis,Barrett's syndrome,breast cancer,Crohn's disease,oral cancer,pancreatic cancer,psoriatic arthritis,rheumatoid arthritis,ulcerative colitis	wild type	diagnosis,efficacy,unspecified application	Human
			increased activity	affects	oral cancer	wild type	diagnosis	Human
			increased activity	affects	Crohn's disease	wild type	diagnosis	Human
			increased activity	affects	ulcerative colitis	wild type	efficacy	Human
			increased activity	affects	pancreatic cancer	wild type	diagnosis	Human
			increased activity	affects	ulcerative colitis	wild type	diagnosis	Human
			increased activity	affects	breast cancer	wild type	diagnosis	Human
			increased activity	affects	Barrett's syndrome	wild type	diagnosis	Human
S100A9	1D	other	decreased activity,increased activity	affects	ankylosing spondylitis,breast cancer,head and neck squamous cell cancer,oral cancer,prostate cancer,psoriatic arthritis,rheumatoid arthritis	wild type	diagnosis,unspecified application	Human
			increased activity	affects	oral cancer	wild type	diagnosis	Human
			increased activity	affects	breast cancer	wild type	diagnosis	Human
SCARB2	1D	other	increased activity	affects	oral cancer	wild type	disease progression	Human
SCGB1A1	1D	cytokine	increased activity	affects	chronic obstructive pulmonary disease,Cystic Fibrosis	wild type	efficacy	Human
			increased activity	affects	chronic obstructive pulmonary disease	wild type	efficacy	Human
			increased activity	affects	Cystic Fibrosis	wild type	efficacy	Human
SERPINA1	1D	other	increased activity	affects	bladder cancer,gastric cancer,papillary thyroid cancer	wild type	diagnosis,unspecified application	Human
			increased activity	affects	gastric cancer	wild type	diagnosis	Human
SERPINA5	1D	other	increased activity	affects	ovarian cancer	wild type	diagnosis	Human
SERPINB3	1D	other	increased activity	affects	cervical cancer	wild type	diagnosis	Human
SERPINC1	1D	enzyme	decreased activity,increased activity	affects	cholangiocarcinoma,coronary artery disease,infarction of cerebrum,ovarian cancer	wild type	diagnosis,unspecified application	Human
			increased activity	affects	coronary artery disease	wild type	diagnosis	Human
			increased activity	affects	infarction of cerebrum	wild type	diagnosis	Human
SERPIND1	1D	other	increased activity	affects	non-small cell lung cancer	wild type	disease progression	Human
SFN	1D	other	increased activity	affects	nasopharyngeal cancer	wild type	prognosis	Human
SFRP4	1D	transmembrane receptor	increased activity	affects	colorectal cancer	wild type	diagnosis	Human
SLPI	1D	other	increased activity	affects	breast cancer,ovarian cancer,thyroid cancer	wild type	diagnosis,prognosis	Human
			increased activity	affects	breast cancer	wild type	prognosis	Human
			increased activity	affects	thyroid cancer	wild type	diagnosis	Human
			increased activity	affects	ovarian cancer	wild type	diagnosis	Human
SPARCL1	1D	other	increased activity	affects	liver cancer	wild type	disease progression	Human
SPP1	1D	cytokine	decreased activity,increased activity	affects	cervical cancer,chronic kidney disease,chronic obstructive pulmonary disease,colon cancer,endometrioid ovarian cancer,esophageal squamous cell cancer,mesothelioma,metastatic breast carcinoma,mucinous ovarian cancer,nasopharyngeal carcinoma,organismal death,pancreatic adenocarcinoma,Parkinson's disease,proximal tubular toxicity,serous ovarian carcinoma,Sjogren's syndrome,survival of organism,syste…	wild type	diagnosis,efficacy,unspecified application	Rat,Mouse,Human
			increased activity	affects	chronic kidney disease	wild type	efficacy	Human
			increased activity	affects	nasopharyngeal carcinoma	wild type	diagnosis	Human
			increased activity	affects	mesothelioma	wild type	diagnosis	Human
			increased activity	affects	cervical cancer	wild type	diagnosis	Human
TACC2	1D	other	increased activity	affects	liver cancer	wild type	diagnosis	Human
TF	1D	transporter	decreased activity,increased activity	affects	acute respiratory distress syndrome,ovarian cancer,sickle cell anemia	wild type	efficacy,prognosis,unspecified application	Human
			increased activity	affects	acute respiratory distress syndrome	wild type	prognosis	Human
			increased activity	affects	sickle cell anemia	wild type	efficacy	Human
TFF3	1D	other	decreased activity	affects	papillary thyroid cancer	wild type	diagnosis,unspecified application	Human
TGFBR1	1D	kinase	increased activity	affects	breast cancer,non-small cell lung cancer	wild type	disease progression,prognosis	Human
			increased activity	affects	non-small cell lung cancer	wild type	prognosis	Human
			increased activity	affects	breast cancer	wild type	disease progression	Human
THBS1	1D	other	increased activity	affects	brain cancer,breast cancer,ovarian cancer,thyroid cancer	wild type	diagnosis,efficacy	Human
			increased activity	affects	breast cancer	wild type	efficacy	Human
			increased activity	affects	thyroid cancer	wild type	diagnosis	Human
			increased activity	affects	ovarian cancer	wild type	efficacy	Human
			increased activity	affects	brain cancer	wild type	efficacy	Human
THBS4	1D	other	increased activity	affects	colorectal cancer	wild type	diagnosis	Human
THY1	1D	other	increased activity	affects	liver cancer,nasopharyngeal cancer	wild type	diagnosis,disease progression	Human
			increased activity	affects	liver cancer	wild type	diagnosis	Human
			increased activity	affects	nasopharyngeal cancer	wild type	disease progression	Human
TIMP2	1D	other	increased activity	affects	chronic allograft nephropathy,high grade renal-cell carcinoma,intermittent claudication,organismal death	wild type	efficacy,unspecified application	Rat,Human
			increased activity	affects	intermittent claudication	wild type	efficacy	Human
TNC	1D	other	increased activity	affects	breast cancer,lung tumor	wild type	diagnosis,response to therapy	Human
			increased activity	affects	breast cancer	wild type	response to therapy	Human
			increased activity	affects	lung tumor	wild type	diagnosis	Human
TPI1	1D	enzyme	decreased activity,increased activity	affects	hepatocellular carcinoma,Huntington's Disease	wild type	diagnosis,unspecified application	Human
TTR	1D	transporter	decreased activity,increased activity	affects	Alzheimer's disease,breast cancer,broncho-alveolar lung cancer,colorectal cancer,Cystic Fibrosis,end stage renal disease,first-onset paranoid schizophrenia,ovarian cancer,prostate cancer	wild type	diagnosis,efficacy,prognosis,unspecified application	Human
			increased activity	affects	end stage renal disease	wild type	prognosis	Human
			increased activity	affects	colorectal cancer	wild type	diagnosis	Human
			increased activity	affects	Alzheimer's disease	wild type	efficacy	Human
			increased activity	affects	prostate cancer	wild type	diagnosis	Human
			increased activity	affects	breast cancer	wild type	diagnosis	Human
			increased activity	affects	ovarian cancer	wild type	diagnosis	Human
			increased activity	affects	end stage renal disease	wild type	efficacy	Human
			increased activity	affects	Cystic Fibrosis	wild type	efficacy	Human
TUBA1B	1D	other	increased activity	affects	breast cancer	wild type	diagnosis,efficacy	Human
			increased activity	affects	breast cancer	wild type	diagnosis	Human
			increased activity	affects	breast cancer	wild type	efficacy	Human
TXN	1D	enzyme	increased activity	affects	hepatocellular carcinoma,pancreatic cancer	wild type	efficacy,unspecified application	Human
			increased activity	affects	pancreatic cancer	wild type	efficacy	Human
VCAM1	1D	transmembrane receptor	increased activity	affects	Asthma,atherosclerosis,atrial fibrillation,glioblastoma cancer,head and neck cancer,Hypertension,lupus nephritis,non-insulin-dependent diabetes mellitus,osteoarthritis,ovarian cancer,rheumatoid arthritis,sickle cell anemia,Sjogren's syndrome,small cell lung cancer,systemic lupus erythematosus	wild type	diagnosis,disease progression,efficacy,prognosis,unspecified application	Mouse,Human
			increased activity	affects	systemic lupus erythematosus	wild type	efficacy	Human
			increased activity	affects	glioblastoma cancer	wild type	efficacy	Human
			increased activity	affects	ovarian cancer	wild type	diagnosis	Human
			increased activity	affects	osteoarthritis	wild type	disease progression	Human
			increased activity	affects	Asthma	wild type	efficacy	Human
			increased activity	affects	atrial fibrillation	wild type	efficacy	Human
			increased activity	affects	small cell lung cancer	wild type	efficacy	Human
			increased activity	affects	atherosclerosis	wild type	prognosis	Human
			increased activity	affects	atherosclerosis	wild type	efficacy	Human
			increased activity	affects	non-insulin-dependent diabetes mellitus	wild type	efficacy	Human
			increased activity	affects	head and neck cancer	wild type	efficacy	Human
			increased activity	affects	sickle cell anemia	wild type	efficacy	Human
			increased activity	affects	Hypertension	wild type	efficacy	Human
VWF	1D	other	increased activity	affects	acute respiratory distress syndrome,atrial fibrillation,cirrhosis of liver,diabetic retinopathy,Migraines,non-insulin-dependent diabetes mellitus	wild type	diagnosis,efficacy,prognosis	Human
			increased activity	affects	atrial fibrillation	wild type	efficacy	Human
			increased activity	affects	cirrhosis of liver	wild type	efficacy	Human
			increased activity	affects	non-insulin-dependent diabetes mellitus	wild type	efficacy	Human
			increased activity	affects	acute respiratory distress syndrome	wild type	prognosis	Human
			increased activity	affects	diabetic retinopathy	wild type	diagnosis	Human
			increased activity	affects	Migraines	wild type	efficacy	Human
WFDC2	1D	other	increased activity	affects	interstitial fibrosis of kidney,primary clear cell ovarian carcinoma,primary endometrioid ovarian carcinoma,primary serous ovarian carcinoma	wild type	diagnosis,unspecified application	Mouse,Human
WISP2	1D	growth factor	increased activity	affects	colorectal cancer	wild type	diagnosis	Human
YWHAE	1D	other	increased activity	affects	cervical cancer	wild type	diagnosis	Human
YWHAZ	1D	enzyme	increased activity	affects	pancreatic cancer	wild type	diagnosis	Human
ABCB1	2D	transporter	decreased activity,increased activity,unknown change in activity	affects,decreases,increases	abnormal morphology of CD8-positive alpha-beta intraepithelial T-cell,accumulation of doxorubicin,accumulation of ivermectin,acquired immunodeficiency syndrome,acute myeloid leukemia,adenocarcinoma in endometrium,advanced breast cancer,apoptosis of cervical cancer cell lines,apoptosis of fibroblast cell lines,apoptosis of hematopoietic cell lines,cardiovascular toxicity,cell death of leukemia cel…	heterozygous,homozygous,knockout,missense,nonsense,silent,unclassified mutation,wild type	efficacy,not applicable,prognosis,response to therapy	Rat,Mouse,Uncategorized,Human
			increased activity	affects	postoperative pain	wild type	efficacy	Human
			increased activity	affects	acute myeloid leukemia	wild type	prognosis	Human
			increased activity	affects	osteosarcoma	wild type	efficacy	Human
			increased activity	affects	ovarian cancer	wild type	efficacy	Human
			increased activity	affects	gastric cancer	wild type	efficacy	Human
			increased activity	affects	ovarian cancer	wild type	response to therapy	Human
ACE	2D	peptidase	decreased activity,increased activity,unknown change in activity	affects,decreases,increases	abnormal metabolism,abnormal morphology of epididymal fat,abnormal morphology of medullary ray,abnormal morphology of renal artery,abnormal morphology of renal glomerulus,abnormal morphology of renal papilla,abnormal morphology of renal pelvis,abnormal morphology of vasculature,activation of astrocytes,activation of microglia,acute myeloid leukemia,acute myocardial infarction,acute renal failure,…	heterozygous,homozygous,knockout,missense,nonsense,silent,unclassified mutation,wild type	efficacy,not applicable,prognosis	Rat,Uncategorized,Mouse,Human
			increased activity	affects	acute respiratory distress syndrome	wild type	prognosis	Human
ACP5	2D	phosphatase	decreased activity,increased activity,unknown change in activity	affects,increases	dephosphorylation of protein,invasive ductal breast carcinoma,lung tumor,malignant cutaneous melanoma cancer,metastatic osteosarcoma,migration of cells,multiple myeloma,osteoporosis,papillary serous ovarian cancer,prostatic carcinoma,resorption of bone,spondyloenchondrodysplasia with immune dysregulation	unclassified mutation,wild type	disease progression,efficacy,not applicable,unspecified application	Rat,Uncategorized,Human
			increased activity	affects	lung tumor	wild type	efficacy	Human
			increased activity	affects	multiple myeloma	wild type	efficacy	Human
			increased activity	affects	prostatic carcinoma	wild type	efficacy	Human
			increased activity	affects	osteoporosis	wild type	efficacy	Human
ACTR3	2D	other	decreased activity,increased activity,unknown change in activity	affects,decreases,increases	asymmetric division,branching of axons,carcinoma in pancreas,cervical cancer,differentiation of neurons,formation of filopodia,formation of lamellipodia,hepatocellular carcinoma,infection by HIV-1,infection of leukocyte cell lines,migration of fibroblast cell lines,morphogenesis of cilia,morphogenesis of dendrites,polymerization of actin filaments,transcription of RNA	heterozygous,missense,wild type	diagnosis,not applicable	Rat,Mouse,Human
			increased activity	affects	cervical cancer	wild type	diagnosis	Human
ACVRL1	2D	kinase	decreased activity,increased activity,unknown change in activity	affects,decreases,increases	abnormal morphology of anterior cardinal vein,abnormal morphology of dilated dorsal aorta,abnormal morphology of dilated vasculature,abnormal morphology of endocardium,abnormal morphology of enlarged pericardium,abnormal morphology of hepatic sinusoid,abnormal morphology of intersomitic blood vessel,abnormal morphology of myocardium,abnormal morphology of vascular smooth muscle,abnormal morpholog…	dominant,gain-of-function,heterozygous,homozygous,knockout,loss of function,missense,unclassified mutation,wild type	diagnosis,not applicable	Rat,Mouse,Uncategorized,Human
			increased activity	affects	primary pulmonary hypertension	wild type	diagnosis	Human
ADAM9	2D	peptidase	decreased activity,increased activity,unknown change in activity	affects,decreases,increases	abnormal morphology of aortic valve,abnormal morphology of mitral valve,abnormal morphology of pulmonary valve,abnormal morphology of tricuspid valve,activation of MAP kinase kinase,activation of monocytes,adenocarcinoma in endometrium,adhesion of brain tissue,adhesion of carcinoma cell lines,adhesion of cell-associated matrix,adhesion of lung cancer cell lines,adhesion of non-small-cell lung can…	heterozygous,homozygous,knockout,missense,unclassified mutation,wild type	efficacy,not applicable,prognosis	Mouse,Uncategorized,Human
			increased activity	affects	non-small cell lung cancer	wild type	efficacy	Human
ADIPOQ	2D	other	decreased activity,increased activity,unknown change in activity	affects,decreases,increases	abnormal appearance of fur,abnormal energy balance,abnormal function of skeleton,abnormal morphology of abdominal fat pad,abnormal morphology of dilated left ventricle,abnormal morphology of osteoclasts,abnormal morphology of skeletal muscle cells,abnormal morphology of skeleton,abnormal morphology of white adipose tissue,abnormal quantity of epinephrine,abnormal quantity of hormone,abnormal quan…	heterozygous,homozygous,knockout,missense,unclassified mutation,wild type	diagnosis,efficacy,not applicable,prognosis,response to therapy,unspecified application	Rat,Mouse,Uncategorized,Human
			increased activity	affects	pancreatic cancer	wild type	efficacy	Human
			increased activity	affects	growth hormone deficiency	wild type	efficacy	Human
			increased activity	affects	ischemic cardiomyopathy	wild type	efficacy	Human
			increased activity	affects	chronic hepatitis C	wild type	efficacy	Human
			increased activity	affects	non-insulin-dependent diabetes mellitus	wild type	efficacy	Human
			increased activity	affects	acute myocardial infarction	wild type	efficacy	Human
			increased activity	affects	insulin-dependent diabetes mellitus	wild type	efficacy	Human
			increased activity	affects	Hypertension	wild type	efficacy	Human
ADM	2D	other	decreased activity,increased activity,unknown change in activity	affects,decreases,increases	abnormal morphology of coronary artery,abnormal morphology of placenta,abnormal morphology of vascular endothelial cells,abnormal morphology of vasculature,abnormal morphology of ventricular septum,abnormal morphology of vitelline vessel,accumulation of cast,activation of protein,activation-induced cell death,active stage psoriasis,adenocarcinoma in endometrium,adhesion of fibroblast-like synovio…	heterozygous,homozygous,knockout,unclassified mutation,wild type	not applicable,prognosis,unspecified application	Rat,Uncategorized,Mouse,Human
AIM1	2D	other	decreased activity,increased activity,unknown change in activity	affects	adenocarcinoma in endometrium,bladder cancer,colon adenocarcinoma,endometrioid carcinoma,malignant cutaneous melanoma cancer,metastatic colorectal cancer,nasopharyngeal carcinoma,prostatic carcinoma,psoriasis,renal clear cell adenocarcinoma	heterozygous,homozygous,missense,nonsense,silent,unclassified mutation,wild type	diagnosis,disease progression,not applicable,prognosis	Human
			increased activity	affects	bladder cancer	wild type	diagnosis	Human
			increased activity	affects	nasopharyngeal carcinoma	wild type	prognosis	Human
			increased activity	affects	nasopharyngeal carcinoma	wild type	diagnosis	Human
			increased activity	affects	prostatic carcinoma	wild type	disease progression	Human
AIMP1	2D	cytokine	decreased activity,increased activity,unknown change in activity	affects,decreases,increases	accumulation of macrophages,apoptosis of endothelial cells,apoptosis of leukemia cell lines,apoptosis of peripheral blood lymphocytes,apoptosis of tumor cells,binding of NFkB binding site,cell division of peripheral blood lymphocytes,cell proliferation of fibroblasts,cell viability of melanoma cell lines,chemotaxis,closure of wound,colorectal cancer,density of blood vessel tissue,formation of foc…	homozygous,knockout,unclassified mutation,wild type	diagnosis,not applicable	Rat,Mouse,Uncategorized,Human
			increased activity	affects	colorectal cancer	wild type	diagnosis	Human
ALCAM	2D	other	decreased activity,increased activity,unknown change in activity	affects,decreases,increases	adhesion of melanoma cell lines,adhesion of retinal cells,apoptosis of hepatoma cell lines,apoptosis of prostate cancer cell lines,arrest in proliferation of cells,binding of fibroblast cell lines,binding of hepatoma cell lines,binding of kidney cell lines,cell survival,cell-cell adhesion of lymphatic endothelial cells,cell-cell adhesion of monocyte-derived dendritic cells,colon adenocarcinoma,de…	frameshift,heterozygous,homozygous,knockout,missense,silent,wild type	not applicable,prognosis	Rat,Uncategorized,Mouse,Human
			increased activity	affects	ovarian cancer	wild type	prognosis	Human
ALDH3A1	2D	enzyme	decreased activity,increased activity,unknown change in activity	affects,decreases,increases	alveolar rhabdomyosarcoma,apoptosis of epithelial cell lines,apoptosis of eye cell lines,carcinoma in breast,cell cycle progression of epithelial cell lines,cell cycle progression of eye cell lines,cell cycle progression of skin cell lines,colony formation of epithelial cell lines,colony formation of eye cell lines,colony formation of skin cell lines,concentration of glutathione,embryonal rhabdom…	homozygous,knockout,missense,silent,wild type	diagnosis,not applicable,unspecified application	Rat,Mouse,Human
			increased activity	affects	ovarian cancer	wild type	diagnosis	Human
ALOX15B	2D	enzyme	decreased activity,increased activity,unknown change in activity	affects,decreases,increases	accumulation of lipid,adhesion of breast cancer cell lines,adhesion of melanoma cell lines,apoptosis,cell cycle progression of epithelial cells,conversion of 15(S)-HETE,conversion of arachidonic acid,conversion of linoleic acid,differentiation of keratinocytes,growth of organism,growth of tumor,hyperplasia of prostate gland,malignant cutaneous melanoma cancer,metabolism of 15(S)-HETE,metabolism o…	heterozygous,homozygous,missense,silent,wild type	diagnosis,disease progression,not applicable	Mouse,Uncategorized,Human
			increased activity	affects	thyroid cancer	wild type	diagnosis	Human
			increased activity	affects	thyroid cancer	wild type	disease progression	Human
ALPL	2D	phosphatase	decreased activity,increased activity,unknown change in activity	affects,decreases,increases	abnormal digestion of food,abnormal morphology of metaphysis,abnormal morphology of muscle,abnormal morphology of osteoblasts,abnormal morphology of pale spleen,abnormal morphology of parietal bone,abnormal morphology of small intestine,abnormal morphology of spinal nerve,abnormal morphology of thymus cortex,abnormal morphology of tooth,abnormal morphology of trabecular bone,adult hypophosphatasi…	homozygous,knockout,missense,silent,unclassified mutation,wild type	efficacy,not applicable	Rat,Mouse,Uncategorized,Human
			increased activity	affects	osteoporosis	wild type	efficacy	Human
			increased activity	affects	osteopenia	wild type	efficacy	Human
			increased activity	affects	multiple myeloma	wild type	efficacy	Human
			increased activity	affects	breast cancer	wild type	efficacy	Human
			increased activity	affects	ankylosing spondylitis	wild type	efficacy	Human
			increased activity	affects	chronic kidney disease	wild type	efficacy	Human
			increased activity	affects	prostate cancer	wild type	efficacy	Human
			increased activity	affects	non-insulin-dependent diabetes mellitus	wild type	efficacy	Human
ALPP	2D	phosphatase	increased activity,unknown change in activity	affects,decreases,increases	acute myeloid leukemia,adenocarcinoma in endometrium,alcoholic foamy liver degeneration,cervical adenocarcinoma,cholestatic viral hepatitis,chronic hepatitis C,co-localization of ganglioside GM1,dephosphorylation of protein,ductal pancreatic carcinoma,fallopian tube adenocarcinoma,head and neck squamous cell cancer,malignant bile duct carcinoma,malignant cutaneous melanoma cancer,malignant hepato…	missense,wild type	diagnosis,not applicable	Rat,Human
			increased activity	affects	testicular cancer	wild type	diagnosis	Human
ANG	2D	enzyme	decreased activity,increased activity,unknown change in activity	affects,decreases,increases	activation of Phospholipase A2,activation of Phospholipase C,activation of smooth muscle cells,amyotrophic lateral sclerosis 9,angiogenesis of chorioallantoic membrane,antibacterial response,apoptosis,assembly of stress granule,breast cancer,cell death of neuroblastoma cell lines,cell proliferation of cervical cancer cell lines,cell survival,cleavage of RNA fragment,cleavage of tRNA,familial amyo…	missense,unclassified mutation,wild type	not applicable,response to therapy	Uncategorized,Mouse,Human
			increased activity	affects	ovarian cancer	wild type	response to therapy	Human
ANGPT1	2D	growth factor	decreased activity,increased activity,unknown change in activity	affects,decreases,increases	activation of endothelial cell lines,activation of lymphatic endothelial cells,activation of macrophages,activation of nervous tissue cell lines,activation of vascular endothelial cells,acute respiratory distress syndrome,adhesion of immune cells,adhesion of vascular endothelial cells,angiogenesis of chorioallantoic membrane,angiogenesis of endothelial cells,apoptosis of granulosa cells,apoptosis…	frameshift,heterozygous,homozygous,knockout,missense,nonsense,silent,unclassified mutation,wild type	disease progression,efficacy,not applicable,prognosis	Rat,Uncategorized,Mouse,Human
			increased activity	affects	acute respiratory distress syndrome	wild type	prognosis	Human
			increased activity	affects	esophageal cancer	wild type	disease progression	Human
			increased activity	affects	brain cancer	wild type	efficacy	Human
ANTXR1	2D	transmembrane receptor	decreased activity,increased activity,unknown change in activity	affects,decreases,increases	abnormal morphology of cranial suture,abnormal morphology of enamel,abnormal morphology of incisor,abnormal morphology of metaphysis,abnormal morphology of ovary,abnormal morphology of periodontal ligament,abnormal morphology of vertebrae,Asthma,attachment of embryonic cell lines,attachment of epithelial cell lines,attachment of kidney cell lines,cell death of gonadal cell lines,cell death of leu…	homozygous,knockout,missense,nonsense,unclassified mutation,wild type	diagnosis,not applicable	Mouse,Uncategorized,Human
			increased activity	affects	prostatic carcinoma	wild type	diagnosis	Human
APOB	2D	transporter	decreased activity,increased activity,unknown change in activity	affects,decreases,increases	abnormal morphology of retinal pigment epithelium,abnormal morphology of visceral yolk sac,accumulation of triacylglycerol,acrosome reaction,activation of myofibroblasts,acute coronary syndrome,acute myeloid leukemia,adenocarcinoma in endometrium,adenocarcinoma of the lower esophagus,alveolar rhabdomyosarcoma,area of aortic valve,asthenozoospermia,atherogenesis,atherosclerosis of aorta,atheroscle…	frameshift,heterozygous,homozygous,knockout,missense,nonsense,silent,unclassified mutation,wild type	diagnosis,efficacy,not applicable	Rat,Mouse,Uncategorized,Human
			increased activity	affects	chronic renal failure	wild type	efficacy	Human
			increased activity	affects	non-insulin-dependent diabetes mellitus	wild type	efficacy	Human
			increased activity	affects	coronary artery disease	wild type	efficacy	Human
			increased activity	affects	Hypertriglyceridemia	wild type	efficacy	Human
			increased activity	affects	acute coronary syndrome	wild type	efficacy	Human
APOC1	2D	transporter	decreased activity,increased activity,unknown change in activity	affects,decreases,increases	accumulation of cholesterol ester,accumulation of triacylglycerol,activation of enzyme,activation of lipopolysaccharide,association of oleic acid,association of peritoneal macrophages,atherosclerosis,colon cancer,concentration of cholesterol,concentration of D-glucose,concentration of fatty acid,concentration of triacylglycerol,efflux of cholesterol,efflux of phospholipid,esterification of choles…	unclassified mutation,wild type	not applicable,prognosis,unspecified application	Uncategorized,Mouse,Human
			increased activity	affects	pancreatic cancer	wild type	prognosis	Human
ARHGDIB	2D	enzyme	decreased activity,increased activity	affects,decreases,increases	abnormal morphology of B-cell follicle,abnormal morphology of lymph node b cell domain,abnormal morphology of mesenteric lymph node,abnormal morphology of thymus medulla,abnormal quantity of leukocytes,advanced stage peripheral arterial disease,apoptosis,breast cancer,cell proliferation of T lymphocytes,cervical cancer,development of multicellular organism,dissociation of GDP,early stage rheumato…	homozygous,knockout,wild type	diagnosis,not applicable	Mouse,Uncategorized,Human
			increased activity	affects	breast cancer	wild type	diagnosis	Human
			increased activity	affects	cervical cancer	wild type	diagnosis	Human
ARSE	2D	enzyme	decreased activity,unknown change in activity	affects,increases	carcinoma in pancreas,hepatocellular carcinoma,uterine leiomyoma,X-linked recessive type chondrodysplasia punctata	missense,unclassified mutation,wild type	diagnosis,not applicable	Human
BAX	2D	transporter	decreased activity,increased activity,unknown change in activity	affects,decreases,increases	abnormal hearing,abnormal morphology of B lymphocytes,abnormal morphology of brain,abnormal morphology of dorsal root ganglion,abnormal morphology of enlarged lymph node,abnormal morphology of enlarged spleen,abnormal morphology of facial nucleus,abnormal morphology of interdigital web,abnormal morphology of ovarian follicle,abnormal morphology of phrenic nerve,abnormal morphology of seminiferous…	frameshift,gain-of-function,heterozygous,homozygous,knockout,loss of function,missense,nonsense,null mutation,unclassified mutation,wild type	efficacy,not applicable,prognosis	Rat,Uncategorized,Mouse,Human
			increased activity	affects	cutaneous T-cell lymphoma	wild type	efficacy	Human
			increased activity	affects	chronic lymphocytic leukemia	wild type	prognosis	Human
			increased activity	affects	peritoneal tumor	wild type	efficacy	Human
			increased activity	affects	prostatic carcinoma	wild type	efficacy	Human
			increased activity	affects	Hodgkin's disease	wild type	efficacy	Human
BMPR2	2D	kinase	decreased activity,increased activity,unknown change in activity	affects,decreases,increases	abnormal morphology of discontinuous aortic arch,abnormal morphology of disorganized embryonic tissue,abnormal morphology of disorganized extraembryonic tissue,abnormal morphology of egg cylinder,abnormal morphology of embryonic-extraembryonic boundary,abnormal morphology of epiblast,abnormal morphology of pulmonary alveolus,abnormal morphology of pulmonary artery,abnormal morphology of semilunar…	dominant,frameshift,heterozygous,homozygous,knockout,loss of function,missense,nonsense,unclassified mutation,wild type	diagnosis,not applicable,unspecified application	Rat,Mouse,Uncategorized,Human
CACNA2D2	2D	ion channel	decreased activity,increased activity,unknown change in activity	affects,decreases,increases	abdominal pain,abnormal morphology of cerebellum,adenocarcinoma,adult solid tumor,alcoholism,ankylosing spondylitis,apoptosis of carcinoma cell lines,apoptosis of cerebellar granule cell,apoptosis of lung cancer cell lines,Asthma,ataxia,atrial fibrillation,bone tumor,breast cancer,carpal tunnel syndrome,cervical spondylosis,cervical spondylotic myelopathy,cholestasis,chronic stable angina,Cirrhos…	heterozygous,homozygous,knockout,missense,silent,unclassified mutation,wild type	disease progression,not applicable	Rat,Mouse,Uncategorized,Human
			increased activity	affects	non-small cell lung cancer	wild type	disease progression	Human
CALCA	2D	other	decreased activity,increased activity,unknown change in activity	affects,decreases,increases	accumulation of cyclic AMP,activation of Adenylate cyclase,activation of nerves,activation of neutrophils,activation of osteoblasts,activation-induced cell death,analgesia,anorexia,antibacterial response,apoptosis of cardiomyocytes,apoptosis of endothelial cells,apoptosis of renal tubular epithelial cells,apoptosis of thymocytes,binding of neurons,binding of osteoclast-like cells,binding of plasm…	unclassified mutation,wild type	diagnosis,efficacy,not applicable,prognosis,unspecified application	Rat,Uncategorized,Mouse,Human
			increased activity	affects	nasopharyngeal carcinoma	wild type	prognosis	Human
			increased activity	affects	nasopharyngeal carcinoma	wild type	diagnosis	Human
			increased activity	affects	bladder cancer	wild type	diagnosis	Human
CAT	2D	enzyme	decreased activity,increased activity,unknown change in activity	affects,decreases,increases	abnormal respiration,acatalasemia,accumulation of hydrogen peroxide,acne vulgaris,activation of hydrogen peroxide,aerobic respiration of cells,airway hyperresponsiveness,apoptosis of brain cancer cell lines,apoptosis of cervical cancer cell lines,apoptosis of cortical neurons,apoptosis of eosinophils,apoptosis of glioma cells,apoptosis of hepatocytes,apoptosis of hepatoma cell lines,apoptosis of …	homozygous,knockout,unclassified mutation,wild type	diagnosis,not applicable	Rat,Uncategorized,Mouse,Human
CD33	2D	other	decreased activity,increased activity,unknown change in activity	affects,decreases,increases	apoptosis of myeloid leukemia cells,binding of lipopolysaccharide,CBFB-MYH11 mutation negative acute myeloid leukemia,cell proliferation of T lymphocytes,cell viability of lymphoblastoid cell lines,colon adenocarcinoma,DEK-NUP214 mutation negative acute myeloid leukemia,intercellular communication,late-onset late-onset Alzheimer's disease,malignant cutaneous melanoma cancer,MLLT3-MLL mutation neg…	heterozygous,homozygous,missense,silent,unclassified mutation,wild type	efficacy,not applicable	Uncategorized,Human
CD38	2D	enzyme	decreased activity,increased activity,unknown change in activity	affects,decreases,increases	abnormal activity of enzyme,abnormal morphology of disorganized islets of Langerhans,accumulation of autophagosomes,acetylation of protein,activation of B lymphocytes,activation of osteoclasts,activation of protein,acute myeloid leukemia,ADP ribosylation of protein,aggregation of B-lymphocyte derived cell lines,aggregation of bone marrow cell lines,anaplastic carcinoma,antibody response,apoptosis…	heterozygous,homozygous,knockout,missense,nonsense,silent,unclassified mutation,wild type	efficacy,not applicable,prognosis,unspecified application	Rat,Mouse,Uncategorized,Human
			increased activity	affects	HIV infection	wild type	efficacy	Human
			increased activity	affects	multiple myeloma	wild type	efficacy	Human
			increased activity	affects	chronic B-cell leukemia	wild type	prognosis	Human
CD40	2D	transmembrane receptor	decreased activity,increased activity,unknown change in activity	affects,decreases,increases	abnormal morphology of enlarged lymph node,abnormal morphology of enlarged spleen,abnormal morphology of epithelial tissue,abnormal morphology of germinal center,abnormal quantity of Immunoglobulin,accumulation of CD8+ T lymphocyte,accumulation of M1 macrophages,accumulation of memory natural killer cells,activation of B-2 lymphocytes,activation of carcinoma cells,activation of CD8+ T lymphocyte,…	dominant,gain-of-function,homozygous,knockout,loss of function,missense,unclassified mutation,wild type	efficacy,not applicable,unspecified application	Rat,Mouse,Uncategorized,Human
			increased activity	affects	chronic B-cell leukemia	wild type	efficacy	Human
CDH3	2D	other	decreased activity,increased activity,unknown change in activity	affects,decreases,increases	abnormal morphology of mammary gland,adhesion of breast cancer cell lines,adhesion of colorectal cancer cell lines,adhesion of fibroblast cell lines,adhesion of tumor cells,aggregation of melanoma cell lines,cell movement of pancreatic cancer cell lines,cell viability of tumor cells,cell-cell adhesion,cell-cell contact of keratinocytes,cellular infiltration by lymphocytes,cervical carcinoma,colon…	frameshift,heterozygous,homozygous,knockout,missense,nonsense,recessive,silent,unclassified mutation,wild type	diagnosis,efficacy,not applicable,prognosis	Uncategorized,Mouse,Human
			increased activity	affects	pancreatic cancer	wild type	prognosis	Human
			increased activity	affects	pancreatic cancer	wild type	efficacy	Human
CDH5	2D	other	decreased activity,increased activity,unknown change in activity	affects,decreases,increases	abnormal morphology of blood island,abnormal morphology of dilated dorsal aorta,abnormal morphology of intersomitic blood vessel,abnormal morphology of pericardium,abnormal morphology of small branchial arch,abnormal morphology of umbilical artery,abnormal morphology of vasculature,abnormal morphology of vitelline vessel,angiogenesis of cornea,angiogenesis of tumor,apoptosis of endothelial cell l…	heterozygous,homozygous,knockout,missense,silent,unclassified mutation,wild type	diagnosis,not applicable	Uncategorized,Mouse,Human
			increased activity	affects	breast cancer	wild type	diagnosis	Human
CEACAM1	2D	other	decreased activity,increased activity,unknown change in activity	affects,decreases,increases	abnormal morphology of colon,aggregation of fibroblast cell lines,alveolar rhabdomyosarcoma,apoptosis of breast cancer cell lines,apoptosis of colonocytes,apoptosis of colorectal cancer cell lines,apoptosis of leukemia cell lines,apoptosis of tumor cells,binding of epithelial cells,binding of Neisseria gonorrhoeae,cell proliferation of breast cancer cell lines,cell proliferation of kidney cell li…	dominant,heterozygous,homozygous,knockout,loss of function,missense,nonsense,unclassified mutation,wild type	diagnosis,efficacy,not applicable	Rat,Uncategorized,Mouse,Human
CEACAM6	2D	other	decreased activity,increased activity,unknown change in activity	affects,decreases,increases	activation of cytotoxic T cells,activation of neutrophils,anoikis of pancreatic cancer cell lines,carcinoma in breast,cecum adenocarcinoma,colon tubulovillous adenoma,ductal pancreatic carcinoma,hyperplastic polyp,intercellular communication,invasion of Neisseria gonorrhoeae,malignant cutaneous melanoma cancer,phagocytosis of bacteria,primary ovarian cancer,proliferation of pancreatic cancer cell…	heterozygous,missense,silent,wild type	diagnosis,not applicable,prognosis	Uncategorized,Human
CEACAM7	2D	other	decreased activity,increased activity,unknown change in activity	affects,increases	colon tubulovillous adenoma,hyperplastic polyp,infection by RNA virus,infection of cervical cancer cell lines,malignant cutaneous melanoma cancer,Ovarian Cancer and Tumors,rectum cancer	missense,wild type	diagnosis,not applicable	Human
			increased activity	affects	rectum cancer	wild type	diagnosis	Human
CHGA	2D	other	decreased activity,increased activity,unknown change in activity	affects,decreases,increases	abnormal morphology of dilated left ventricle,abnormal quantity of corticosterone,abnormal quantity of epinephrine,abnormal quantity of norepinephrine,abnormal secretion by adrenal gland,accumulation of dopamine,accumulation of nitric oxide,activation of mast cells,activation of microglia,adhesion of keratinocytes,allodynia,alveolar rhabdomyosarcoma,benign hypertrophy,carcinoid tumor,carcinoma in…	heterozygous,homozygous,knockout,missense,nonsense,unclassified mutation,wild type	diagnosis,efficacy,not applicable,unspecified application	Rat,Mouse,Uncategorized,Human
			increased activity	affects	Parkinson's disease	wild type	diagnosis	Human
			increased activity	affects	islet cell tumor	wild type	efficacy	Human
			increased activity	affects	prostatic carcinoma	wild type	efficacy	Human
			increased activity	affects	carcinoid tumor	wild type	efficacy	Human
CHI3L1	2D	enzyme	decreased activity,increased activity,unknown change in activity	affects,decreases,increases	abnormal morphology of macrophages,activation of macrophages,Alzheimer's disease,angiogenesis,apoptosis of T lymphocytes,atherosclerosis,atrial fibrillation,brain cancer,carcinoma in breast,diabetic nephropathy,differentiation of cells,formation of lung,function of osteoclasts,function of plasmacytoid dendritic cells,function of Th2 cells,Huntington's Disease,invasion of astrocytes,malignant cuta…	heterozygous,homozygous,knockout,missense,unclassified mutation,wild type	diagnosis,efficacy,not applicable,prognosis	Mouse,Uncategorized,Human
			increased activity	affects	brain cancer	wild type	prognosis	Human
			increased activity	affects	rheumatoid arthritis	wild type	diagnosis	Human
			increased activity	affects	brain cancer	wild type	efficacy	Human
CLSTN1	2D	other	decreased activity,increased activity,unknown change in activity	affects,decreases,increases	abnormal morphology of dendrites,colon cancer,developmental process of synapse,excitatory postsynaptic current,excitatory postsynaptic potential of neurons,gastric adenocarcinoma,glutamate mediated receptor currents,hepatocellular carcinoma,homeostasis of Ca2+,long-term potentiation of collateral synapses,malignant cutaneous melanoma cancer,morphology of dendritic spines,NMDA-mediated synaptic cu…	homozygous,knockout,missense,unclassified mutation,wild type	diagnosis,not applicable	Mouse,Human
			increased activity	affects	colon cancer	wild type	diagnosis	Human
CLTCL1	2D	other	decreased activity,increased activity,unknown change in activity	affects,decreases,increases	breast cancer,carcinoma in pancreas,colon adenocarcinoma,head and neck squamous cell cancer,hemangioblastoma,hepatocellular carcinoma,import of D-glucose,infection by Dengue virus 2,infection of hepatoma cell lines,malignant cutaneous melanoma cancer,mitosis,receptor-mediated endocytosis,signal transduction	frameshift,heterozygous,missense,silent,unclassified mutation,wild type	disease progression,not applicable	Human
			increased activity	affects	breast cancer	wild type	disease progression	Human
COL3A1	2D	other	decreased activity,increased activity,unknown change in activity	affects,decreases,increases	abnormal morphology of aorta wall,abnormal morphology of collagen fibrils,abnormal morphology of intestine,abnormal morphology of liver,abnormal morphology of lung,Acne,acute hepatitis,adhesion of cell-associated matrix,advanced Dupuytren contracture,alcoholic hepatitis,amyotrophic lateral sclerosis,angiogenesis,atrial fibrillation,autosomal dominant Emery-Dreifuss muscular dystrophy,autosomal re…	heterozygous,homozygous,knockout,missense,nonsense,silent,unclassified mutation,wild type	diagnosis,efficacy,not applicable	Rat,Uncategorized,Mouse,Human
			increased activity	affects	atrial fibrillation	wild type	diagnosis	Human
COMT	2D	enzyme	decreased activity,increased activity,unknown change in activity	affects,decreases,increases	abnormal morphology of decidua basalis,abnormal morphology of placental spongiotrophoblast layer,abnormal morphology of renal glomerulus,abnormal morphology of vasculature,aggressive behavior toward males,albuminuria,amphetamine delusional disorder,anxiety,atherosclerosis,attention deficit hyperactivity disorder,bladder carcinoma,body mass index,breakdown of dopamine,breast cancer,catabolism of e…	heterozygous,homozygous,knockout,loss of function,missense,null mutation,silent,unclassified mutation,wild type	diagnosis,efficacy,not applicable,prognosis,unspecified application	Rat,Mouse,Uncategorized,Human
			increased activity	affects	Schizophrenia	wild type	diagnosis	Human
			increased activity	affects	low back pain	wild type	efficacy	Human
			increased activity	affects	Parkinson's disease	wild type	efficacy	Human
			increased activity	affects	breast cancer	wild type	prognosis	Human
CRABP1	2D	transporter	decreased activity,increased activity,unknown change in activity	affects,decreases,increases	Alzheimer's disease,colorectal cancer,concentration of tretinoin,development of multicellular organism,malignant cutaneous melanoma cancer,nodular goiter,organismal death,papillary thyroid cancer,polydactyly,signal transduction,uterine serous papillary cancer	homozygous,knockout,silent,wild type	diagnosis,not applicable,unspecified application	Mouse,Uncategorized,Human
			increased activity	affects	colorectal cancer	wild type	diagnosis	Human
CRMP1	2D	enzyme	decreased activity,increased activity,unknown change in activity	affects,decreases,increases	abnormal morphology of pyramidal neurons,adenocarcinoma in endometrium,breast cancer,colon adenocarcinoma,density of dendritic spines,depolymerization of microtubules,endometrioid carcinoma,femur osteosarcoma,formation of filopodia,gastric adenocarcinoma,infection by RNA virus,infection of cervical cancer cell lines,invasion of adenocarcinoma cell lines,invasion of brain cancer cell lines,invasio…	heterozygous,homozygous,knockout,missense,silent,wild type	disease progression,not applicable	Rat,Mouse,Human
			increased activity	affects	breast cancer	wild type	disease progression	Human
CSF1R	2D	kinase	decreased activity,increased activity,unknown change in activity	affects,decreases,increases	abnormal function of skeleton,abnormal morphology of bent tail,abnormal morphology of bone marrow,abnormal morphology of compact bone,abnormal morphology of epiphyseal growth plate,abnormal morphology of growth plate proliferating zone,abnormal morphology of limb,abnormal morphology of osteoblasts,abnormal morphology of osteoclasts,abnormal morphology of osteocytes,abnormal morphology of skull,ab…	frameshift,gain-of-function,heterozygous,homozygous,knockout,missense,nonsense,silent,unclassified mutation,wild type	not applicable,prognosis	Rat,Mouse,Uncategorized,Human
			increased activity	affects	endometrial carcinoma	wild type	prognosis	Human
CTNNA1	2D	other	decreased activity,increased activity,unknown change in activity	affects,decreases,increases	adenocarcinoma in endometrium,adhesion of kidney cell lines,apoptosis of keratinocytes,cell polarity formation,compaction of colorectal cancer cell lines,development of blastocyst,development of gap junctions,development of trophoectoderm,endometrioid carcinoma,endometriosis,fibrosis of right ventricle,formation of tight junctions,gastric cancer,hemangioblastoma,hepatocellular carcinoma,hetero-ol…	heterozygous,homozygous,knockout,missense,nonsense,silent,wild type	diagnosis,not applicable	Rat,Mouse,Uncategorized,Human
			increased activity	affects	gastric cancer	wild type	diagnosis	Human
CTNNB1	2D	transcription regulator	decreased activity,increased activity,unknown change in activity	affects,decreases,increases	abnormal morphology of embryoblast,accumulation of macrophages,accumulation of microglia,activation of CD4+ T-lymphocytes,activation of DNA endogenous promoter,acute pancreatitis of edematous tissue,adenosquamous ovarian cancer,adhesion of blastomeres,adhesion of cell-associated matrix,adhesion of endothelial cells,adhesion of leukemia cell lines,adipogenesis of fibroblast cell lines,adrenal cort…	dominant,frameshift,gain-of-function,hemizygous,heterozygous,homozygous,in-frame,knockout,loss of function,missense,nonsense,null mutation,silent,unclassified mutation,wild type	diagnosis,disease progression,efficacy,not applicable,prognosis	Rat,Mouse,Uncategorized,Human
			increased activity	affects	mesothelioma	wild type	diagnosis	Human
DBNL	2D	other	decreased activity,increased activity,unknown change in activity	affects,decreases,increases	abnormal appearance of fur,abnormal morphology of lung,abnormal respiratory rhythm,activation of JUN kinase,adenocarcinoma,cervical cancer,coordination,developmental process of synapse,Edema,function of cardiovascular system,grasping,length of axons,malignant neoplasm of large intestine,mass of spleen,morphogenesis of neurites,paralysis of hindlimb,Parkinson's disease,pulmonary emphysema,Rac prot…	heterozygous,homozygous,knockout,silent,wild type	diagnosis,not applicable	Rat,Mouse,Human
			increased activity	affects	cervical cancer	wild type	diagnosis	Human
DDX3X	2D	enzyme	decreased activity,increased activity,unknown change in activity	affects,decreases,increases	activation of DNA endogenous promoter,antiviral response,apoptosis of fibroblast cell lines,assembly of protein-protein complex,binding of fibroblast cell lines,carcinoma in pancreas,cell death of melanoma cell lines,colon adenocarcinoma,entry into S phase of fibroblast cell lines,gastric adenocarcinoma,head and neck squamous cell cancer,infection by HIV-1,innate immune response,liver cancer,mali…	heterozygous,homozygous,missense,silent,unclassified mutation,wild type	diagnosis,not applicable	Mouse,Uncategorized,Human
			increased activity	affects	liver cancer	wild type	diagnosis	Human
DPYS	2D	enzyme	increased activity,unknown change in activity	affects,increases	adenocarcinoma in endometrium,catabolism of thymine,colon cancer,dihydropyrimidinase deficiency,endometrioid carcinoma,gastric adenocarcinoma,homo-oligomerization of protein,homotetramerization of protein,malignant cutaneous melanoma cancer,metabolism of uracil,pigmented villonodular synovitis,prostate cancer,thyroid gland tumor	heterozygous,missense,silent,unclassified mutation,wild type	diagnosis,not applicable	Rat,Mouse,Human
			increased activity	affects	prostate cancer	wild type	diagnosis	Human
			increased activity	affects	colon cancer	wild type	diagnosis	Human
DTNBP1	2D	other	decreased activity,increased activity,unknown change in activity	affects,decreases,increases	adenocarcinoma,alveolar rhabdomyosarcoma,axonal transport,bipolar disorder,coagulation of blood,concentration of dopamine,embryonal rhabdomyosarcoma,expression of RNA,familial schizophrenia,formation of dendritic spines,formation of muscle,hepatocellular carcinoma,hermansky-pudlak syndrome type 7,hypertrophy of ventricular myocytes,malignant neoplasm of large intestine,motor learning,organization…	heterozygous,homozygous,knockout,loss of function,missense,null mutation,unclassified mutation,wild type	diagnosis,not applicable	Rat,Mouse,Uncategorized,Human
EFNB2	2D	other	decreased activity,increased activity,unknown change in activity	affects,decreases,increases	abnormal morphology of blood vessel,abnormal morphology of endolymphatic duct,abnormal morphology of enlarged pericardium,abnormal morphology of vitelline vessel,abnormality of endolymph,activation of cytotoxic T cells,aggregation of blood platelets,aneurysm,angiogenesis of vein,angiogenesis of yolk sac,apoptosis of epithelial cells,apoptosis of osteoblasts,apoptosis of osteocytes,bobbing of head…	heterozygous,homozygous,knockout,loss of function,missense,nonsense,null mutation,wild type	diagnosis,not applicable	Uncategorized,Mouse,Human
EGFR	2D	kinase	decreased activity,increased activity,unknown change in activity	affects,decreases,increases	abnormal absorption of food,abnormal appearance of fur,abnormal morphology of basal layer of epidermis,abnormal morphology of beta islet cells,abnormal morphology of bronchus,abnormal morphology of cerebellum,abnormal morphology of cerebral cortex,abnormal morphology of collecting tubule,abnormal morphology of colon,abnormal morphology of conducting airway,abnormal morphology of disorganized isle…	dominant,gain-of-function,heterozygous,homozygous,in-frame,knockout,loss of function,missense,nonsense,null mutation,silent,unclassified mutation,wild type	diagnosis,disease progression,efficacy,not applicable,prognosis,response to therapy,unspecified application	Rat,Mouse,Uncategorized,Human
			increased activity	affects	pancreatic cancer	wild type	prognosis	Human
			increased activity	affects	cervical cancer	wild type	prognosis	Human
			increased activity	affects	bile duct cancer	wild type	diagnosis	Human
			increased activity	affects	pancreatic cancer	wild type	efficacy	Human
			increased activity	affects	bile duct cancer	wild type	disease progression	Human
			increased activity	affects	cervical cancer	wild type	diagnosis	Human
EIF2S1	2D	translation regulator	decreased activity,increased activity,unknown change in activity	affects,decreases,increases	adenocarcinoma in endometrium,Alzheimer's disease,antiviral response,apoptosis of fibroblast cell lines,apoptosis of fibroblasts,autophagy of fibroblast cell lines,autophosphorylation of protein,cell death of carcinoma cell lines,cell death of hepatoma cell lines,cell death of lung cancer cell lines,cell division of fibroblast cell lines,cell survival,chronic psoriasis,concentration of glutathion…	dominant,heterozygous,loss of function,nonsense,unclassified mutation,wild type	efficacy,not applicable	Rat,Mouse,Uncategorized,Human
			increased activity	affects	lung tumor	wild type	efficacy	Human
EPHA2	2D	kinase	decreased activity,increased activity,unknown change in activity	affects,decreases,increases	acute myeloid leukemia with t(8;21),adhesion of breast cancer cell lines,adhesion of extracellular matrix,adhesion of prostate cancer cells,advanced KRAS mutation negative and NRAS mutation negative rectal cancer,advanced KRAS mutation positive rectal cancer,advanced NRAS mutation positive rectal cancer,angiogenesis of cornea,angiogenesis of endothelial tissue,angiogenesis of tumor,anoikis of pan…	dominant,gain-of-function,heterozygous,homozygous,knockout,loss of function,missense,nonsense,silent,unclassified mutation,wild type	disease progression,not applicable	Rat,Uncategorized,Mouse,Human
ERBB2	2D	kinase	decreased activity,increased activity,unknown change in activity	affects,decreases,increases	abnormal morphology of dorsal root ganglion,abnormal morphology of enlarged heart,abnormal morphology of geniculate ganglion,abnormal morphology of glossopharyngeal nerve,abnormal morphology of hypoglossal nerve,abnormal morphology of oligodendrocytes,abnormal morphology of petrosal ganglion,abnormal morphology of prevertebral ganglion,abnormal morphology of spiral ganglion,abnormal morphology of…	dominant,gain-of-function,heterozygous,homozygous,in-frame,knockout,loss of function,missense,nonsense,null mutation,silent,unclassified mutation,wild type	diagnosis,disease progression,efficacy,not applicable,prognosis	Rat,Mouse,Uncategorized,Human
			increased activity	affects	osteosarcoma	wild type	efficacy	Human
ERBB3	2D	kinase	decreased activity,increased activity,unknown change in activity	affects,decreases,increases	abnormal morphology of adrenal gland,abnormal morphology of atrioventricular valve,abnormal morphology of cephalic flexure,abnormal morphology of cerebellar plate,abnormal morphology of cerebral aqueduct,abnormal morphology of cerebral neocortex,abnormal morphology of choroid plexus,abnormal morphology of cranial nerve,abnormal morphology of enteric ganglion,abnormal morphology of forebrain,abnor…	gain-of-function,heterozygous,homozygous,knockout,loss of function,missense,null mutation,silent,unclassified mutation,wild type	efficacy,not applicable,prognosis	Rat,Mouse,Uncategorized,Human
			increased activity	affects	head and neck cancer	wild type	efficacy	Human
ERBB4	2D	kinase	decreased activity,increased activity,unknown change in activity	affects,decreases,increases	abnormal morphology of geniculate ganglion,abnormal morphology of glossopharyngeal nerve,abnormal morphology of trigeminal ganglion,abnormal morphology of trigeminal nerve,abnormal morphology of vestibulocochlear cranial nerve ganglion,abnormal morphology of vestibulocochlear nerve,activation of nervous tissue cell lines,adherence of astrocytes,advanced EGFR sensitizing mutation positive non-smal…	dominant,heterozygous,homozygous,knockout,loss of function,missense,nonsense,null mutation,silent,unclassified mutation,wild type	efficacy,not applicable	Rat,Mouse,Uncategorized,Human
F10	2D	peptidase	decreased activity,increased activity,unknown change in activity	affects,decreases,increases	accumulation of Ca2+,activation of blood platelets,activation of PBMCs,acute lymphocytic leukemia,acute myocardial infarction,acute pulmonary embolism,adenocarcinoma in endometrium,adhesion of blood platelets,adhesion of embryonic cell lines,adhesion of endothelial tissue,adhesion of epithelial cell lines,adhesion of granulocytes,adhesion of kidney cell lines,adhesion of leukemia cell lines,adhes…	heterozygous,homozygous,knockout,missense,silent,unclassified mutation,wild type	efficacy,not applicable	Rat,Mouse,Uncategorized,Human
F12	2D	peptidase	decreased activity,increased activity,unknown change in activity	affects,decreases,increases	acute coronary syndrome,acute myeloid leukemia,adenocarcinoma,aggregation of blood platelets,Alzheimer's disease,autoprocessing of protein,binding of blood platelets,binding of vascular endothelial cells,brain lesion,cell proliferation of hepatoma cell lines,coagulation of blood,colon carcinoma,complement activation,dengue hemorrhagic fever,edema of skin,factor XII deficiency,fibrinolysis,formati…	heterozygous,homozygous,knockout,missense,silent,unclassified mutation,wild type	not applicable,prognosis	Rat,Uncategorized,Mouse,Human
			increased activity	affects	acute coronary syndrome	wild type	prognosis	Human
F5	2D	enzyme	decreased activity,increased activity,unknown change in activity	affects,decreases,increases	abnormal morphology of visceral yolk sac,activation of basophils,activation of mast cells,acute myeloid leukemia,acute pancreatitis,adenocarcinoma in endometrium,advanced stage cirrhosis,alveolar rhabdomyosarcoma,antithrombin III deficiency,atherogenesis,bacterial meningitis,bilateral deep vein thrombosis,binding of blood platelets,binding of endothelial cells,Budd-Chiari syndrome,carcinoma in pa…	frameshift,heterozygous,homozygous,knockout,loss of function,missense,nonsense,null mutation,silent,unclassified mutation,wild type	diagnosis,not applicable	Rat,Mouse,Uncategorized,Human
			increased activity	affects	infarction of cerebrum	wild type	diagnosis	Human
F8	2D	peptidase	decreased activity,increased activity,unknown change in activity	affects,decreases,increases	abnormal immunological tolerance,activated protein C resistance,acute pancreatitis,adenocarcinoma in endometrium,bacterial meningitis,binding of blood platelets,binding of phospholipid vesicles,bleeding of tail,breast cancer,carcinoma in pancreas,coagulation of blood,colon adenocarcinoma,congenital bleeding disorder,dengue hemorrhagic fever,endometrioid carcinoma,factor VIII deficiency,formation …	frameshift,hemizygous,heterozygous,homozygous,knockout,missense,nonsense,silent,unclassified mutation,wild type	diagnosis,efficacy,not applicable	Rat,Uncategorized,Mouse,Human
			increased activity	affects	breast cancer	wild type	diagnosis	Human
FABP3	2D	transporter	decreased activity,increased activity	affects,decreases,increases	acute coronary syndrome,amyotrophic lateral sclerosis,Barrett's syndrome,catalepsy,concentration of ATP,concentration of D-glucose,concentration of fatty acid,concentration of phosphocreatine,esophageal adenocarcinoma,esterification of triacylglycerol,fatigue,fractional shortening of cardiomyocytes,homeostasis of cholesterol,homeostasis of phospholipid,hydrolysis of triacylglycerol,hypertrophy of…	heterozygous,homozygous,knockout,loss of function,null mutation,wild type	diagnosis,not applicable,unspecified application	Rat,Mouse,Human
			increased activity	affects	acute coronary syndrome	wild type	diagnosis	Human
FASN	2D	enzyme	decreased activity,increased activity,unknown change in activity	affects,decreases,increases	accumulation of colorectal cancer cell lines,accumulation of lipid,adjuvant arthritis,advanced stage amyotrophic lateral sclerosis,apoptosis of breast cancer cell lines,apoptosis of carcinoma cells,apoptosis of colorectal cancer cell lines,apoptosis of prostate cancer cell lines,apoptosis of squamous cell carcinoma cell lines,arrest in cell cycle progression of tumor cells,arrest in G1 phase of c…	frameshift,heterozygous,homozygous,knockout,missense,nonsense,silent,unclassified mutation,wild type	diagnosis,efficacy,not applicable	Rat,Uncategorized,Mouse,Human
			increased activity	affects	non-small cell lung cancer	wild type	diagnosis	Human
FGFR1	2D	kinase	decreased activity,increased activity,unknown change in activity	affects,decreases,increases	abnormal morphology of axial skeleton,abnormal morphology of bent neural tube,abnormal morphology of chorion,abnormal morphology of egg cylinder,abnormal morphology of enlarged allantois,abnormal morphology of enlarged heart,abnormal morphology of head fold,abnormal morphology of head mesenchyme,abnormal morphology of heart tube,abnormal morphology of mesencephalon,abnormal morphology of neural f…	dominant,gain-of-function,heterozygous,homozygous,knockout,loss of function,missense,nonsense,unclassified mutation,wild type	diagnosis,not applicable,prognosis,unspecified application	Rat,Mouse,Uncategorized,Human
FGFR2	2D	kinase	decreased activity,increased activity,unknown change in activity	affects,decreases,increases	abnormal morphology of basal layer of epidermis,abnormal morphology of basisphenoid bone,abnormal morphology of bronchiole,abnormal morphology of clavicle,abnormal morphology of cochlea,abnormal morphology of coronal suture,abnormal morphology of craniofacial skeleton,abnormal morphology of dermis,abnormal morphology of dilated distal convoluted tubule,abnormal morphology of dilated proximal conv…	dominant,frameshift,gain-of-function,heterozygous,homozygous,knockout,loss of function,missense,nonsense,silent,unclassified mutation,wild type	diagnosis,not applicable,response to therapy	Rat,Mouse,Uncategorized,Human
FGFR3	2D	kinase	decreased activity,increased activity,unknown change in activity	affects,decreases,increases	abnormal morphology of bent humerus,abnormal morphology of bent tail,abnormal morphology of enlarged vertebral body,abnormal morphology of fibula,abnormal morphology of growth plate proliferating zone,abnormal morphology of long bone hypertrophic chondrocyte zone,abnormal morphology of long bones,abnormal morphology of long femur,abnormal morphology of long limb,abnormal morphology of long radius…	dominant,frameshift,gain-of-function,heterozygous,homozygous,knockout,loss of function,missense,null mutation,silent,unclassified mutation,wild type	not applicable,prognosis	Rat,Mouse,Uncategorized,Human
FHIT	2D	enzyme	decreased activity,increased activity,unknown change in activity	affects,decreases,increases	abnormal morphology of small intestine,accumulation of cancer cells,accumulation of carcinoma cell lines,accumulation of lung cancer cell lines,alopecia areata,apoptosis of breast cancer cell lines,apoptosis of cancer cells,apoptosis of cervical cancer cell lines,apoptosis of lung cancer cell lines,apoptosis of pancreatic cancer cell lines,apoptosis of squamous cell carcinoma cell lines,arrest in…	heterozygous,homozygous,knockout,missense,silent,unclassified mutation,wild type	efficacy,not applicable	Mouse,Uncategorized,Human
			increased activity	affects	mesothelioma	wild type	efficacy	Human
FLNC	2D	other	decreased activity,increased activity,unknown change in activity	affects,decreases,increases	abnormal morphology of anterior tibial muscle,abnormal morphology of diaphragm,abnormal morphology of extensor digitorum longus muscle,abnormal morphology of intercostal muscle,abnormal morphology of skeletal muscle cells,abnormal morphology of soleus muscle,brain astrocytoma,carcinoma in pancreas,cell spreading of fibroblast cell lines,cell spreading of kidney cell lines,centronuclear myopathy,c…	frameshift,heterozygous,homozygous,knockout,missense,silent,unclassified mutation,wild type	diagnosis,not applicable	Mouse,Human
			increased activity	affects	prostate cancer	wild type	diagnosis	Human
FLT3	2D	kinase	decreased activity,increased activity,unknown change in activity	affects,decreases,increases	accelerated phase BCR-ABL T315I positive Philadelphia-positive chronic myeloid leukemia,acute myeloid leukemia with cuplike nuclei,advanced desmoid tumor,advanced renal clear cell adenocarcinoma,advanced stage hepatocellular carcinoma,ALK translocation negative EGFR activating mutation negative lung adenocarcinoma,alveolar soft part sarcoma,angiosarcoma,apoptosis of B-lymphocyte derived cell line…	frameshift,gain-of-function,heterozygous,homozygous,in-frame,knockout,missense,nonsense,silent,unclassified mutation,wild type	efficacy,not applicable,prognosis	Uncategorized,Mouse,Human
FLT4	2D	transmembrane receptor	decreased activity,increased activity,unknown change in activity	affects,decreases,increases	accumulation of effusion,accumulation of inflammatory leukocytes,advanced desmoid tumor,advanced gastric adenocarcinoma,advanced gastroesophageal junction adenocarcinoma,advanced KRAS mutation negative and NRAS mutation negative rectal cancer,advanced KRAS mutation positive rectal cancer,advanced NRAS mutation positive rectal cancer,advanced renal clear cell adenocarcinoma,advanced soft tissue sa…	dominant,heterozygous,homozygous,knockout,loss of function,missense,nonsense,silent,unclassified mutation,wild type	diagnosis,disease progression,efficacy,not applicable,prognosis	Rat,Mouse,Uncategorized,Human
			increased activity	affects	Kaposi's sarcoma	wild type	efficacy	Human
			increased activity	affects	melanoma	wild type	disease progression	Human
			increased activity	affects	chronic lymphocytic leukemia	wild type	efficacy	Human
FSHB	2D	other	decreased activity,increased activity,unknown change in activity	affects,decreases,increases	abnormal morphology of Sertoli cells,abnormal morphology of small uterus,abnormal morphology of spermatids,abnormal morphology of spermatogonia,Alzheimer's disease,arrest in development of ovarian follicle,asthenozoospermia,bleeding of ovary,central precocious puberty,colon adenocarcinoma,concentration of beta-estradiol,concentration of progesterone,concentration of testosterone,development of gr…	heterozygous,homozygous,knockout,loss of function,missense,nonsense,null mutation,silent,unclassified mutation,wild type	diagnosis,efficacy,not applicable	Rat,Mouse,Human
			increased activity	affects	Alzheimer's disease	wild type	efficacy	Human
			increased activity	affects	central precocious puberty	wild type	efficacy	Human
			increased activity	affects	polycystic ovary syndrome	wild type	efficacy	Human
			increased activity	affects	Schizophrenia	wild type	efficacy	Human
			increased activity	affects	hypogonadism	wild type	efficacy	Human
			increased activity	affects	prostatic carcinoma	wild type	efficacy	Human
			increased activity	affects	ovarian cancer	wild type	diagnosis	Human
FTL	2D	enzyme	decreased activity,increased activity,unknown change in activity	affects,decreases,increases	attachment of hepatitis B virus,cell proliferation of T lymphocytes,formation of ferritin inclusion body,hepatocellular carcinoma,hereditary hyperferritinemia cataract syndrome,homeostasis of iron ion,localization of protein,motor function,neurodegeneration with brain iron accumulation 3,oxidation of protein,Parkinson's disease,peroxidation of lipid,pigmented villonodular synovitis,production of …	silent,unclassified mutation,wild type	diagnosis,not applicable,unspecified application	Rat,Mouse,Uncategorized,Human
GALNT3	2D	enzyme	decreased activity,increased activity,unknown change in activity	affects,decreases,increases	abnormal morphology of femur,abnormal morphology of seminiferous tubule,abnormal quantity of vitamin D,apoptosis of chondrocytes,apoptosis of pancreatic cancer cells,area of cortical bone,bone mineral density of femur,colon adenocarcinoma,delay in ossification of endochondral bone,dwarfism,Growth Failure,hypercalcemia,hyperphosphatemia,hyperphosphatemic familial tumoral calcinosis,increased activ…	heterozygous,homozygous,knockout,missense,silent,unclassified mutation,wild type	disease progression,not applicable	Mouse,Uncategorized,Human
			increased activity	affects	thyroid cancer	wild type	disease progression	Human
GART	2D	enzyme	decreased activity,increased activity,unknown change in activity	affects,increases	biosynthesis of L-tetrahydrofolic acid,colon adenocarcinoma,fallopian tube cancer,gastric adenocarcinoma,locally advanced nonsquamous non-small cell lung cancer,malignant cutaneous melanoma cancer,malignant peritoneal mesothelioma,malignant pleural mesothelioma,metabolism of glycine,metastatic advanced non-small-cell lung cancer,metastatic ALK fusion negative EGFR sensitizing mutation negative la…	frameshift,heterozygous,homozygous,missense,wild type	not applicable,prognosis	Rat,Mouse,Uncategorized,Human
GP5	2D	other	decreased activity,increased activity,unknown change in activity	affects,decreases,increases	activation of blood platelets,adhesion of blood platelets,adhesion of cell-associated matrix,aggregation of blood platelets,binding of blood platelets,bleeding time,cecum adenocarcinoma,formation of embolus,formation of thrombus,hepatocellular carcinoma,idiopathic thrombocytopenic purpura,inhibition of blood platelets,malignant cutaneous melanoma cancer,occlusion of blood vessel,Thrombosis	frameshift,heterozygous,homozygous,knockout,missense,silent,wild type	efficacy,not applicable	Mouse,Human
			increased activity	affects	idiopathic thrombocytopenic purpura	wild type	efficacy	Human
GPX1	2D	enzyme	decreased activity,increased activity,unknown change in activity	affects,decreases,increases	abnormal activity of enzyme,abnormal cell cycle,abnormal function of digestive system,abnormal morphology of cells,abnormal quantity of lipid,accumulation of reactive oxygen species,Acne,activation of endothelial cells,adenomyosis,apoptosis of carcinoma cell lines,apoptosis of endothelial cell lines,apoptosis of endothelial cells,apoptosis of lung cancer cell lines,apoptosis of muscle cells,apopt…	heterozygous,homozygous,knockout,missense,unclassified mutation,wild type	diagnosis,efficacy,not applicable	Rat,Mouse,Uncategorized,Human
			increased activity	affects	colorectal cancer	wild type	efficacy	Human
GSTM1	2D	enzyme	decreased activity,increased activity,unknown change in activity	affects,decreases,increases	acute lymphocytic leukemia,acute myeloid leukemia,acute myocardial infarction,Asthma,basal-cell carcinoma,benign prostatic hyperplasia,bladder cancer,breast cancer,catabolism of xenobiotic,cell death of melanoma cell lines,cell proliferation of melanoma cell lines,cognitive impairment,colony survival of melanoma cell lines,conjugation of glutathione,density of microvessel,depletion of glutathione…	heterozygous,homozygous,loss of function,null mutation,silent,unclassified mutation,wild type	diagnosis,efficacy,not applicable,unspecified application	Rat,Uncategorized,Human
			increased activity	affects	acute myeloid leukemia	wild type	diagnosis	Human
			increased activity	affects	lymphocytic cancer	wild type	efficacy	Human
			increased activity	affects	liver cancer	wild type	diagnosis	Human
GSTM2	2D	enzyme	increased activity	affects,increases	breast cancer,catabolism of xenobiotic,conjugation of glutathione,metabolism of glutathione,metabolism of nitrobenzene,ototoxicity,relaxation of cardiac muscle	wild type	diagnosis,not applicable,prognosis	Uncategorized,Human
			increased activity	affects	breast cancer	wild type	prognosis	Human
			increased activity	affects	breast cancer	wild type	diagnosis	Human
GSTM5	2D	enzyme	decreased activity,increased activity,unknown change in activity	affects,decreases,increases	advanced serous ovarian carcinoma,apoptosis of neurons,binding of DNA,brain astrocytoma,breast cancer,cell death of fibroblast cell lines,cell death of kidney cell lines,colon adenocarcinoma,concentration of 5-hydroxytryptamine,concentration of dopamine,conjugation of glutathione,head and neck squamous cell cancer,hemangioblastoma,hyperactive behavior,hypoactivity of mice,malignant cutaneous mela…	heterozygous,homozygous,knockout,missense,silent,unclassified mutation,wild type	diagnosis,not applicable,prognosis	Rat,Mouse,Human
			increased activity	affects	breast cancer	wild type	prognosis	Human
			increased activity	affects	breast cancer	wild type	diagnosis	Human
GSTT1	2D	enzyme	decreased activity,increased activity	affects,decreases,increases	acute myeloid leukemia,bladder cancer,colon cancer,conjugation of glutathione,cytotoxic reaction of carcinoma cell lines,cytotoxic reaction of lung cancer cell lines,end stage renal disease,endometriosis,liver cancer,lung cancer,lymphocytic cancer,metabolism of glutathione,metastatic colorectal cancer,myelodysplastic syndrome,oral tumor,ototoxicity,prostate cancer,renal cell cancer,sister chromat…	homozygous,loss of function,null mutation,unclassified mutation,wild type	diagnosis,efficacy,not applicable	Uncategorized,Human
			increased activity	affects	acute myeloid leukemia	wild type	diagnosis	Human
			increased activity	affects	liver cancer	wild type	diagnosis	Human
			increased activity	affects	lymphocytic cancer	wild type	efficacy	Human
			increased activity	affects	myelodysplastic syndrome	wild type	efficacy	Human
HDAC6	2D	transcription regulator	decreased activity,increased activity,unknown change in activity	affects,decreases,increases	acetylation of microtubules,activation of CD4+ T-lymphocytes,aggregation of protein,ALK fusion negative anaplastic large cell lymphoma,ALK fusion positive anaplastic large cell lymphoma,angioimmunoblastic T-cell lymphoma,anxiety-like behavior,apoptosis of leukemia cell lines,apoptosis of nervous tissue cell lines,binding of ATP,binding of dexamethasone,bone mineral density of tibia,carcinoma in b…	hemizygous,homozygous,knockout,missense,unclassified mutation,wild type	efficacy,not applicable	Rat,Mouse,Uncategorized,Human
			increased activity	affects	non-small cell lung cancer	wild type	efficacy	Human
HINT1	2D	enzyme	decreased activity,increased activity,unknown change in activity	affects,decreases,increases	analgesia,apoptosis of breast cancer cell lines,apoptosis of colorectal cancer cell lines,autosomal recessive neuromyotonia and axonal neuropathy,benign neoplasm of stomach,cell death of fibroblast cell lines,cell proliferation of fibroblasts,cell viability of pheochromocytoma cell lines,concentration of 6-keto-prostaglandin F1 alpha,concentration of arachidonic acid,concentration of dinoprost,co…	homozygous,knockout,unclassified mutation,wild type	not applicable,prognosis	Rat,Mouse,Uncategorized,Human
			increased activity	affects	Ewing's sarcoma	wild type	prognosis	Human
HLA-A	2D	other	decreased activity,increased activity,unknown change in activity	affects,decreases,increases	activation of CD4+ T-lymphocytes,activation of CD8+ T lymphocyte,activation of cytotoxic T cells,activation of leukocyte cell lines,activation of macrophages,acute myeloid leukemia,antibacterial response,antibody-dependent cell-mediated cytotoxicity,antigen presentation,antiviral response,binding of leukemia cell lines,bladder carcinoma,brain gliomatosis,carcinoma in breast,cecum adenocarcinoma,c…	frameshift,heterozygous,homozygous,knockout,missense,nonsense,silent,unclassified mutation,wild type	efficacy,not applicable,response to therapy	Rat,Mouse,Uncategorized,Human
			increased activity	affects	HIV infection	wild type	response to therapy	Human
HLA-C	2D	other	decreased activity,increased activity,unknown change in activity	affects,increases	acquired immunodeficiency syndrome,activation of leukocyte cell lines,acute myeloid leukemia,allergic contact eczema,atopic dermatitis,bladder carcinoma,colon adenocarcinoma,concentration of Ca2+,Duchenne muscular dystrophy,endometriosis,head and neck squamous cell cancer,hepatocellular carcinoma,inhibition of natural killer cells,insulin-dependent diabetes mellitus,lichen planus,malignant cutane…	heterozygous,homozygous,missense,nonsense,silent,unclassified mutation,wild type	not applicable,response to therapy	Uncategorized,Human
HLA-E	2D	transmembrane receptor	decreased activity,increased activity,unknown change in activity	affects,decreases,increases	abnormal metabolism,adenocarcinoma,antibacterial response,antigen presentation,Bacterial Infections,brain astrocytoma,celiac disease,cell proliferation of T lymphocytes,colorectal cancer,cytotoxicity of cytotoxic T cells,development of inner ear,disruption of actin cytoskeleton,experimental autoimmune encephalomyelitis,function of CD4+ T-lymphocytes,function of decidual natural killer cells,funct…	heterozygous,homozygous,knockout,missense,silent,wild type	not applicable,prognosis	Rat,Uncategorized,Mouse,Human
			increased activity	affects	colorectal cancer	wild type	prognosis	Human
HMGB1	2D	transcription regulator	decreased activity,increased activity,unknown change in activity	affects,decreases,increases	accumulation of lipid,accumulation of neutrophils,accumulation of plasmid DNA,activation of B lymphocytes,activation of dendritic cells,activation of DNA endogenous promoter,activation of endothelial cells,activation of eosinophils,activation of lipopolysaccharide,activation of macrophages,activation of natural killer cells,activation of neutrophils,activation of protein,activation of vascular en…	unclassified mutation,wild type	diagnosis,not applicable	Rat,Uncategorized,Mouse,Human
HMOX1	2D	enzyme	decreased activity,increased activity,unknown change in activity	affects,decreases,increases	abnormal lymph node cell ratio,abnormal morphology of artery,abnormal morphology of dilated right ventricle,abnormal morphology of enlarged lymph node,abnormal morphology of enlarged spleen,abnormal morphology of testis,abnormal quantity of leukocytes,abnormal splenic cell ratio,accumulation of carcinoma cell lines,accumulation of cholesterol,accumulation of fibroblasts,accumulation of lung cance…	heterozygous,homozygous,knockout,missense,silent,unclassified mutation,wild type	efficacy,not applicable,unspecified application	Rat,Uncategorized,Mouse,Human
			increased activity	affects	lung tumor	wild type	efficacy	Human
HNRNPH1	2D	other	decreased activity,increased activity,unknown change in activity	affects,decreases,increases	apoptosis of cervical cancer cell lines,apoptosis of squamous cell carcinoma cell lines,Duke stage B2 colon carcinoma,gastric carcinoma,head and neck squamous cell cancer,hepatocellular carcinoma,infection by HIV-1,infection of embryonic cell lines,infection of epithelial cell lines,infection of kidney cell lines,malignant cutaneous melanoma cancer,prostate cancer,renal cancer,splicing of primary…	frameshift,missense,silent,unclassified mutation,wild type	diagnosis,not applicable	Human
			increased activity	affects	prostate cancer	wild type	diagnosis	Human
HNRNPK	2D	transcription regulator	decreased activity,increased activity,unknown change in activity	affects,decreases,increases	activation of DNA endogenous promoter,adenocarcinoma,apoptosis of cervical cancer cell lines,assembly of virus,cell proliferation of breast cancer cell lines,density of dendritic spines,development of cerebral cortex,folliculogenesis,head and neck cancer,hepatocellular carcinoma,infection by RNA virus,infection of cervical cancer cell lines,killing of cervical cancer cell lines,long-term potentia…	heterozygous,missense,silent,wild type	not applicable,prognosis	Rat,Uncategorized,Mouse,Human
			increased activity	affects	head and neck cancer	wild type	prognosis	Human
HPGD	2D	enzyme	decreased activity,increased activity,unknown change in activity	affects,decreases,increases	abnormal quantity of prostaglandin,abnormal regression of vasculature,apoptosis,autosomal recessive primary hypertrophic osteoarthropathy type 1,cell proliferation of brain cancer cell lines,cell proliferation of breast cancer cell lines,colon tumor,colony formation of breast cancer cell lines,colony formation of cholangiocarcinoma cell lines,concentration of prostaglandin E2,congestive heart fai…	homozygous,knockout,unclassified mutation,wild type	not applicable,prognosis	Mouse,Uncategorized,Human
			increased activity	affects	non-small cell lung cancer	wild type	prognosis	Human
HSPA4	2D	other	decreased activity,increased activity,unknown change in activity	affects,decreases,increases	abnormal morphology of seminiferous tubule,abnormal morphology of spermatids,abnormal morphology of spermatocytes,activation of T lymphocytes,advanced stage peripheral arterial disease,apoptosis of male germ cells,apoptosis of stomach cancer cell lines,arrest in meiosis,asthenozoospermia,cell proliferation of kidney cell lines,cell survival,expression of RNA,formation of polyglutamine inclusion,g…	homozygous,knockout,missense,unclassified mutation,wild type	efficacy,not applicable	Rat,Mouse,Uncategorized,Human
			increased activity	affects	HIV infection	wild type	efficacy	Human
HSPD1	2D	enzyme	decreased activity,increased activity,unknown change in activity	affects,decreases,increases	activation of B lymphocytes,activation of caspase,activation of cytotoxic T cells,activation of endothelial cells,activation of monocyte-derived macrophages,activation of PBMCs,acute myeloid leukemia,adenocarcinoma in endometrium,Alzheimer's disease,angiogenesis,apoptosis of breast cancer cell lines,apoptosis of cardiomyocytes,apoptosis of colorectal cancer cell lines,apoptosis of epithelial cell…	heterozygous,homozygous,missense,silent,unclassified mutation,wild type	diagnosis,not applicable,prognosis	Rat,Mouse,Uncategorized,Human
			increased activity	affects	non-small cell lung cancer	wild type	diagnosis	Human
			increased activity	affects	acute myeloid leukemia	wild type	prognosis	Human
			increased activity	affects	small cell lung cancer	wild type	diagnosis	Human
HTATIP2	2D	transcription regulator	decreased activity,increased activity,unknown change in activity	affects,decreases,increases	activation of DNA endogenous promoter,activation of hyaluronic acid,advanced stage peripheral arterial disease,angiogenesis,apoptosis of carcinoma cell lines,apoptosis of hepatoma cell lines,apoptosis of lung cancer cell lines,breast cancer,cell proliferation of hepatoma cell lines,cell viability of carcinoma cell lines,cell viability of hepatoma cell lines,cell viability of lung cancer cell line…	frameshift,heterozygous,homozygous,knockout,missense,unclassified mutation,wild type	efficacy,not applicable	Mouse,Uncategorized,Human
			increased activity	affects	breast cancer	wild type	efficacy	Human
IGF2	2D	growth factor	decreased activity,increased activity,unknown change in activity	affects,decreases,increases	abnormal morphology of heart septum,abnormal morphology of heart ventricle,abnormal morphology of lens,abnormal morphology of lumbar vertebra,abnormal morphology of nervous system,abnormal morphology of small placenta,abnormal morphology of stratum spinosum,abnormal morphology of xiphoid process,abnormal quantity of hormone,abnormal size of body,accumulation of lipid,activation of DNA endogenous …	heterozygous,homozygous,knockout,loss of function,missense,null mutation,unclassified mutation,wild type	diagnosis,efficacy,not applicable,prognosis	Rat,Mouse,Uncategorized,Human
			increased activity	affects	osteosarcoma	wild type	efficacy	Human
			increased activity	affects	rhabdomyosarcoma	wild type	efficacy	Human
			increased activity	affects	colon cancer	wild type	prognosis	Human
			increased activity	affects	Wilm's tumorigenesis	wild type	diagnosis	Human
			increased activity	affects	ovarian cancer	wild type	diagnosis	Human
IGFBP1	2D	other	decreased activity,increased activity,unknown change in activity	affects,decreases,increases	adenocarcinoma in endometrium,aggregation of blood platelets,apoptosis of hepatocytes,apoptosis of prostate cancer cell lines,area of barrel cortex,area of perikaryon,arrest in growth of breast cancer cell lines,arrest in proliferation of lymphoma cell lines,binding of DNA,breast cancer,concentration of D-glucose,density of neurons,endometrioid carcinoma,endometriosis,enlargement of epiphysis,foc…	heterozygous,homozygous,knockout,missense,unclassified mutation,wild type	diagnosis,efficacy,not applicable,unspecified application	Rat,Uncategorized,Mouse,Human
			increased activity	affects	prostatic carcinoma	wild type	diagnosis	Human
			increased activity	affects	breast cancer	wild type	efficacy	Human
			increased activity	affects	ovarian cancer	wild type	diagnosis	Human
IL18	2D	cytokine	decreased activity,increased activity,unknown change in activity	affects,decreases,increases	abnormal homeostasis of gut flora,abnormal morphology of left ventricle,abnormal morphology of microglia,abnormal morphology of T lymphocytes,abnormal morphology of vasculature,abnormal quantity of cytokine,accumulation of mononuclear leukocytes,accumulation of myeloid-derived suppressor cells,accumulation of neutrophils,activation of B lymphocytes,activation of bone cells,activation of cytotoxic…	heterozygous,homozygous,knockout,missense,unclassified mutation,wild type	efficacy,not applicable,unspecified application	Rat,Mouse,Uncategorized,Human
			increased activity	affects	sarcoidosis	wild type	efficacy	Human
IL2RA	2D	transmembrane receptor	decreased activity,increased activity,unknown change in activity	affects,decreases,increases	abnormal morphology of enlarged lymph node,abnormal morphology of enlarged spleen,abnormal morphology of T lymphocytes,abnormal size of lymphoid organ,accumulation of regulatory T lymphocytes,activation of CD4+ T-lymphocytes,activation of leukemia cell lines,activation-induced cell death of T lymphocytes,alopecia areata,antibody response of T lymphocytes,antineutrophil cytoplasmic antibody-associ…	homozygous,knockout,silent,unclassified mutation,wild type	efficacy,not applicable	Rat,Mouse,Uncategorized,Human
			increased activity	affects	multiple myeloma	wild type	efficacy	Human
			increased activity	affects	prostate cancer	wild type	efficacy	Human
IL2RB	2D	transmembrane receptor	decreased activity,increased activity,unknown change in activity	affects,decreases,increases	abnormal morphology of decidua basalis,abnormal morphology of endometrium,abnormal morphology of enlarged lymph node,abnormal morphology of enlarged spleen,abnormal morphology of gland,abnormal morphology of marginal-zone B lymphocytes,abnormal morphology of myeloid progenitor cells,abnormal morphology of periarteriolar lymphoid sheath,abnormal T cell clonal deletion,abnormal texture of hair,acti…	homozygous,knockout,missense,nonsense,unclassified mutation,wild type	efficacy,not applicable	Rat,Uncategorized,Mouse,Human
IL6R	2D	transmembrane receptor	decreased activity,increased activity,unknown change in activity	affects,decreases,increases	accumulation of chloride,activation of endothelial cells,activation of hepatic stellate cells,activation of TREG cells,acute phase reaction,adhesion of lymphocytes,adhesion of melanoma cell lines,adult T cell leukemia,airway hyperresponsiveness,Alzheimer's disease,ankylosing spondylitis,apoptosis of hepatocytes,apoptosis of lamina propria T lymphocytes,apoptosis of lymphoma cell lines,apoptosis o…	heterozygous,homozygous,knockout,missense,nonsense,unclassified mutation,wild type	efficacy,not applicable	Rat,Mouse,Uncategorized,Human
			increased activity	affects	multiple myeloma	wild type	efficacy	Human
ITGA3	2D	other	decreased activity,increased activity,unknown change in activity	affects,decreases,increases	abnormal morphology of apical ectodermal ridge,abnormal morphology of autopod,abnormal morphology of basement membrane,abnormal morphology of choroid plexus,abnormal morphology of collecting tubule,abnormal morphology of disorganized ganglion cell layer,abnormal morphology of distal convoluted tubule,abnormal morphology of epidermis,abnormal morphology of glomerular capillary,abnormal morphology …	heterozygous,homozygous,knockout,missense,silent,unclassified mutation,wild type	not applicable,prognosis	Rat,Mouse,Uncategorized,Human
			increased activity	affects	non-small cell lung cancer	wild type	prognosis	Human
ITGAM	2D	transmembrane receptor	decreased activity,increased activity,unknown change in activity	affects,decreases,increases	abluminal crawling of neutrophils,abnormal morphology of neutrophils,abnormal quantity of lymphocytes,accumulation of macrophages,accumulation of neutrophils,activation of mast cells,activation of neutrophils,activation of T lymphocytes,acute renal failure,adenocarcinoma in endometrium,adhesion of blood platelets,adhesion of dendritic cells,adhesion of embryonic cell lines,adhesion of endothelial…	gain-of-function,heterozygous,homozygous,knockout,loss of function,missense,nonsense,null mutation,silent,unclassified mutation,wild type	efficacy,not applicable	Mouse,Uncategorized,Human
			increased activity	affects	Asthma	wild type	efficacy	Human
			increased activity	affects	non-insulin-dependent diabetes mellitus	wild type	efficacy	Human
ITGAV	2D	ion channel	decreased activity,increased activity,unknown change in activity	affects,decreases,increases	abnormal morphology of blood vessel,abnormal morphology of enlarged heart,abnormal morphology of extraembryonic tissue,abnormal morphology of myocardium,abnormal morphology of placenta,abnormal morphology of small branchial arch,abnormal morphology of trophoblast,abnormal morphology of vasculature,abnormal morphology of vitelline vessel,Acne,activation of microglia,activation of T lymphocytes,adh…	frameshift,heterozygous,homozygous,knockout,loss of function,missense,nonsense,null mutation,silent,unclassified mutation,wild type	diagnosis,not applicable	Rat,Uncategorized,Mouse,Human
			increased activity	affects	breast cancer	wild type	diagnosis	Human
			increased activity	affects	non-small cell lung cancer	wild type	diagnosis	Human
ITGB1	2D	transmembrane receptor	decreased activity,increased activity,unknown change in activity	affects,decreases,increases	abnormal morphology of blastocele,abnormal morphology of trophoblast,abnormal morphology of visceral endoderm,accumulation of neutrophils,activation of microglia,activation-induced cell death of leukemia cell lines,adhesion of beta islet cells,adhesion of bladder cancer cell lines,adhesion of blood platelets,adhesion of bone marrow cell lines,adhesion of bone marrow-derived dendritic cells,adhesi…	dominant,gain-of-function,heterozygous,homozygous,knockout,loss of function,missense,nonsense,silent,unclassified mutation,wild type	disease progression,not applicable,prognosis	Rat,Uncategorized,Mouse,Human
			increased activity	affects	non-small cell lung cancer	wild type	prognosis	Human
			increased activity	affects	renal cancer	wild type	disease progression	Human
ITGB5	2D	other	decreased activity,increased activity,unknown change in activity	affects,decreases,increases	accumulation of storage granules,acute myeloid leukemia,adhesion of cell-associated matrix,angiogenesis,angiogenesis of tumor,anoikis,binding of breast cancer cell lines,binding of smooth muscle cells,cell proliferation of breast cancer cell lines,cell surface receptor linked signal transduction,colon adenocarcinoma,differentiation of keratinocytes,differentiation of nervous tissue cell lines,for…	heterozygous,homozygous,knockout,missense,silent,wild type	diagnosis,not applicable	Rat,Uncategorized,Mouse,Human
			increased activity	affects	non-small cell lung cancer	wild type	diagnosis	Human
ITIH5	2D	other	decreased activity,unknown change in activity	affects	adenocarcinoma in endometrium,carcinoma in breast,carcinoma in pancreas,cervical squamous cell carcinoma,colon adenocarcinoma,colorectal adenoma,embryonal rhabdomyosarcoma,endometrioid carcinoma,hepatocellular carcinoma,malignant cutaneous melanoma cancer,ovarian adenocarcinoma,renal clear cell adenocarcinoma,serous adenocarcinoma	frameshift,heterozygous,homozygous,missense,nonsense,silent,wild type	not applicable,prognosis	Human
JAG1	2D	growth factor	decreased activity,increased activity,unknown change in activity	affects,decreases,increases	abnormal morphology of bile duct,abnormal morphology of pericardium,abnormal morphology of pupil,abnormal morphology of rostral migratory stream,abnormal morphology of subventricular zone,abnormal morphology of yolk sac,activation of DNA endogenous promoter,acute myeloid leukemia,adenocarcinoma in endometrium,adhesion of fibroblast cell lines,Alagille syndrome,apoptosis of brain cancer cell lines…	frameshift,heterozygous,homozygous,knockout,missense,silent,unclassified mutation,wild type	efficacy,not applicable	Rat,Mouse,Uncategorized,Human
			increased activity	affects	breast cancer	wild type	efficacy	Human
KDR	2D	kinase	decreased activity,increased activity,unknown change in activity	affects,decreases,increases	abdominal aortic aneurysm,accumulation of cells,activation of endothelial cells,acute pyelonephritis,adhesion of endothelial cell lines,adhesion of skin cell lines,advanced desmoid tumor,advanced gastric adenocarcinoma,advanced KRAS mutation negative and NRAS mutation negative rectal cancer,advanced KRAS mutation positive rectal cancer,advanced NRAS mutation positive rectal cancer,advanced renal …	heterozygous,homozygous,knockout,missense,nonsense,silent,unclassified mutation,wild type	disease progression,efficacy,not applicable,prognosis,response to therapy	Rat,Uncategorized,Mouse,Human
			increased activity	affects	chronic lymphocytic leukemia	wild type	response to therapy	Human
			increased activity	affects	fallopian tube cancer	wild type	response to therapy	Human
			increased activity	affects	multiple myeloma	wild type	efficacy	Human
			increased activity	affects	Kaposi's sarcoma	wild type	efficacy	Human
			increased activity	affects	bladder cancer	wild type	disease progression	Human
			increased activity	affects	ovarian cancer	wild type	efficacy	Human
			increased activity	affects	cholangiocarcinoma	wild type	efficacy	Human
			increased activity	affects	bladder cancer	wild type	efficacy	Human
KIT	2D	transmembrane receptor	decreased activity,increased activity,unknown change in activity	affects,decreases,increases	accelerated phase BCR-ABL T315I positive Philadelphia-positive chronic myeloid leukemia,accumulation of mast cells,acral lentiginous melanoma cancer,activation of eosinophils,activation of leukocyte cell lines,activation of MAP kinase,activation of mast cells,activation of oocytes,activation of protein,acute myeloid leukemia associated with myelodysplastic syndrome,adhesion of bone marrow-derived…	dominant,gain-of-function,heterozygous,homozygous,in-frame,knockout,loss of function,missense,nonsense,null mutation,silent,unclassified mutation,wild type	diagnosis,efficacy,not applicable,prognosis,unspecified application	Rat,Uncategorized,Mouse,Human
			increased activity	affects	multiple myeloma	wild type	efficacy	Human
KLK10	2D	peptidase	increased activity,unknown change in activity	affects	atopic dermatitis,breast cancer,colon adenocarcinoma,grade 3 primary serous ovarian carcinoma,non-small cell lung cancer,pancreatic cancer,primary advanced cancer,psoriasis,stage 1A primary serous ovarian carcinoma,stage 1C primary serous ovarian carcinoma,stage 3c primary serous ovarian carcinoma,thyroid cancer,uterine serous papillary cancer	heterozygous,missense,wild type	diagnosis,not applicable,prognosis,response to therapy	Human
			increased activity	affects	breast cancer	wild type	response to therapy	Human
			increased activity	affects	pancreatic cancer	wild type	diagnosis	Human
			increased activity	affects	non-small cell lung cancer	wild type	diagnosis	Human
			increased activity	affects	thyroid cancer	wild type	diagnosis	Human
KLK11	2D	peptidase	decreased activity,increased activity,unknown change in activity	affects,increases	advanced serous ovarian carcinoma,carcinoma in pancreas,differentiation of Th17 cells,idiopathic dilated cardiomyopathy,non-small cell lung cancer,papillary adenocarcinoma,psoriasis	silent,wild type	diagnosis,not applicable	Uncategorized,Human
			increased activity	affects	non-small cell lung cancer	wild type	diagnosis	Human
KLK14	2D	peptidase	decreased activity,increased activity,unknown change in activity	affects,increases	adenocarcinoma,asthenozoospermia,atopic dermatitis,carcinoma in pancreas,colorectal cancer,edema of paw,fertilization of ova,hydrolysis of protein fragment,morphogenesis of epidermis,ovarian cancer,psoriasis	heterozygous,missense,wild type	diagnosis,not applicable,prognosis	Uncategorized,Mouse,Human
			increased activity	affects	colorectal cancer	wild type	prognosis	Human
			increased activity	affects	ovarian cancer	wild type	diagnosis	Human
KLK2	2D	peptidase	increased activity,unknown change in activity	affects	acute myeloid leukemia,cervical squamous cell carcinoma,colon adenocarcinoma,ovarian adenocarcinoma,prostatic carcinoma,renal clear cell adenocarcinoma,serous adenocarcinoma	missense,silent,wild type	efficacy,not applicable,prognosis	Human
			increased activity	affects	prostatic carcinoma	wild type	efficacy	Human
			increased activity	affects	prostatic carcinoma	wild type	prognosis	Human
KLK6	2D	peptidase	decreased activity,increased activity,unknown change in activity	affects,decreases,increases	atopic dermatitis,brain astrocytoma,breast cancer,cell death of B lymphocytes,cell death of leukemia cell lines,cell death of splenocytes,cell death of T lymphocytes,cell viability of leukemia cell lines,cell viability of splenocytes,cell viability of T lymphocytes,cell-cell adhesion of embryonic cell lines,cell-cell adhesion of epithelial cell lines,cell-cell adhesion of kidney cell lines,colon …	missense,silent,wild type	diagnosis,not applicable,prognosis	Rat,Mouse,Uncategorized,Human
			increased activity	affects	non-small cell lung cancer	wild type	diagnosis	Human
			increased activity	affects	breast cancer	wild type	diagnosis	Human
KLK7	2D	peptidase	increased activity,unknown change in activity	affects,increases	atopic dermatitis,carcinoma in pancreas,chronic psoriasis,delayed hypersensitive reaction,formation of epidermis,hyperkeratosis,inflammation of dermis,malignant cutaneous melanoma cancer,non-small cell lung cancer,serous ovarian carcinoma,severe pruritus,thickness of epidermis,thyroid cancer	missense,wild type	diagnosis,not applicable	Mouse,Human
			increased activity	affects	non-small cell lung cancer	wild type	diagnosis	Human
			increased activity	affects	thyroid cancer	wild type	diagnosis	Human
KLK8	2D	peptidase	decreased activity,increased activity,unknown change in activity	affects,decreases,increases	abnormal morphology of GABAergic neurons,abnormal morphology of interneurons,abnormal morphology of nerve ending,abnormal morphology of pyramidal neurons,abnormal morphology of stratum pyramidale,adenocarcinoma in endometrium,atopic dermatitis,cell death,cell proliferation of T lymphocytes,chronic psoriasis,developmental process of synapse,endometrioid carcinoma,excitatory postsynaptic potential …	heterozygous,homozygous,knockout,missense,nonsense,silent,wild type	diagnosis,not applicable,prognosis	Mouse,Human
			increased activity	affects	non-small cell lung cancer	wild type	diagnosis	Human
			increased activity	affects	ovarian cancer	wild type	prognosis	Human
			increased activity	affects	ovarian cancer	wild type	diagnosis	Human
KRAS	2D	enzyme	decreased activity,increased activity,unknown change in activity	affects,decreases,increases	abnormal morphology of dilated heart,abnormal morphology of hepatocytes,abnormal morphology of lymph vessel,abnormal morphology of myocardium,abnormal morphology of pericardium,abnormal morphology of tail,abnormal morphology of thin ventricular wall,abnormal morphology of yolk sac,accumulation of mitochondria,accumulation of myeloid-derived suppressor cells,acinar lung adenocarcinoma,acinar to du…	dominant,frameshift,gain-of-function,heterozygous,homozygous,in-frame,knockout,loss of function,missense,null mutation,silent,unclassified mutation,wild type	diagnosis,efficacy,not applicable,prognosis,response to therapy,unspecified application	Rat,Mouse,Uncategorized,Human
			increased activity	affects	multiple myeloma	wild type	efficacy	Human
KRT17	2D	other	decreased activity,increased activity,unknown change in activity	affects,decreases,increases	abnormal morphology of hair medulla,abnormal morphology of hair shaft,abnormal morphology of melanin granules,advanced stage atopic dermatitis,apoptosis of hair follicle,chronic fatigue syndrome,chronic psoriasis,degeneration of hair follicle,delay in initiation of formation of basaloid follicular hamartoma,delayed hypersensitive reaction,eczema,formation of muscle,growth of hair,hair growth cycl…	homozygous,knockout,unclassified mutation,wild type	diagnosis,efficacy,not applicable	Mouse,Uncategorized,Human
KRT20	2D	other	decreased activity,increased activity,unknown change in activity	affects,decreases,increases	alveolar rhabdomyosarcoma,bladder cancer,breast cancer,cervical cancer,colon cancer,colorectal adenoma,embryonal rhabdomyosarcoma,gastric cancer,maturation of cells,Merkel-cell carcinoma,organization of keratin filaments,pancreatic cancer,secretion of protein	missense,unclassified mutation,wild type	diagnosis,disease progression,not applicable,prognosis,unspecified application	Mouse,Uncategorized,Human
			increased activity	affects	bladder cancer	wild type	disease progression	Human
			increased activity	affects	gastric cancer	wild type	diagnosis	Human
			increased activity	affects	pancreatic cancer	wild type	prognosis	Human
			increased activity	affects	cervical cancer	wild type	diagnosis	Human
			increased activity	affects	breast cancer	wild type	disease progression	Human
LAMA3	2D	other	decreased activity,increased activity,unknown change in activity	affects,decreases,increases	abnormal morphology of ameloblasts,abnormal morphology of basal layer of epidermis,abnormal morphology of enamel,abnormal morphology of stomach,abnormal morphology of suprabasal layer of epidermis,adhesion of fibrosarcoma cell lines,adhesion of germ cells,adhesion of hepatoma cell lines,adhesion of Sertoli cells,apoptosis of squamous carcinoma cells,binding of pheochromocytoma cell lines,blister,…	heterozygous,homozygous,knockout,missense,nonsense,silent,unclassified mutation,wild type	diagnosis,not applicable	Rat,Mouse,Uncategorized,Human
			increased activity	affects	lung tumor	wild type	diagnosis	Human
LAMC2	2D	other	decreased activity,increased activity,unknown change in activity	affects,decreases,increases	abnormal morphology of digestive system,abnormal morphology of epithelial tissue,abnormal morphology of kidney,abnormal morphology of skin,adhesion of lymphoma cell lines,anaplastic thyroid carcinoma,aphagia,blister,carcinoma in pancreas,colon adenocarcinoma,embryonal rhabdomyosarcoma,epidermolysis bullosa letalis,formation of epidermis,formation of hemidesmosomes,healing of lesion,hepatocellular…	heterozygous,homozygous,knockout,missense,nonsense,silent,unclassified mutation,wild type	diagnosis,not applicable	Rat,Mouse,Uncategorized,Human
			increased activity	affects	oral cancer	wild type	diagnosis	Human
LDLR	2D	transporter	decreased activity,increased activity,unknown change in activity	affects,decreases,increases	abnormal conduction by cardiac conduction system,abnormal metabolism,abnormal morphology of arteriole,abnormal morphology of astrocytes,abnormal morphology of bruch membrane tissue,abnormal morphology of cerebellum,abnormal morphology of choriocapillaris,abnormal morphology of dermis,abnormal morphology of fat pad,abnormal morphology of foam cells,abnormal morphology of hippocampus,abnormal morph…	frameshift,heterozygous,homozygous,knockout,loss of function,missense,nonsense,null mutation,silent,unclassified mutation,wild type	disease progression,not applicable,unspecified application	Rat,Mouse,Uncategorized,Human
LGALS1	2D	other	decreased activity,increased activity,unknown change in activity	affects,decreases,increases	abnormal morphology of dorsal root ganglion,abnormal morphology of mechanosensory neurons,abnormal morphology of neuromuscular synapse,abnormal morphology of nociceptor,abnormal morphology of olfactory nerve,abnormal morphology of olfactory receptor neurons,abnormal morphology of subventricular zone,acinar to ductal metaplasia,activation of fibroblast cancer cells,activation of Influenza A virus,…	dominant,heterozygous,homozygous,knockout,loss of function,null mutation,unclassified mutation,wild type	diagnosis,not applicable,prognosis	Rat,Mouse,Uncategorized,Human
LHB	2D	other	decreased activity,increased activity,unknown change in activity	affects,decreases,increases	abnormal morphology of endometrium,abnormal morphology of prostate gland,abnormal morphology of seminal vesicle,abnormal morphology of small vulva,abnormal morphology of spermatids,anovulation,apoptosis of male germ cells,arrest in spermatogenesis,azoospermia,central precocious puberty,concentration of beta-estradiol,concentration of progesterone,concentration of testosterone,congression failure …	homozygous,knockout,missense,unclassified mutation,wild type	efficacy,not applicable	Rat,Mouse,Uncategorized,Human
			increased activity	affects	central precocious puberty	wild type	efficacy	Human
			increased activity	affects	polycystic ovary syndrome	wild type	efficacy	Human
			increased activity	affects	Schizophrenia	wild type	efficacy	Human
			increased activity	affects	prostatic carcinoma	wild type	efficacy	Human
LIFR	2D	transmembrane receptor	decreased activity,increased activity,unknown change in activity	affects,decreases,increases	activation of bone marrow precursor cells,acute myeloid leukemia,branching of sympathetic neuron,breast adenocarcinoma,chemotaxis of rhabdomyosarcoma cell lines,colon adenocarcinoma,colony formation of bone marrow precursor cells,cytokine and chemokine mediated signaling pathway,death of perinatal stage organism,differentiation of astrocytes,differentiation of leukemia cell lines,differentiation …	dominant,heterozygous,homozygous,knockout,loss of function,missense,nonsense,silent,unclassified mutation,wild type	diagnosis,not applicable	Rat,Mouse,Uncategorized,Human
			increased activity	affects	thyroid cancer	wild type	diagnosis	Human
LPL	2D	enzyme	decreased activity,increased activity,unknown change in activity	affects,decreases,increases	abnormal morphology of adipose tissue,abnormal morphology of capillary vessel,abnormal morphology of liver,abnormal morphology of pulmonary alveolus,abnormal morphology of skeletal muscle,abnormal morphology of vasculature,abnormal quantity of cholesterol,accumulation of glycogen,accumulation of lipid droplets,accumulation of retinyl ester,accumulation of triacylglycerol,advanced stage amyotrophi…	heterozygous,homozygous,knockout,loss of function,missense,nonsense,null mutation,silent,unclassified mutation,wild type	efficacy,not applicable,unspecified application	Rat,Uncategorized,Mouse,Human
			increased activity	affects	breast cancer	wild type	efficacy	Human
LTK	2D	kinase	decreased activity,increased activity,unknown change in activity	affects,decreases,increases	alveolar rhabdomyosarcoma,apoptosis of B-lymphocyte derived cell lines,blood pressure,brain astrocytoma,conjugation of T lymphocytes,degeneration of cardiomyocytes,embryonal rhabdomyosarcoma,growth of organism,heart beat,hepatocellular carcinoma,hypertrophy of heart,migration of leukemia cell lines,non-small cell lung cancer,phosphorylation of L-tyrosine,phosphorylation of protein,polarization of…	dominant,heterozygous,homozygous,knockout,loss of function,missense,unclassified mutation,wild type	disease progression,not applicable	Mouse,Uncategorized,Human
			increased activity	affects	non-small cell lung cancer	wild type	disease progression	Human
MAP4	2D	other	decreased activity,increased activity,unknown change in activity	affects,decreases,increases	apoptosis of fibroblasts,arrest in cell cycle progression of fibroblasts,binding of cells,binding of paclitaxel,brain astrocytoma,breast cancer,carcinoma in pancreas,cecum adenocarcinoma,cervical squamous cell carcinoma,cleavage of cells,elongation of gonadal cell lines,embryonal rhabdomyosarcoma,infection by HIV-1,infection of cervical cancer cell lines,infection of embryonic cell lines,infectio…	frameshift,homozygous,missense,silent,wild type	efficacy,not applicable	Rat,Uncategorized,Mouse,Human
			increased activity	affects	breast cancer	wild type	efficacy	Human
MAPK1	2D	kinase	decreased activity,increased activity,unknown change in activity	affects,decreases,increases	abnormal morphology of disorganized extraembryonic tissue,abnormal morphology of labyrinthine zone of placenta,abnormal morphology of myocardium,abnormal morphology of trophoblast,abnormal morphology of vasculature,abnormal morphology of visceral endoderm,activation of blood platelets,activation of enzyme,activation of protein,adhesion of fibroblast cell lines,aggregation of blood platelets,aggre…	dominant,gain-of-function,heterozygous,homozygous,knockout,loss of function,missense,silent,unclassified mutation,wild type	efficacy,not applicable	Rat,Uncategorized,Mouse,Human
			increased activity	affects	breast cancer	wild type	efficacy	Human
MAPK3	2D	kinase	decreased activity,increased activity,unknown change in activity	affects,decreases,increases	accumulation of basophils,accumulation of burst-forming erythroid cells,accumulation of colony-forming erythroid cells,accumulation of proerythroblasts,activation of DNA endogenous promoter,activation of enzyme,activation of protein,active avoidance response,adenocarcinoma,adhesion of osteoblasts,airway hyperresponsiveness,apoptosis of breast cancer cell lines,apoptosis of fibroblast cell lines,a…	dominant,heterozygous,homozygous,knockout,loss of function,nonsense,null mutation,silent,wild type	efficacy,not applicable	Rat,Mouse,Uncategorized,Human
			increased activity	affects	breast cancer	wild type	efficacy	Human
MAPT	2D	other	decreased activity,increased activity,unknown change in activity	affects,decreases,increases	abnormal morphology of axons,abnormal morphology of dendrites,accumulation of amyloid-beta plaques,accumulation of mitochondria,accumulation of neurofilaments,accumulation of ribosome,accumulation of RNA,accumulation of vesicles,activation of astrocytes,activation of microglia,acute stroke,age-associated memory impairment,alveolar rhabdomyosarcoma,Alzheimers disease type 3,anxiety,apoptosis of br…	dominant,heterozygous,homozygous,knockout,loss of function,missense,nonsense,silent,unclassified mutation,wild type	diagnosis,efficacy,not applicable,unspecified application	Rat,Uncategorized,Mouse,Human
			increased activity	affects	Multiple Sclerosis	wild type	diagnosis	Human
MBL2	2D	other	decreased activity,increased activity,unknown change in activity	affects,decreases,increases	abnormal quantity of lymphocytes,abnormal quantity of TNF,accumulation of cholesterol,accumulation of mononuclear leukocytes,acute phase reaction,antibacterial response,attachment of Influenza A virus,attachment of kidney cell lines,Bacterial Infections,binding of mast cells,cell proliferation of colorectal cancer cell lines,classical complement pathway,clearance of cells,delay in initiation of r…	homozygous,knockout,missense,silent,unclassified mutation,wild type	diagnosis,not applicable	Rat,Uncategorized,Mouse,Human
			increased activity	affects	obesity	wild type	diagnosis	Human
MEP1A	2D	peptidase	decreased activity,increased activity,unknown change in activity	affects,decreases,increases	abnormal function of urinary system,abnormal morphology of renal tubule,abnormal quantity of blood urea nitrogen,abnormal quantity of chemokine,abnormal quantity of TNF,abnormal thermoregulation,adenocarcinoma in endometrium,cell death of kidney cell lines,chronic allograft nephropathy,colitis,colon cancer,endometrioid carcinoma,function of leukocytes,homeostasis of blood,inflammation of urinary …	heterozygous,homozygous,knockout,missense,silent,wild type	diagnosis,not applicable,unspecified application	Rat,Mouse,Human
			increased activity	affects	ovarian cancer	wild type	diagnosis	Human
MET	2D	kinase	decreased activity,increased activity,unknown change in activity	affects,decreases,increases	abnormal morphology of diaphragm,abnormal morphology of labyrinthine zone of placenta,abnormal morphology of liver parenchyma,abnormal morphology of phrenic nerve,abnormal morphology of tongue,activation of DNA endogenous promoter,activation of luminal progenitor cells,activation of MAP kinase,activation of peritoneal mast cells,adenocarcinoma in endometrium,adhesion of endothelial cells,adhesion…	dominant,gain-of-function,heterozygous,homozygous,in-frame,knockout,loss of function,missense,nonsense,silent,unclassified mutation,wild type	diagnosis,disease progression,efficacy,not applicable,prognosis,response to therapy,unspecified application	Rat,Uncategorized,Mouse,Human
			increased activity	affects	laryngeal cancer	wild type	response to therapy	Human
MMP2	2D	peptidase	decreased activity,increased activity,unknown change in activity	affects,decreases,increases	abdominal aortic aneurysm,abnormal morphology of abdominal aorta,abnormal morphology of aorta wall,abnormal morphology of articular cartilage,abnormal morphology of broad nasal bridge,abnormal morphology of compact bone,abnormal morphology of coronal suture,abnormal morphology of diaphragm,abnormal morphology of dilated left ventricle,abnormal morphology of lambdoid suture,abnormal morphology of …	gain-of-function,heterozygous,homozygous,knockout,loss of function,missense,null mutation,recessive,silent,unclassified mutation,wild type	diagnosis,disease progression,efficacy,not applicable,prognosis,response to therapy,unspecified application	Rat,Mouse,Uncategorized,Human
			increased activity	affects	arrhythmia	wild type	diagnosis	Human
			increased activity	affects	thymoma	wild type	efficacy	Human
			increased activity	affects	non-small cell lung cancer	wild type	efficacy	Human
			increased activity	affects	melanoma	wild type	disease progression	Human
			increased activity	affects	ischemia of heart	wild type	diagnosis	Human
			increased activity	affects	Alzheimer's disease	wild type	efficacy	Human
MMP8	2D	peptidase	decreased activity,increased activity,unknown change in activity	affects,decreases,increases	abdominal aortic aneurysm,accumulation of granulocytes,Acne,adenocarcinoma in endometrium,adenocarcinoma of the lower esophagus,apoptosis of neutrophils,atherosclerosis,Bacterial Infections,breast cancer,cecum adenocarcinoma,cell proliferation of breast cancer cell lines,cellular infiltration by eosinophils,chronic inflammation,cleavage of collagen fiber,concentration of triacylglycerol,Cystic Fi…	heterozygous,homozygous,knockout,missense,silent,unclassified mutation,wild type	efficacy,not applicable	Rat,Mouse,Uncategorized,Human
			increased activity	affects	Cystic Fibrosis	wild type	efficacy	Human
MMP9	2D	peptidase	decreased activity,increased activity,unknown change in activity	affects,decreases,increases	abnormal conduction by cardiac conduction system,abnormal metabolism,abnormal morphology of basement membrane,abnormal morphology of goblet cells,abnormal morphology of hematopoietic progenitor cells,abnormal morphology of leukocytes,abnormal morphology of long bone hypertrophic chondrocyte zone,abnormal morphology of marrow space,abnormal morphology of metaphysis,abnormal morphology of metatarsa…	heterozygous,homozygous,knockout,loss of function,missense,null mutation,silent,unclassified mutation,wild type	diagnosis,disease progression,efficacy,not applicable,prognosis,unspecified application	Rat,Uncategorized,Mouse,Human
			increased activity	affects	pancreatic cancer	wild type	efficacy	Human
			increased activity	affects	Asthma	wild type	efficacy	Human
			increased activity	affects	Hypertension	wild type	diagnosis	Human
			increased activity	affects	intermittent claudication	wild type	efficacy	Human
			increased activity	affects	glioblastoma cancer	wild type	prognosis	Human
			increased activity	affects	neuroblastoma	wild type	efficacy	Human
			increased activity	affects	mesothelioma	wild type	diagnosis	Human
			increased activity	affects	ischemia of heart	wild type	diagnosis	Human
			increased activity	affects	Cystic Fibrosis	wild type	efficacy	Human
			increased activity	affects	non-insulin-dependent diabetes mellitus	wild type	efficacy	Human
			increased activity	affects	gastric cancer	wild type	diagnosis	Human
			increased activity	affects	neuroblastoma	wild type	prognosis	Human
			increased activity	affects	ischemic stroke	wild type	efficacy	Human
			increased activity	affects	Asthma	wild type	disease progression	Human
			increased activity	affects	bladder cancer	wild type	disease progression	Human
			increased activity	affects	Alzheimer's disease	wild type	efficacy	Human
MTAP	2D	enzyme	decreased activity,increased activity,unknown change in activity	affects,increases	adenocarcinoma,cell proliferation of breast cancer cell lines,cellular infiltration by lymphocytes,diaphyseal medullary stenosis with malignant fibrous histiocytoma,early stage rheumatoid arthritis,formation of adenine,invasion of tissue,malignant neoplasm of large intestine,methylation of protein,non-small cell lung cancer,organismal death,size of spleen,squamous-cell carcinoma	heterozygous,homozygous,knockout,silent,unclassified mutation,wild type	efficacy,not applicable,prognosis	Mouse,Uncategorized,Human
			increased activity	affects	non-small cell lung cancer	wild type	efficacy	Human
			increased activity	affects	non-small cell lung cancer	wild type	prognosis	Human
MUC16	2D	other	decreased activity,increased activity,unknown change in activity	affects,decreases,increases	acute myeloid leukemia,adenocarcinoma in endometrium,apoptosis of breast cancer cell lines,arrest in G2/M phase of breast cancer cell lines,autonomic ganglion tumor,B-cell non-Hodgkin's disease,binding of pancreatic cancer cell lines,bladder carcinoma,brain astrocytoma,cecum adenocarcinoma,cell proliferation of breast cancer cell lines,cell proliferation of breast cell lines,ductal pancreatic car…	frameshift,heterozygous,homozygous,missense,nonsense,silent,unclassified mutation,wild type	diagnosis,disease progression,efficacy,not applicable,prognosis,unspecified application	Mouse,Human
			increased activity	affects	dysmenorrhea	wild type	efficacy	Human
			increased activity	affects	sarcoma	wild type	disease progression	Human
			increased activity	affects	sarcoma	wild type	diagnosis	Human
			increased activity	affects	peritoneal tumor	wild type	efficacy	Human
			increased activity	affects	peritoneal tumor	wild type	diagnosis	Human
MUC4	2D	other	decreased activity,increased activity,unknown change in activity	affects,decreases,increases	acute myeloid leukemia,adenocarcinoma in endometrium,adhesion of pancreatic cancer cell lines,aggregation of pancreatic cancer cell lines,apoptosis of breast cancer cell lines,autonomic ganglion tumor,binding of trastuzumab,bladder carcinoma,brain astrocytoma,carcinoma in breast,carcinoma in pancreas,cecum adenocarcinoma,cell movement of ovarian cancer cell lines,cell movement of pancreatic cance…	frameshift,heterozygous,homozygous,in-frame,missense,silent,unclassified mutation,wild type	diagnosis,disease progression,not applicable	Mouse,Uncategorized,Human
MUC5AC	2D	peptidase	decreased activity,increased activity,unknown change in activity	affects,increases	abnormal morphology of goblet cells,acute myeloid leukemia,adenocarcinoma in endometrium,alveolar rhabdomyosarcoma,bladder carcinoma,bone sarcoma,brain astrocytoma,carcinoma in breast,colon adenocarcinoma,embryonal rhabdomyosarcoma,endometrioid carcinoma,Ewing's sarcoma,formation of gallstone,function of eye,gastric adenocarcinoma,head and neck squamous cell cancer,hepatocellular carcinoma,infect…	heterozygous,homozygous,knockout,missense,silent,wild type	efficacy,not applicable	Uncategorized,Mouse,Human
			increased activity	affects	pancreatic cancer	wild type	efficacy	Human
MUCL1	2D	other	decreased activity,increased activity,unknown change in activity	affects	atopic dermatitis,breast cancer,lichen planus,malignant cutaneous melanoma cancer,psoriasis	missense,wild type	not applicable,prognosis	Human
			increased activity	affects	breast cancer	wild type	prognosis	Human
MYLK	2D	kinase	decreased activity,increased activity,unknown change in activity	affects,decreases,increases	adenocarcinoma in endometrium,antiviral response,apoptosis of epithelial cells,Asthma,cell proliferation of breast cancer cell lines,cellular infiltration by granulocytes,cellular infiltration by lymphocytes,chemotaxis of lymphocytes,chronic obstructive pulmonary disease,colon carcinoma,contractility of muscle,contraction of aortic tissue,contraction of cardiomyocytes,contraction of smooth muscle…	heterozygous,homozygous,knockout,missense,silent,unclassified mutation,wild type	not applicable,prognosis	Rat,Mouse,Uncategorized,Human
			increased activity	affects	Asthma	wild type	prognosis	Human
			increased activity	affects	chronic obstructive pulmonary disease	wild type	prognosis	Human
NAMPT	2D	cytokine	decreased activity,increased activity,unknown change in activity	affects,decreases,increases	activation of DNA endogenous promoter,active stage psoriasis,acute respiratory distress syndrome,adjuvant arthritis,anxiety,apoptosis of cardiomyocytes,apoptosis of macrophages,apoptosis of neutrophils,astrocytosis of dentate gyrus,astrocytosis of hippocampal CA1 region,atrophy of hippocampus,autophagy of Cytoplasm,biosynthesis of NAD+,bodily balance,breast cancer,cell death of embryonic cell lin…	heterozygous,homozygous,knockout,missense,silent,wild type	diagnosis,not applicable,prognosis	Rat,Mouse,Uncategorized,Human
			increased activity	affects	acute respiratory distress syndrome	wild type	prognosis	Human
			increased activity	affects	obesity	wild type	diagnosis	Human
NOTCH1	2D	transcription regulator	decreased activity,increased activity,unknown change in activity	affects,decreases,increases	abnormal morphology of anterior cardinal vein,abnormal morphology of bent neural tube,abnormal morphology of dorsal aorta,abnormal morphology of intersomitic blood vessel,abnormal morphology of myocardium,abnormal morphology of pericardium,abnormal morphology of rostral migratory stream,abnormal morphology of subventricular zone,abnormal morphology of vasculature,abnormal morphology of yolk sac,a…	dominant,frameshift,gain-of-function,heterozygous,homozygous,in-frame,knockout,loss of function,missense,nonsense,silent,unclassified mutation,wild type	diagnosis,efficacy,not applicable	Rat,Mouse,Uncategorized,Human
			increased activity	affects	thyroid cancer	wild type	efficacy	Human
NOTCH4	2D	transcription regulator	decreased activity,increased activity,unknown change in activity	affects,decreases,increases	abnormal morphology of anterior cardinal vein,abnormal morphology of dorsal aorta,abnormal morphology of intersomitic blood vessel,abnormal morphology of vasculature,abnormal morphology of yolk sac,adenocarcinoma in endometrium,advanced serous ovarian carcinoma,Alzheimer's disease,apoptosis of endothelial cells,apoptosis of leukemia cell lines,branching of endothelial cell lines,cell proliferatio…	gain-of-function,heterozygous,homozygous,in-frame,knockout,missense,silent,unclassified mutation,wild type	diagnosis,not applicable	Rat,Mouse,Uncategorized,Human
			increased activity	affects	Schizophrenia	wild type	diagnosis	Human
NPTX2	2D	other	decreased activity,increased activity,unknown change in activity	affects,decreases,increases	apoptosis,associative learning,colorectal cancer,discriminatory learning,dyskinesia,electrophysiology of eye,epileptic seizure,innervation of tissue,invasion of cells,malignant cutaneous melanoma cancer,migration of cells,oral squamous cell carcinoma,pancreatic cancer,preeclampsia,proliferation of cells,quantity of synapse	dominant,homozygous,knockout,loss of function,missense,silent,wild type	diagnosis,not applicable	Rat,Mouse,Uncategorized,Human
			increased activity	affects	pancreatic cancer	wild type	diagnosis	Human
NQO1	2D	enzyme	decreased activity,increased activity,unknown change in activity	affects,decreases,increases	abnormal activity of enzyme,abnormal morphology of liver,accumulation of abdominal adipose tissue,accumulation of NADPH,acute myeloid leukemia,adult de novo leukemia,Alzheimer's disease,apoptosis of bone marrow cells,apoptosis of breast cancer cell lines,apoptosis of granulocytes,apoptosis of keratinocyte cancer cell lines,apoptosis of leukemia cell lines,apoptosis of neurons,apoptosis of thymocy…	homozygous,knockout,missense,silent,unclassified mutation,wild type	diagnosis,not applicable,unspecified application	Rat,Mouse,Uncategorized,Human
			increased activity	affects	acute myeloid leukemia	wild type	diagnosis	Human
			increased activity	affects	Barrett's syndrome	wild type	diagnosis	Human
NRAS	2D	enzyme	decreased activity,increased activity,unknown change in activity	affects,decreases,increases	abnormal morphology of dilated heart,abnormal morphology of hepatocytes,abnormal morphology of lymph vessel,abnormal morphology of pericardium,abnormal morphology of tail,abnormal morphology of yolk sac,acral lentiginous melanoma cancer,acute myeloid leukemia associated with myelodysplastic syndrome,adenomatous goiter,adrenal cortex carcinoma,aldosterone producing adrenocortical adenoma,anaplasti…	dominant,frameshift,gain-of-function,heterozygous,homozygous,in-frame,knockout,loss of function,missense,silent,unclassified mutation,wild type	efficacy,not applicable,response to therapy	Rat,Mouse,Uncategorized,Human
			increased activity	affects	multiple myeloma	wild type	efficacy	Human
NRP1	2D	transmembrane receptor	decreased activity,increased activity,unknown change in activity	affects,decreases,increases	abnormal morphology of aortic arch,abnormal morphology of dorsal aorta,abnormal morphology of facial nerve,abnormal morphology of facial nucleus,abnormal morphology of first branchial arch artery,abnormal morphology of fourth pharyngeal arch artery,abnormal morphology of pulmonary artery,abnormal morphology of second branchial archy artery,abnormal morphology of sixth branchial arch artery,abnorm…	heterozygous,homozygous,in-frame,knockout,missense,nonsense,silent,unclassified mutation,wild type	diagnosis,efficacy,not applicable	Rat,Uncategorized,Mouse,Human
			increased activity	affects	chronic lymphocytic leukemia	wild type	efficacy	Human
NTRK2	2D	kinase	decreased activity,increased activity,unknown change in activity	affects,decreases,increases	abnormal morphology of barrel cortex,abnormal morphology of dendrites,abnormal morphology of eyelid,abnormal morphology of facial nucleus,abnormal morphology of geniculate ganglion,abnormal morphology of inferior ganglion of vagus nerve,abnormal morphology of lumbar 4 dorsal root ganglia,abnormal morphology of macula of utricle,abnormal morphology of neuroepithelium,abnormal morphology of optic n…	dominant,heterozygous,homozygous,knockout,loss of function,missense,nonsense,null mutation,silent,unclassified mutation,wild type	diagnosis,disease progression,not applicable,response to therapy	Rat,Mouse,Uncategorized,Human
			increased activity	affects	laryngeal cancer	wild type	response to therapy	Human
OSMR	2D	transmembrane receptor	decreased activity,increased activity,unknown change in activity	affects,decreases,increases	allergic contact dermatitis,atopic dermatitis,cecum adenocarcinoma,esophageal squamous cell cancer,familial lichen amyloidosis,hepatic steatosis,hepatocellular carcinoma,inflammation of epididymal fat,ingestion by mice,insulin resistance,malignant cutaneous melanoma cancer,mass of organism,migration of cells,morphology of oval cells,multiple myeloma,non-small cell lung cancer,obesity,proliferatio…	frameshift,heterozygous,homozygous,knockout,missense,silent,unclassified mutation,wild type	diagnosis,efficacy,not applicable,unspecified application	Rat,Mouse,Uncategorized,Human
			increased activity	affects	non-small cell lung cancer	wild type	efficacy	Human
PAH	2D	enzyme	decreased activity,increased activity,unknown change in activity	affects,decreases,increases	autism,brain astrocytoma,cirrhosis of liver,concentration of neutral amino acid,esophageal adenocarcinoma,learning,malignant cutaneous melanoma cancer,non-PKU mild hyperphenylalaninemia,Ovarian Cancer and Tumors,phenylketonuria,portal hypertension,progressive familial intrahepatic cholestasis type 1,quantity of L-phenylalanine,synthesis of amino acids	frameshift,heterozygous,homozygous,missense,silent,unclassified mutation,wild type	efficacy,not applicable	Mouse,Human
			increased activity	affects	phenylketonuria	wild type	efficacy	Human
PDCD1	2D	phosphatase	decreased activity,increased activity,unknown change in activity	affects,decreases,increases	abnormal morphology of dilated heart ventricle,abnormal morphology of enlarged heart,abnormal morphology of enlarged spleen,abnormal morphology of epithelial tissue,abnormal morphology of thin ventricular wall,abnormal quantity of cytokine,abnormal quantity of Immunoglobulin,activation of B lymphocytes,activation of T lymphocytes,acute liver failure,adaptive immune response,advanced ALK/EML4 fusi…	heterozygous,homozygous,knockout,loss of function,missense,null mutation,unclassified mutation,wild type	efficacy,not applicable	Mouse,Uncategorized,Human
PDGFRA	2D	kinase	decreased activity,increased activity,unknown change in activity	affects,decreases,increases	abdominal hernia,abnormal morphology of acromion,abnormal morphology of cervical vertebra,abnormal morphology of epidermis,abnormal morphology of frontal bone,abnormal morphology of myotome,abnormal morphology of nasal bone,abnormal morphology of neural tube,abnormal morphology of parietal bone,abnormal morphology of sternum,abnormal morphology of thoracic vertebra,abnormal morphology of ureter,a…	dominant,frameshift,gain-of-function,heterozygous,homozygous,in-frame,knockout,loss of function,missense,nonsense,silent,unclassified mutation,wild type	efficacy,not applicable,prognosis,unspecified application	Rat,Mouse,Uncategorized,Human
PEA15	2D	transporter	decreased activity,increased activity,unknown change in activity	affects,decreases,increases	abnormal morphology of astrocytes,apoptosis of breast cancer cell lines,apoptosis of carcinoma cell lines,apoptosis of cortical neurons,apoptosis of embryonic cell lines,apoptosis of epidermal cells,apoptosis of epithelial cell lines,apoptosis of kidney cell lines,apoptosis of male germ cells,arrest in endoreduplication of DNA,cell proliferation of T lymphocytes,cell survival,colony formation of …	homozygous,knockout,unclassified mutation,wild type	not applicable,prognosis	Rat,Uncategorized,Mouse,Human
			increased activity	affects	ovarian cancer	wild type	prognosis	Human
PECAM1	2D	other	decreased activity,increased activity,unknown change in activity	affects,decreases,increases	abnormal morphology of pulmonary alveolus,activation of blood platelets,activation of endothelial cells,activation of peripheral T lymphocyte,adhesion of eosinophils,adhesion of T lymphocytes,adhesion of vascular endothelial cells,aggregation of blood platelets,aggregation of fibroblast cell lines,alveologenesis of lung,anaphylaxis,apoptosis of colorectal cancer cell lines,apoptosis of endothelia…	heterozygous,homozygous,knockout,loss of function,null mutation,unclassified mutation,wild type	disease progression,efficacy,not applicable,prognosis	Rat,Uncategorized,Mouse,Human
			increased activity	affects	head and neck cancer	wild type	efficacy	Human
			increased activity	affects	melanoma	wild type	disease progression	Human
			increased activity	affects	breast cancer	wild type	efficacy	Human
			increased activity	affects	colorectal cancer	wild type	efficacy	Human
			increased activity	affects	colorectal cancer	wild type	prognosis	Human
PF4	2D	cytokine	decreased activity,increased activity,unknown change in activity	affects,decreases,increases	activation of blood platelets,activation of DNA endogenous promoter,activation of neutrophils,adenocarcinoma in endometrium,adhesion of neutrophils,adhesion of vascular endothelial cells,alcoholic hepatitis,angiogenesis of capillary vessel,apoptosis of CD34+ cells,apoptosis of monocytes,area of blood vessel wall,arthrogryposis, renal dysfunction, cholestasis,assembly of protein-protein complex,bi…	heterozygous,homozygous,knockout,missense,silent,unclassified mutation,wild type	diagnosis,not applicable	Rat,Mouse,Uncategorized,Human
			increased activity	affects	coronary artery disease	wild type	diagnosis	Human
PGC	2D	peptidase	increased activity,unknown change in activity	affects,increases	adenocarcinoma,carcinoma in breast,gastric cancer,head and neck squamous cell cancer,malignant cutaneous melanoma cancer,malignant neoplasm of large intestine,pancreatic tumor,release of reactive oxygen species,squamous cell skin cancer,stage 1 metastatic non-small-cell lung carcinoma	heterozygous,missense,silent,wild type	diagnosis,not applicable	Uncategorized,Human
			increased activity	affects	gastric cancer	wild type	diagnosis	Human
PGF	2D	growth factor	decreased activity,increased activity,unknown change in activity	affects,decreases,increases	abnormal morphology of adipose tissue,accumulation of cartilage tissue,adenocarcinoma,angiogenesis of capillary vessel,angiogenesis of granulation tissue,angiogenesis of heart,angiogenesis of limb,angiogenesis of malignant tumor,apoptosis,ascites,atherosclerotic lesion,binding of endothelial cells,birthweight,brain metastasis,branching of metanephric bud,chemotaxis of leukemia cell lines,chemotax…	heterozygous,homozygous,knockout,missense,silent,wild type	diagnosis,disease progression,efficacy,not applicable,prognosis	Rat,Mouse,Uncategorized,Human
			increased activity	affects	non-small cell lung cancer	wild type	diagnosis	Human
			increased activity	affects	myocardial necrosis	wild type	diagnosis	Human
			increased activity	affects	sickle cell anemia	wild type	disease progression	Human
			increased activity	affects	atherosclerotic lesion	wild type	diagnosis	Human
			increased activity	affects	renal cancer	wild type	efficacy	Human
PHB	2D	transcription regulator	decreased activity,increased activity,unknown change in activity	affects,decreases,increases	activation of DNA endogenous promoter,aggregation of blood platelets,apoptosis of breast cancer cell lines,apoptosis of cardiomyocytes,apoptosis of granulosa cells,apoptosis of keratinocyte cancer cell lines,binding of chromatin,binding of DNA endogenous promoter,carbonylation of protein,carcinoma in breast,cell cycle progression of prostate cancer cell lines,cell viability of neurons,cervical tu…	homozygous,knockout,unclassified mutation,wild type	diagnosis,not applicable	Rat,Mouse,Uncategorized,Human
			increased activity	affects	gastric cancer	wild type	diagnosis	Human
PITPNA	2D	transporter	decreased activity,increased activity,unknown change in activity	affects,decreases,increases	abnormal absorption of vitamin,abnormal morphology of abdominal fat pad,abnormal morphology of anterior horn of the spinal cord,abnormal morphology of brainstem,abnormal morphology of enterocytes,abnormal morphology of hepatocytes,abnormal morphology of inguinal fat pad,abnormal morphology of intestinal epithelium,abnormal morphology of islet cells,abnormal morphology of Purkinje cells,abnormal m…	heterozygous,homozygous,knockout,silent,unclassified mutation,wild type	diagnosis,not applicable	Rat,Mouse,Uncategorized,Human
			increased activity	affects	cervical cancer	wild type	diagnosis	Human
PLA2R1	2D	transmembrane receptor	decreased activity,increased activity,unknown change in activity	affects,decreases,increases	adenocarcinoma in endometrium,cellular infiltration of inflammatory leukocytes,colon adenocarcinoma,diabetic nephropathy,ductal pancreatic carcinoma,endometrioid carcinoma,endotoxin shock response,head and neck squamous cell cancer,hepatocellular carcinoma,idiopathic membranous nephropathy,invasion of fibroblast cell lines,malignant cutaneous melanoma cancer,organismal death,quantity of cysteinyl…	frameshift,heterozygous,homozygous,knockout,missense,silent,unclassified mutation,wild type	diagnosis,not applicable	Mouse,Uncategorized,Human
			increased activity	affects	thyroid cancer	wild type	diagnosis	Human
PLAT	2D	peptidase	decreased activity,increased activity,unknown change in activity	affects,decreases,increases	abnormal morphology of external ear,abnormal morphology of eyelid,abnormal quantity of cytokine,abscess,accumulation of blood platelets,activation of blood platelets,activation of microglia,activation of plasma,active avoidance response,acute myocardial infarction,acute pulmonary embolism,acute stroke,adenocarcinoma in endometrium,aggregation of blood platelets,airway hyperresponsiveness,Alzheime…	heterozygous,homozygous,knockout,loss of function,missense,null mutation,silent,unclassified mutation,wild type	diagnosis,efficacy,not applicable,prognosis,unspecified application	Rat,Mouse,Uncategorized,Human
			increased activity	affects	atrial fibrillation	wild type	efficacy	Human
			increased activity	affects	obstructive sleep apnea	wild type	diagnosis	Human
			increased activity	affects	bladder cancer	wild type	prognosis	Human
			increased activity	affects	Hypertension	wild type	efficacy	Human
PON1	2D	phosphatase	decreased activity,increased activity,unknown change in activity	affects,decreases,increases	abnormal activity of enzyme,accumulation of lipid peroxide,accumulation of phospholipid,activation of 1-palmitoyl-2-arachidonyl-sn-glycero-3-phosphorylcholine,activation of 1-palmitoyl-2-glutaroyl-sn-glycero-3-phosphorylcholine,acute myocardial infarction,adenocarcinoma in endometrium,Alzheimer's disease,area of atherosclerotic lesion,atherogenesis,body mass index,cell death of macrophages,circul…	heterozygous,homozygous,knockout,missense,unclassified mutation,wild type	efficacy,not applicable,unspecified application	Rat,Mouse,Uncategorized,Human
			increased activity	affects	dyslipidemia	wild type	efficacy	Human
PRDX3	2D	enzyme	decreased activity,increased activity	affects,decreases,increases	apoptosis of embryonic cell lines,apoptosis of epithelial cell lines,apoptosis of kidney cell lines,apoptosis of muscle cells,apoptosis of neurons,cell transformation,differentiation of leukemia cell lines,differentiation of myeloid cells,dilation of left ventricle,end diastolic pressure of left ventricle,Fanconi anemia group I,Fanconi anemia group J,Fanconi's anemia, group A,Fanconi's anemia, gr…	wild type	diagnosis,not applicable	Rat,Mouse,Uncategorized,Human
			increased activity	affects	liver cancer	wild type	diagnosis	Human
PROC	2D	peptidase	decreased activity,increased activity,unknown change in activity	affects,decreases,increases	abnormal circulation of lymphatic fluid,abnormal morphology of dorsal aorta,abnormal morphology of enlarged heart,abnormal morphology of enlarged lymph node,abnormal morphology of interalveolar septa,abnormal morphology of liver,abnormal morphology of lymph node cortex,abnormal morphology of neutrophils,abnormal morphology of pulmonary alveolus,abnormal morphology of trachea,accumulation of throm…	heterozygous,homozygous,knockout,loss of function,missense,null mutation,silent,unclassified mutation,wild type	diagnosis,efficacy,not applicable	Rat,Mouse,Uncategorized,Human
			increased activity	affects	coronary artery disease	wild type	diagnosis	Human
			increased activity	affects	infarction of cerebrum	wild type	diagnosis	Human
PROS1	2D	other	decreased activity,increased activity,unknown change in activity	affects,decreases,increases	abnormal metabolism,abnormal morphology of blood vessel,abnormal morphology of cerebral neocortex,abnormal morphology of cerebral ventricles,abnormal morphology of vasculature,abnormal morphology of vitelline vessel,activation of macrophages,adenocarcinoma in endometrium,Alzheimer's disease,autosomal dominant thrombophilia due to protein S deficiency,autosomal recessive thrombophilia due to prote…	heterozygous,homozygous,knockout,missense,silent,unclassified mutation,wild type	diagnosis,not applicable	Rat,Mouse,Uncategorized,Human
			increased activity	affects	infarction of cerebrum	wild type	diagnosis	Human
PSMD4	2D	other	decreased activity,increased activity,unknown change in activity	affects,decreases,increases	adenocarcinoma,adhesion of leukemia cell lines,breast cancer,cell proliferation of colorectal cancer cell lines,gastrulation,infection by HIV-1,liver cancer,malignant neoplasm of large intestine,organismal death,phagocytosis of leukemia cell lines,productive infection of cervical cancer cell lines,prostate cancer,transactivation of RNA	heterozygous,homozygous,knockout,missense,wild type	diagnosis,disease progression,not applicable	Mouse,Human
			increased activity	affects	liver cancer	wild type	diagnosis	Human
			increased activity	affects	prostate cancer	wild type	diagnosis	Human
			increased activity	affects	liver cancer	wild type	disease progression	Human
PSMF1	2D	other	increased activity,unknown change in activity	affects	acute myeloid leukemia,catabolism of protein,pancreatic cancer,proliferation of cells	silent,wild type	diagnosis,not applicable	Human
			increased activity	affects	pancreatic cancer	wild type	diagnosis	Human
PSPH	2D	phosphatase	decreased activity,increased activity,unknown change in activity	affects,increases	brain astrocytoma,deficiency of phosphoserine phosphatase,degranulation of leukocyte cell lines,dephosphorylation of protein,gastric cancer,head and neck squamous cell cancer,hepatocellular carcinoma,metabolism of L-serine	heterozygous,missense,unclassified mutation,wild type	diagnosis,not applicable	Mouse,Human
			increased activity	affects	gastric cancer	wild type	diagnosis	Human
PTK6	2D	kinase	decreased activity,increased activity,unknown change in activity	affects,decreases,increases	abnormal morphology of ileum,abnormal morphology of jejunum,apoptosis of breast cancer cell lines,autophosphorylation of protein,cell proliferation of breast cancer cell lines,colon tumor,colony formation of prostate cancer cell lines,growth of organism,length of intestinal villus,metastasis,migration of cells,non-small cell lung cancer,ovarian cancer,phosphorylation of protein fragment,progressi…	homozygous,knockout,unclassified mutation,wild type	not applicable,prognosis	Rat,Uncategorized,Mouse,Human
			increased activity	affects	ovarian cancer	wild type	prognosis	Human
PYCARD	2D	transcription regulator	decreased activity,increased activity,unknown change in activity	affects,decreases,increases	abnormal homeostasis of gut flora,abnormal morphology of crypt of lieberkuhn,abnormal morphology of enlarged Peyer's patches,activation of caspase,activation of T lymphocytes,acute colitis,antiviral response,apoptosis of bone cancer cell lines,apoptosis of colorectal cancer cell lines,apoptosis of embryonic cell lines,apoptosis of epithelial cell lines,apoptosis of fibroblasts,apoptosis of kidney…	homozygous,knockout,nonsense,wild type	diagnosis,not applicable	Rat,Mouse,Uncategorized,Human
			increased activity	affects	brain cancer	wild type	diagnosis	Human
RAP2A	2D	enzyme	decreased activity,increased activity,unknown change in activity	affects,decreases,increases	adhesion of B lymphocytes,adhesion of leukocyte cell lines,cell spreading,formation of microvilli,length of dendritic spines,long term depression of synapse,migration of B lymphocytes,migration of colorectal cancer cell lines,migration of fibroblasts,migration of leukocyte cell lines,morphogenesis of dendrites,phosphorylation of protein,protein kinase cascade,quantity of dendritic spines,recruitm…	gain-of-function,wild type	diagnosis,not applicable	Uncategorized,Mouse,Human
			increased activity	affects	thyroid cancer	wild type	diagnosis	Human
RARRES1	2D	other	decreased activity,increased activity,unknown change in activity	affects,decreases	endometriosis,migration of prostate cancer cell lines,prostate cancer,psoriasis,thyroid gland tumor	silent,wild type	diagnosis,not applicable	Human
			increased activity	affects	prostate cancer	wild type	diagnosis	Human
RELA	2D	transcription regulator	decreased activity,increased activity,unknown change in activity	affects,decreases,increases	abnormal cell cycle,abnormal morphology of basal layer of epidermis,abnormal morphology of colon,abnormal morphology of germinal center,abnormal morphology of hepatocytes,abnormal morphology of keratinocytes,abnormal morphology of thymus gland,abnormal morphology of trigeminal nerve,accumulation of reactive oxygen species,activation of DNA endogenous promoter,activation of lymphocytes,activation-…	dominant,gain-of-function,heterozygous,homozygous,knockout,loss of function,missense,nonsense,null mutation,unclassified mutation,wild type	diagnosis,efficacy,not applicable	Rat,Mouse,Uncategorized,Human
			increased activity	affects	breast cancer	wild type	efficacy	Human
			increased activity	affects	melanoma	wild type	efficacy	Human
RPL9	2D	other	decreased activity,increased activity	affects	cholangiocarcinoma,intermediate disease stage peripheral arterial disease,lung cancer,uterine leiomyoma	wild type	diagnosis,not applicable	Human
			increased activity	affects	lung cancer	wild type	diagnosis	Human
RPS4X	2D	other	decreased activity,increased activity,unknown change in activity	affects,increases	acute myeloid leukemia,adenocarcinoma,development of multicellular organism,liver cancer,malignant neoplasm of large intestine,myelodysplastic syndrome,Parkinson's disease,proliferation of mammary tumor cells,translation of mRNA,translation of protein	homozygous,missense,wild type	diagnosis,not applicable	Human
			increased activity	affects	liver cancer	wild type	diagnosis	Human
RPS6	2D	other	decreased activity,increased activity	affects,decreases,increases	acinar-cell carcinoma,activation-induced cell death of T lymphocytes,arrest in G1 phase of carcinoma cell lines,arrest in G1 phase of lung cancer cell lines,arrest in G2/M phase transition of carcinoma cell lines,arrest in G2/M phase transition of lung cancer cell lines,checkpoint control,development of red blood cells,differentiation of T lymphocytes,elongation of protein,formation of placenta,G…	heterozygous,knockout,wild type	efficacy,not applicable,response to therapy	Rat,Uncategorized,Mouse,Human
			increased activity	affects	multiple myeloma	wild type	efficacy	Human
			increased activity	affects	sarcoma	wild type	response to therapy	Human
RTN4	2D	other	decreased activity,increased activity,unknown change in activity	affects,decreases,increases	abnormal regeneration by central nervous system,amyotrophic lateral sclerosis,angiogenesis,apoptosis of cancer cells,apoptosis of fibroblast cell lines,apoptosis of tumor cell lines,atherosclerosis,branching of axons,branching of peripheral nerve,cecum adenocarcinoma,cell spreading of fibroblast cell lines,chemotaxis of gonadal cell lines,collapse of growth cone,density of dendritic spines,develo…	frameshift,heterozygous,homozygous,knockout,missense,nonsense,silent,unclassified mutation,wild type	diagnosis,not applicable	Rat,Mouse,Uncategorized,Human
			increased activity	affects	amyotrophic lateral sclerosis	wild type	diagnosis	Human
S100A4	2D	other	decreased activity,increased activity,unknown change in activity	affects,decreases,increases	amyotrophic lateral sclerosis,apoptosis of carcinoma cell lines,apoptosis of lung cancer cell lines,apoptosis of pancreatic cancer cell lines,area of cortical bone,arrest in cell cycle progression of carcinoma cell lines,arrest in cell cycle progression of lung cancer cell lines,arrest in cell cycle progression of pancreatic cancer cell lines,breast adenocarcinoma,carcinoma in lung,cell movement …	homozygous,knockout,unclassified mutation,wild type	disease progression,not applicable	Rat,Mouse,Uncategorized,Human
			increased activity	affects	endometrial cancer	wild type	disease progression	Human
S100P	2D	other	increased activity	affects,decreases,increases	active stage psoriasis,adhesion of cervical cancer cell lines,cell death of fibroblast cell lines,cell viability of fibroblast cell lines,disorganization of actin cytoskeleton,invasion of cancer cells,invasion of pancreatic cancer cell lines,ischemic stroke,migration of cervical cancer cell lines,migration of endothelial cells,migration of non-small-cell lung cancer cells,non-small cell lung canc…	wild type	diagnosis,not applicable,unspecified application	Uncategorized,Mouse,Human
			increased activity	affects	oral cancer	wild type	diagnosis	Human
			increased activity	affects	pancreatic cancer	wild type	diagnosis	Human
SDC1	2D	enzyme	decreased activity,increased activity,unknown change in activity	affects,decreases,increases	adhesion of carcinoma cell lines,adhesion of lung cancer cell lines,adhesion of lymphoma cell lines,adhesion of muscle cell lines,adhesion of tumor cells,apoptosis of breast cancer cell lines,apoptosis of myeloma cell lines,Bacterial Infections,binding of gonadal cell lines,cell spreading of fibroblast cell lines,cell spreading of kidney cell lines,cell spreading of muscle cell lines,cell viabili…	homozygous,knockout,missense,unclassified mutation,wild type	efficacy,not applicable	Rat,Uncategorized,Mouse,Human
			increased activity	affects	multiple myeloma	wild type	efficacy	Human
SELL	2D	transmembrane receptor	decreased activity,increased activity,unknown change in activity	affects,decreases,increases	abnormal morphology of B-cell follicle,abnormal morphology of cervical lymph node,abnormal morphology of enlarged lymph node,abnormal morphology of enlarged spleen,abnormal morphology of lung,abnormal morphology of small popliteal lymph node,abnormal morphology of vasculature,abnormal quantity of regulatory T lymphocytes,abnormal splenic cell ratio,accumulation of eosinophils,accumulation of natu…	frameshift,heterozygous,homozygous,knockout,silent,unclassified mutation,wild type	efficacy,not applicable	Rat,Mouse,Uncategorized,Human
			increased activity	affects	Asthma	wild type	efficacy	Human
SELP	2D	transmembrane receptor	decreased activity,increased activity,unknown change in activity	affects,decreases,increases	abnormal morphology of B-cell follicle,abnormal morphology of cervical lymph node,abnormal morphology of enlarged lymph node,abnormal morphology of germinal center,abnormal morphology of lung,abnormal morphology of myeloid progenitor cells,abnormal morphology of secondary lymphoid follicle,abnormal morphology of spleen,abnormal morphology of vascular endothelial cells,abnormal morphology of vascu…	heterozygous,homozygous,knockout,loss of function,missense,null mutation,silent,unclassified mutation,wild type	efficacy,not applicable,unspecified application	Rat,Mouse,Uncategorized,Human
			increased activity	affects	sickle cell anemia	wild type	efficacy	Human
			increased activity	affects	non-insulin-dependent diabetes mellitus	wild type	efficacy	Human
SEP15	2D	enzyme	decreased activity,increased activity,unknown change in activity	affects	adenocarcinoma,colorectal cancer,condensation of chromatin,folding of protein,Parkinson's disease	heterozygous,silent,wild type	efficacy,not applicable	Rat,Mouse,Human
			increased activity	affects	colorectal cancer	wild type	efficacy	Human
SEP9	2D	enzyme	decreased activity,increased activity,unknown change in activity	affects,decreases,increases	accumulation of cells,adenocarcinoma in endometrium,aneuploidization of breast cell lines,angiogenesis of tumor,arrest in cytokinesis,breast cancer,bundling of microtubules,cell movement of breast cell lines,cell proliferation of breast cancer cell lines,cell proliferation of breast cell lines,cell viability of breast cancer cell lines,cell viability of colorectal cancer cell lines,colorectal can…	heterozygous,missense,silent,unclassified mutation,wild type	diagnosis,not applicable	Rat,Uncategorized,Mouse,Human
	2D		increased activity	affects	colorectal cancer	wild type	diagnosis	Human
SERPINB5	2D	other	decreased activity,increased activity,unknown change in activity	affects,decreases,increases	abnormal morphology of embryoblast,abnormal morphology of visceral endoderm,adhesion of breast cancer cell lines,adhesion of breast cell lines,adhesion of corneal stroma cells,adhesion of endodermal cells,adhesion of fibroblasts,adhesion of vascular endothelial cells,angiogenesis of tumor,apoptosis of breast cancer cell lines,apoptosis of epithelial cells,apoptosis of melanoma cell lines,apoptosi…	heterozygous,homozygous,knockout,missense,nonsense,silent,unclassified mutation,wild type	disease progression,efficacy,not applicable	Mouse,Uncategorized,Human
			increased activity	affects	prostatic carcinoma	wild type	efficacy	Human
SET	2D	phosphatase	decreased activity,increased activity,unknown change in activity	affects,decreases,increases	Alzheimer's disease,apoptosis of neurons,binding of KlF5 binding site,cell proliferation of carcinoma cell lines,cell survival,colon cancer,condensation of cells,depletion of pro-B lymphocytes,disassembly of nucleosomes,DNA replication,expansion of hematopoietic progenitor cells,growth of tumor,head and neck cancer,hyperplasia of mucosa cells,invasion of tissue,killing of tumor cells,mobilization…	nonsense,unclassified mutation,wild type	not applicable,prognosis	Rat,Mouse,Uncategorized,Human
			increased activity	affects	head and neck cancer	wild type	prognosis	Human
SFRP1	2D	transmembrane receptor	decreased activity,increased activity,unknown change in activity	affects,decreases,increases	abnormal morphology of bone,abnormal morphology of iris,abnormal morphology of limb,activation of neutrophils,adenocarcinoma in endometrium,adhesion of spermatids,apoptosis of breast cancer cell lines,apoptosis of carcinoma cell lines,apoptosis of dermal fibroblasts,apoptosis of epithelial cell lines,apoptosis of kidney cancer cell lines,apoptosis of kidney cells,apoptosis of osteoblasts,apoptosi…	homozygous,in-frame,knockout,silent,wild type	diagnosis,not applicable,prognosis	Rat,Uncategorized,Mouse,Human
			increased activity	affects	lung tumor	wild type	diagnosis	Human
			increased activity	affects	liver cancer	wild type	diagnosis	Human
			increased activity	affects	breast cancer	wild type	prognosis	Human
			increased activity	affects	prostate cancer	wild type	diagnosis	Human
SFTPD	2D	other	decreased activity,increased activity,unknown change in activity	affects,decreases,increases	abnormal composition of pulmonary surfactant,abnormal lung capacity,abnormal morphology of alveolar macrophages,abnormal morphology of epithelial tissue,abnormal morphology of interalveolar septa,abnormal morphology of pulmonary elastic fiber,abnormal quantity of chemokine,abnormal quantity of phospholipid,abnormal secretion of pulmonary surfactant,accumulation of DNA,accumulation of phospholipid…	homozygous,knockout,missense,nonsense,unclassified mutation,wild type	efficacy,not applicable	Rat,Mouse,Uncategorized,Human
			increased activity	affects	Cystic Fibrosis	wild type	efficacy	Human
SHBG	2D	other	decreased activity,increased activity,unknown change in activity	affects,decreases,increases	accumulation of primary spermatocytes,acromegaly,adenocarcinoma in endometrium,amenorrhea,apoptosis of spermatocytes,breast cancer,cell proliferation of breast cancer cell lines,concentration of beta-estradiol,diabetes mellitus,endometrioid carcinoma,growth of primary spermatocytes,hyperinsulinism,impotence,localization of cells,metastasis of 4TO7 cells,morphology of cells,obesity,oligomenorrhea,…	heterozygous,missense,unclassified mutation,wild type	efficacy,not applicable	Rat,Mouse,Uncategorized,Human
			increased activity	affects	polycystic ovary syndrome	wild type	efficacy	Human
			increased activity	affects	prostatic carcinoma	wild type	efficacy	Human
			increased activity	affects	breast cancer	wild type	efficacy	Human
SIGLEC1	2D	other	decreased activity,increased activity,unknown change in activity	affects,decreases,increases	abnormal quantity of lymphocytes,adenocarcinoma in endometrium,Bacterial Infections,carcinoma in pancreas,cell proliferation of T lymphocytes,colon adenocarcinoma,communication of cells,distribution of exosomes,endometrioid carcinoma,experimental autoimmune uveoretinitis,graft-vs-leukemia effect,head and neck cancer,hepatocellular carcinoma,infection by HIV-1,infection of CD4+ T-lymphocytes,infec…	heterozygous,homozygous,knockout,missense,silent,unclassified mutation,wild type	diagnosis,not applicable	Mouse,Uncategorized,Human
			increased activity	affects	prostate cancer	wild type	diagnosis	Human
			increased activity	affects	head and neck cancer	wild type	diagnosis	Human
			increased activity	affects	renal cancer	wild type	diagnosis	Human
SLIT2	2D	other	decreased activity,increased activity,unknown change in activity	affects,decreases,increases	abnormal morphology of foregut,abnormal morphology of lactiferous duct,abnormal morphology of metanephric bud,abnormal morphology of nephrogenic zone,abnormal morphology of ureter,adhesion of blood platelets,adhesion of lung cancer cell lines,adhesion of mammary tumor cells,advanced serous ovarian carcinoma,aggregation of myoepithelial cells,angiogenesis of eye,apoptosis,brain astrocytoma,brain c…	dominant,frameshift,heterozygous,homozygous,knockout,loss of function,missense,silent,unclassified mutation,wild type	diagnosis,not applicable	Rat,Uncategorized,Mouse,Human
			increased activity	affects	brain cancer	wild type	diagnosis	Human
SMO	2D	G-protein coupled receptor	decreased activity,increased activity,unknown change in activity	affects,decreases,increases	abnormal morphology of first branchial arch,abnormal morphology of head,abnormal morphology of neural plate,abnormal morphology of pericardium,abnormal morphology of vitelline vessel,abnormal turning of embryo,activation of astrocytes,activation of DNA endogenous promoter,aggregation of melanosomes,ameloblastoma,apoptosis of fibroblasts,apoptosis of lymphoma cell lines,apoptosis of mesenchymal ce…	frameshift,gain-of-function,heterozygous,homozygous,knockout,loss of function,missense,nonsense,silent,unclassified mutation,wild type	not applicable,response to therapy	Rat,Mouse,Uncategorized,Human
			increased activity	affects	pancreatic cancer	wild type	response to therapy	Human
SOD2	2D	enzyme	decreased activity,increased activity,unknown change in activity	affects,decreases,increases	abnormal blood gas saturation,abnormal morphology of brainstem,abnormal morphology of cardiomyocytes,abnormal morphology of cerebellum,abnormal morphology of dilated left ventricle,abnormal morphology of dilated right ventricle,abnormal morphology of enlarged heart,abnormal morphology of frontal cortex,abnormal morphology of hepatocytes,abnormal morphology of hippocampus,abnormal morphology of me…	heterozygous,homozygous,knockout,unclassified mutation,wild type	diagnosis,not applicable,unspecified application	Rat,Mouse,Uncategorized,Human
			increased activity	affects	steatohepatitis	wild type	diagnosis	Human
			increased activity	affects	Barrett's syndrome	wild type	diagnosis	Human
SPARC	2D	other	decreased activity,increased activity,unknown change in activity	affects,decreases,increases	abnormal function of skeleton,abnormal morphology of lens capsule,abnormal morphology of lens epithelium,abnormal morphology of lens fiber cells,abnormal morphology of osteoblasts,abnormal morphology of osteoclasts,abnormal morphology of skeleton,abnormal morphology of trabecular bone,aggregation of collagen fibrils,Alzheimer's disease,amyotrophic lateral sclerosis,aneurysm,apoptosis of colorecta…	homozygous,knockout,missense,wild type	disease progression,efficacy,not applicable	Rat,Mouse,Uncategorized,Human
			increased activity	affects	non-small cell lung cancer	wild type	efficacy	Human
			increased activity	affects	breast cancer	wild type	efficacy	Human
			increased activity	affects	melanoma	wild type	efficacy	Human
			increased activity	affects	liver cancer	wild type	disease progression	Human
SPINT2	2D	other	decreased activity,increased activity,unknown change in activity	affects,decreases,increases	apoptosis,cell-cell adhesion,clear cell ovarian cancer,closure of neural tube,coagulation of plasma,endometrioid carcinoma,malignant cutaneous melanoma cancer,malignant neoplasm of large intestine,mucinous ovarian cancer,organismal death,proliferation of airway epithelial cells,quantity of Ca2+,serous ovarian carcinoma,syndromic congenital secretory sodium diarrhea type 3,uterine serous papillary…	heterozygous,homozygous,knockout,missense,nonsense,unclassified mutation,wild type	diagnosis,not applicable	Mouse,Uncategorized,Human
SPOCK2	2D	other	increased activity,unknown change in activity	affects,decreases	esophageal adenocarcinoma,head and neck squamous cell cancer,malignant neoplasm of large intestine,organization of extracellular matrix,outgrowth of neurites,prostate cancer,uterine serous papillary cancer	heterozygous,missense,wild type	diagnosis,not applicable	Mouse,Human
			increased activity	affects	prostate cancer	wild type	diagnosis	Human
SPON2	2D	other	decreased activity,increased activity,unknown change in activity	affects,decreases,increases	abnormal quantity of INTERLEUKIN,abnormal quantity of TNF,activation of alveolar macrophages,activation of bone marrow-derived macrophages,adhesion of eosinophils,airway hyperresponsiveness,allergic asthma,antibacterial response,antifungal response,clearance of Haemophilus influenzae,clearance of Influenza virus,colon adenocarcinoma,gastric cancer,guidance of axons,hemangioma,infection of mammali…	homozygous,knockout,missense,silent,wild type	diagnosis,not applicable	Mouse,Uncategorized,Human
			increased activity	affects	gastric cancer	wild type	diagnosis	Human
STAB2	2D	transmembrane receptor	decreased activity,increased activity,unknown change in activity	affects,decreases,increases	adenocarcinoma in endometrium,albuminuria,antibacterial response,binding of hyaluronic acid,catabolism of hyaluronic acid,cecum adenocarcinoma,coagulation of blood,congestion of vasculature,congestive heart failure,dilated cardiomyopathy,endocytosis by embryonic cell lines,endocytosis by epithelial cell lines,endocytosis by kidney cell lines,endocytosis of heparin,endocytosis of hyaluronic acid,e…	heterozygous,homozygous,knockout,missense,nonsense,silent,unclassified mutation,wild type	diagnosis,not applicable	Rat,Mouse,Uncategorized,Human
			increased activity	affects	pancreatic cancer	wild type	diagnosis	Human
STAT1	2D	transcription regulator	decreased activity,increased activity,unknown change in activity	affects,decreases,increases	abnormal cell cycle,abnormal morphology of cornea,abnormal morphology of intestine,abnormal morphology of myeloid progenitor cells,abnormal morphology of tibia,accumulation of plasmacytoid dendritic cells,activation of caspase,activation of DNA endogenous promoter,activation of hepatic stellate cells,activation of hepatitis B virus,activation of macrophages,activation of natural killer T lymphocy…	dominant,gain-of-function,homozygous,knockout,loss of function,missense,nonsense,null mutation,unclassified mutation,wild type	diagnosis,efficacy,not applicable,prognosis,response to therapy	Rat,Mouse,Uncategorized,Human
			increased activity	affects	HIV infection	wild type	efficacy	Human
			increased activity	affects	head and neck cancer	wild type	efficacy	Human
			increased activity	affects	non-small cell lung cancer	wild type	diagnosis	Human
			increased activity	affects	rheumatoid arthritis	wild type	response to therapy	Human
			increased activity	affects	head and neck cancer	wild type	prognosis	Human
STC1	2D	kinase	decreased activity,increased activity,unknown change in activity	affects,decreases,increases	abnormal morphology of testis,activation of osteoclasts,adenocarcinoma in endometrium,blood pressure,cell viability of brain cancer cell lines,cell viability of lung cancer cells,cellular infiltration by macrophages,density of trabecula,differentiation of calvarial cells,differentiation of chondrocytes,electron transport of submitochondrial particles,endometrioid carcinoma,endometriosis,excretion…	heterozygous,homozygous,knockout,missense,silent,wild type	diagnosis,not applicable	Rat,Mouse,Uncategorized,Human
			increased activity	affects	ovarian cancer	wild type	diagnosis	Human
STK11	2D	kinase	decreased activity,increased activity,unknown change in activity	affects,decreases,increases	abnormal cell cycle,abnormal function of digestive system,abnormal morphology of distended abdomen,abnormal morphology of dorsal aorta,abnormal morphology of enlarged spleen,abnormal morphology of enlarged stomach,abnormal morphology of first branchial arch,abnormal morphology of head mesenchyme,abnormal morphology of hepatocytes,abnormal morphology of intestine,abnormal morphology of notochord,a…	dominant,frameshift,heterozygous,homozygous,in-frame,knockout,loss of function,missense,nonsense,null mutation,silent,unclassified mutation,wild type	diagnosis,not applicable	Rat,Uncategorized,Mouse,Human
SULT1A1	2D	enzyme	decreased activity,increased activity,unknown change in activity	affects,increases	acute myeloid leukemia,alveolar rhabdomyosarcoma,embryonal rhabdomyosarcoma,endometrial cancer,gastric adenocarcinoma,hemangioblastoma,malignant cutaneous melanoma cancer,metabolism of estrogen,metabolism of xenobiotic,non-small cell lung cancer,progressive familial intrahepatic cholestasis type 1,renal clear cell adenocarcinoma,sulfation of 2-hydroxyestradiol,sulfation of beta-estradiol,sulfatio…	missense,silent,unclassified mutation,wild type	diagnosis,not applicable	Uncategorized,Human
			increased activity	affects	non-small cell lung cancer	wild type	diagnosis	Human
SYK	2D	kinase	decreased activity,increased activity,unknown change in activity	affects,decreases,increases	abnormal morphology of blood vessel,abnormal morphology of dilated vasculature,abnormal morphology of endothelial tissue,abnormal morphology of footpad,abnormal morphology of late pro-B lymphocyte,abnormal morphology of lung,abnormal morphology of lymph vessel,abnormal quantity of lymphocytes,accumulation of lipid,activation of B lymphocytes,activation of blood platelets,activation of JUN kinase,…	dominant,frameshift,gain-of-function,heterozygous,homozygous,knockout,loss of function,missense,nonsense,null mutation,silent,unclassified mutation,wild type	not applicable,response to therapy	Rat,Mouse,Uncategorized,Human
			increased activity	affects	chronic lymphocytic leukemia	wild type	response to therapy	Human
TCN1	2D	transporter	decreased activity,increased activity,unknown change in activity	affects,increases	anaplastic thyroid carcinoma,chronic psoriasis,cobalamin deficiency,colorectal adenoma,diffuse large B-cell lymphoma,glioblastoma cancer,hepatocellular carcinoma,lobular breast cancer,malignant neoplasm of large intestine,melanoma,non small cell lung adenocarcinoma,papillary serous cystadenocarcinoma,plaque psoriasis,prostatic adenocarcinoma,renal clear cell adenocarcinoma,severe acute respirator…	heterozygous,missense,silent,wild type	diagnosis,not applicable	Uncategorized,Human
			increased activity	affects	cobalamin deficiency	wild type	diagnosis	Human
TG	2D	other	decreased activity,increased activity,unknown change in activity	affects,decreases,increases	activation of antigen presenting cells,activation of lymph node cells,activation of T-cell hybrid cells,adenocarcinoma in endometrium,adenomatous goiter,alveolar rhabdomyosarcoma,antibody response,benign cold thyroid nodule,binding of plasma membrane,carcinoma in pancreas,cecum adenocarcinoma,celiac disease,cell proliferation of T lymphocytes,cellular infiltration by hematopoietic cells,cellular …	frameshift,heterozygous,homozygous,in-frame,missense,nonsense,silent,unclassified mutation,wild type	diagnosis,not applicable,unspecified application	Rat,Mouse,Uncategorized,Human
TIMP1	2D	cytokine	decreased activity,increased activity,unknown change in activity	affects,decreases,increases	abdominal aortic aneurysm,accumulation of lipid,accumulation of macrophages,Acne,activation of atherosclerotic lesion,activation of hepatic stellate cells,activation-induced cell death of lymphocytes,acute disseminated encephalomyelitis,acute encephalopathy,aggregation of blood platelets,aggregation of fibroblast cell lines,Alzheimer's disease,amyotrophic lateral sclerosis,angiogenesis of tumor,a…	hemizygous,homozygous,knockout,missense,unclassified mutation,wild type	diagnosis,disease progression,efficacy,not applicable,prognosis,unspecified application	Rat,Mouse,Uncategorized,Human
			increased activity	affects	brain cancer	wild type	prognosis	Human
			increased activity	affects	atrial fibrillation	wild type	diagnosis	Human
			increased activity	affects	intermittent claudication	wild type	efficacy	Human
			increased activity	affects	ovarian cancer	wild type	disease progression	Human
			increased activity	affects	Hypertension	wild type	efficacy	Human
TLR2	2D	transmembrane receptor	decreased activity,increased activity,unknown change in activity	affects,decreases,increases	abnormal morphology of adrenal cortex,abnormal morphology of astrocytes,abnormal morphology of beta islet cells,abnormal morphology of crypt of lieberkuhn,abnormal morphology of enlarged adrenal gland,abnormal morphology of enterocytes,abnormal morphology of fat pad,abnormal morphology of heart ventricle,abnormal morphology of hepatocytes,abnormal morphology of intestinal epithelium,abnormal morp…	dominant,gain-of-function,heterozygous,homozygous,knockout,loss of function,missense,nonsense,silent,unclassified mutation,wild type	diagnosis,efficacy,not applicable,unspecified application	Rat,Mouse,Uncategorized,Human
			increased activity	affects	Asthma	wild type	diagnosis	Human
			increased activity	affects	systemic lupus erythematosus	wild type	efficacy	Human
TNFRSF1B	2D	transmembrane receptor	decreased activity,increased activity,unknown change in activity	affects,decreases,increases	abnormal blood gas saturation,abnormal morphology of B-cell follicle,abnormal morphology of kidney,abnormal morphology of lymph node cortex,abnormal morphology of microglia,abnormal morphology of retinal blood vessel,abnormal morphology of secondary lymphoid follicle,abnormal morphology of small Peyer's patches,abnormal morphology of trabecular bone,abnormal regeneration by central nervous system…	dominant,heterozygous,homozygous,knockout,loss of function,missense,nonsense,unclassified mutation,wild type	efficacy,not applicable	Rat,Mouse,Uncategorized,Human
			increased activity	affects	HIV infection	wild type	efficacy	Human
TNFRSF8	2D	transmembrane receptor	decreased activity,increased activity,unknown change in activity	affects,decreases,increases	abnormal morphology of enlarged thymus gland,accumulation of lymphocytes,activation of lymphoma cell lines,adenocarcinoma in endometrium,aggregation of T lymphocytes,apoptosis of embryonic stem cells,apoptosis of eosinophils,apoptosis of lymphoma cell lines,arrest in G2 phase of embryonic stem cells,Asthma,atopic dermatitis,binding of lymphoma cell lines,CD30 positive diffuse large B cell lymphom…	heterozygous,homozygous,knockout,missense,silent,wild type	diagnosis,not applicable	Mouse,Uncategorized,Human
TNFSF10	2D	cytokine	decreased activity,increased activity,unknown change in activity	affects,decreases,increases	absorption of cholesterol,accumulation of macrophages,accumulation of neutrophils,activation of acute myeloid leukemia blast cells,activation of cytotoxic T cells,activation of dendritic cells,activation of leukemia cell lines,activation of monocytes,activation of peripheral T lymphocyte,anoikis of colorectal cancer cell lines,anti-tumor response,apoptosis of acute myeloblastic leukemia cells,apo…	homozygous,knockout,nonsense,silent,unclassified mutation,wild type	efficacy,not applicable	Rat,Uncategorized,Mouse,Human
			increased activity	affects	HIV infection	wild type	efficacy	Human
TPD52	2D	other	decreased activity,increased activity,unknown change in activity	affects,decreases,increases	apoptosis of prostate cancer cell lines,colony formation of prostate cancer cell lines,colony formation of prostate cancer cells,ductal breast cancer,hepatocellular carcinoma,Huntington's Disease,morphology of fibroblast cell lines,neoplasia of prostate cancer cell lines,ovarian cancer,proliferation of prostate cancer cell lines,secretion of molecule,transmembrane potential of mitochondria	silent,wild type	diagnosis,not applicable,unspecified application	Uncategorized,Mouse,Human
			increased activity	affects	ovarian cancer	wild type	diagnosis	Human
TPD52L2	2D	other	increased activity	affects	Huntington's Disease,ovarian cancer,proliferation of cells	wild type	not applicable,prognosis,unspecified application	Human
			increased activity	affects	ovarian cancer	wild type	prognosis	Human
TPM1	2D	other	decreased activity,increased activity,unknown change in activity	affects,decreases,increases	anoikis of mammary tumor cells,association of actin stress fibers,atopic dermatitis,cell proliferation of breast cancer cell lines,cell proliferation of fibroblasts,cell spreading of brain cancer cell lines,cervical cancer,colorectal cancer,contraction of cardiac muscle,delay in cytokinesis,delay in growth of tumor,diastolic relaxation of cardiac muscle,dilated cardiomyopathy 1y,disorganization o…	unclassified mutation,wild type	diagnosis,not applicable	Uncategorized,Mouse,Human
			increased activity	affects	cervical cancer	wild type	diagnosis	Human
TPM3	2D	other	decreased activity,increased activity,unknown change in activity	affects,decreases,increases	atopic dermatitis,cap myopathy 1,cell death of embryonic stem cells,cervical cancer,colony formation of fibroblast cell lines,congenital myopathy with fiber type disproportion,death of embryo,formation of pseudopodia,Huntington's Disease,migration of fibrosarcoma cell lines,migration of neuroblastoma cell lines,morphology of fibrosarcoma cell lines,morphology of growth cone,morphology of neurobla…	homozygous,knockout,unclassified mutation,wild type	diagnosis,not applicable,unspecified application	Rat,Mouse,Human
			increased activity	affects	cervical cancer	wild type	diagnosis	Human
TPMT	2D	enzyme	decreased activity,increased activity,unknown change in activity	affects,decreases,increases	abnormality of blood cells,cell viability of myeloma cell lines,cisplatin-induced hearing loss,degradation of 6-mercaptopurine,elimination of 6-mercaptopurine,hemangioblastoma,inactivation of 6-mercaptopurine,incorporation of DNA,metabolism of 6-mercaptopurine,metabolism of azathioprine,metabolism of nucleotide,metabolism of thioguanine,moderate myelosuppression,modification of 6-mercaptopurine,m…	heterozygous,homozygous,knockout,loss of function,missense,unclassified mutation,wild type	not applicable,response to therapy	Uncategorized,Mouse,Human
TRIM29	2D	transcription regulator	decreased activity,increased activity,unknown change in activity	affects,decreases,increases	activation of DNA endogenous promoter,apoptosis of bone cancer cell lines,apoptosis of colorectal cancer cell lines,apoptosis of fibroblast cell lines,apoptosis of sarcoma cell lines,cell viability of cervical cancer cell lines,cell viability of fibroblast cell lines,colon adenocarcinoma,epithelial-mesenchymal transition of digestive organ tumor,infection by HIV-1,infection of embryonic cell line…	frameshift,heterozygous,missense,wild type	diagnosis,not applicable	Mouse,Uncategorized,Human
TYMP	2D	growth factor	decreased activity,increased activity,unknown change in activity	affects,decreases,increases	abnormal activity of enzyme,abnormal morphology of basal ganglia,abnormal morphology of dentate nucleus of cerebellum,abnormal morphology of mitochondria,abnormal morphology of myelin sheath,abnormal morphology of white matter,activation of protein,adenocarcinoma,apoptosis of endothelial progenitor cells,apoptosis of prostate cancer cell lines,autoimmune pancreatitis,brain lesion,breast cancer,ce…	heterozygous,homozygous,knockout,missense,unclassified mutation,wild type	diagnosis,efficacy,not applicable,prognosis,response to therapy	Rat,Mouse,Uncategorized,Human
			increased activity	affects	breast cancer	wild type	efficacy	Human
			increased activity	affects	non-small cell lung cancer	wild type	efficacy	Human
			increased activity	affects	breast cancer	wild type	prognosis	Human
			increased activity	affects	gastric cancer	wild type	prognosis	Human
			increased activity	affects	colorectal cancer	wild type	efficacy	Human
			increased activity	affects	pancreatic cancer	wild type	efficacy	Human
			increased activity	affects	colorectal cancer	wild type	diagnosis	Human
			increased activity	affects	breast cancer	wild type	response to therapy	Human
UBE2I	2D	enzyme	decreased activity,increased activity,unknown change in activity	affects,decreases,increases	abnormal morphology of embryoblast,abnormality of blood cells,accumulation of lipid droplets,activation of DNA endogenous promoter,acute myeloid leukemia,apoptosis of embryoblast,atopic dermatitis,catabolism of protein,cell proliferation of breast cancer cell lines,cell proliferation of colorectal cancer cell lines,cell viability of breast cancer cell lines,chronic psoriasis,cleavage of hnRNA,con…	dominant,heterozygous,homozygous,knockout,loss of function,missense,nonsense,unclassified mutation,wild type	disease progression,not applicable	Rat,Mouse,Uncategorized,Human
			increased activity	affects	head and neck cancer	wild type	disease progression	Human
UCHL1	2D	peptidase	decreased activity,increased activity,unknown change in activity	affects,decreases,increases	adhesion of cervical cancer cell lines,alveolar rhabdomyosarcoma,Alzheimer's disease,anoikis of cervical cancer cell lines,apoptosis of beta islet cells,apoptosis of carcinoma cell lines,autoimmune pancreatitis,autosomal dominant Parkinson's disease,autosomal recessive juvenile Parkinson's disease,axonogenesis,bladder cancer,catabolism of protein,cell death of dopaminergic neurons,cell proliferat…	dominant,heterozygous,homozygous,knockout,missense,recessive,silent,unclassified mutation,wild type	diagnosis,not applicable,prognosis	Rat,Uncategorized,Mouse,Human
			increased activity	affects	nasopharyngeal carcinoma	wild type	diagnosis	Human
			increased activity	affects	liver cancer	wild type	diagnosis	Human
			increased activity	affects	bladder cancer	wild type	diagnosis	Human
			increased activity	affects	nasopharyngeal carcinoma	wild type	prognosis	Human
UGDH	2D	enzyme	decreased activity,increased activity,unknown change in activity	affects,decreases,increases	accumulation of hyaluronic acid,colon adenocarcinoma,conversion of UDP-D-glucose,gastric cancer,metabolism of UDP-D-glucose,migration of endodermal cells,migration of mesodermal cells,oxidation of UDP-D-glucose,prostatic carcinoma,small intestine cancer,synthesis of glycosaminoglycan,synthesis of UDP-glucuronic acid	frameshift,heterozygous,missense,unclassified mutation,wild type	diagnosis,not applicable	Uncategorized,Mouse,Human
			increased activity	affects	prostatic carcinoma	wild type	diagnosis	Human
UPP1	2D	enzyme	decreased activity,increased activity	affects,decreases,increases	5-fluorouracil toxicity,abnormal activity of enzyme,abnormal morphology of basal ganglia,abnormal morphology of dentate nucleus of cerebellum,abnormal morphology of mitochondria,abnormal morphology of myelin sheath,abnormal morphology of white matter,activation of protein,brain lesion,breast cancer,carcinoma in situ of genital organ,chronic psoriasis,concentration of dATP,concentration of dGTP,co…	homozygous,knockout,wild type	not applicable,prognosis	Mouse,Human
			increased activity	affects	breast cancer	wild type	prognosis	Human
VASP	2D	other	decreased activity,increased activity,unknown change in activity	affects,decreases,increases	actin capping of filament barbed ends,activation of blood platelets,adhesion of blood platelets,adhesion of endothelial cells,adhesion of microvasculature,adhesion of subendothelium,aggregation of blood platelets,aggregation of G-actin,aggregation of microglia,binding of blood platelets,binding of filament barbed ends,cell spreading of fibroblasts,closure of neural tube,congenital malformation of…	dominant,homozygous,knockout,loss of function,unclassified mutation,wild type	efficacy,not applicable	Rat,Uncategorized,Mouse,Human
			increased activity	affects	coronary artery disease	wild type	efficacy	Human
VIM	2D	other	decreased activity,increased activity,unknown change in activity	affects,decreases,increases	abnormal morphology of cells,acidification of endosomes,adhesion of vascular endothelial cells,Alzheimer's disease,amyloid load of hippocampus,amyotrophic lateral sclerosis,apoptosis of fibroblast cell lines,apoptosis of osteoclasts,area of left common carotid artery,area of right common carotid artery,axonogenesis,binding of microtubules,brain atrophy,Carney complex type 1,cell spreading of embr…	dominant,gain-of-function,heterozygous,homozygous,knockout,loss of function,missense,nonsense,silent,unclassified mutation,wild type	diagnosis,efficacy,not applicable,prognosis	Rat,Mouse,Uncategorized,Human
			increased activity	affects	transitional cell epithelial cancer	wild type	efficacy	Human
			increased activity	affects	pancreatic cancer	wild type	efficacy	Human
			increased activity	affects	pancreatic cancer	wild type	prognosis	Human
			increased activity	affects	mesothelioma	wild type	diagnosis	Human
			increased activity	affects	ovarian cancer	wild type	diagnosis	Human
ACTA2	3D	other	decreased activity,increased activity,unknown change in activity	affects,decreases,increases	abnormal morphology of aorta,abnormal morphology of elastic tissue,adhesion of myofibroblasts,Asthma,cadasil,cerebral amyloid angiopathy,chronic hepatitis C,clonogenicity of adenocarcinoma cell lines,clonogenicity of lung cancer cell lines,contractility of myofibroblasts,contraction of cells,contraction of granulation tissue,contraction of vascular smooth muscle,contraction of vascular tissue,dis…	homozygous,knockout,unclassified mutation,wild type	efficacy,not applicable	Rat,Mouse,Uncategorized,Human
			increased activity	affects	chronic hepatitis C	wild type	efficacy	Human
ADAM8	3D	peptidase	decreased activity,increased activity	affects,decreases,increases	abnormal metabolism,activation of tumor cells,adhesion of cell-associated matrix,angiogenesis,apoptosis of alveolar macrophages,apoptosis of eosinophils,apoptosis of neurons,apoptosis of peritoneal macrophages,apoptosis of thymocytes,astrocytoma,cell-cell adhesion,chemotaxis of lymphocytes,differentiation of osteoclasts,extravasation of cells,fusion of cellular membrane,head and neck cancer,infil…	homozygous,knockout,wild type	diagnosis,not applicable	Mouse,Uncategorized,Human
			increased activity	affects	head and neck cancer	wild type	diagnosis	Human
ADAMTS2	3D	peptidase	decreased activity,increased activity,unknown change in activity	affects,decreases,increases	abnormal morphology of collagen fibrils,abnormal morphology of hair follicle,abnormal morphology of molar tooth,abnormal morphology of snout,abnormal morphology of thin skin,abnormal morphology of xiphoid process,adenocarcinoma in endometrium,breast cancer,carcinoma in pancreas,cecum adenocarcinoma,Dupuytren contracture,Ehlers-Danlos syndrome type VIIC,endometrioid carcinoma,formation of lung,for…	frameshift,heterozygous,homozygous,knockout,missense,silent,unclassified mutation,wild type	diagnosis,efficacy,not applicable	Uncategorized,Mouse,Human
			increased activity	affects	breast cancer	wild type	efficacy	Human
			increased activity	affects	head and neck cancer	wild type	diagnosis	Human
			increased activity	affects	osteoporosis	wild type	efficacy	Human
			increased activity	affects	rheumatoid arthritis	wild type	efficacy	Human
			increased activity	affects	rheumatoid arthritis	wild type	diagnosis	Human
			increased activity	affects	non-insulin-dependent diabetes mellitus	wild type	efficacy	Human
AGER	3D	transmembrane receptor	decreased activity,increased activity,unknown change in activity	affects,decreases,increases	accumulation of amyloid-beta plaques,accumulation of myeloid-derived suppressor cells,accumulation of T lymphocytes,activation of antigen presenting cells,activation of hepatic stellate cells,activation of neutrophils,activation of T lymphocytes,adherence of muscle cell lines,adhesion of endothelial cells,adhesion of inflammatory leukocytes,adipogenesis of fibroblast cell lines,aggregation of blo…	dominant,heterozygous,homozygous,knockout,loss of function,missense,unclassified mutation,wild type	diagnosis,efficacy,not applicable,unspecified application	Rat,Mouse,Uncategorized,Human
			increased activity	affects	lung tumor	wild type	diagnosis	Human
			increased activity	affects	Hypertension	wild type	efficacy	Human
AGR2	3D	other	decreased activity,increased activity	affects,decreases,increases	abnormal morphology of crypt of lieberkuhn,abnormal morphology of enlarged stomach,abnormal morphology of enterocytes,abnormal morphology of gastric chief cells,abnormal morphology of gastric parietal cells,abnormal morphology of goblet cells,abnormal morphology of intestinal mucosa,abnormal morphology of large intestine,abnormal morphology of secondary lymphoid follicle,abnormal morphology of sm…	heterozygous,homozygous,knockout,wild type	diagnosis,not applicable	Mouse,Uncategorized,Human
			increased activity	affects	lung tumor	wild type	diagnosis	Human
AGR3	3D	other	decreased activity,increased activity,unknown change in activity	affects	colon cancer,embryonal rhabdomyosarcoma,malignant cutaneous melanoma cancer,ovarian cancer,renal clear cell adenocarcinoma	missense,wild type	diagnosis,not applicable	Human
			increased activity	affects	ovarian cancer	wild type	diagnosis	Human
AKT1	3D	kinase	decreased activity,increased activity,unknown change in activity	affects,decreases,increases	abnormal morphology of brain,abnormal morphology of enlarged islets of Langerhans,abnormal morphology of keratinocytes,abnormal morphology of myocardial cuff,abnormal morphology of seminiferous tubule,abnormal morphology of stratum spinosum,abnormal morphology of thin skin,abnormal morphology of thymus gland,accumulation of cyclic AMP,accumulation of myeloma cell lines,acidification of cells,acti…	dominant,gain-of-function,heterozygous,homozygous,knockout,loss of function,missense,nonsense,silent,unclassified mutation,wild type	diagnosis,efficacy,not applicable,response to therapy	Rat,Mouse,Uncategorized,Human
AKT1S1	3D	other	decreased activity,increased activity,unknown change in activity	affects,decreases,increases	activation of Protein kinase,adenocarcinoma,apoptosis of melanoma cell lines,apoptosis of melanoma cells,apoptosis of neurons,cell proliferation of melanoma cell lines,head and neck squamous cell cancer,hypertrophy of cells,malignant neoplasm of large intestine,melanoma,multiple myeloma,size of cells	heterozygous,missense,silent,wild type	efficacy,not applicable	Mouse,Uncategorized,Human
			increased activity	affects	melanoma	wild type	efficacy	Human
			increased activity	affects	multiple myeloma	wild type	efficacy	Human
AKT3	3D	kinase	decreased activity,increased activity,unknown change in activity	affects,decreases,increases	abnormal morphology of cerebral ventricles,abnormal morphology of testis,adenocarcinoma in endometrium,aggregation of blood platelets,angiogenesis,apoptosis of brain,apoptosis of carcinoma cell lines,apoptosis of lung cancer cell lines,apoptosis of melanoma cell lines,apoptosis of motor neurons,arrest in proliferation of smooth muscle cell lines,autophagy of brain cancer cell lines,autophagy of p…	gain-of-function,heterozygous,homozygous,knockout,missense,nonsense,unclassified mutation,wild type	efficacy,not applicable	Rat,Mouse,Uncategorized,Human
			increased activity	affects	non-small cell lung cancer	wild type	efficacy	Human
ALOX5	3D	enzyme	decreased activity,increased activity,unknown change in activity	affects,decreases,increases	abnormal morphology of spleen,abnormal quantity of thromboxane,accumulation of granulocytes,Achilles tendinopathy,Acne,acquired immunodeficiency syndrome,actinic keratosis,acute inflammation of tissue,acute inflammatory response,adenocarcinoma in endometrium,advanced stage peripheral arterial disease,airway hyperresponsiveness,anemia,ankylosing spondylitis,apoptosis of prostate cancer cell lines,…	heterozygous,homozygous,knockout,missense,silent,unclassified mutation,wild type	diagnosis,efficacy,not applicable	Rat,Mouse,Uncategorized,Human
			increased activity	affects	colorectal cancer	wild type	efficacy	Human
			increased activity	affects	thyroid cancer	wild type	diagnosis	Human
AMACR	3D	enzyme	decreased activity,increased activity,unknown change in activity	affects,decreases,increases	abnormal composition of bile,abnormal quantity of cholesterol,alpha-methylacyl-CoA racemase deficiency,arrest in G2/M phase of prostate cancer cell lines,arrest in growth of prostate cancer cell lines,carcinoma in breast,catabolism of terpenoid,colon cancer,concentration of fatty acid,concentration of triacylglycerol,congenital bile acid synthesis defect type 4,conversion of (2R,6)-dimethylheptan…	heterozygous,homozygous,knockout,missense,unclassified mutation,wild type	diagnosis,disease progression,not applicable	Rat,Mouse,Human
			increased activity	affects	colon cancer	wild type	disease progression	Human
ANGPT2	3D	growth factor	decreased activity,increased activity,unknown change in activity	affects,decreases,increases	accumulation of cyclic AMP,accumulation of myeloid cells,activation of lymphatic endothelial cells,activation of macrophage cancer cell lines,activation of macrophages,activation of neural precursor cells,acute respiratory distress syndrome,adenocarcinoma in endometrium,adhesion of endothelial cell lines,adhesion of monocytes,adhesion of neutrophils,adhesion of vascular endothelial cells,albuminu…	frameshift,heterozygous,homozygous,knockout,missense,nonsense,silent,wild type	diagnosis,efficacy,not applicable,prognosis,unspecified application	Rat,Uncategorized,Mouse,Human
			increased activity	affects	acute respiratory distress syndrome	wild type	prognosis	Human
			increased activity	affects	liver cancer	wild type	efficacy	Human
			increased activity	affects	brain cancer	wild type	efficacy	Human
ANKRD30A	3D	other	decreased activity,increased activity,unknown change in activity	affects,decreases	acute myeloid leukemia,adenocarcinoma in endometrium,bladder carcinoma,breast cancer,cecum adenocarcinoma,ductal pancreatic carcinoma,endometrioid carcinoma,head and neck squamous cell cancer,hepatocellular carcinoma,infection by HIV-1,infection of cervical cancer cell lines,malignant cutaneous melanoma cancer,Ovarian Cancer and Tumors,pancreatic intraepithelial neoplasia,prostatic adenocarcinoma…	heterozygous,homozygous,missense,nonsense,silent,unclassified mutation,wild type	diagnosis,not applicable	Human
			increased activity	affects	breast cancer	wild type	diagnosis	Human
AP3B1	3D	transporter	decreased activity,increased activity,unknown change in activity	affects,decreases,increases	activation of antigen presenting cells,adenocarcinoma in endometrium,antigen presentation,axonal transport,coagulation of blood,colon adenocarcinoma,differentiation of natural killer T lymphocytes,diluted color of fur,endometrioid carcinoma,Hermansky-Pudlak syndrome type 2,morphology of lysosome,quantity of heavy metal,quantity of natural killer T lymphocytes,targeting of protein,transport of pro…	frameshift,heterozygous,homozygous,knockout,loss of function,nonsense,null mutation,unclassified mutation,wild type	diagnosis,not applicable	Mouse,Human
BCL2L1	3D	other	decreased activity,increased activity,unknown change in activity	affects,decreases,increases	abnormal morphology of blood platelets,accumulation of ceramide,acidification of cells,activation of T lymphocytes,activation-induced cell death of T lymphocytes,acute lymphocytic leukemia,adenomatous polyp,AIDS related Kaposi sarcoma,anoikis of RPE cells,antiapoptosis,antiviral response,apoptosis of B-lymphocyte derived cell lines,apoptosis of beta islet cells,apoptosis of blood platelets,apopto…	gain-of-function,heterozygous,homozygous,knockout,loss of function,null mutation,unclassified mutation,wild type	efficacy,not applicable,prognosis	Rat,Uncategorized,Mouse,Human
			increased activity	affects	laryngeal cancer	wild type	efficacy	Human
			increased activity	affects	oral cancer	wild type	efficacy	Human
			increased activity	affects	lung tumor	wild type	prognosis	Human
			increased activity	affects	lung tumor	wild type	efficacy	Human
			increased activity	affects	oropharyngeal cancer	wild type	efficacy	Human
BECN1	3D	other	decreased activity,increased activity,unknown change in activity	affects,decreases,increases	abnormal morphology of lactiferous duct,abnormal morphology of ovary,accumulation of autophagolysosome,Alzheimer's disease,amplification of gene,aneuploidization of cells,aneuploidy of epithelial cells,angiogenesis of skeletal muscle,apoptosis of breast cancer cell lines,apoptosis of cardiomyocytes,apoptosis of cervical cancer cell lines,apoptosis of leukemia cell lines,apoptosis of skin cancer c…	heterozygous,homozygous,knockout,unclassified mutation,wild type	efficacy,not applicable	Rat,Mouse,Uncategorized,Human
BMP1	3D	peptidase	decreased activity,increased activity,unknown change in activity	affects,decreases,increases	abdominal hernia,abnormal morphology of amnion,abnormal morphology of aorta,abnormal morphology of interparietal bone,abnormal morphology of intestine,abnormal morphology of small frontal bone,abnormal morphology of small parietal bone,advanced stage myelofibrosis with myeloid metaplasia,apoptosis,autosomal dominant Emery-Dreifuss muscular dystrophy,breast cancer,cartilage development,condensatio…	homozygous,knockout,unclassified mutation,wild type	efficacy,not applicable	Mouse,Uncategorized,Human
			increased activity	affects	breast cancer	wild type	efficacy	Human
BMP3	3D	growth factor	decreased activity,increased activity,unknown change in activity	affects,decreases,increases	activation of DNA endogenous promoter,bone mineral density,colorectal cancer,density of trabecular bone,differentiation of osteoblasts,differentiation of osteoprogenitor cells,dorsalization of embryo,embryonal rhabdomyosarcoma,intercellular communication,malignant cutaneous melanoma cancer,transcription of RNA	homozygous,knockout,missense,silent,wild type	diagnosis,not applicable	Mouse,Human
			increased activity	affects	colorectal cancer	wild type	diagnosis	Human
BRCA2	3D	transcription regulator	decreased activity,increased activity,unknown change in activity	affects,decreases,increases	aberration of chromosomes,abnormal morphology of amnion,abnormal morphology of basal layer of epidermis,abnormal morphology of bent tail,abnormal morphology of chromosomes,abnormal morphology of enlarged allantois,abnormal morphology of proamniotic cavity,abnormal morphology of rib,abnormal morphology of sternum,abnormal morphology of stratum spinosum,abnormal morphology of testis,abnormal morpho…	dominant,frameshift,heterozygous,homozygous,in-frame,knockout,loss of function,missense,nonsense,null mutation,silent,unclassified mutation,wild type	diagnosis,efficacy,not applicable,response to therapy	Rat,Mouse,Uncategorized,Human
CACNA2D3	3D	ion channel	decreased activity,increased activity,unknown change in activity	affects,decreases,increases	abdominal pain,acoustic startle response,alcoholism,auditory brainstem response,bone tumor,breast cancer,cecum adenocarcinoma,cervical spondylosis,cervical spondylotic myelopathy,complex partial seizure,delirium,diabetic peripheral neuropathy,essential tremor,fibromyalgia,gastric cancer,generalized anxiety disorder,Headache,hepatocellular carcinoma,hot flashes,Huntington's Disease,infection by HI…	frameshift,heterozygous,homozygous,knockout,missense,silent,unclassified mutation,wild type	not applicable,prognosis	Rat,Mouse,Human
			increased activity	affects	gastric cancer	wild type	prognosis	Human
CALCA	3D	other	decreased activity,increased activity,unknown change in activity	affects,decreases,increases	accumulation of cyclic AMP,activation of Adenylate cyclase,activation of nerves,activation of neutrophils,activation of osteoblasts,activation-induced cell death,analgesia,anorexia,antibacterial response,apoptosis of cardiomyocytes,apoptosis of endothelial cells,apoptosis of renal tubular epithelial cells,apoptosis of thymocytes,binding of neurons,binding of osteoclast-like cells,binding of plasm…	unclassified mutation,wild type	diagnosis,efficacy,not applicable,prognosis,unspecified application	Rat,Uncategorized,Mouse,Human
			increased activity	affects	nasopharyngeal carcinoma	wild type	prognosis	Human
			increased activity	affects	nasopharyngeal carcinoma	wild type	diagnosis	Human
			increased activity	affects	bladder cancer	wild type	diagnosis	Human
CAP2	3D	other	increased activity,unknown change in activity	affects	activation of Adenylate cyclase,adenocarcinoma in endometrium,cell polarity formation,endometrioid carcinoma,hepatocellular carcinoma,malignant cutaneous melanoma cancer,malignant neoplasm of large intestine,organization of actin cytoskeleton,Schizophrenia,signal transduction,squamous cell skin cancer	heterozygous,missense,wild type	disease progression,not applicable	Rat,Human
CASP3	3D	peptidase	decreased activity,increased activity,unknown change in activity	affects,decreases,increases	abnormal morphology of blood vessel,abnormal morphology of brainstem,abnormal morphology of diencephalon,abnormal morphology of dilated atrium,abnormal morphology of granule cell layer,abnormal morphology of granule neuron progenitor cells,abnormal morphology of granulosa cells,abnormal morphology of heart ventricle,abnormal morphology of inner nuclear layer,abnormal morphology of lens epithelium…	dominant,gain-of-function,heterozygous,homozygous,knockout,loss of function,missense,null mutation,unclassified mutation,wild type	diagnosis,disease progression,efficacy,not applicable,unspecified application	Rat,Mouse,Uncategorized,Human
			increased activity	affects	head and neck cancer	wild type	efficacy	Human
			increased activity	affects	colorectal cancer	wild type	efficacy	Human
			increased activity	affects	prostate cancer	wild type	efficacy	Human
			increased activity	affects	bladder cancer	wild type	diagnosis	Human
			increased activity	affects	esophageal cancer	wild type	efficacy	Human
			increased activity	affects	non-small cell lung cancer	wild type	efficacy	Human
			increased activity	affects	multiple myeloma	wild type	efficacy	Human
			increased activity	affects	non-Hodgkin's disease	wild type	efficacy	Human
			increased activity	affects	adult solid tumor	wild type	efficacy	Human
			increased activity	affects	pancreatic cancer	wild type	disease progression	Human
CASP8	3D	peptidase	decreased activity,increased activity,unknown change in activity	affects,decreases,increases	abnormal morphology of bent neural tube,abnormal morphology of blood island,abnormal morphology of enlarged lymph node,abnormal morphology of enlarged spleen,abnormal morphology of enlarged thymus gland,abnormal morphology of myocardium,abnormal morphology of trabeculae carne,abnormal morphology of vitelline vessel,abnormal morphology of yolk sac,abnormality of blood cells,accumulation of reactiv…	dominant,frameshift,gain-of-function,heterozygous,homozygous,knockout,loss of function,missense,nonsense,null mutation,unclassified mutation,wild type	diagnosis,not applicable,prognosis	Rat,Mouse,Uncategorized,Human
			increased activity	affects	breast cancer	wild type	diagnosis	Human
			increased activity	affects	neuroblastoma	wild type	prognosis	Human
			increased activity	affects	oral cancer	wild type	diagnosis	Human
			increased activity	affects	non-small cell lung cancer	wild type	diagnosis	Human
			increased activity	affects	prostate cancer	wild type	diagnosis	Human
CCL18	3D	cytokine	decreased activity,increased activity	affects,decreases,increases	activation of cells,advanced stage peripheral arterial disease,atopic dermatitis,cell proliferation of carcinoma cell lines,cell viability of carcinoma cell lines,cell viability of lung cancer cell lines,chemoattraction of B lymphocytes,chemoattraction of regulatory T lymphocytes,chemotaxis of B-lymphocyte derived cell lines,chemotaxis of carcinoma cell lines,chemotaxis of lung cancer cell lines,…	wild type	efficacy,not applicable	Uncategorized,Mouse,Human
CCL21	3D	cytokine	decreased activity,increased activity,unknown change in activity	affects,decreases,increases	accumulation of dendritic cells,accumulation of naive T lymphocytes,accumulation of phosphatidylinositol-3,4,5-triphosphate,Acne,activation of microglia,activation of Protein kinase,adhesion of B lymphocytes,adhesion of lymphoma cell lines,adhesion of naive T lymphocytes,adhesion of natural killer cells,adhesion of nuclear matrix,adhesion of peripheral blood lymphocytes,allodynia,antigen presenta…	homozygous,knockout,loss of function,null mutation,unclassified mutation,wild type	disease progression,not applicable	Rat,Mouse,Uncategorized,Human
			increased activity	affects	oral cancer	wild type	disease progression	Human
CD34	3D	other	decreased activity,increased activity,unknown change in activity	affects,decreases,increases	abnormal morphology of basal layer of epidermis,abnormal morphology of hair follicle,abnormal morphology of myeloid progenitor cells,adhesion of endothelial cells,binding of gonadal cell lines,blood pressure,cell-cell adhesion,coagulation of blood,colon adenocarcinoma,diabetic nephropathy,expression of RNA,head and neck squamous cell cancer,hematopoiesis of blood cells,HER2 negative hormone recep…	frameshift,heterozygous,homozygous,knockout,missense,nonsense,wild type	efficacy,not applicable,prognosis	Mouse,Uncategorized,Human
			increased activity	affects	melanoma	wild type	efficacy	Human
			increased activity	affects	prostatic carcinoma	wild type	prognosis	Human
			increased activity	affects	liver cancer	wild type	efficacy	Human
			increased activity	affects	renal cancer	wild type	efficacy	Human
CD36	3D	transmembrane receptor	decreased activity,increased activity,unknown change in activity	affects,decreases,increases	abnormal absorption of food,abnormal morphology of B lymphocytes,abnormal morphology of fat pad,abnormal morphology of foam cells,abnormal morphology of kidney,abnormal morphology of pericardium,abnormal morphology of small intestine,abnormal quantity of chemokine,abnormal quantity of fatty acid,abnormal quantity of hormone,abnormal quantity of triacylglycerol,abnormal regeneration by peripheral …	heterozygous,homozygous,knockout,loss of function,missense,nonsense,null mutation,silent,unclassified mutation,wild type	efficacy,not applicable	Rat,Mouse,Uncategorized,Human
			increased activity	affects	HIV infection	wild type	efficacy	Human
CD68	3D	other	decreased activity,increased activity,unknown change in activity	affects,decreases,increases	abnormal morphology of osteoclasts,abnormal morphology of trabecular bone,acute myeloid leukemia,adenocarcinoma in endometrium,Alzheimer's disease,antigen presentation,Asthma,binding of leukemia cell lines,bone mineral density,breast cancer,endometrioid carcinoma,function of osteoclasts,Huntington's Disease,immune response of dendritic cells,lipopolysaccharide hepatocellular cholestasis,malignant…	heterozygous,homozygous,knockout,nonsense,silent,wild type	diagnosis,efficacy,not applicable,unspecified application	Rat,Mouse,Uncategorized,Human
			increased activity	affects	Asthma	wild type	diagnosis	Human
			increased activity	affects	breast cancer	wild type	efficacy	Human
CDK4	3D	kinase	decreased activity,increased activity,unknown change in activity	affects,decreases,increases	abnormal cell cycle,abnormal morphology of atrium,abnormal morphology of cardiac valve,abnormal morphology of cardiomyocytes,abnormal morphology of corpus luteum,abnormal morphology of eye,abnormal morphology of islet cells,abnormal morphology of liver,abnormal morphology of myeloid progenitor cells,abnormal morphology of red blood cells,abnormal morphology of Sertoli cells,abnormal morphology of…	dominant,heterozygous,homozygous,knockout,loss of function,missense,null mutation,silent,unclassified mutation,wild type	diagnosis,not applicable	Rat,Mouse,Uncategorized,Human
CHIT1	3D	enzyme	decreased activity,increased activity,unknown change in activity	affects,decreases,increases	acute myeloid leukemia,antibacterial response,bladder carcinoma,catabolism of chitin,chitotriosidase deficiency,chronic psoriasis,colon adenocarcinoma,delayed hypersensitive reaction,function of osteoclasts,Gaucher disease,head and neck squamous cell cancer,infection of mammalia,lepromatous leprosy,malignant cutaneous melanoma cancer,prostatic adenocarcinoma,transitional cell epithelial cancer	homozygous,in-frame,knockout,missense,nonsense,silent,unclassified mutation,wild type	efficacy,not applicable	Uncategorized,Mouse,Human
			increased activity	affects	Gaucher disease	wild type	efficacy	Human
CHUK	3D	kinase	decreased activity,increased activity,unknown change in activity	affects,decreases,increases	abnormal morphology of basal layer of epidermis,abnormal morphology of craniofacial skeleton,abnormal morphology of cranium,abnormal morphology of dilated gall bladder,abnormal morphology of dorsal root ganglion,abnormal morphology of hair follicle,abnormal morphology of hindlimb,abnormal morphology of intestine,abnormal morphology of limb bud,abnormal morphology of phalanx,abnormal morphology of…	dominant,gain-of-function,heterozygous,homozygous,knockout,loss of function,missense,silent,unclassified mutation,wild type	not applicable,prognosis	Rat,Mouse,Uncategorized,Human
			increased activity	affects	chronic lymphocytic leukemia	wild type	prognosis	Human
CKM	3D	kinase	decreased activity,increased activity,unknown change in activity	affects,decreases,increases	abnormal morphology of dilated left ventricle,abnormal respiration,acidosis,activation of muscle,acute pulmonary embolism,advanced stage hypothyroidism,aggregation of cellular membrane,Asthma,benign papilloma,blood pressure,brain cancer,breast cancer,carcinoma in pancreas,catabolism of glycogen,consumption of glycogen,contractility of cardiac muscle,contractility of skeletal muscle,Crohn's diseas…	heterozygous,homozygous,knockout,missense,unclassified mutation,wild type	efficacy,not applicable,unspecified application	Rat,Mouse,Uncategorized,Human
			increased activity	affects	Hypercholesterolemia	wild type	efficacy	Human
			increased activity	affects	Asthma	wild type	efficacy	Human
CLDN3	3D	transmembrane receptor	decreased activity,increased activity	affects,decreases,increases	cell movement of ovarian cancer cell lines,cell viability of ovarian cancer cell lines,cell-cell adhesion,cytolysis of fibroblast cell lines,formation of tight junctions,hetero-oligomerization of protein,homo-oligomerization of protein,invasion of ovarian cancer cell lines,metastatic breast cancer,metastatic colon cancer,metastatic lung cancer,metastatic skin cancer,morphogenesis of epithelial ce…	wild type	diagnosis,not applicable,unspecified application	Mouse,Uncategorized,Human
COG2	3D	transporter	decreased activity,increased activity,unknown change in activity	affects,decreases,increases	acute coronary syndrome,atherosclerosis,breast cancer,chronic renal failure,colon adenocarcinoma,dyslipidemia,familial hypercholesterolemia,hepatocellular carcinoma,hyperlipidemia,infection by HIV-1,infection of cervical cancer cell lines,metabolic syndrome X,organization of Golgi apparatus,osteopenia,osteoporosis	frameshift,heterozygous,missense,wild type	efficacy,not applicable	Human
			increased activity	affects	chronic renal failure	wild type	efficacy	Human
			increased activity	affects	dyslipidemia	wild type	efficacy	Human
			increased activity	affects	breast cancer	wild type	efficacy	Human
			increased activity	affects	hyperlipidemia	wild type	efficacy	Human
			increased activity	affects	atherosclerosis	wild type	efficacy	Human
			increased activity	affects	acute coronary syndrome	wild type	efficacy	Human
			increased activity	affects	familial hypercholesterolemia	wild type	efficacy	Human
			increased activity	affects	metabolic syndrome X	wild type	efficacy	Human
			increased activity	affects	osteoporosis	wild type	efficacy	Human
			increased activity	affects	osteopenia	wild type	efficacy	Human
CRP	3D	other	decreased activity,increased activity,unknown change in activity	affects,decreases,increases	activation of blood platelets,activation of macrophages,acute phase reaction,acute phase response,adenocarcinoma in endometrium,adhesion of HAEC cells,adhesion of monocytes,aggregation of blood platelets,Alzheimer's disease,ankylosing spondylitis,antineutrophil cytoplasmic antibody-associated vasculitis,apoptosis of bone marrow-derived endothelial progenitor cells,Asthma,atherogenesis,atrial fibr…	heterozygous,homozygous,knockout,missense,silent,unclassified mutation,wild type	diagnosis,disease progression,efficacy,not applicable,prognosis,unspecified application	Rat,Mouse,Uncategorized,Human
			increased activity	affects	stenosis of aorta	wild type	efficacy	Human
			increased activity	affects	multiple myeloma	wild type	disease progression	Human
			increased activity	affects	Crohn's disease	wild type	efficacy	Human
			increased activity	affects	chronic obstructive pulmonary disease	wild type	prognosis	Human
			increased activity	affects	Migraines	wild type	diagnosis	Human
			increased activity	affects	non-small cell lung cancer	wild type	efficacy	Human
			increased activity	affects	failure of heart	wild type	efficacy	Human
			increased activity	affects	obesity	wild type	efficacy	Human
			increased activity	affects	pyelonephritis	wild type	diagnosis	Human
			increased activity	affects	head and neck cancer	wild type	efficacy	Human
			increased activity	affects	ulcerative colitis	wild type	efficacy	Human
			increased activity	affects	rectum cancer	wild type	prognosis	Human
			increased activity	affects	rheumatoid arthritis	wild type	efficacy	Human
			increased activity	affects	postoperative pain	wild type	efficacy	Human
			increased activity	affects	Asthma	wild type	efficacy	Human
			increased activity	affects	systemic inflammatory response syndrome	wild type	diagnosis	Human
			increased activity	affects	Cystic Fibrosis	wild type	efficacy	Human
			increased activity	affects	sickle cell anemia	wild type	efficacy	Human
			increased activity	affects	chronic obstructive pulmonary disease	wild type	efficacy	Human
			increased activity	affects	dysmenorrhea	wild type	efficacy	Human
			increased activity	affects	ulcerative colitis	wild type	diagnosis	Human
			increased activity	affects	atrial fibrillation	wild type	prognosis	Human
			increased activity	affects	diabetic retinopathy	wild type	diagnosis	Human
			increased activity	affects	ankylosing spondylitis	wild type	efficacy	Human
			increased activity	affects	chronic kidney disease	wild type	efficacy	Human
			increased activity	affects	prostate cancer	wild type	efficacy	Human
			increased activity	affects	non-insulin-dependent diabetes mellitus	wild type	efficacy	Human
			increased activity	affects	metabolic syndrome X	wild type	efficacy	Human
			increased activity	affects	Hypertension	wild type	diagnosis	Human
			increased activity	affects	psoriatic arthritis	wild type	efficacy	Human
			increased activity	affects	hyperlipidemia	wild type	efficacy	Human
			increased activity	affects	chronic obstructive pulmonary disease	wild type	diagnosis	Human
			increased activity	affects	ischemia of heart	wild type	efficacy	Human
			increased activity	affects	osteoporosis	wild type	efficacy	Human
			increased activity	affects	colon cancer	wild type	prognosis	Human
			increased activity	affects	depressive disorder	wild type	efficacy	Human
			increased activity	affects	Alzheimer's disease	wild type	efficacy	Human
			increased activity	affects	Muckle-Wells syndrome	wild type	efficacy	Human
			increased activity	affects	insulin-dependent diabetes mellitus	wild type	efficacy	Human
			increased activity	affects	plaque psoriasis	wild type	efficacy	Human
			increased activity	affects	lymphocytic cancer	wild type	diagnosis	Human
			increased activity	affects	coronary artery disease	wild type	efficacy	Human
			increased activity	affects	Hypertriglyceridemia	wild type	efficacy	Human
			increased activity	affects	ovarian cancer	wild type	diagnosis	Human
			increased activity	affects	cirrhosis of liver	wild type	efficacy	Human
			increased activity	affects	Hypertension	wild type	efficacy	Human
CTSE	3D	peptidase	decreased activity,increased activity,unknown change in activity	affects,decreases,increases	abnormal morphology of epidermis,apoptosis,autoprocessing of protein,bladder cancer,chemotaxis of bone marrow-derived macrophages,colon adenocarcinoma,Dermatitis,differentiation of keratinocytes,formation of skin lesion,hyperplasia of epidermis,loss of hair,malignant cutaneous melanoma cancer,migration of embryonic cell lines,migration of epithelial cell lines,migration of kidney cell lines,proce…	heterozygous,homozygous,knockout,silent,wild type	not applicable,prognosis	Rat,Mouse,Uncategorized,Human
			increased activity	affects	bladder cancer	wild type	prognosis	Human
CUL1	3D	enzyme	decreased activity,increased activity,unknown change in activity	affects,decreases,increases	acute myeloid leukemia,apoptosis of ectoderm,arrest in cell cycle progression of lung cell lines,arrest in growth of embryo,bladder carcinoma,cell death of melanoma cell lines,cell proliferation of T lymphocytes,colon adenocarcinoma,cytostasis,depletion of T lymphocytes,development of ectoderm,duplication of centriole,formation of multinucleated cells,gastric adenocarcinoma,hypoplasia of lymphoid…	frameshift,heterozygous,homozygous,knockout,loss of function,missense,nonsense,null mutation,silent,unclassified mutation,wild type	diagnosis,not applicable	Mouse,Uncategorized,Human
CXCL10	3D	cytokine	decreased activity,increased activity,unknown change in activity	affects,decreases,increases	abdominal aortic aneurysm,abnormal morphology of aorta,abnormal quantity of lymphocytes,accumulation of eosinophils,accumulation of inositol phosphate,accumulation of neutrophils,accumulation of T lymphocytes,activation of DNA endogenous promoter,activation of endothelial cells,activation of microglia,activation of T lymphocytes,acute myeloid leukemia,adhesion of colorectal cancer cell lines,adhe…	homozygous,knockout,missense,silent,unclassified mutation,wild type	diagnosis,efficacy,not applicable,unspecified application	Rat,Mouse,Uncategorized,Human
			increased activity	affects	colorectal cancer	wild type	diagnosis	Human
			increased activity	affects	endometrial cancer	wild type	efficacy	Human
			increased activity	affects	ovarian cancer	wild type	efficacy	Human
			increased activity	affects	cervical cancer	wild type	efficacy	Human
CXCL16	3D	cytokine	decreased activity,increased activity,unknown change in activity	affects,decreases,increases	accumulation of fibroblasts,adhesion of smooth muscle cells,alveolar rhabdomyosarcoma,Alzheimer's disease,attraction of cells,Bacterial Infections,cell-cell adhesion,cellular infiltration by mononuclear leukocytes,chemotaxis of T lymphocytes,damage of bone,development of atherosclerotic lesion,embryonal rhabdomyosarcoma,glioblastoma cancer,grade II astrocytoma,growth of tumor,infection of mammali…	homozygous,knockout,missense,wild type	diagnosis,disease progression,not applicable,unspecified application	Mouse,Uncategorized,Human
			increased activity	affects	prostate cancer	wild type	disease progression	Human
			increased activity	affects	prostate cancer	wild type	diagnosis	Human
			increased activity	affects	lymphocytic cancer	wild type	diagnosis	Human
			increased activity	affects	melanoma	wild type	diagnosis	Human
			increased activity	affects	ovarian cancer	wild type	diagnosis	Human
			increased activity	affects	thyroid cancer	wild type	diagnosis	Human
			increased activity	affects	renal cancer	wild type	diagnosis	Human
DAO	3D	enzyme	decreased activity,increased activity,unknown change in activity	affects,decreases,increases	apoptosis,bipolar disorder,catabolism of D-serine,catabolism of L-proline,damage of neurons,discomfort,familial schizophrenia,growth of Staphylococcus aureus,long-term potentiation of hippocampal neurons,metabolism of leucine,migration of granule cells,neurodegeneration of axons,oxidation of D-alanine,oxidation of D-serine,quantity of D-serine,quantity of motor neurons,release of dopamine,size of…	homozygous,knockout,unclassified mutation,wild type	diagnosis,not applicable	Rat,Uncategorized,Mouse,Human
DEFB1	3D	other	increased activity,unknown change in activity	affects,decreases,increases	acne vulgaris,acute renal allograft rejection,antibacterial response,apoptosis of bladder cancer cell lines,apoptosis of kidney cancer cell lines,apoptosis of prostate cancer cell lines,atopic dermatitis,chemotaxis of dendritic cells,chemotaxis of memory T lymphocytes,chemotaxis of monocytes,chemotaxis of neutrophils,flux of Ca2+,growth of Staphylococcus aureus,infection by human herpesvirus 1,in…	unclassified mutation,wild type	diagnosis,not applicable,unspecified application	Mouse,Uncategorized,Human
DHPS	3D	enzyme	decreased activity,increased activity,unknown change in activity	affects,increases	adenocarcinoma,catabolism of spermidine,cell proliferation of T lymphocytes,conversion of L-lysine,homeostasis of D-glucose,homotetramerization of protein,malaria,malignant neoplasm of large intestine,Schizophrenia,translation of mRNA,translation of protein	heterozygous,missense,wild type	efficacy,not applicable	Rat,Mouse,Uncategorized,Human
			increased activity	affects	malaria	wild type	efficacy	Human
DKK1	3D	growth factor	decreased activity,increased activity	affects,decreases,increases	abnormal morphology of apical ectodermal ridge,abnormal morphology of first branchial arch,abnormal morphology of forelimb,abnormal morphology of hindlimb,abnormal morphology of interparietal bone,abnormal morphology of limb bud,abnormal morphology of small parietal bone,abnormal morphology of telencephalon,activation of DNA endogenous promoter,activation of pericytes,adipogenesis of fat,anophtha…	heterozygous,homozygous,knockout,wild type	efficacy,not applicable,prognosis,unspecified application	Rat,Mouse,Uncategorized,Human
			increased activity	affects	multiple myeloma	wild type	efficacy	Human
			increased activity	affects	liver cancer	wild type	prognosis	Human
DMXL1	3D	other	decreased activity,increased activity,unknown change in activity	affects,decreases	acute myeloid leukemia,bone sarcoma,carcinoma in breast,diffuse large B-cell lymphoma,Ewing's sarcoma,hepatocellular carcinoma,infection by HIV-1,infection of cervical cancer cell lines,infection of embryonic cell lines,infection of epithelial cell lines,infection of kidney cell lines,malignant neoplasm of large intestine,pancreatic cancer,renal clear cell adenocarcinoma	homozygous,missense,silent,unclassified mutation,wild type	diagnosis,not applicable	Human
			increased activity	affects	pancreatic cancer	wild type	diagnosis	Human
DPYD	3D	enzyme	decreased activity,increased activity,unknown change in activity	affects,decreases,increases	5-fluorouracil toxicity,breast cancer,catabolism of purine base,catabolism of thymine,catabolism of uracil,cell death of carcinoma cell lines,cell death of hepatoma cell lines,cell viability of embryonic cell lines,cell viability of epithelial cell lines,cell viability of kidney cell lines,circadian rhythm,colon adenocarcinoma,conversion of 5-fluorouracil,degradation of 5-fluorouracil,degradation…	heterozygous,homozygous,missense,silent,unclassified mutation,wild type	disease progression,efficacy,not applicable,prognosis	Rat,Uncategorized,Mouse,Human
			increased activity	affects	breast cancer	wild type	efficacy	Human
			increased activity	affects	breast cancer	wild type	prognosis	Human
			increased activity	affects	gastric cancer	wild type	disease progression	Human
			increased activity	affects	pancreatic cancer	wild type	efficacy	Human
			increased activity	affects	lung tumor	wild type	efficacy	Human
EGLN1	3D	enzyme	decreased activity,increased activity,unknown change in activity	affects,decreases,increases	abnormal morphology of atrium,abnormal morphology of labyrinthine zone of placenta,abnormal morphology of myocardium,abnormal morphology of placental spongiotrophoblast layer,abnormal morphology of trabeculae carne,abnormal morphology of ventricular septum,abnormal morphology of yolk sac,abnormality of trophoblast giant cells,angiectasis of blood vessel,angiogenesis of brain,angiogenesis of heart…	heterozygous,homozygous,knockout,loss of function,missense,unclassified mutation,wild type	not applicable,prognosis	Mouse,Uncategorized,Human
			increased activity	affects	breast cancer	wild type	prognosis	Human
EIF1AX	3D	translation regulator	decreased activity,increased activity,unknown change in activity	affects,decreases,increases	adenocarcinoma in endometrium,elimination of synapse,endometrioid carcinoma,epithelial thyroid cancer,initiation of synthesis of protein,liver cancer	heterozygous,missense,wild type	diagnosis,not applicable	Mouse,Uncategorized,Human
			increased activity	affects	liver cancer	wild type	diagnosis	Human
EIF2AK3	3D	kinase	decreased activity,increased activity,unknown change in activity	affects,decreases,increases	abnormal morphology of acinar gland cells,abnormal morphology of alpha islet cells,abnormal morphology of compact bone,abnormal morphology of exocrine region of pancreas,abnormal morphology of hindlimb,abnormal morphology of osteoblasts,abnormal morphology of small islets of Langerhans,abnormal morphology of vertebral body,accumulation of lipid,accumulation of reactive oxygen species,activation o…	dominant,heterozygous,homozygous,knockout,loss of function,missense,nonsense,silent,unclassified mutation,wild type	efficacy,not applicable	Rat,Mouse,Uncategorized,Human
			increased activity	affects	non-small cell lung cancer	wild type	efficacy	Human
			increased activity	affects	head and neck cancer	wild type	efficacy	Human
			increased activity	affects	small cell lung cancer	wild type	efficacy	Human
			increased activity	affects	esophageal cancer	wild type	efficacy	Human
EIF4E	3D	translation regulator	decreased activity,increased activity,unknown change in activity	affects,decreases,increases	apoptosis of B lymphocytes,apoptosis of fibroblasts,apoptosis of lymphoma cell lines,apoptosis of mammary epithelial cells,arrest in cell cycle progression of lymphoma cell lines,binding of mRNA,binding of ribosome,binding of RNA fragment,breast cancer,cell death of cervical cancer cell lines,cell proliferation of carcinoma cell lines,cell proliferation of cervical cancer cell lines,cell viabilit…	dominant,heterozygous,loss of function,missense,unclassified mutation,wild type	not applicable,prognosis	Rat,Mouse,Uncategorized,Human
			increased activity	affects	breast cancer	wild type	prognosis	Human
			increased activity	affects	non-small cell lung cancer	wild type	prognosis	Human
ELAVL1	3D	other	decreased activity,increased activity,unknown change in activity	affects,decreases,increases	abnormal morphology of chorionic plate,abnormal morphology of decidua basalis,abnormal morphology of small placenta,abnormal morphology of spongiotrophoblasts,abnormal morphology of vasculature,abnormal morphology of yolk sac,adenocarcinoma,apoptosis of cervical cancer cell lines,arrest in G2/M phase transition of pancreatic cancer cell lines,azoospermia,branching of endothelial cells,breast canc…	heterozygous,homozygous,knockout,missense,unclassified mutation,wild type	efficacy,not applicable	Rat,Mouse,Uncategorized,Human
			increased activity	affects	breast cancer	wild type	efficacy	Human
EPHX1	3D	peptidase	decreased activity,increased activity,unknown change in activity	affects,decreases,increases	acute myeloid leukemia,anticoagulation of blood,apoptosis of fibroblast cell lines,Barrett's syndrome,cell death of fibroblasts,epilepsy,familial hypercholanemia,fetal hydantoin syndrome,hepatocellular carcinoma,incidence of tumor,lung tumor,metabolism of 2-arachidonoylglycerol,metabolism of arachidonic acid,metabolism of glycerol,metabolism of xenobiotic,necroptosis of fibroblast cell lines,Ovar…	heterozygous,homozygous,knockout,missense,unclassified mutation,wild type	diagnosis,not applicable	Rat,Uncategorized,Mouse,Human
			increased activity	affects	acute myeloid leukemia	wild type	diagnosis	Human
			increased activity	affects	Barrett's syndrome	wild type	diagnosis	Human
			increased activity	affects	lung tumor	wild type	diagnosis	Human
EREG	3D	growth factor	decreased activity,increased activity,unknown change in activity	affects,decreases,increases	abnormal morphology of hair,activation of Protein kinase,angiogenesis,apoptosis of carcinoma cell lines,apoptosis of lung cancer cell lines,bile duct cancer,branching morphogenesis of metanephric bud,cell proliferation of carcinoma cell lines,cell proliferation of colorectal cancer cell lines,cell proliferation of fibroblasts,chronic inflammatory disorder,colitis,colony formation of fibroblast ce…	homozygous,knockout,nonsense,silent,wild type	not applicable,prognosis,response to therapy	Rat,Mouse,Uncategorized,Human
			increased activity	affects	colorectal cancer	wild type	response to therapy	Human
			increased activity	affects	colorectal cancer	wild type	prognosis	Human
			increased activity	affects	bile duct cancer	wild type	prognosis	Human
EXO1	3D	enzyme	decreased activity,increased activity,unknown change in activity	affects,decreases,increases	abnormal morphology of meiotic configuration,abnormal morphology of meiotic spindles,abnormal morphology of ovary,abnormal morphology of testis,adenocarcinoma in endometrium,alveolar rhabdomyosarcoma,apoptosis of male germ cells,asthenozoospermia,carcinoma in pancreas,checkpoint control of fibroblast cell lines,chromosomal instability,class switching of B lymphocytes,colorectal cancer,degradation…	homozygous,knockout,missense,nonsense,wild type	diagnosis,not applicable	Mouse,Uncategorized,Human
			increased activity	affects	colorectal cancer	wild type	diagnosis	Human
EXTL3	3D	enzyme	decreased activity,increased activity,unknown change in activity	affects,decreases,increases	carcinoma in pancreas,colorectal cancer,gastric adenocarcinoma,generation of glucosamine,malignant cutaneous melanoma cancer,organismal death,outgrowth of neurites,proliferation of pancreatic cancer cell lines	homozygous,knockout,silent,wild type	not applicable,prognosis	Rat,Mouse,Human
			increased activity	affects	colorectal cancer	wild type	prognosis	Human
F3	3D	transmembrane receptor	decreased activity,increased activity,unknown change in activity	affects,decreases,increases	abnormal morphology of enlarged heart,abnormal morphology of enlarged pericardium,abnormal morphology of red blood cells,abnormal morphology of vascular plexus,abnormal morphology of vitelline vessel,abnormal morphology of yolk sac,accumulation of neutrophils,activation of blood platelets,activation of carcinoma cell lines,activation of caspase,activation of lung cancer cell lines,activation of p…	heterozygous,homozygous,knockout,missense,unclassified mutation,wild type	efficacy,not applicable,unspecified application	Rat,Uncategorized,Mouse,Human
FABP2	3D	transporter	decreased activity,increased activity,unknown change in activity	affects,decreases,increases	abnormal quantity of lipid,alveolar rhabdomyosarcoma,beta-oxidation of carbon dioxide,beta-oxidation of oleic acid,body mass index,cell proliferation of colorectal cancer cell lines,concentration of cholesterol,concentration of glycerol,differentiation of colorectal cancer cell lines,embryonal rhabdomyosarcoma,glycolysis,homeostasis of lipid,hyperinsulinism,incorporation of cholesterol,incorporat…	homozygous,knockout,missense,unclassified mutation,wild type	diagnosis,not applicable,prognosis	Rat,Mouse,Uncategorized,Human
			increased activity	affects	non-insulin-dependent diabetes mellitus	wild type	diagnosis	Human
			increased activity	affects	non-insulin-dependent diabetes mellitus	wild type	prognosis	Human
FABP4	3D	transporter	decreased activity,increased activity	affects,decreases,increases	accumulation of cholesterol,accumulation of cholesterol ester,accumulation of triacylglycerol,activation of Protein kinase,atherogenic dyslipidemia,atopic dermatitis,binding of cellular membrane,cell death of macrophages,cellular infiltration by eosinophils,concentration of cholesterol,concentration of D-glucose,concentration of glycerol,concentration of stearic acid,concentration of triacylglyce…	homozygous,knockout,wild type	disease progression,not applicable	Rat,Mouse,Uncategorized,Human
			increased activity	affects	melanoma	wild type	disease progression	Human
FABP7	3D	transporter	decreased activity,increased activity,unknown change in activity	affects,decreases,increases	accumulation of lipid,acoustic startle response,breast cancer,cytostasis of breast cancer cell lines,development of neurons,differentiation of breast cancer cell lines,differentiation of mammary gland,differentiation of neuroepithelial cells,Down's syndrome,formation of mammary lobuloalveolar unit,hepatocellular carcinoma,Huntington's Disease,insulin-dependent diabetes mellitus,interaction of Sch…	homozygous,knockout,silent,wild type	diagnosis,not applicable,unspecified application	Rat,Mouse,Uncategorized,Human
			increased activity	affects	breast cancer	wild type	diagnosis	Human
FADD	3D	other	decreased activity,increased activity,unknown change in activity	affects,decreases,increases	abnormal morphology of myocardium,accumulation of red blood cells,activation of DNA endogenous promoter,activation of heart,activation of skeletal muscle satellite cells,activation of T lymphocytes,activation-induced cell death of T lymphocytes,anemia,anoikis of endothelial cells,anoikis of epithelial cell lines,apoptosis of B-lymphocyte derived cell lines,apoptosis of breast cancer cell lines,ap…	dominant,homozygous,knockout,loss of function,null mutation,unclassified mutation,wild type	diagnosis,disease progression,not applicable	Rat,Mouse,Uncategorized,Human
			increased activity	affects	laryngeal cancer	wild type	disease progression	Human
FAS	3D	transmembrane receptor	decreased activity,increased activity,unknown change in activity	affects,decreases,increases	aberration of chromosomes,abnormal morphology of enlarged lymph node,abnormal morphology of enlarged spleen,accumulation of B lymphocytes,accumulation of ceramide,accumulation of effector T lymphocytes,accumulation of ganglioside GD3,accumulation of lymphoid cells,accumulation of macrophages,accumulation of memory T lymphocytes,acidification of leukemia cell lines,acquired immunodeficiency syndro…	dominant,frameshift,gain-of-function,heterozygous,homozygous,knockout,loss of function,missense,nonsense,null mutation,recessive,unclassified mutation,wild type	diagnosis,disease progression,efficacy,not applicable	Rat,Uncategorized,Mouse,Human
			increased activity	affects	myelodysplastic syndrome	wild type	efficacy	Human
			increased activity	affects	ovarian cancer	wild type	efficacy	Human
			increased activity	affects	chronic B-cell leukemia	wild type	efficacy	Human
			increased activity	affects	acute myeloid leukemia	wild type	efficacy	Human
			increased activity	affects	chronic myeloid leukemia	wild type	efficacy	Human
			increased activity	affects	prostate cancer	wild type	disease progression	Human
FERMT2	3D	other	decreased activity,increased activity,unknown change in activity	affects,decreases,increases	abnormal morphology of epiblast,activation of endothelial cells,adenocarcinoma in endometrium,adhesion of cell-associated matrix,adhesion of vascular endothelial cells,advanced stage peripheral arterial disease,attachment of fibroblasts,binding of colorectal cancer cell lines,binding of gonadal cell lines,Bleeding,breast cancer,catabolism of ADP,cell movement of colorectal cancer cell lines,cell …	heterozygous,homozygous,knockout,missense,wild type	disease progression,not applicable	Mouse,Uncategorized,Human
			increased activity	affects	breast cancer	wild type	disease progression	Human
FGF1	3D	growth factor	decreased activity,increased activity,unknown change in activity	affects,decreases,increases	abnormal morphology of cerebral neocortex,abnormality of bone marrow cells,accumulation of macrophages,activation of astrocytes,activation of DNA endogenous promoter,activation of protein,activation of T lymphocytes,adhesion of beta islet cells,angiogenesis of islets of Langerhans,apoptosis of embryonic cell lines,apoptosis of epithelial cell lines,apoptosis of kidney cell lines,arrest in growth …	homozygous,knockout,unclassified mutation,wild type	not applicable,prognosis	Rat,Uncategorized,Mouse,Human
			increased activity	affects	ovarian cancer	wild type	prognosis	Human
FLT1	3D	kinase	decreased activity,increased activity,unknown change in activity	affects,decreases,increases	abnormal morphology of dorsal aorta,abnormal morphology of vascular endothelial cells,abnormal turning of embryo,accumulation of endothelial cells,adhesion of immune cells,adhesion of vascular endothelial cells,advanced desmoid tumor,advanced KRAS mutation negative and NRAS mutation negative rectal cancer,advanced KRAS mutation positive rectal cancer,advanced NRAS mutation positive rectal cancer,…	heterozygous,homozygous,knockout,missense,nonsense,silent,unclassified mutation,wild type	diagnosis,disease progression,efficacy,not applicable,prognosis,response to therapy	Rat,Mouse,Uncategorized,Human
			increased activity	affects	brain cancer	wild type	efficacy	Human
			increased activity	affects	multiple myeloma	wild type	efficacy	Human
FOLH1	3D	peptidase	decreased activity,increased activity,unknown change in activity	affects,decreases,increases	acute myeloid leukemia,alveolar rhabdomyosarcoma,Alzheimer's disease,binding of vascular endothelial cells,carcinoma in breast,cervical squamous cell carcinoma,colon adenocarcinoma,ductal pancreatic carcinoma,embryonal rhabdomyosarcoma,formation of blood vessel,gastric adenocarcinoma,glioblastoma cancer,head and neck squamous cell cancer,high grade salivary duct carcinoma,hydrolysis of protein fr…	frameshift,homozygous,missense,silent,unclassified mutation,wild type	efficacy,not applicable,prognosis	Uncategorized,Human
FZD4	3D	G-protein coupled receptor	decreased activity,increased activity,unknown change in activity	affects,decreases,increases	ataxia,colon cancer,degeneration of cerebellum,development of ear,esophageal cancer,exudative vitreoretinopathy type 1,formation of body axis,frizzled-2 signaling pathway,hearing loss,locomotion,luteinization of ovarian follicle,malignant cutaneous melanoma cancer,mass of skeletal muscle,migration of vascular smooth muscle cells,preeclampsia,proliferation of vascular smooth muscle cells,retinopat…	frameshift,homozygous,knockout,missense,silent,unclassified mutation,wild type	diagnosis,not applicable	Mouse,Uncategorized,Human
			increased activity	affects	esophageal cancer	wild type	diagnosis	Human
G3BP2	3D	enzyme	decreased activity,increased activity,unknown change in activity	affects	adenocarcinoma in endometrium,colon adenocarcinoma,endometrioid carcinoma,oral cancer,severe acute respiratory syndrome,small GTPase mediated signal transduction	heterozygous,missense,wild type	not applicable,prognosis	Mouse,Human
			increased activity	affects	oral cancer	wild type	prognosis	Human
GCG	3D	other	decreased activity,increased activity,unknown change in activity	affects,decreases,increases	accumulation of cyclic AMP,acidosis of cardiomyocytes,activation of sympathetic nervous system,acute myeloid leukemia,adipogenesis of fibroblast cell lines,apoptosis of alpha islet cells,apoptosis of beta islet cells,apoptosis of crypt cells,apoptosis of fibroblast cell lines,apoptosis of pancreatic cancer cell lines,apoptosis of villus cells,appetite,atrophy of small intestine,binding of A1 elem…	nonsense,silent,unclassified mutation,wild type	efficacy,not applicable	Rat,Mouse,Uncategorized,Human
			increased activity	affects	pancreatic cancer	wild type	efficacy	Human
			increased activity	affects	non-insulin-dependent diabetes mellitus	wild type	efficacy	Human
GFAP	3D	other	decreased activity,increased activity,unknown change in activity	affects,decreases,increases	abnormal morphology of astrocytes,abnormal morphology of blood vessel,abnormal morphology of oligodendrocytes,abnormal morphology of white matter,acute myeloid leukemia,adenocarcinoma in endometrium,adhesion of brain cancer cell lines,adult Alexander disease,advanced stage infection,aggregation of protein,Alzheimer's disease,amyloid load of hippocampus,brain atrophy,cell death of astrocytes,cell …	heterozygous,homozygous,knockout,missense,unclassified mutation,wild type	diagnosis,not applicable	Rat,Mouse,Uncategorized,Human
GNA12	3D	enzyme	decreased activity,increased activity,unknown change in activity	affects,decreases,increases	adenocarcinoma in endometrium,aggregation of breast cancer cell lines,apoptosis of kidney cell lines,arrest in growth of embryo,binding of GTP,breast cancer,cell overmigration of Purkinje cells,cell rounding of astrocytoma cells,cell rounding of brain cancer cell lines,cell rounding of neuroblastoma cell lines,cell rounding of pheochromocytoma cell lines,chemotaxis of natural killer cells,colon c…	gain-of-function,heterozygous,homozygous,knockout,missense,unclassified mutation,wild type	not applicable,response to therapy	Rat,Uncategorized,Mouse,Human
			increased activity	affects	laryngeal cancer	wild type	response to therapy	Human
GPX2	3D	enzyme	decreased activity,increased activity	affects,decreases,increases	abnormal activity of enzyme,abnormal function of digestive system,actinic keratosis,apoptosis of breast cancer cell lines,body temperature,cachexia,colitis,colon cancer,diarrhea,edema of intestine,formation of abscess,formation of skin squamous cell carcinoma,Growth Failure,hepatocellular carcinoma,inflammation of small intestine,organismal death,Polycystic Kidney Disease,progressive familial int…	heterozygous,homozygous,knockout,wild type	efficacy,not applicable	Rat,Mouse,Human
GSK3B	3D	kinase	decreased activity,increased activity,unknown change in activity	affects,decreases,increases	abnormal function of skeleton,abnormal morphology of beta islet cells,abnormal morphology of clavicle,abnormal morphology of fontanelle,abnormal morphology of hepatocytes,abnormal morphology of split sternum,abnormal morphology of xiphoid process foramen,abnormal quantity of D-glucose,accumulation of Ca2+,accumulation of cholesterol,acidification of lysosome,activation of DNA endogenous promoter,…	dominant,gain-of-function,heterozygous,homozygous,knockout,loss of function,missense,nonsense,unclassified mutation,wild type	efficacy,not applicable	Rat,Mouse,Uncategorized,Human
H2AFX	3D	transcription regulator	decreased activity,increased activity	affects,decreases,increases	abnormal morphology of seminiferous tubule,acute lymphocytic leukemia,acute myeloid leukemia,advanced serous ovarian carcinoma,apoptosis of gastrointestinal stromal tumor cell lines,arrest in meiosis,atherosclerosis,B-cell non-Hodgkin's disease,breakage of chromosomes,breakdown of chromosomes,breast cancer,cell viability of embryonic stem cells,chromosomal instability,chronic lymphocytic leukemia…	heterozygous,homozygous,knockout,wild type	efficacy,not applicable	Mouse,Uncategorized,Human
			increased activity	affects	acute myeloid leukemia	wild type	efficacy	Human
			increased activity	affects	pancreatic cancer	wild type	efficacy	Human
			increased activity	affects	breast cancer	wild type	efficacy	Human
			increased activity	affects	chronic myelomonocytic leukemia	wild type	efficacy	Human
			increased activity	affects	acute lymphocytic leukemia	wild type	efficacy	Human
			increased activity	affects	chronic lymphocytic leukemia	wild type	efficacy	Human
HAVCR1	3D	other	decreased activity,increased activity,unknown change in activity	affects,decreases,increases	activation of fibroblast cell lines,activation of macrophages,activation of T lymphocytes,acute renal allograft rejection,acute tubular necrosis,adriamicin-induced nephropathy,anti-thymocyte serum nephritis,arrest in sub-G1 phase of T lymphocytes,Asthma,atopic dermatitis,atopic disease,binding of cells,binding of virus,carcinoma in breast,cell proliferation of T lymphocytes,cellular infiltration …	heterozygous,homozygous,in-frame,missense,nonsense,silent,unclassified mutation,wild type	diagnosis,not applicable,unspecified application	Uncategorized,Mouse,Human
HLA-A	3D	other	decreased activity,increased activity,unknown change in activity	affects,decreases,increases	activation of CD4+ T-lymphocytes,activation of CD8+ T lymphocyte,activation of cytotoxic T cells,activation of leukocyte cell lines,activation of macrophages,acute myeloid leukemia,antibacterial response,antibody-dependent cell-mediated cytotoxicity,antigen presentation,antiviral response,binding of leukemia cell lines,bladder carcinoma,brain gliomatosis,carcinoma in breast,cecum adenocarcinoma,c…	frameshift,heterozygous,homozygous,knockout,missense,nonsense,silent,unclassified mutation,wild type	efficacy,not applicable,response to therapy	Rat,Mouse,Uncategorized,Human
			increased activity	affects	HIV infection	wild type	response to therapy	Human
HLA-C	3D	other	decreased activity,increased activity,unknown change in activity	affects,increases	acquired immunodeficiency syndrome,activation of leukocyte cell lines,acute myeloid leukemia,allergic contact eczema,atopic dermatitis,bladder carcinoma,colon adenocarcinoma,concentration of Ca2+,Duchenne muscular dystrophy,endometriosis,head and neck squamous cell cancer,hepatocellular carcinoma,inhibition of natural killer cells,insulin-dependent diabetes mellitus,lichen planus,malignant cutane…	heterozygous,homozygous,missense,nonsense,silent,unclassified mutation,wild type	not applicable,response to therapy	Uncategorized,Human
HS3ST2	3D	enzyme	increased activity,unknown change in activity	affects	bladder cancer,circadian rhythm,epileptic seizure,esophageal cancer,gastric adenocarcinoma,thyroid gland tumor	missense,silent,wild type	diagnosis,not applicable	Rat,Human
			increased activity	affects	esophageal cancer	wild type	diagnosis	Human
			increased activity	affects	bladder cancer	wild type	diagnosis	Human
IFIT2	3D	other	decreased activity,increased activity,unknown change in activity	affects,decreases,increases	antiviral response,apoptosis,ataxia,colony formation,epithelial-mesenchymal transition of squamous cell carcinoma cell lines,flu,hyperactive behavior,infection of mammalia,innate immune response,insulin-dependent diabetes mellitus,invasion of squamous cell carcinoma cell lines,malignant cutaneous melanoma cancer,migration of squamous cell carcinoma cell lines,morphology of mitochondria,multiple m…	heterozygous,homozygous,knockout,missense,wild type	diagnosis,not applicable	Mouse,Uncategorized,Human
			increased activity	affects	oral cancer	wild type	diagnosis	Human
IFT57	3D	other	decreased activity,increased activity,unknown change in activity	affects,decreases,increases	abnormal morphology of cephalic flexure,abnormal morphology of maxilla,abnormal morphology of spinal cord,activation of caspase,carcinoma in pancreas,closure of neural tube,delayed turning of embryo,development of central nervous system,development of neural tube,edema of pericardial cavity,embryonal rhabdomyosarcoma,exencephaly,formation of neural tube,fragmentation of nucleus,Growth Failure,hep…	homozygous,knockout,missense,nonsense,unclassified mutation,wild type	disease progression,not applicable	Mouse,Uncategorized,Human
			increased activity	affects	prostate cancer	wild type	disease progression	Human
IGF1	3D	growth factor	decreased activity,increased activity,unknown change in activity	affects,decreases,increases	abnormal morphology of chondrocytes,abnormal morphology of cochlear nerve,abnormal morphology of growth plate proliferating zone,abnormal morphology of interalveolar septa,abnormal morphology of keratinocytes,abnormal morphology of long bone hypertrophic chondrocyte zone,abnormal morphology of long bones,abnormal morphology of mitral cells,abnormal morphology of muscle,abnormal morphology of olfa…	heterozygous,homozygous,knockout,loss of function,missense,null mutation,silent,unclassified mutation,wild type	diagnosis,efficacy,not applicable,prognosis	Rat,Uncategorized,Mouse,Human
			increased activity	affects	liver cancer	wild type	efficacy	Human
			increased activity	affects	growth hormone deficiency	wild type	efficacy	Human
			increased activity	affects	Crohn's disease	wild type	efficacy	Human
			increased activity	affects	multiple myeloma	wild type	efficacy	Human
			increased activity	affects	Ewing's sarcoma	wild type	efficacy	Human
			increased activity	affects	failure of heart	wild type	diagnosis	Human
			increased activity	affects	Wilm's tumorigenesis	wild type	efficacy	Human
			increased activity	affects	sarcopenia	wild type	efficacy	Human
			increased activity	affects	bladder cancer	wild type	efficacy	Human
			increased activity	affects	cervical cancer	wild type	efficacy	Human
			increased activity	affects	brain cancer	wild type	efficacy	Human
			increased activity	affects	non-Hodgkin's disease	wild type	efficacy	Human
			increased activity	affects	colon cancer	wild type	prognosis	Human
			increased activity	affects	small cell lung cancer	wild type	efficacy	Human
IGF1R	3D	transmembrane receptor	decreased activity,increased activity,unknown change in activity	affects,decreases,increases	abnormal morphology of brainstem,abnormal morphology of calcaneum,abnormal morphology of cochlea,abnormal morphology of enlarged placenta,abnormal morphology of hindlimb,abnormal morphology of horizontal semicircular canal,abnormal morphology of inner hair cells,abnormal morphology of muscle,abnormal morphology of outer hair cells,abnormal morphology of posterior semicircular canal,abnormal morph…	dominant,heterozygous,homozygous,knockout,loss of function,missense,nonsense,null mutation,silent,unclassified mutation,wild type	diagnosis,efficacy,not applicable,prognosis	Rat,Mouse,Uncategorized,Human
			increased activity	affects	breast cancer	wild type	efficacy	Human
			increased activity	affects	sarcoma	wild type	diagnosis	Human
IL13	3D	cytokine	decreased activity,increased activity,unknown change in activity	affects,decreases,increases	abnormal quantity of chemokine,absorption of Na+,accumulation of adenosine,accumulation of eosinophils,accumulation of hyaluronic acid,accumulation of leukotriene B4,activation of B lymphocytes,activation of eosinophils,activation of M2 macrophages,activation of monocytes,activation of natural killer cells,activation of T lymphocytes,adhesion of endothelial tissue,adhesion of eosinophils,airway h…	heterozygous,homozygous,knockout,missense,unclassified mutation,wild type	diagnosis,efficacy,not applicable,response to therapy,unspecified application	Rat,Mouse,Uncategorized,Human
			increased activity	affects	fibrosis of lung	wild type	diagnosis	Human
			increased activity	affects	obesity	wild type	efficacy	Human
IL15RA	3D	transmembrane receptor	decreased activity,increased activity,unknown change in activity	affects,decreases,increases	acute myeloid leukemia,airway hyperresponsiveness,apoptosis of leukemia cell lines,apoptosis of thymocytes,arthritis,carcinoma in pancreas,cellular infiltration by B lymphocytes,cellular infiltration by macrophages,cellular infiltration by natural killer cells,cellular infiltration of CD4+ T-lymphocytes,cellular infiltration of CD8+ T lymphocyte,cytokine and chemokine mediated signaling pathway,c…	homozygous,knockout,missense,unclassified mutation,wild type	not applicable,prognosis	Rat,Mouse,Human
IL4R	3D	transmembrane receptor	decreased activity,increased activity,unknown change in activity	affects,decreases,increases	abnormal morphology of crypt of lieberkuhn,abnormal morphology of intestinal epithelium,abnormal morphology of microglia,activation of macrophages,airway hyperresponsiveness,alveolar rhabdomyosarcoma,anaphylaxis,apoptosis,atopic dermatitis,autosomal dominant polycystic kidney disease,binding of DNA,binding of gonadal cell lines,Bleeding,cell cycle progression of T lymphocytes,cellular infiltratio…	heterozygous,homozygous,knockout,missense,nonsense,silent,unclassified mutation,wild type	not applicable,response to therapy,unspecified application	Rat,Mouse,Uncategorized,Human
			increased activity	affects	laryngeal cancer	wild type	response to therapy	Human
INHBA	3D	growth factor	decreased activity,increased activity,unknown change in activity	affects,decreases,increases	abnormal morphology of alveolar bone,abnormal morphology of epididymal epithelium,abnormal morphology of Wolffian duct,activation of DNA endogenous promoter,activation of macrophages,apoptosis of B cell hybridoma cells,apoptosis of cardiomyocytes,apoptosis of hepatocytes,apoptosis of hepatoma cell lines,apoptosis of leukemia cell lines,apoptosis of prostate cancer cell lines,arrest in cell cycle …	heterozygous,homozygous,knockout,missense,silent,wild type	diagnosis,not applicable	Rat,Uncategorized,Mouse,Human
INSR	3D	kinase	decreased activity,increased activity,unknown change in activity	affects,decreases,increases	abnormal morphology of beta islet cells,abnormal quantity of D-glucose,accumulation of phosphatidylinositol-3,4,5-triphosphate,activation of fibroblasts,activation of MAP kinase,acute cerebral ischemia,acute stroke,adipogenesis of hepatocytes,Alzheimer's disease,amnestic mild cognitive impairment,anaplastic thyroid cancer,anxiety-like behavior,apoptosis of epithelial cell lines,apoptosis of fibro…	dominant,heterozygous,homozygous,knockout,loss of function,missense,nonsense,null mutation,silent,unclassified mutation,wild type	not applicable,prognosis	Rat,Mouse,Uncategorized,Human
ITGA5	3D	transmembrane receptor	decreased activity,increased activity,unknown change in activity	affects,decreases,increases	abnormal morphology of bent neural tube,abnormal morphology of dorsal aorta,abnormal morphology of extraembryonic tissue,abnormal morphology of vitelline vessel,accumulation of neutrophils,activation of embryonic cell lines,activation of epithelial cell lines,activation of kidney cell lines,activation of microglia,activation of T lymphocytes,activation of tumor cells,adhesion of B lymphocytes,adh…	heterozygous,homozygous,knockout,missense,nonsense,unclassified mutation,wild type	not applicable,prognosis	Rat,Uncategorized,Mouse,Human
			increased activity	affects	non-small cell lung cancer	wild type	prognosis	Human
ITGB4	3D	transmembrane receptor	decreased activity,increased activity,unknown change in activity	affects,decreases,increases	abnormal morphology of basal layer of epidermis,abnormal morphology of cornea,abnormal morphology of keratinocytes,abnormal morphology of nail,abnormal morphology of oesophageal epithelium,abnormal morphology of olfactory epithelium,abnormal morphology of stratum spinosum,abnormal morphology of suprabasal layer of epidermis,adhesion of cell-associated matrix,angiogenesis,aphagia,apoptosis of brea…	heterozygous,homozygous,knockout,loss of function,missense,nonsense,null mutation,silent,unclassified mutation,wild type	diagnosis,not applicable	Rat,Mouse,Uncategorized,Human
			increased activity	affects	non-small cell lung cancer	wild type	diagnosis	Human
ITGB6	3D	other	decreased activity,increased activity,unknown change in activity	affects,decreases,increases	abnormal metabolism,abnormal morphology of hair follicle,abnormal morphology of pulmonary alveolus,activation of macrophages,activation of tumor cells,adenocarcinoma,amelogenesis imperfecta type IH,breast cancer,carcinoma in pancreas,cell rounding,cell spreading of keratinocytes,Crohn's disease,edema of lung,eosinophilia of airway,Fibrosis,formation of ulcer,function of immune system,growth of tu…	heterozygous,homozygous,knockout,missense,nonsense,silent,unclassified mutation,wild type	diagnosis,not applicable	Mouse,Uncategorized,Human
			increased activity	affects	breast cancer	wild type	diagnosis	Human
JAK1	3D	kinase	decreased activity,increased activity,unknown change in activity	affects,decreases,increases	abnormal morphology of thymus gland,acute myeloid leukemia,adhesion of naive T lymphocytes,advanced metastatic carcinoma,advanced pancreatic adenocarcinoma,antiviral response of cells,apoptosis of lymphoma cell lines,arrest in differentiation of B lymphocytes,autophosphorylation of protein,binding of Sis-inducible element,binding of STAT5 binding site,birth,cell proliferation of lymphoma cell lin…	dominant,frameshift,gain-of-function,heterozygous,homozygous,knockout,loss of function,missense,null mutation,silent,unclassified mutation,wild type	efficacy,not applicable	Rat,Uncategorized,Mouse,Human
			increased activity	affects	acute myeloid leukemia	wild type	efficacy	Human
KDM5D	3D	other	decreased activity,increased activity	affects,decreases	liver cancer,negative selection of T lymphocytes,severe acute respiratory syndrome,spermatogenesis	homozygous,knockout,wild type	diagnosis,not applicable	Mouse,Human
			increased activity	affects	liver cancer	wild type	diagnosis	Human
KIR3DL1	3D	transmembrane receptor	decreased activity,increased activity,unknown change in activity	affects,decreases,increases	accumulation of Ca2+,activation of natural killer cells,activation of T lymphocytes,activation-induced cell death of leukemia cell lines,adenomyosis,ankylosing spondylitis,colon adenocarcinoma,conjugation of cells,cytolysis,cytotoxicity of natural killer cells,embryonal rhabdomyosarcoma,graft-vs-host disease,head and neck squamous cell cancer,hepatocellular carcinoma,killing of leukocyte cell lin…	heterozygous,homozygous,missense,silent,wild type	diagnosis,not applicable	Uncategorized,Mouse,Human
			increased activity	affects	sezary syndrome	wild type	diagnosis	Human
KLK5	3D	peptidase	increased activity,unknown change in activity	affects,increases	abnormality of hair,atopic dermatitis,cellular infiltration by eosinophils,cellular infiltration by mast cells,colorectal cancer,delay in growth of organism,erythroderma,formation of epidermis,infiltration by T lymphocytes,malignant cutaneous melanoma cancer,non-small cell lung cancer,psoriasis,scaling of skin,serous ovarian carcinoma	missense,silent,wild type	diagnosis,not applicable,prognosis	Mouse,Human
			increased activity	affects	non-small cell lung cancer	wild type	diagnosis	Human
			increased activity	affects	colorectal cancer	wild type	prognosis	Human
LAMC3	3D	other	decreased activity,increased activity,unknown change in activity	affects,decreases,increases	adhesion of germ cells,adhesion of Sertoli cells,anaplastic carcinoma,breast cancer,carcinoma in pancreas,cecum adenocarcinoma,development of astrocytes,epithelial thyroid cancer,gastric adenocarcinoma,hepatocellular carcinoma,infection by RNA virus,infection of cervical cancer cell lines,occipital cortical malformations,oral tumor,proliferation of cells,quantity of germ cells,squamous cell skin …	frameshift,heterozygous,homozygous,missense,silent,unclassified mutation,wild type	diagnosis,not applicable	Rat,Mouse,Human
			increased activity	affects	breast cancer	wild type	diagnosis	Human
LCK	3D	kinase	decreased activity,increased activity,unknown change in activity	affects,decreases,increases	abnormal morphology of alpha-beta intraepithelial T cell,abnormal morphology of decidua basalis,abnormal morphology of double-negative T lymphocyte,abnormal morphology of endometrium,abnormal quantity of Immunoglobulin,abnormal quantity of lymphocytes,activation of caspase,activation of leukocyte cell lines,activation of thymocytes,acute myeloid leukemia,advanced soft tissue sarcoma,aggregation o…	dominant,gain-of-function,heterozygous,homozygous,knockout,loss of function,missense,null mutation,silent,unclassified mutation,wild type	diagnosis,not applicable	Rat,Mouse,Uncategorized,Human
LEP	3D	growth factor	decreased activity,increased activity,unknown change in activity	affects,decreases,increases	absorption of cholesterol,accumulation of cholesterol,accumulation of cholesterol ester,accumulation of fatty acid,accumulation of reactive oxygen species,accumulation of white adipose tissue,acromegaly-associated pituitary adenoma,activation of B lymphocytes,activation of bone marrow-derived dendritic cells,activation of DNA endogenous promoter,activation of hepatic stellate cells,activation of …	frameshift,heterozygous,homozygous,knockout,loss of function,missense,nonsense,null mutation,recessive,silent,unclassified mutation,wild type	diagnosis,efficacy,not applicable,prognosis,unspecified application	Rat,Mouse,Uncategorized,Human
			increased activity	affects	Alzheimer's disease	wild type	efficacy	Human
			increased activity	affects	insulin-dependent diabetes mellitus	wild type	efficacy	Human
			increased activity	affects	ovarian cancer	wild type	diagnosis	Human
			increased activity	affects	Hypertension	wild type	efficacy	Human
			increased activity	affects	Asthma	wild type	efficacy	Human
			increased activity	affects	chronic hepatitis C	wild type	efficacy	Human
			increased activity	affects	gestational diabetes mellitus	wild type	prognosis	Human
			increased activity	affects	obstructive sleep apnea	wild type	efficacy	Human
LEPR	3D	transmembrane receptor	decreased activity,increased activity,unknown change in activity	affects,decreases,increases	accumulation of cholesterol,activation of hepatic stellate cells,activation of neurons,activation of protein,activation of sympathetic nerve,adenolymphoma,adiposis,adult-onset obesity,advanced stage endometriosis,aggressive behavior,albuminuria,anorexia,apoptosis of acute promyelocytic leukemia cells,apoptosis of cardiomyocytes,apoptosis of islet cells,apoptosis of leukemia cell lines,apoptosis o…	gain-of-function,heterozygous,homozygous,knockout,loss of function,missense,nonsense,null mutation,recessive,silent,unclassified mutation,wild type	not applicable,prognosis	Rat,Mouse,Uncategorized,Human
LGALS4	3D	other	decreased activity,increased activity	affects,decreases,increases	activation of PBMCs,apoptosis of lamina propria T lymphocytes,apoptosis of peripheral T lymphocyte,breast cancer,cell cycle progression of PBMCs,cell-cell adhesion of colorectal cancer cell lines,cell-cell adhesion of endothelial cell lines,cell-cell adhesion of lung cell lines,cell-cell adhesion of vascular endothelial cells,chronic colitis,expansion of PBMCs,exposure of phosphatidylserine,metas…	wild type	diagnosis,not applicable	Mouse,Uncategorized,Human
			increased activity	affects	ovarian cancer	wild type	diagnosis	Human
LRP5	3D	transmembrane receptor	decreased activity,increased activity,unknown change in activity	affects,decreases,increases	abnormal morphology of disorganized inner nuclear layer,abnormal morphology of disorganized outer nuclear layer,abnormal morphology of disorganized outer plexiform layer,abnormal morphology of femur,abnormal morphology of inner plexiform layer,abnormal morphology of nerve fiber layer of retina,abnormal morphology of parietal bone,abnormal morphology of retinal pigment epithelium,abnormal morpholo…	dominant,frameshift,gain-of-function,heterozygous,homozygous,knockout,loss of function,missense,nonsense,silent,unclassified mutation,wild type	diagnosis,not applicable	Mouse,Uncategorized,Human
LRRK2	3D	kinase	decreased activity,increased activity,unknown change in activity	affects,decreases,increases	abnormal morphology of dendrites,abnormal morphology of dilated renal tubule,abnormal morphology of mossy fibers,abnormal morphology of proximal convoluted tubule,abnormal morphology of small kidney,abnormal morphology of type II pneumocytes,activation of MAP kinase,activation of MAP kinase kinase,aggregation of protein,apoptosis of embryonic stem cells,apoptosis of induced pluripotent stem cells…	frameshift,heterozygous,homozygous,knockout,missense,silent,unclassified mutation,wild type	diagnosis,not applicable	Rat,Mouse,Uncategorized,Human
MAP2K6	3D	kinase	decreased activity,increased activity,unknown change in activity	affects,decreases,increases	activation of MAP kinase,acute myeloid leukemia,adenocarcinoma in endometrium,adipogenesis of fibroblast cell lines,apoptosis of breast cancer cell lines,apoptosis of cardiomyocytes,apoptosis of embryonic cell lines,apoptosis of epithelial cell lines,apoptosis of kidney cell lines,apoptosis of melanoma cell lines,apoptosis of thymocytes,arrest in cell cycle progression,arrest in G1/S phase transi…	dominant,gain-of-function,heterozygous,homozygous,knockout,loss of function,missense,silent,unclassified mutation,wild type	not applicable,prognosis	Rat,Uncategorized,Mouse,Human
			increased activity	affects	bladder cancer	wild type	prognosis	Human
MB	3D	transporter	decreased activity,increased activity,unknown change in activity	affects,decreases,increases	abnormal metabolism,abnormal morphology of capillary vessel,abnormal morphology of cardiomyocytes,abnormal morphology of myocardium,abnormal morphology of soleus muscle,abnormal quantity of oxygen,abnormal skeletal muscle fiber type ratio,acute myocardial infarction,acute pulmonary embolism,apoptosis of vascular smooth muscle cells,Bleeding,cardiogenesis,cell movement of breast cancer cell lines,…	heterozygous,homozygous,knockout,silent,wild type	diagnosis,not applicable	Rat,Mouse,Uncategorized,Human
			increased activity	affects	acute myocardial infarction	wild type	diagnosis	Human
MBP	3D	other	decreased activity,increased activity,unknown change in activity	affects,decreases,increases	abnormal morphology of oligodendrocytes,activation of naive T lymphocytes,activation of spleen cell lines,aggregation of vesicles,binding of GTP,bladder cancer,cell death of neuroblastoma cell lines,cell proliferation of leukocyte cell lines,cell proliferation of T lymphocytes,cell viability of nervous tissue cell lines,cellular infiltration,colon adenocarcinoma,concentration of Ca2+,concentratio…	frameshift,heterozygous,homozygous,knockout,missense,nonsense,unclassified mutation,wild type	diagnosis,not applicable,unspecified application	Rat,Mouse,Uncategorized,Human
			increased activity	affects	bladder cancer	wild type	diagnosis	Human
MGAT4B	3D	enzyme	decreased activity,increased activity,unknown change in activity	affects,decreases,increases	adenocarcinoma in endometrium,bleeding time,brain astrocytoma,endometrioid carcinoma,hyperglycemia,malignant neoplasm of large intestine,mean corpuscular hemoglobin concentration,mean corpuscular volume,N-glycosylation of protein,Ovarian Cancer and Tumors,pancreatic cancer,processing of N-glycan,proliferation of cells,quantity of neutrophils,red cell distribution width	frameshift,heterozygous,homozygous,knockout,missense,wild type	diagnosis,not applicable	Mouse,Human
			increased activity	affects	pancreatic cancer	wild type	diagnosis	Human
MGMT	3D	enzyme	decreased activity,increased activity,unknown change in activity	affects,decreases,increases	abnormal morphology of small islets of Langerhans,acute lymphocytic leukemia,acute myeloid leukemia,adenocarcinoma,alveolar rhabdomyosarcoma,anaplastic astrocytoma,anaplastic oligodendroglioma,apoptosis,arrest in G2/M phase of colorectal cancer cell lines,arrest in G2/M phase of gonadal cell lines,binding of DNA,brain cancer,cell death of colorectal cancer cell lines,cell death of gonadal cell li…	heterozygous,homozygous,knockout,missense,unclassified mutation,wild type	diagnosis,efficacy,not applicable,prognosis	Rat,Mouse,Uncategorized,Human
			increased activity	affects	non-small cell lung cancer	wild type	diagnosis	Human
			increased activity	affects	acute myeloid leukemia	wild type	efficacy	Human
			increased activity	affects	colon cancer	wild type	prognosis	Human
			increased activity	affects	renal cancer	wild type	diagnosis	Human
			increased activity	affects	brain cancer	wild type	efficacy	Human
			increased activity	affects	mesothelioma	wild type	efficacy	Human
			increased activity	affects	brain cancer	wild type	prognosis	Human
			increased activity	affects	prostate cancer	wild type	diagnosis	Human
			increased activity	affects	chronic myelomonocytic leukemia	wild type	efficacy	Human
			increased activity	affects	esophageal cancer	wild type	diagnosis	Human
			increased activity	affects	ovarian cancer	wild type	diagnosis	Human
			increased activity	affects	acute lymphocytic leukemia	wild type	efficacy	Human
			increased activity	affects	brain cancer	wild type	diagnosis	Human
			increased activity	affects	chronic lymphocytic leukemia	wild type	efficacy	Human
MLH1	3D	enzyme	decreased activity,increased activity,unknown change in activity	affects,decreases,increases	abnormal morphology of ovary,abnormal morphology of testis,abnormal ovarian folliculogenesis,adenocarcinoma of the small bowel,anaphase of oocytes,apoptosis of colorectal cancer cell lines,arrest in cell cycle progression,arrest in G1 phase of ovarian cancer cell lines,arrest in G2 phase of colorectal cancer cell lines,arrest in G2 phase of ovarian cancer cell lines,arrest in meiosis of sperm,asp…	heterozygous,homozygous,knockout,loss of function,missense,nonsense,null mutation,silent,unclassified mutation,wild type	diagnosis,efficacy,not applicable,prognosis	Mouse,Uncategorized,Human
			increased activity	affects	thyroid cancer	wild type	diagnosis	Human
			increased activity	affects	endometrial carcinoma	wild type	diagnosis	Human
MMP11	3D	peptidase	decreased activity,increased activity,unknown change in activity	affects,decreases,increases	abdominal aortic aneurysm,apoptosis of cancer cells,atherosclerosis,cancer of mammary gland,cervical carcinoma,chronic allograft nephropathy,colon adenocarcinoma,destruction of elastic lamina,differentiation of adipocytes,Dupuytren contracture,endometriosis,formation of neointima,high grade salivary duct carcinoma,high-grade squamous intraepithelial lesion,incidence of tumor,invasion of tissue,lo…	heterozygous,homozygous,knockout,missense,silent,wild type	diagnosis,disease progression,not applicable,unspecified application	Rat,Mouse,Uncategorized,Human
MMP14	3D	peptidase	decreased activity,increased activity,unknown change in activity	affects,decreases,increases	abdominal aortic aneurysm,abnormal function of skeleton,abnormal morphology of axial skeleton,abnormal morphology of basement membrane,abnormal morphology of blood vessel,abnormal morphology of chondrocytes,abnormal morphology of Clara cells,abnormal morphology of compact bone,abnormal morphology of conducting airway,abnormal morphology of cranial suture,abnormal morphology of diaphragm,abnormal …	dominant,heterozygous,homozygous,knockout,loss of function,missense,nonsense,null mutation,silent,unclassified mutation,wild type	diagnosis,not applicable,prognosis,unspecified application	Rat,Mouse,Uncategorized,Human
MMP3	3D	peptidase	decreased activity,increased activity,unknown change in activity	affects,decreases,increases	abdominal aortic aneurysm,abnormal morphology of neuromuscular synapse,accumulation of macrophages,Acne,adenocarcinoma,aggregation of cells,alveolar rhabdomyosarcoma,angiogenesis of tumor,ankylosing spondylitis,apoptosis of mammary epithelial cells,Bacterial Infections,branching morphogenesis of mammary organoid,cancer of mammary gland,cleavage of basement membrane,cleavage of collagen fiber,cont…	heterozygous,homozygous,knockout,missense,silent,unclassified mutation,wild type	diagnosis,efficacy,not applicable	Rat,Mouse,Uncategorized,Human
			increased activity	affects	ankylosing spondylitis	wild type	efficacy	Human
			increased activity	affects	ovarian cancer	wild type	diagnosis	Human
			increased activity	affects	rheumatoid arthritis	wild type	diagnosis	Human
MUC2	3D	other	decreased activity,increased activity	affects,decreases,increases	abnormal morphology of crypt of lieberkuhn,abnormal morphology of enterocytes,abnormal morphology of goblet cells,abnormal morphology of intestinal mucosa,apoptosis of enterocytes,Barrett's syndrome,bleeding of gastrointestinal tract,colitis,development of epithelial cells,function of intestine,gastric cancer,incidence of adenocarcinoma,intestinal adenocarcinoma,invasive adenocarcinoma,maturation…	homozygous,knockout,wild type	diagnosis,not applicable	Mouse,Human
			increased activity	affects	gastric cancer	wild type	diagnosis	Human
NCF1	3D	enzyme	decreased activity,increased activity,unknown change in activity	affects,decreases,increases	abnormal initiation of locomotion,abnormal morphology of bile duct,abnormal morphology of descending thoracic aorta,abnormal morphology of dilated left ventricle,abnormal morphology of goblet cells,abnormal morphology of lung,abscess of liver,accumulation of granulocytes,activation of T lymphocytes,acute inflammation of tissue,acute lung injury,angiogenesis,antibacterial response,antifungal respo…	heterozygous,homozygous,knockout,loss of function,missense,null mutation,unclassified mutation,wild type	efficacy,not applicable	Rat,Mouse,Uncategorized,Human
			increased activity	affects	non-insulin-dependent diabetes mellitus	wild type	efficacy	Human
NPM1	3D	transcription regulator	decreased activity,increased activity,unknown change in activity	affects,decreases,increases	abnormal morphology of vitelline vessel,activation of osteoclasts,activation of Protein kinase,acute myeloid leukemia associated with myelodysplastic syndrome,acute myeloid leukemia with cuplike nuclei,amplification of centrosome,anemia,apoptosis of B-lymphocyte derived cell lines,apoptosis of breast cell lines,apoptosis of dorsal root ganglion cells,apoptosis of hepatoma cell lines,apoptosis of …	dominant,frameshift,gain-of-function,heterozygous,homozygous,in-frame,knockout,loss of function,missense,nonsense,unclassified mutation,wild type	disease progression,not applicable,unspecified application	Rat,Uncategorized,Mouse,Human
OVGP1	3D	enzyme	decreased activity,increased activity,unknown change in activity	affects,increases	alveolar rhabdomyosarcoma,bladder carcinoma,colon adenocarcinoma,ductal pancreatic carcinoma,endometriosis,gestation,head and neck squamous cell cancer,hepatocellular carcinoma,malignant cutaneous melanoma cancer,ovarian cancer,prostatic adenocarcinoma,renal clear cell adenocarcinoma,skin carcinoma,synthesis of DNA,thyroid gland tumor,transitional cell epithelial cancer	frameshift,heterozygous,in-frame,missense,silent,wild type	diagnosis,not applicable	Mouse,Human
			increased activity	affects	ovarian cancer	wild type	diagnosis	Human
PCNA	3D	enzyme	decreased activity,increased activity,unknown change in activity	affects,decreases,increases	acetylation of chromatin,activation of DNA endogenous promoter,acute lymphocytic leukemia,acute myeloid leukemia,Alzheimer's disease,apoptosis of lymphoblastoid cell lines,ataxia-telangiectasia-like disorder type 2,atherosclerosis,binding of ATP,binding of DNA fragment,binding of plasmid DNA,cell death of melanoma cell lines,cell viability of lymphoblastoid cell lines,cell viability of neutrophil…	heterozygous,homozygous,knockout,missense,unclassified mutation,wild type	efficacy,not applicable,prognosis,response to therapy	Rat,Uncategorized,Mouse,Human
			increased activity	affects	oropharyngeal tumor	wild type	prognosis	Human
			increased activity	affects	acute myeloid leukemia	wild type	efficacy	Human
			increased activity	affects	prostate cancer	wild type	efficacy	Human
			increased activity	affects	acute lymphocytic leukemia	wild type	efficacy	Human
			increased activity	affects	sarcoma	wild type	response to therapy	Human
PDCD4	3D	other	decreased activity,increased activity	affects,decreases,increases	apoptosis of breast cancer cell lines,apoptosis of squamous cell carcinoma cell lines,apoptosis of vascular smooth muscle cells,B-cell non-Hodgkin's disease,cell viability of breast cancer cell lines,cell viability of fibroblasts,cholesteatoma,colon cancer,development of connective tissue cells,development of liver cells,epithelial-mesenchymal transition of mesothelial cells,experimental autoimmu…	homozygous,knockout,wild type	not applicable,prognosis,unspecified application	Rat,Mouse,Uncategorized,Human
PDGFB	3D	growth factor	decreased activity,increased activity,unknown change in activity	affects,decreases,increases	abnormal morphology of artery,abnormal morphology of astrocytes,abnormal morphology of coronary vessel,abnormal morphology of dilated left ventricle,abnormal morphology of dilated right ventricle,abnormal morphology of enlarged heart,abnormal morphology of glomerular capillary,abnormal morphology of liver,abnormal morphology of mesangial matrix,abnormal morphology of pericytes,abnormal morphology…	gain-of-function,heterozygous,homozygous,knockout,missense,silent,unclassified mutation,wild type	disease progression,not applicable	Rat,Uncategorized,Mouse,Human
			increased activity	affects	breast cancer	wild type	disease progression	Human
PDLIM4	3D	other	decreased activity,increased activity,unknown change in activity	affects,decreases,increases	apoptosis of colorectal cancer cell lines,bladder carcinoma,breast cancer,cell proliferation of colorectal cancer cell lines,clonogenicity of colorectal cancer cell lines,colon adenocarcinoma,experimentally-induced diabetes,organization of actin cytoskeleton,osteoporosis,psoriasis	missense,silent,unclassified mutation,wild type	diagnosis,not applicable	Rat,Human
			increased activity	affects	breast cancer	wild type	diagnosis	Human
PLA2G2A	3D	enzyme	decreased activity,increased activity,unknown change in activity	affects,decreases,increases	Acne,activation of alveolar macrophages,activation of T lymphocytes,acute coronary syndrome,Alzheimer's disease,ankylosing spondylitis,anthrax,antibacterial response,atherosclerotic lesion,Bleeding,bursitis,catabolism of lipid,cataract disease,cell death,colon adenomatous polyp,concentration of arachidonic acid,concentration of cholesterol,concentration of phospholipid,coronary artery disease,eli…	unclassified mutation,wild type	efficacy,not applicable,prognosis	Rat,Uncategorized,Mouse,Human
			increased activity	affects	coronary artery disease	wild type	prognosis	Human
			increased activity	affects	coronary artery disease	wild type	efficacy	Human
POMC	3D	other	decreased activity,increased activity,unknown change in activity	affects,decreases,increases	abnormal metabolism,abnormal morphology of small adrenal gland,abnormal morphology of zona fasciculata,abnormal quantity of epinephrine,accumulation of cyclic AMP,accumulation of fat,accumulation of granulocytes,accumulation of visceral fat,activation of adrenal gland,activation of cyclic GMP,activation of DNA endogenous promoter,activation of endocrine cell lines,activation of peritoneal macroph…	heterozygous,homozygous,in-frame,knockout,loss of function,missense,nonsense,silent,unclassified mutation,wild type	diagnosis,efficacy,not applicable,unspecified application	Rat,Uncategorized,Mouse,Human
			increased activity	affects	polycystic ovary syndrome	wild type	efficacy	Human
			increased activity	affects	Addison's disease	wild type	efficacy	Human
			increased activity	affects	Schizophrenia	wild type	efficacy	Human
			increased activity	affects	Crohn's disease	wild type	efficacy	Human
			increased activity	affects	carcinoid tumor	wild type	efficacy	Human
			increased activity	affects	Cushing's syndrome	wild type	diagnosis	Human
			increased activity	affects	ovarian cancer	wild type	diagnosis	Human
			increased activity	affects	major depression	wild type	efficacy	Human
PRKCE	3D	kinase	decreased activity,increased activity,unknown change in activity	affects,decreases,increases	abnormal morphology of dilated uterus,actinic keratosis,activation of macrophages,adhesion of glioma cells,Alzheimer's disease,analgesia,apoptosis of brain cancer cell lines,apoptosis of breast cell lines,apoptosis of carcinoma cell lines,apoptosis of glioma cells,apoptosis of leukocyte cell lines,apoptosis of lung cancer cell lines,apoptosis of macrophages,apoptosis of melanoma cell lines,apopto…	dominant,gain-of-function,heterozygous,homozygous,knockout,loss of function,missense,nonsense,silent,unclassified mutation,wild type	disease progression,not applicable	Rat,Mouse,Uncategorized,Human
			increased activity	affects	prostate cancer	wild type	disease progression	Human
PRKCH	3D	kinase	decreased activity,increased activity,unknown change in activity	affects,decreases,increases	abnormal morphology of brachial lymph node,abnormal morphology of effector T lymphocytes,abnormal morphology of enlarged cervical lymph node,abnormal morphology of enlarged inguinal lymph node,abnormal morphology of eyelid aperture,actinic keratosis,acute myeloid leukemia,apoptosis of neuroglia,arrest in cell cycle progression of leukemia cell lines,arrest in G1 phase of keratinocytes,brain astro…	dominant,frameshift,heterozygous,homozygous,knockout,loss of function,missense,silent,unclassified mutation,wild type	diagnosis,not applicable	Rat,Mouse,Uncategorized,Human
PRKCQ	3D	kinase	decreased activity,increased activity,unknown change in activity	affects,decreases,increases	abnormal function of dense granule in blood platelets,abnormal morphology of effector T lymphocytes,abnormal morphology of neuromuscular synapse,actinic keratosis,action potential of motor endplates,activation of blood platelets,activation of natural killer cells,adenocarcinoma in endometrium,adhesion of mast cells,adhesion of neutrophils,aggregation of blood platelets,alveolar rhabdomyosarcoma,a…	dominant,frameshift,gain-of-function,heterozygous,homozygous,knockout,loss of function,missense,unclassified mutation,wild type	diagnosis,not applicable	Rat,Mouse,Uncategorized,Human
			increased activity	affects	gastrointestinal stromal tumor	wild type	diagnosis	Human
PRL	3D	cytokine	decreased activity,increased activity,unknown change in activity	affects,decreases,increases	abnormal morphology of enlarged pituitary gland,abnormal morphology of gonadotropes,abnormal morphology of mammary gland,abnormal morphology of small ventral prostatic lobe,absorption of Ca2+,acromegaly,activation of natural killer cells,activation of T lymphocytes,adenocarcinoma in endometrium,adenomyosis,adenosis of mammary lesion,angiogenesis of capillary vessel,apoptosis of B-lymphocyte deriv…	heterozygous,homozygous,in-frame,knockout,missense,nonsense,silent,unclassified mutation,wild type	diagnosis,efficacy,not applicable	Rat,Uncategorized,Mouse,Human
			increased activity	affects	polycystic ovary syndrome	wild type	efficacy	Human
			increased activity	affects	brain cancer	wild type	efficacy	Human
			increased activity	affects	Schizophrenia	wild type	efficacy	Human
			increased activity	affects	Parkinson's disease	wild type	efficacy	Human
			increased activity	affects	prostatic carcinoma	wild type	efficacy	Human
			increased activity	affects	acromegaly	wild type	efficacy	Human
			increased activity	affects	ovarian cancer	wild type	diagnosis	Human
PTK2	3D	kinase	decreased activity,increased activity,unknown change in activity	affects,decreases,increases	abnormal morphology of allantois,abnormal morphology of amnion,abnormal morphology of aorta,abnormal morphology of cells,abnormal morphology of dorsal aorta,abnormal morphology of embryonic neuroepithelium,abnormal morphology of endocardium,abnormal morphology of foregut,abnormal morphology of head fold,abnormal morphology of head mesenchyme,abnormal morphology of myocardium,abnormal morphology o…	dominant,gain-of-function,heterozygous,homozygous,knockout,loss of function,missense,nonsense,null mutation,silent,unclassified mutation,wild type	diagnosis,disease progression,efficacy,not applicable,prognosis	Rat,Mouse,Uncategorized,Human
			increased activity	affects	pancreatic cancer	wild type	efficacy	Human
			increased activity	affects	breast cancer	wild type	diagnosis	Human
			increased activity	affects	breast cancer	wild type	disease progression	Human
			increased activity	affects	pancreatic cancer	wild type	prognosis	Human
			increased activity	affects	non-small cell lung cancer	wild type	efficacy	Human
			increased activity	affects	pancreatic cancer	wild type	diagnosis	Human
			increased activity	affects	gastric cancer	wild type	efficacy	Human
			increased activity	affects	breast cancer	wild type	prognosis	Human
			increased activity	affects	pancreatic cancer	wild type	disease progression	Human
			increased activity	affects	ovarian cancer	wild type	diagnosis	Human
PTPN1	3D	phosphatase	decreased activity,increased activity,unknown change in activity	affects,decreases,increases	abnormal body composition,abnormal morphology of adipocytes,abnormal morphology of beta islet cells,abnormal morphology of fat pad,accumulation of B lymphocytes,accumulation of lipid,acrosome reaction of sperm,activation of JUN kinase,acute myeloid leukemia,adenocarcinoma in endometrium,aggregation of blood platelets,anorexia,apoptosis of carcinoma cell lines,apoptosis of fibroblast cell lines,ap…	dominant,frameshift,heterozygous,homozygous,knockout,loss of function,missense,nonsense,null mutation,silent,unclassified mutation,wild type	not applicable,prognosis	Rat,Mouse,Uncategorized,Human
			increased activity	affects	ovarian cancer	wild type	prognosis	Human
PTPRC	3D	phosphatase	decreased activity,increased activity,unknown change in activity	affects,decreases,increases	abdominal aortic aneurysm,abnormal morphology of CD4 positive alpha-beta intraepithelial T-cell,abnormal morphology of enlarged spleen,abnormal morphology of follicular B lymphocytes,abnormal morphology of metaphysis,abnormal morphology of oligodendrocytes,abnormal morphology of osteoclasts,abnormal morphology of transitional B lymphocytes,abnormal quantity of lymphocytes,abnormality of bone marr…	heterozygous,homozygous,knockout,loss of function,missense,nonsense,null mutation,silent,unclassified mutation,wild type	diagnosis,efficacy,not applicable,unspecified application	Rat,Mouse,Uncategorized,Human
			increased activity	affects	multiple myeloma	wild type	efficacy	Human
			increased activity	affects	Asthma	wild type	diagnosis	Human
PXN	3D	other	decreased activity,increased activity,unknown change in activity	affects,decreases,increases	abnormal morphology of allantois,abnormal morphology of amnion,abnormal morphology of dorsal aorta,abnormal morphology of foregut,activation of MAP kinase,adhesion of cervical cancer cell lines,aggregation of myoblasts,branching morphogenesis of epithelial tubule,breast cancer,cardiogenesis,cell rounding,cell saturation density of breast cell lines,cell saturation density of epithelial cell lines…	homozygous,knockout,unclassified mutation,wild type	efficacy,not applicable,prognosis	Rat,Mouse,Uncategorized,Human
			increased activity	affects	non-small cell lung cancer	wild type	efficacy	Human
			increased activity	affects	breast cancer	wild type	prognosis	Human
			increased activity	affects	colorectal cancer	wild type	efficacy	Human
PYY	3D	other	decreased activity,increased activity,unknown change in activity	affects,decreases,increases	abnormal distribution of adipose tissue,abnormal metabolism,abnormal morphology of lumbar vertebra,absorption of water,accumulation of granulocytes,action potential of neuropeptide-Y neurons,action potential of POMC neurons,activation of brain,binding of adrenal gland capsule,binding of guanosine 5'-O-(3-thiotriphosphate),binding of hypothalamus,binding of neuroblastoma cell lines,binding of smoo…	homozygous,knockout,missense,unclassified mutation,wild type	efficacy,not applicable	Rat,Mouse,Uncategorized,Human
			increased activity	affects	non-insulin-dependent diabetes mellitus	wild type	efficacy	Human
RAF1	3D	kinase	decreased activity,increased activity,unknown change in activity	affects,decreases,increases	abnormal morphology of hepatic sinusoid,abnormal morphology of hepatocytes,abnormal morphology of labyrinthine zone of placenta,abnormal morphology of small placenta,abnormal morphology of vasculature,activation of DNA endogenous promoter,activation of MAP kinase kinase,activation of protein,adenocarcinoma in endometrium,adhesion of fibroblast cell lines,advanced BRAF V600 positive melanoma,advan…	dominant,gain-of-function,heterozygous,homozygous,knockout,loss of function,missense,nonsense,silent,unclassified mutation,wild type	efficacy,not applicable	Rat,Mouse,Uncategorized,Human
			increased activity	affects	prostate cancer	wild type	efficacy	Human
RBP1	3D	transporter	decreased activity,increased activity,unknown change in activity	affects,decreases,increases	abnormal morphology of liver,abnormal morphology of photoreceptor outer segments,abnormal morphology of retinal pigment epithelium,abnormal morphology of seminiferous epithelium,abnormal morphology of seminiferous tubule,abnormal quantity of retinol,accumulation of triacylglycerol,binding of vesicles,bladder cancer,branching morphogenesis of lung,cecum adenocarcinoma,cell viability of breast cell…	homozygous,knockout,missense,unclassified mutation,wild type	diagnosis,not applicable	Rat,Mouse,Uncategorized,Human
			increased activity	affects	bladder cancer	wild type	diagnosis	Human
			increased activity	affects	esophageal cancer	wild type	diagnosis	Human
REN	3D	peptidase	decreased activity,increased activity,unknown change in activity	affects,decreases,increases	abnormal morphology of dilated renal tubule,abnormal morphology of interlobular arteries,abnormal morphology of juxtaglomerular cells,abnormal morphology of macula densa,abnormal morphology of renal cortex,abnormal morphology of renal medulla,acidosis,activation of T lymphocytes,acute decompensated heart failure,acute myocardial infarction,adult-onset obesity,albuminuria,atherosclerosis of aortic…	heterozygous,homozygous,knockout,nonsense,silent,unclassified mutation,wild type	efficacy,not applicable	Rat,Mouse,Uncategorized,Human
			increased activity	affects	acute myocardial infarction	wild type	efficacy	Human
			increased activity	affects	cirrhosis of liver	wild type	efficacy	Human
RET	3D	kinase	decreased activity,increased activity,unknown change in activity	affects,decreases,increases	abnormal morphology of collecting tubule,abnormal morphology of dilated renal tubule,abnormal morphology of enteric ganglion,abnormal morphology of enteric nervous system,abnormal morphology of enteric neurons,abnormal morphology of glomerular capsule,abnormal morphology of intracardiac ganglion,abnormal morphology of mesonephros,abnormal morphology of metanephric mesenchyme,abnormal morphology o…	dominant,gain-of-function,heterozygous,homozygous,in-frame,knockout,loss of function,missense,nonsense,null mutation,silent,unclassified mutation,wild type	efficacy,not applicable,response to therapy	Rat,Mouse,Uncategorized,Human
RPS4Y1	3D	other	increased activity	affects	development of multicellular organism,Ewing's sarcoma,liver cancer,severe acute respiratory syndrome,translation of mRNA,translation of protein	wild type	diagnosis,not applicable,prognosis	Human
			increased activity	affects	liver cancer	wild type	diagnosis	Human
			increased activity	affects	Ewing's sarcoma	wild type	prognosis	Human
RPS6KB1	3D	kinase	decreased activity,increased activity,unknown change in activity	affects,decreases,increases	abnormal morphology of anterior tibial muscle,abnormal morphology of heart,abnormal morphology of mitochondria,abnormal morphology of small islets of Langerhans,abnormal quantity of lipid,abnormal respiration,activation of protein,adhesion of gonadal cell lines,Alzheimer's disease,anhedonia,anorexia,apoptosis of astrocytes,apoptosis of brain cancer cell lines,apoptosis of breast cancer cell lines…	dominant,gain-of-function,homozygous,knockout,loss of function,unclassified mutation,wild type	diagnosis,efficacy,not applicable,prognosis	Rat,Mouse,Uncategorized,Human
			increased activity	affects	pancreatic cancer	wild type	efficacy	Human
			increased activity	affects	multiple myeloma	wild type	efficacy	Human
			increased activity	affects	myelodysplastic syndrome	wild type	efficacy	Human
			increased activity	affects	breast cancer	wild type	efficacy	Human
			increased activity	affects	colorectal cancer	wild type	efficacy	Human
			increased activity	affects	non-small cell lung cancer	wild type	diagnosis	Human
			increased activity	affects	pancreatic cancer	wild type	prognosis	Human
			increased activity	affects	esophageal cancer	wild type	efficacy	Human
RRM2B	3D	enzyme	decreased activity,increased activity,unknown change in activity	affects,decreases,increases	abnormal morphology of coronary artery,abnormal morphology of dilated renal tubule,abnormal morphology of liver,abnormal morphology of mesenteric lymph node,abnormal morphology of sciatic nerve,abnormal morphology of submandibular gland,advanced lymphocytic leukemia,apoptosis of kidney,arrest in G2/M phase transition of lung cancer cell lines,autosomal dominant progressive external ophthalmoplegi…	heterozygous,homozygous,knockout,missense,unclassified mutation,wild type	efficacy,not applicable	Mouse,Uncategorized,Human
			increased activity	affects	myelodysplastic syndrome	wild type	efficacy	Human
S100A1	3D	other	decreased activity,increased activity,unknown change in activity	affects,decreases,increases	activation of DNA endogenous promoter,apoptosis of ventricular myocytes,cell movement of breast cancer cell lines,cell proliferation of breast cancer cell lines,colony formation of pheochromocytoma cell lines,concentration of ATP,contractility of left ventricle,contractility of ventricular myocytes,contraction of myocardium,cycling of Ca2+,diastolic relaxation of heart,endometriosis,Grave's disea…	heterozygous,homozygous,knockout,unclassified mutation,wild type	diagnosis,not applicable	Rat,Mouse,Uncategorized,Human
			increased activity	affects	renal cancer	wild type	diagnosis	Human
S100A6	3D	transporter	decreased activity,increased activity,unknown change in activity	affects,decreases,increases	amyotrophic lateral sclerosis,apoptosis of muscle cells,apoptosis of neuroblastoma cell lines,breast cancer,cell proliferation of carcinoma cell lines,cell proliferation of hepatoma cell lines,cell viability of neuroblastoma cell lines,colon adenocarcinoma,focus formation of fibroblast cell lines,formation of reactive oxygen species,hypertrophy of heart cells,insulin-dependent diabetes mellitus,i…	heterozygous,silent,wild type	diagnosis,not applicable,unspecified application	Rat,Mouse,Uncategorized,Human
			increased activity	affects	breast cancer	wild type	diagnosis	Human
SAA1	3D	transporter	decreased activity,increased activity,unknown change in activity	affects,decreases,increases	AA amyloidosis,accumulation of beta-estradiol,activation of endothelial cells,activation of MAP kinase,activation of neutrophils,activation of T lymphocytes,adhesion of blood platelets,apoptosis of fibroblast-like synoviocytes,apoptosis of hepatocytes,carcinoma in pancreas,cellular infiltration by macrophages,cellular infiltration of CD4+ T-lymphocytes,chemotaxis of lymphocytes,chemotaxis of macr…	homozygous,knockout,missense,silent,unclassified mutation,wild type	diagnosis,not applicable	Rat,Mouse,Uncategorized,Human
			increased activity	affects	renal cancer	wild type	diagnosis	Human
SARNP	3D	transcription regulator	increased activity,unknown change in activity	affects,decreases	activation of DNA endogenous promoter,bladder cancer,nuclear export of mRNA,pancreatic intraepithelial neoplasia,transcription of RNA	missense,wild type	diagnosis,not applicable	Mouse,Uncategorized,Human
			increased activity	affects	bladder cancer	wild type	diagnosis	Human
SCGB2A1	3D	other	decreased activity,increased activity,unknown change in activity	affects	androgen receptor signaling pathway,breast cancer,endometriosis,head and neck squamous cell cancer,primary ovarian cancer,psoriasis	missense,wild type	diagnosis,not applicable	Human
			increased activity	affects	breast cancer	wild type	diagnosis	Human
SCGB3A1	3D	cytokine	increased activity,unknown change in activity	affects,decreases,increases	apoptosis of breast cancer cell lines,apoptosis of melanoma cell lines,blood vessel collateralization of coronary artery,breast cancer,cell proliferation of breast cancer cell lines,cell proliferation of melanoma cell lines,entry into cell cycle progression of breast cancer cell lines,entry into cell cycle progression of melanoma cell lines,invasion of breast cancer cell lines,invasion of melanom…	homozygous,silent,wild type	efficacy,not applicable	Human
			increased activity	affects	breast cancer	wild type	efficacy	Human
SFRP2	3D	transmembrane receptor	decreased activity,increased activity,unknown change in activity	affects,decreases,increases	abnormal metabolism,abnormal morphology of bent tail,abnormal morphology of caudal vertebra,abnormal morphology of diaphysis,abnormal morphology of head,abnormal morphology of prehypertrophic zone,abnormal morphology of radius,abnormal morphology of short metacarpal bone,abnormal morphology of short metatarsal bone,abnormal morphology of ulna,abnormal morphology of vasculature,activation of DNA e…	heterozygous,homozygous,knockout,missense,wild type	diagnosis,not applicable	Rat,Mouse,Uncategorized,Human
			increased activity	affects	breast cancer	wild type	diagnosis	Human
			increased activity	affects	thyroid cancer	wild type	diagnosis	Human
SHH	3D	peptidase	decreased activity,increased activity,unknown change in activity	affects,decreases,increases	abnormal morphology of alveolar saccule,abnormal morphology of bronchus,abnormal morphology of colon,abnormal morphology of craniofacial skeleton,abnormal morphology of duodenum,abnormal morphology of enteric neurons,abnormal morphology of esophagus,abnormal morphology of foregut,abnormal morphology of frontonasal process,abnormal morphology of glandular epithelium,abnormal morphology of hair sha…	heterozygous,homozygous,knockout,loss of function,missense,null mutation,unclassified mutation,wild type	diagnosis,efficacy,not applicable,response to therapy,unspecified application	Rat,Mouse,Uncategorized,Human
SLC28A1	3D	transporter	increased activity,unknown change in activity	affects,decreases,increases	acute myeloid leukemia,adenocarcinoma,cell death of leukemia cell lines,cell death of lymphoblastoid cell lines,cell viability of pancreatic cancer cell lines,head and neck squamous cell cancer,hepatocellular carcinoma,malignant cutaneous melanoma cancer,malignant neoplasm of large intestine,metabolism of nucleic acid component or derivative,pancreatic cancer,transport of deoxyuridine,transport o…	frameshift,heterozygous,homozygous,in-frame,missense,silent,unclassified mutation,wild type	efficacy,not applicable,response to therapy	Rat,Uncategorized,Human
			increased activity	affects	pancreatic cancer	wild type	efficacy	Human
			increased activity	affects	pancreatic cancer	wild type	response to therapy	Human
SNCA	3D	other	decreased activity,increased activity,unknown change in activity	affects,decreases,increases	abnormal initiation of locomotion,abnormal morphology of dopaminergic neurons,abnormal morphology of striatum,accumulation of autophagic vacuoles,accumulation of Ca2+,activation of astrocytes,activation of caspase,activation of DNA endogenous promoter,activation of microglia,activation of neurons,activation of reactive oxygen species,alpha-synucleinopathy,Alzheimer's disease,apoptosis of cervical…	dominant,homozygous,knockout,missense,nonsense,unclassified mutation,wild type	diagnosis,disease progression,not applicable,prognosis	Rat,Mouse,Uncategorized,Human
STAT3	3D	transcription regulator	decreased activity,increased activity,unknown change in activity	affects,decreases,increases	accumulation of granulocytes,accumulation of macrophages,accumulation of Th2 cells,acinar to ductal metaplasia,activation of CD4+ T-lymphocytes,activation of DNA endogenous promoter,activation of fibroblasts,activation of hematopoietic progenitor cells,activation of lymphoma cell lines,activation of macrophages,activation of monocytic myeloid derived suppressor cells,activation of NADPH,acute mye…	dominant,frameshift,gain-of-function,heterozygous,homozygous,in-frame,knockout,loss of function,missense,nonsense,null mutation,silent,unclassified mutation,wild type	diagnosis,efficacy,not applicable,prognosis,response to therapy	Rat,Mouse,Uncategorized,Human
			increased activity	affects	trophoblastic tumor	wild type	diagnosis	Human
			increased activity	affects	acute myeloid leukemia	wild type	prognosis	Human
			increased activity	affects	chronic B-cell leukemia	wild type	efficacy	Human
			increased activity	affects	bladder cancer	wild type	prognosis	Human
			increased activity	affects	breast cancer	wild type	efficacy	Human
			increased activity	affects	gastric cancer	wild type	efficacy	Human
			increased activity	affects	rheumatoid arthritis	wild type	response to therapy	Human
STAT5B	3D	transcription regulator	decreased activity,increased activity,unknown change in activity	affects,decreases,increases	abnormal morphology of double-negative T lymphocyte,abnormal morphology of fat pad,abnormal morphology of sparse hair,abnormal quantity of lymphocytes,accumulation of DNA,activation of DNA endogenous promoter,activation of natural killer cells,activation of T lymphocytes,acute myeloid leukemia,acute phase reaction,antibody-dependent cell-mediated cytotoxicity,apoptosis of bone marrow cells,apopto…	dominant,frameshift,gain-of-function,heterozygous,homozygous,knockout,loss of function,missense,nonsense,silent,unclassified mutation,wild type	not applicable,response to therapy	Rat,Mouse,Uncategorized,Human
			increased activity	affects	rheumatoid arthritis	wild type	response to therapy	Human
STAT6	3D	transcription regulator	decreased activity,increased activity,unknown change in activity	affects,decreases,increases	abnormal morphology of CD8+ T lymphocyte,abnormal morphology of conjunctival epithelium,abnormal morphology of mammary epithelium,abnormal morphology of mast cells,abnormal morphology of renal tubule,abnormal morphology of respiratory epithelium,abnormal quantity of Immunoglobulin,abnormal quantity of norepinephrine,absorption of Na+,acanthosis,accumulation of eosinophils,activation of DNA endoge…	dominant,frameshift,gain-of-function,heterozygous,homozygous,knockout,loss of function,missense,nonsense,silent,unclassified mutation,wild type	not applicable,prognosis,response to therapy	Rat,Mouse,Uncategorized,Human
			increased activity	affects	breast cancer	wild type	prognosis	Human
STMN1	3D	other	decreased activity,increased activity,unknown change in activity	affects,decreases,increases	abnormal conduction by nerves,abnormal morphology of brain,acute tubular necrosis,angiocentric T-cell lymphoma,apoptosis of leukemia cell lines,apoptosis of tubular cells,axonogenesis,axonopathy of central nervous system,axonopathy of peripheral nervous system,binding of cells,binding of paclitaxel,binding of vinblastine,breast cancer,cell death of breast cancer cell lines,cell death of fibroblas…	homozygous,knockout,nonsense,unclassified mutation,wild type	efficacy,not applicable	Rat,Uncategorized,Mouse,Human
			increased activity	affects	breast cancer	wild type	efficacy	Human
STOML2	3D	other	decreased activity,increased activity	affects,decreases,increases	apoptosis of leukemia cell lines,apoptosis of T lymphocytes,biogenesis of mitochondria,concentration of ATP,Ewing's sarcoma,homeostasis of Ca2+,oligomerization of protein,organization of mitochondria,quantity of cardiolipin,transmembrane potential of mitochondria,transport of Ca2+	wild type	not applicable,prognosis	Human
			increased activity	affects	Ewing's sarcoma	wild type	prognosis	Human
TAGLN	3D	other	decreased activity,increased activity,unknown change in activity	affects,decreases,increases	acute myeloid leukemia,Alzheimer's disease,binding of AP1 response element,brain astrocytoma,cervical cancer,chronic psoriasis,differentiation of epithelial cells,endometrial cancer,expression of RNA,function of fibroblasts,invasion of fibrosarcoma cell lines,invasive breast carcinoma,Marfan's syndrome,oral squamous cell carcinoma,Polycystic Kidney Disease,production of reactive oxygen species,pr…	missense,silent,wild type	diagnosis,not applicable	Rat,Uncategorized,Human
			increased activity	affects	cervical cancer	wild type	diagnosis	Human
TDGF1	3D	growth factor	decreased activity,increased activity,unknown change in activity	affects,decreases,increases	abnormal morphology of amnion,abnormal morphology of blood island,abnormal morphology of chorion,abnormal morphology of embryonic neuroepithelium,activation of DNA endogenous promoter,activation of MAP kinase,adhesion of nuclear matrix,apoptosis of cervical cancer cell lines,arrest in growth of embryo,branching morphogenesis of mammary gland,branching of mammary duct,breast cancer,cardiogenesis,c…	homozygous,knockout,unclassified mutation,wild type	diagnosis,not applicable	Mouse,Uncategorized,Human
			increased activity	affects	gastric cancer	wild type	diagnosis	Human
			increased activity	affects	breast cancer	wild type	diagnosis	Human
			increased activity	affects	colon cancer	wild type	diagnosis	Human
TEK	3D	kinase	decreased activity,increased activity,unknown change in activity	affects,decreases,increases	abnormal morphology of dorsal aorta,abnormal morphology of pericardium,abnormal morphology of pericytes,abnormal morphology of vascular endothelial cells,abnormal morphology of visceral yolk sac,abnormal morphology of vitelline vessel,accelerated phase BCR-ABL T315I positive Philadelphia-positive chronic myeloid leukemia,adenocarcinoma in endometrium,adhesion of cell-associated matrix,advanced KR…	dominant,heterozygous,homozygous,knockout,loss of function,missense,nonsense,silent,unclassified mutation,wild type	efficacy,not applicable	Rat,Mouse,Uncategorized,Human
TFRC	3D	transporter	decreased activity,increased activity,unknown change in activity	affects,decreases,increases	abnormal absorption of mineral in intestine,abnormal morphology of bent neural tube,abnormal morphology of red blood cells,amyotrophic lateral sclerosis,anemia,apoptosis of breast cancer cell lines,apoptosis of embryonic cell lines,apoptosis of endothelial cell lines,apoptosis of epithelial cell lines,apoptosis of gonadal cell lines,apoptosis of kidney cell lines,arrest in G1 phase of lymphoma ce…	heterozygous,homozygous,knockout,missense,silent,unclassified mutation,wild type	diagnosis,efficacy,not applicable	Rat,Mouse,Uncategorized,Human
			increased activity	affects	cervical cancer	wild type	diagnosis	Human
			increased activity	affects	bacterial sepsis	wild type	efficacy	Human
			increased activity	affects	failure of heart	wild type	efficacy	Human
			increased activity	affects	atrial fibrillation	wild type	efficacy	Human
			increased activity	affects	gastric cancer	wild type	prognosis	Human
			increased activity	affects	endometrial carcinoma	wild type	diagnosis	Human
			increased activity	affects	acute respiratory distress syndrome	wild type	prognosis	Human
TGFB2	3D	growth factor	decreased activity,increased activity,unknown change in activity	affects,decreases,increases	abnormal morphology of adrenal gland,abnormal morphology of anterior chamber of eye,abnormal morphology of anterior fontanelle,abnormal morphology of aorta wall,abnormal morphology of atrioventricular canal cushion,abnormal morphology of bulbourethral gland,abnormal morphology of chondrocytes,abnormal morphology of clavicle,abnormal morphology of conducting airway,abnormal morphology of corneal s…	heterozygous,homozygous,knockout,missense,nonsense,unclassified mutation,wild type	efficacy,not applicable,unspecified application	Rat,Mouse,Uncategorized,Human
			increased activity	affects	pancreatic cancer	wild type	efficacy	Human
TIMP3	3D	other	decreased activity,increased activity,unknown change in activity	affects,decreases,increases	abdominal aortic aneurysm,abnormal morphology of abdominal aorta,abnormal morphology of aorta wall,abnormal morphology of choroid vasculature,abnormal morphology of dilated left ventricle,abnormal morphology of elastic tissue,abnormal morphology of enlarged kidney,abnormal morphology of hair,abnormal morphology of liver lobule,abnormal morphology of pulmonary alveolus,abnormal morphology of termi…	heterozygous,homozygous,knockout,missense,nonsense,silent,unclassified mutation,wild type	diagnosis,not applicable,prognosis,unspecified application	Rat,Uncategorized,Mouse,Human
			increased activity	affects	prostate cancer	wild type	diagnosis	Human
			increased activity	affects	non-small cell lung cancer	wild type	prognosis	Human
TIMP4	3D	other	decreased activity,increased activity	affects,decreases,increases	abnormal morphology of right ventricle,apoptosis of breast cancer cell lines,apoptosis of mammary tumor cells,carcinoma in breast,coronary flow rate,cytostasis of kidney cancer cell lines,Dupuytren contracture,function of cardiomyocytes,growth of Wilms' tumor,head and neck cancer,invasion of breast cancer cell lines,invasion of melanoma cell lines,mass of left ventricle,organismal death,osteoarth…	homozygous,knockout,wild type	diagnosis,not applicable,prognosis	Mouse,Human
			increased activity	affects	head and neck cancer	wild type	diagnosis	Human
TNFRSF11B	3D	transmembrane receptor	decreased activity,increased activity,unknown change in activity	affects,decreases,increases	abnormal function of inner ear,abnormal function of skeleton,abnormal morphology of aorta,abnormal morphology of brachiocephalic trunk,abnormal morphology of compact bone,abnormal morphology of epiphyseal growth plate,abnormal morphology of epiphysis,abnormal morphology of femur,abnormal morphology of foot plate of stapes,abnormal morphology of incus,abnormal morphology of long bones,abnormal mor…	frameshift,heterozygous,homozygous,knockout,missense,nonsense,unclassified mutation,wild type	diagnosis,efficacy,not applicable	Rat,Uncategorized,Mouse,Human
			increased activity	affects	multiple myeloma	wild type	efficacy	Human
			increased activity	affects	prostatic carcinoma	wild type	efficacy	Human
TNFRSF4	3D	transmembrane receptor	decreased activity,increased activity,unknown change in activity	affects,decreases,increases	accumulation of follicular T helper cells,accumulation of Single positive thymocytes,accumulation of TREG cells,activation of regulatory T lymphocytes,activation-induced cell death of T lymphocytes,adhesion of vascular endothelial cells,airway hyperresponsiveness,cell proliferation of brain cancer cell lines,cell viability of T lymphocytes,conversion of T lymphocytes,cytolysis,degranulation of ma…	homozygous,knockout,silent,unclassified mutation,wild type	diagnosis,not applicable	Rat,Uncategorized,Mouse,Human
			increased activity	affects	melanoma	wild type	diagnosis	Human
TNFSF13B	3D	cytokine	decreased activity,increased activity	affects,decreases,increases	abnormal morphology of enlarged lymph node,abnormal morphology of enlarged spleen,abnormal morphology of lymph node b cell domain,activation of B lymphocytes,activation of chronic lymphocytic leukemia cells,apoptosis of B-1 lymphocytes,apoptosis of chronic lymphocytic leukemia B cells,apoptosis of leukemia cell lines,apoptosis of lymphoma cell lines,apoptosis of myeloma cell lines,arrest in diffe…	heterozygous,homozygous,knockout,wild type	efficacy,not applicable,response to therapy	Mouse,Uncategorized,Human
TSNAX	3D	transporter	decreased activity,increased activity,unknown change in activity	affects,decreases,increases	binding of DNA,hepatocellular carcinoma,migration of cortical precursor cells,proliferation of fibroblast cell lines,quantity of Ca2+,Schizophrenia,transport of protein	missense,wild type	diagnosis,not applicable	Rat,Mouse,Human
			increased activity	affects	Schizophrenia	wild type	diagnosis	Human
USP9X	3D	peptidase	decreased activity,increased activity,unknown change in activity	affects,decreases,increases	acute myeloid leukemia,breast adenocarcinoma,catabolism of protein,colon adenocarcinoma,deubiquitination of protein,endometrioid endometrial cancer,extension of axons,formation of hippocampus,gastric adenocarcinoma,generation of female germ cells,glioblastoma cancer,head and neck squamous cell cancer,liver cancer,malignant cutaneous melanoma cancer,migration of breast cancer cell lines,migration …	frameshift,heterozygous,missense,nonsense,silent,unclassified mutation,wild type	diagnosis,not applicable	Mouse,Uncategorized,Human
			increased activity	affects	liver cancer	wild type	diagnosis	Human
VEGFA	3D	growth factor	decreased activity,increased activity,unknown change in activity	affects,decreases,increases	abnormal conduction by cardiac conduction system,abnormal morphology of anterior horn of the spinal cord,abnormal morphology of arteriole,abnormal morphology of axons,abnormal morphology of basement membrane,abnormal morphology of blood island,abnormal morphology of cardiomyocytes,abnormal morphology of carotid artery,abnormal morphology of coarse hair,abnormal morphology of coronal suture,abnorm…	gain-of-function,heterozygous,homozygous,knockout,nonsense,silent,unclassified mutation,wild type	diagnosis,efficacy,not applicable,prognosis,unspecified application	Rat,Mouse,Uncategorized,Human
			increased activity	affects	liver cancer	wild type	efficacy	Human
			increased activity	affects	bile duct cancer	wild type	efficacy	Human
			increased activity	affects	gastric cancer	wild type	efficacy	Human
			increased activity	affects	pancreatic cancer	wild type	efficacy	Human
			increased activity	affects	brain cancer	wild type	efficacy	Human
			increased activity	affects	esophageal cancer	wild type	efficacy	Human
			increased activity	affects	bile duct cancer	wild type	prognosis	Human
VEGFB	3D	growth factor	decreased activity,increased activity,unknown change in activity	affects,decreases,increases	abnormal conduction by cardiac conduction system,acute myeloid leukemia,advanced stage primary hepatocellular carcinoma,apoptosis of neurons,ascites,brain cancer,brain gliomatosis,branching of coronary vessel,breakdown of blood-retinal barrier,chemotaxis of mast cells,colon adenocarcinoma,colony formation of colorectal cancer cell lines,contraction of cardiac muscle,degeneration of neurons,deposi…	frameshift,heterozygous,homozygous,knockout,missense,nonsense,silent,wild type	efficacy,not applicable,prognosis	Rat,Mouse,Uncategorized,Human
			increased activity	affects	brain cancer	wild type	efficacy	Human
VEGFC	3D	growth factor	decreased activity,increased activity,unknown change in activity	affects,decreases,increases	accumulation of interstitial fluid,accumulation of macrophages,accumulation of T lymphocytes,adhesion of carcinoma cell lines,adhesion of endothelial cell lines,adhesion of endothelial tissue,adhesion of fibroblast cell lines,adhesion of lung cancer cell lines,adhesion of nuclear matrix,adhesion of skin cell lines,angiogenesis of cornea,angiogenesis of epithelial tissue,angiogenesis of skin,angio…	heterozygous,homozygous,knockout,loss of function,nonsense,unclassified mutation,wild type	diagnosis,disease progression,efficacy,not applicable,prognosis	Rat,Mouse,Uncategorized,Human
			increased activity	affects	gastric cancer	wild type	disease progression	Human
			increased activity	affects	pancreatic cancer	wild type	efficacy	Human
			increased activity	affects	liver cancer	wild type	efficacy	Human
			increased activity	affects	brain cancer	wild type	efficacy	Human
			increased activity	affects	liver cancer	wild type	disease progression	Human
			increased activity	affects	liver cancer	wild type	prognosis	Human
			increased activity	affects	renal cancer	wild type	efficacy	Human
VPS37A	3D	other	decreased activity,increased activity,unknown change in activity	affects,increases	adenocarcinoma,autosomal recessive spastic paraplegia type 53,growth of tumor,liver cancer,malignant neoplasm of large intestine	heterozygous,missense,unclassified mutation,wild type	not applicable,prognosis	Mouse,Human
			increased activity	affects	liver cancer	wild type	prognosis	Human
WDR19	3D	other	decreased activity,increased activity,unknown change in activity	affects,decreases,increases	adenocarcinoma in endometrium,cell death of melanoma cell lines,cranioectodermal dysplasia type 4,development of digestive system,endometrioid carcinoma,gonadogenesis,hepatocellular carcinoma,malignant cutaneous melanoma cancer,morphogenesis of cilia,morphogenesis of ear,morphogenesis of embryonic limb,nephronophthisis type 13,Ovarian Cancer and Tumors,preeclampsia,prostatic carcinoma,Senior-Loke…	heterozygous,homozygous,in-frame,missense,silent,unclassified mutation,wild type	diagnosis,not applicable,prognosis	Mouse,Human
			increased activity	affects	prostatic carcinoma	wild type	diagnosis	Human
			increased activity	affects	prostatic carcinoma	wild type	prognosis	Human
XIAP	3D	enzyme	decreased activity,increased activity,unknown change in activity	affects,decreases,increases	abnormal morphology of atrium,abnormal morphology of enlarged pericardium,activation-induced cell death of T lymphocytes,acute myeloid leukemia,Alzheimer's disease,amyotrophic lateral sclerosis,anoikis of intestinal cell lines,anoikis of prostate cancer cells,apoptosis of bladder cancer cell lines,apoptosis of brain cancer cell lines,apoptosis of breast cancer cell lines,apoptosis of carcinoma ce…	frameshift,homozygous,knockout,nonsense,unclassified mutation,wild type	diagnosis,efficacy,not applicable	Rat,Uncategorized,Mouse,Human
XPO1	3D	transporter	decreased activity,increased activity,unknown change in activity	affects,decreases,increases	activation of DNA endogenous promoter,adenocarcinoma in endometrium,apoptosis of myeloma cell lines,autophagy of vascular endothelial cells,carcinoma in breast,catabolism of protein,cell viability of myeloma cell lines,cervical cancer,differentiation of cells,duplication of centrosome,dynamics of microtubules,endometrioid carcinoma,export of U1 snRNA,hydrolysis of GTP,import of protein,infection …	heterozygous,missense,silent,wild type	diagnosis,efficacy,not applicable	Rat,Mouse,Uncategorized,Human
			increased activity	affects	cervical cancer	wild type	efficacy	Human
			increased activity	affects	cervical cancer	wild type	diagnosis	Human
